# Supplementary material for: Anomalous diffusion and q-Weibull velocity distributions in epithelial cell migration
Source: PLoS One. 2017 Jul 10;12(7):e0180777. doi: 10.1371/journal.pone.0180777 (PMC5507264; doi:10.1371/journal.pone.0180777)
Supplement: S1 File — Individual trajectories of each cell over time for density of 20 cel/cm2. (available in http://www.posfisicaaplicada.ufv.br/?pageid=2714). (ZIP) [file pone.0180777.s002.zip]

Archive with 15 entries (14 files):
- 20/
- 20/trajetoria_13_densidade20cel.dat
- 20/trajetoria_12_densidade20cel.dat
- 20/trajetoria_11_densidade20cel.dat
- 20/trajetoria_9_densidade20cel.dat
- 20/trajetoria_8_densidade20cel.dat
- 20/trajetoria_7_densidade20cel.dat
- 20/trajetoria_3_densidade20cel.dat
- 20/trajetoria_2_densidade20cel.dat
- 20/trajetoria_6_densidade20cel.dat
- 20/trajetoria_5_densidade20cel.dat
- 20/trajetoria_4_densidade20cel.dat
- 20/caminhada.agr
- 20/trajetoria_1_densidade20cel.dat
- 20/trajetoria_10_densidade20cel.dat
