# Supplementary material for: Anomalous diffusion and q-Weibull velocity distributions in epithelial cell migration
Source: PLoS One. 2017 Jul 10;12(7):e0180777. doi: 10.1371/journal.pone.0180777 (PMC5507264; doi:10.1371/journal.pone.0180777)
Supplement: S1 File — Individual trajectories of each cell over time for density of 20 cel/cm2. (available in http://www.posfisicaaplicada.ufv.br/?pageid=2714). (ZIP) [file pone.0180777.s002.zip › 20/trajetoria_13_densidade20cel.dat]

0 0
-0.416 0.463
0.504 -0.139
0.061 -0.114
0.243 0.532
-0.769 0.631
0.432 0.393
0.21 1.219
0.518 0.693
0.162 1.041
0.707 0.79
0.4 0.706
0.305 0.499
0.778 1.266
0.82 1.234
0.12 1.31
0.172 1.421
0.036 1.251
0.673 0.795
0.851 0.462
-0.041 1.066
0.603 1.02
0.621 0.923
0.848 1.204
0.252 1.914
0.59 0.375
-0.008 0.983
0.401 1.534
0.529 1.821
0.627 1.229
0.982 1.284
0.842 1.758
0.109 1.592
0.482 0.768
0.146 0.988
1.176 1.551
0.733 2.261
0.757 1.998
1.199 2.059
0.704 1.871
0.429 1.575
0.996 0.996
1.722 1.677
0.621 1.779
0.425 1.338
0.292 1.716
0.58 1.238
0.628 1.326
0.948 1.501
1.164 1.737
1.265 1.328
0.385 1.582
1.608 1.912
0.647 1.096
0.976 1.567
1.05 1.466
0.752 1.888
1.495 1.73
1.607 1.338
1.18 1.789
1.17 0.788
1.014 0.492
0.83 1.528
1.084 1.764
1.851 1.761
1.885 1.603
1.677 0.79
1.225 1.527
1.225 1.376
1.807 1.637
1.707 1.619
1.577 2.116
1.827 2.02
1.533 0.685
0.909 0.85
1.172 1.167
1.001 1.154
1.945 1.437
1.326 1.231
0.828 1.51
0.617 1.038
1.782 -0.124
1.241 1.334
1.507 1.352
1.517 1.605
1.296 1.21
0.862 1.019
1.105 0.864
1.415 1.495
1.505 1.825
2.179 1.56
2.593 1.439
2.298 2.023
1.698 1.47
2.044 1.937
1.821 1.444
2.134 1.723
2.479 1.267
1.969 1.293
1.804 0.963
1.163 1.342
1.307 1.476
2.037 1.128
2.666 1.148
2.302 1.469
1.822 1.437
2.521 2.174
2.174 2.06
1.469 1.514
2.203 2.046
3.071 1.988
3.219 1.922
3.31 1.881
2.719 1.457
2.415 2.308
2.702 1.627
3.402 2.734
2.508 1.584
4.033 1.858
3.316 1.735
1.945 2.421
3.517 1.936
3.692 2.408
2.853 2.019
3.708 1.476
3.954 1.793
3.021 1.95
2.57 2.036
3.34 1.505
4.347 1.624
3.463 2.325
4.328 2.235
3.988 1.56
3.553 1.439
3.615 1.71
3.2 1.914
3.926 2.096
4.14 1.491
3.661 2.155
3.243 2.317
3.636 1.855
3.266 1.658
3.804 1.803
4.343 0.946
4.166 1.713
3.547 2.355
3.642 1.609
3.466 1.629
3.713 2.583
2.727 1.615
3.811 1.722
3.507 2.144
4.169 1.715
3.96 2.699
3.73 1.682
4.258 2.816
4.065 2.168
3.358 1.806
3.578 1.398
4.396 1.649
3.269 2.085
4.421 1.94
4.752 1.917
4.397 2.124
4.217 1.652
4.222 2.948
4.141 1.764
4.596 2.508
4.864 1.981
4.571 1.827
4.696 2.274
4.288 2.858
4.44 1.619
3.95 1.983
4.266 2.236
4.93 2.476
4.005 1.642
4.565 2.045
4.437 1.317
4.175 1.81
3.67 1.56
4.573 1.49
5.272 1.923
4.373 2.125
5.489 1.33
5.13 1.276
5.161 0.996
4.419 1.62
4.781 1.22
4.738 1.631
4.962 2.191
5.049 2.161
5.253 1.892
4.925 1.97
4.847 1.694
5.107 0.85
5.679 1.181
5.447 2.243
6.212 1.079
5.913 1.204
5.64 1.518
5.768 1.284
5.677 3.156
5.605 2.014
5.109 1.721
4.864 1.301
6.225 1.68
5.308 2.105
4.616 1.482
4.911 0.964
5.225 1.4
6.003 1.914
5.497 1.704
5.549 1.666
5.806 1.177
5.983 1.408
5.739 2.452
5.566 1.892
5.906 1.943
5.534 2.18
6.687 1.772
6.209 1.862
5.413 2.581
5.888 2.307
6.883 2.104
5.574 2.845
6.78 1.241
6.335 1.7
5.804 2.015
5.844 2.18
6.051 2.165
5.635 1.156
5.668 2.137
6.654 1.402
6.637 1.389
5.334 1.932
5.671 2.136
6.338 1.243
6.537 2.062
6.633 1.3
6.484 1.247
6.69 2.789
6.399 2.579
6.064 1.601
5.872 1.78
5.59 2.954
5.952 2.65
6.492 1.296
6.342 1.935
6.66 1.44
5.028 2.441
6.492 2.247
6.85 2.585
7.381 1.842
6.924 2.032
6.765 1.504
6.555 1.723
6.644 1.578
5.934 0.723
6.934 0.978
6.404 1.831
7.364 1.078
6.29 1.876
7.154 1.605
6.854 1.233
5.199 1.394
5.778 1.679
6.849 1.748
7.54 2.687
8.544 2.536
7.491 2.56
7.872 3.165
6.686 1.346
6.651 1.375
6.722 1.895
7.687 3.237
8.048 1.439
7.376 2.065
7.536 1.814
6.991 1.569
7.495 1.133
6.859 1.139
7.823 3.227
9.184 1.887
8.756 1.523
9.035 1.773
9.877 1.325
7.038 2.138
9.033 0.625
8.963 0.951
8.546 1.933
7.925 2.765
8.778 2.203
9.134 2.295
7.541 1.393
6.84 0.854
8.099 1.288
7.676 1.746
8.022 0.328
8.639 0.708
8.827 1.474
8.832 1.031
8.093 1.047
7.467 0.738
7.444 -0.161
7.605 0.255
9.531 2.143
9.997 1.688
9.139 2.467
8.515 1.786
8.806 -0.286
7.922 -0.123
9.043 -0.153
8.766 1.05
8.646 2.599
8.784 0.701
8 1.277
7.671 0.783
8.396 0.706
8.72 0.43
6.85 1.661
7.259 1.324
9.555 2.781
9.459 2.044
9.831 2.904
10.463 0.558
8.562 1.24
8.758 1.435
8.586 1
8.725 1.365
9.329 1.681
8.97 2.083
9.627 0.942
8.708 0.925
9.012 1.405
9.03 0.57
8.972 1.364
8.811 3.191
10.622 2.765
8.828 2.761
10.833 1.677
10.272 1.83
8.536 2.219
8.313 1.469
9.321 1.5
10.928 3.146
11.923 4.15
11.043 3.813
8.837 1.476
10.618 1.845
11.194 1.085
9.453 1.385
11.205 2.69
11.328 1.945
11.666 1.123
11.004 2.989
11.762 2.542
12.208 0.283
10.592 -0.082
10.785 1.583
