# Supplementary material for: Anomalous diffusion and q-Weibull velocity distributions in epithelial cell migration
Source: PLoS One. 2017 Jul 10;12(7):e0180777. doi: 10.1371/journal.pone.0180777 (PMC5507264; doi:10.1371/journal.pone.0180777)
Supplement: S1 File — Individual trajectories of each cell over time for density of 20 cel/cm2. (available in http://www.posfisicaaplicada.ufv.br/?pageid=2714). (ZIP) [file pone.0180777.s002.zip › 20/trajetoria_12_densidade20cel.dat]

0 0
0.519 1.004
0.27 -0.099
1.581 1.031
0.995 1.1
-0.215 1.145
0.547 0.466
0.963 1.645
0.802 0.903
1.111 0.957
0.438 1.072
0.62 1.653
0.804 0.723
1.283 1.54
1.907 0.744
0.899 1.252
0.584 1.123
0.336 1.123
0.629 1.036
0.193 1.758
0.215 1.479
1.207 1.396
1.949 0.261
3.164 1.056
1.529 0.629
0.551 0.477
0.748 0.467
-0.142 0.46
-0.194 1.046
-0.09 0.885
0.541 1.469
2.237 0.384
2.711 0.345
1.03 0.121
0.333 -0.132
-0.105 0.949
0.332 1.02
-0.303 1.687
1.393 0.673
1.594 0.491
2.948 0.063
1.698 -0.292
1.597 0.086
1.269 0.223
0.684 0.735
-0.581 0.798
0.888 0.841
2.322 1.026
3.019 0.381
3.055 -1.072
3.198 -1.004
0.666 0.245
1.491 -1.053
1.549 -0.307
1.185 -0.572
2.094 -0.748
3.678 -0.473
3.801 -1.26
2.385 -0.065
2.087 0.1
0.968 -0.591
-0.123 -0.462
2.164 -0.446
3.995 -1.275
3.754 -1.793
2.381 -1.341
3.218 -1.128
1.73 -1.498
1.079 -1.751
1.28 -0.476
1.694 -0.127
3.899 -0.939
4.181 -1.217
4.748 -2.105
3.184 -1.791
2.957 -1.587
0.797 -1.277
2.101 -1.004
2.732 -1.372
4.673 -1.639
4.851 -1.614
3.987 -1.723
3.839 -1.515
2.401 -2.458
0.936 -1.462
0.946 -0.889
2.49 -0.588
3.335 -1.845
5.254 -2.341
2.957 -1.425
3.053 -1.226
2.245 -1.856
2.581 -2.619
2.342 -1.452
3.059 -1.906
3.678 -2.262
4.418 -2.569
4.919 -2.856
4.082 -2.339
2.315 -1.815
3.732 -1.278
4.935 -0.989
4.827 -1.958
4.665 -2.04
5.094 -2.542
4.597 -2.811
2.705 -2.625
2.766 -1.843
2.304 -0.969
4.389 -1.915
4.672 -2.46
6.044 -3.14
4.69 -2.413
2.737 -2.512
3.313 -2.794
2.404 -2.765
2.826 -1.406
4.872 -3.687
3.829 -3.449
3.151 -2.714
2.224 -2.882
2.238 -3.122
2.021 -2.835
2.344 -2.915
5.655 -4.077
4.44 -3.669
4.949 -4.019
3.778 -3.079
1.78 -2.545
3.085 -3.766
2.672 -2.977
5.26 -3.531
6.026 -3.306
5.578 -4.607
5.573 -3.929
4.145 -4.373
3.445 -4.115
3.491 -3.953
4.199 -4.219
4.472 -3.446
5.095 -4.085
5.017 -3.823
3.293 -4.639
3.539 -2.92
2.385 -4.107
3.614 -3.93
6.162 -4.717
5.508 -6.616
5.882 -6.699
7.099 -6.038
4.305 -6.75
2.774 -6.446
2.751 -6.568
3.897 -6.082
4.494 -5.826
5.801 -5.542
4.988 -6.298
5.081 -5.558
4.583 -5.043
3.998 -6.979
4.64 -4.887
5.392 -4.9
4.829 -6.501
6.085 -6.137
6.199 -5.837
5.056 -5.947
4.876 -4.976
3.654 -4.751
4.18 -4.381
5.222 -3.608
6.766 -6.43
5.074 -5.742
4.651 -5.763
4.243 -5.629
4.317 -5.498
3.511 -5.849
4.319 -4.882
6.218 -5.596
5.527 -6.369
4.578 -5.314
5.076 -5.268
4.752 -5.031
4.984 -6.61
4.016 -7.029
4.431 -5.182
6.163 -6.46
6.366 -7.017
4.483 -6.889
6.647 -7.125
6.251 -7.371
4.505 -6.547
4.502 -6.901
6.227 -7.589
5.883 -6.364
5.799 -6.711
5.335 -6.363
7.01 -6.162
6.017 -6.765
6.923 -6.386
7.237 -5.904
5.959 -6.129
6.65 -6.518
5.165 -6.749
5.35 -6.098
6.304 -7.046
4.953 -7.612
4.017 -7.221
4.358 -5.78
4.67 -4.783
5.96 -6.911
4.287 -5.993
3.459 -5.454
6.165 -5.005
6.366 -7.798
7.138 -8.17
8.337 -7.386
8.341 -7.596
7.961 -7.988
6.082 -8.163
4.803 -6.612
6.134 -6.73
8.278 -7.159
7.851 -9.009
5.445 -6.573
6.298 -6.92
9.093 -7.593
7.934 -7.261
6.848 -8.438
7.05 -8.151
7.476 -7.67
6.611 -8.498
7.32 -7.629
8.79 -10.495
8.674 -9.496
5.789 -8.27
3.714 -7.28
7.588 -8.389
8.14 -8.466
9.477 -7.407
8.375 -6.398
6.995 -7.583
8.415 -7.954
5.124 -7.657
3.267 -7.27
4.904 -7.231
5.814 -7.907
5.162 -6.832
5.257 -6.87
7.159 -7.038
6.54 -7.072
5.191 -5.629
3.257 -6.581
5.253 -5.725
8.44 -7.27
8.268 -5.723
8.384 -6.394
10.85 -6.274
9.751 -7.488
6.982 -7.459
4.593 -7.674
4.564 -5.282
7.515 -4.348
11.59 -7.358
12.257 -6.457
12.083 -8.359
12.588 -8.987
9.198 -8.709
6.843 -7.45
5.482 -7.555
6.888 -8.326
8.1 -8.551
8.352 -9.307
9.274 -8.253
9.123 -8.879
6.093 -8.87
5.023 -8.648
5.809 -8.141
10.305 -9.776
9.472 -9.693
12.293 -10.273
12.379 -9.845
11.663 -10.76
9.789 -10.038
6.012 -8.238
5.994 -7.608
9.192 -9.212
11.063 -9.33
12.808 -10.364
12.829 -9.713
13.159 -11.204
11.142 -9.647
7.892 -8.555
5.949 -7.958
8.274 -9.176
11.059 -8.805
11.24 -8.985
11.605 -7.749
10.357 -8.568
9.269 -8.87
5.903 -9.905
6.539 -9.113
9.111 -8.399
12.24 -10.294
13.526 -10.17
13.137 -9.02
14.43 -10.21
10.202 -9.865
6.397 -8.67
6.962 -8.99
10.807 -8.378
12.162 -8.965
14.117 -9.016
14.401 -9.132
12.749 -10.84
9.095 -9.757
6.718 -8.695
8.44 -8.64
11.493 -8.2
14.047 -8.197
14.073 -9.174
13.98 -11.448
13.195 -11.154
9.331 -9.711
7.101 -9.578
10.605 -10.152
12.961 -11.048
16.739 -12.891
15.96 -10.166
14.479 -10.861
11.936 -11.261
9.4 -10.385
6.795 -10.481
9.382 -9.813
12.678 -10.163
13.798 -11.138
15.315 -10.541
14.309 -11.278
10.764 -11.144
9.796 -10.563
9.48 -10.826
11.009 -11.298
13.97 -11.212
16.323 -10.699
16.707 -12.634
12.526 -11.188
9.165 -11.396
8.743 -10.803
10.515 -10.94
14.675 -12.413
15.244 -11.911
16.784 -12.21
16.337 -11.45
13.018 -10.956
9.717 -11.058
7.432 -11.085
9.274 -11.441
13.236 -11.42
14.792 -11.385
17.307 -11.845
15.575 -12.393
