# Supplementary material for: Anomalous diffusion and q-Weibull velocity distributions in epithelial cell migration
Source: PLoS One. 2017 Jul 10;12(7):e0180777. doi: 10.1371/journal.pone.0180777 (PMC5507264; doi:10.1371/journal.pone.0180777)
Supplement: S1 File — Individual trajectories of each cell over time for density of 20 cel/cm2. (available in http://www.posfisicaaplicada.ufv.br/?pageid=2714). (ZIP) [file pone.0180777.s002.zip › 20/trajetoria_11_densidade20cel.dat]

0 0
0.112 -1.102
0.835 -0.989
1.43 1.162
0.449 0.126
1.435 0.214
1.413 1.846
0.887 2.196
0.873 1.732
-0.685 1.693
0.72 -0.017
-0.614 0.404
0.772 4.032
-2.684 9.288
-1.348 9.926
-1.276 12.681
1.427 13.507
1.804 13.963
1.005 14.384
0.049 15.006
0.183 16.449
-1.135 15.653
-0.895 16.623
-1.179 17.348
0.139 17.571
1.949 22.532
2.252 23.136
4.029 23.224
3.224 24.96
2.216 24.726
0.855 27.326
2.016 28.002
4.61 29.678
4.187 30.12
6.623 30.586
6.784 29.443
6.802 30.466
4.773 30.748
6.749 32.541
6.665 33.608
7.761 33.783
9.553 33.492
10.469 33.659
12.453 33.979
12.262 34.944
10.813 35.186
12.629 36.773
14.651 36.028
16.713 36.07
18.254 35.554
19.558 36.283
16.843 34.654
20.357 34.978
22.737 36.064
25.37 36.891
26.921 36.934
28.599 36.89
29.419 36.313
29.414 34.956
28.227 35.021
28.576 34.322
28.355 32.766
33.546 32.642
35.748 35.578
37.281 34.823
36.565 32.192
36.945 31.026
37.505 30.831
38.013 29.722
41.878 30.382
44.463 29.646
46.082 28.215
46.144 28.217
46.42 26.764
44.405 26.639
44.047 26.106
41.419 24.21
44.712 24.499
46.023 22.781
47.799 20.804
50.97 18.87
47.83 16.859
49.244 14.16
48.445 12.756
49.92 13.233
49.916 9.879
50.396 9.742
49.786 7.939
48.458 5.004
47.522 2.319
43.864 2.753
43.987 1.911
40.129 -0.945
42.796 -1.083
42.177 -4.017
43.381 -4.251
40.637 -5.736
37.713 -5.123
38.51 -3.939
36.972 -5.109
36.037 -3.769
38.695 -5.141
41.93 -6.769
39.63 -7.445
38.155 -7.166
35.962 -7.618
33.735 -9.327
34.019 -12.056
36.187 -13.049
34.185 -13.745
31.227 -13.211
31.32 -13.843
30.606 -15.514
30.108 -17.008
24.428 -15.641
21.183 -13.353
23.59 -13.99
22.384 -14.331
23.692 -15.758
21.174 -16.684
19.079 -18.934
17.456 -18.586
14.533 -15.923
13.819 -15.985
14.607 -15.037
16.339 -15.182
14.619 -15.824
10.648 -12.703
10.275 -14.709
8.501 -12.276
8.343 -10.236
7.141 -11.802
8.529 -10.413
8.458 -9.595
9.203 -9.486
8.039 -8.603
5.863 -5.208
4.883 -7.115
1.936 -6.033
2.065 -2.838
1.962 -6.251
3.267 -6.074
4.355 -6.621
4.992 -7.292
2.054 -3.494
0.296 -1.997
-1.144 1.382
-1.162 0.073
-0.042 0.923
0.394 1.254
0.718 2.781
0.267 4.53
1.937 5.604
5.493 10.614
0.654 10.184
0.981 11.746
0.645 15.557
5.575 13.362
4.99 11.46
4.288 10.791
4.963 12.921
4.536 13.613
3.391 15.581
0.617 18.264
1.883 19.792
4.055 21.123
8.198 21.918
8.523 21.51
9.128 25.171
7.624 25.473
6.061 26.956
5.394 28.304
7.095 29.684
6.798 30.379
8.589 31.863
10.296 33.308
8.616 32.851
5.465 33.565
2.755 33.098
5.044 34.63
3.634 35.487
7.853 36.854
7.842 38.264
9.347 36.804
8.259 37.083
9.002 38.216
11.076 38.301
9.357 38.082
9.933 39.308
12.821 40.353
13.791 41.084
18.137 38.819
19.29 38.91
18.646 39.577
20.857 38.81
20.742 39.705
18.134 39.815
19.16 40.711
19.801 41.168
22.684 41.324
27.456 39.487
28.607 37.785
29.59 38.279
27.481 39.057
27.606 38.503
26.489 39.331
28.656 40.013
30.064 40.992
33.235 40.137
36.332 39.963
37.55 38.114
37.237 38.186
37.446 37.102
37.026 37.934
36.523 37.135
37.617 39.693
38.817 38.89
41.966 38.774
45.092 37.637
47.612 39.676
42.294 35.42
41.903 35.91
39.958 35.971
40.804 36.313
40.335 36.54
41.347 36.477
45.43 35.444
47.38 34.683
48.236 34.634
48.096 33.116
47.306 32.194
46.717 33.562
46.908 32.807
47.36 31.531
48.76 32.713
51.733 32.712
52.581 27.558
54.63 25.756
56.412 24.396
55.574 26.477
53.308 28.411
52.525 25.51
54.427 25.639
55.161 25.745
55.307 23.893
59.768 24.162
57.624 21.815
55.507 20.943
56.804 21.863
59.244 22.442
57.118 22.794
56.694 22.275
55.246 20.778
59.201 20.516
63.422 21.105
60.572 16.763
60.81 18.417
59.091 18.606
56.225 15.948
55.901 14.168
56.602 15.016
54.372 11.128
53.226 8.819
58.328 10.844
59.14 9.795
58.086 6.361
56.703 5.015
54.236 2.035
52.81 4.81
52.197 2.768
52.692 3.053
52.31 1.478
49.722 1.218
53.04 -1.346
53.573 -2.525
50.976 -4.304
47.913 -4.441
49.99 -5.787
47.441 -4.921
42.915 -6.562
42.839 -6.364
43.102 -7.126
44.322 -8.165
45.853 -7.85
43.328 -8.727
41.503 -9.744
38.832 -8.718
37.559 -9.314
35.832 -10.387
36.487 -9.831
37.635 -12.325
34.911 -11.082
35.867 -12.646
35.821 -10.041
35.798 -10.98
34.739 -9.958
34.287 -10.273
34.91 -12.401
31.977 -12.798
32.105 -11.182
29.553 -10.964
31.01 -11.169
31.682 -12.396
33.21 -12.606
31.069 -12.268
27.547 -13.026
25.612 -13.177
23.51 -12.465
22.47 -12.17
22.061 -11.047
21.863 -11.582
22.689 -14.549
23.58 -14.033
23.027 -12.087
19.92 -13.777
18.959 -12.061
18.46 -11.575
17.998 -10.771
17.855 -13.283
17.341 -15.748
16.104 -13.156
12.727 -12.152
15.3 -13.847
15.882 -14.418
12.952 -12.304
12.8 -13.995
12.329 -13.389
9.933 -12.028
9.142 -10.949
9.714 -10.483
8.264 -10.177
8.134 -11.416
8.897 -10.023
8.719 -9.893
8.009 -10.558
7.43 -8.139
7.135 -9.477
7.206 -9.352
4.108 -6.405
4.788 -5.515
4.744 -5.94
3.004 -1.419
4.646 -5.981
4.049 -0.391
6.683 1.676
5.776 2.427
5.189 5.868
4.784 3.683
4.433 7.131
6.587 10.401
4.107 12.647
3.391 11.483
4.023 12.232
5.547 11.199
7.602 14.687
8.112 13.929
5.934 15.717
6.931 15.975
8.292 19.139
7.886 18.987
