# Supplementary material for: Anomalous diffusion and q-Weibull velocity distributions in epithelial cell migration
Source: PLoS One. 2017 Jul 10;12(7):e0180777. doi: 10.1371/journal.pone.0180777 (PMC5507264; doi:10.1371/journal.pone.0180777)
Supplement: S1 File — Individual trajectories of each cell over time for density of 20 cel/cm2. (available in http://www.posfisicaaplicada.ufv.br/?pageid=2714). (ZIP) [file pone.0180777.s002.zip › 20/trajetoria_9_densidade20cel.dat]

0 0
0.292 1.31
-0.328 2.163
-2.578 0.415
-2.481 1.071
-4.824 0.281
-4.361 0.296
-6.153 -0.853
-5.452 -1.497
-6.736 -0.135
-5.881 0.148
-5.272 -0.569
-8.838 -1.854
-8.832 -1.456
-8.198 -1.083
-8.709 -1.258
-6.893 -1.032
-7.798 -1.391
-8.948 -1.664
-10.137 -1.807
-11.221 -1.809
-10.617 -1.275
-9.764 -1.326
-11.93 -2.127
-12.476 -2.375
-10.909 -2.129
-10.741 -1.246
-10.932 -1.333
-11.556 -0.684
-11.708 -0.731
-12.449 -0.627
-11.016 -0.275
-10.129 0.59
-11.242 0.438
-12.061 0.181
-11.13 1.3
-12.901 1.23
-12.254 1.218
-10.597 1.786
-10.92 2.087
-12.715 1.839
-11.878 1.791
-12.012 1.98
-12.69 2.569
-14.273 2.214
-13.71 2.782
-11.872 2.913
-12.825 3.452
-11.157 4.06
-12.604 3.418
-11.977 4.42
-11.482 4.863
-12.716 5.162
-13.357 4.359
-13.307 4.999
-11.266 6.125
-12.924 5.442
-11.357 6.883
-11.628 7.402
-11.332 7.586
-10.613 9.094
-13.111 6.675
-13.655 6.328
-11.752 7.436
-10.718 8.322
-12.241 8.263
-11.605 7.706
-12.275 7.23
-11.424 7.038
-11.431 7.382
-11.395 7.815
-10.673 7.548
-10.603 8.665
-11.672 8.423
-11.033 8.422
-12.105 8.395
-13.736 7.247
-13.255 8.039
-10.703 7.867
-10.553 8.382
-10.969 8.648
-10.5 9.39
-12.454 8.544
-10.926 9.705
-10.409 9.375
-7.918 11.934
-8.887 10.82
-8.349 11.518
-8.709 12.947
-6.314 13.078
-5.364 13.539
-8.114 12.617
-4.726 15.362
-5.96 14.499
-3.479 16.958
-5.151 16.443
-3.545 16.622
-5.551 15.156
-5.716 15.39
-5.548 15.976
-1.573 17.154
-1.598 18.471
-0.516 19.217
-0.279 19.651
-0.289 19.099
-1.231 17.628
0.76 19.743
3.05 20.681
0.274 18.855
-0.062 19.16
0.12 19.866
0.607 19.111
2.406 20.884
2.769 21.6
2.992 21.3
3.05 22.723
2.574 20.253
3.731 22.791
5.088 23.071
5.388 24.036
4.72 23.122
3.971 23.511
6.827 23.637
7.715 25.074
6.004 23.309
9.186 25.698
10.73 26.42
11.551 27.362
12.729 28.223
9.289 26.433
10.963 27.775
8.766 26.199
13.932 27.786
10.509 28.24
10.301 27.323
15.074 30.953
13.701 29.905
12.443 29.926
14.143 29.103
13.001 27.396
14.513 29.092
15.681 30.288
12.424 28.389
17.548 30.888
17.463 31.814
16.718 31.084
17.097 30.25
18.425 30.813
17.82 32.834
17.535 33.752
18.402 31.434
21.254 32.905
22.309 34.921
27.63 37.207
24.258 34.822
23.739 35.312
26.37 34.339
27.056 35.841
23.548 34.743
25.238 35.286
27.122 36.105
28.247 35.978
27.317 35.526
27.207 36.899
28.896 37.901
27.392 37.582
31.59 38.227
31.116 39.135
30.081 37.817
29.686 37.286
28.832 38.667
32.45 40.557
33.961 40.735
38.275 39.37
34.771 38.963
35.142 40.466
36.728 40.946
37.613 41.892
36.659 40.442
38 40.703
38.306 38.813
39.284 40.368
38.671 41.274
39.278 42.257
42.74 42.424
41.183 42.86
43.018 43.86
37.466 40.061
39.318 41.261
42.045 42.541
37.498 40.771
39.472 41.654
39.492 42.218
40.248 42.7
40.852 42.659
39.847 42.371
39.941 42.575
37.801 41.697
38.15 42.619
39.731 42.78
41.688 43.228
39.139 44.041
39.968 42.815
42.224 45.456
42.884 45.439
43.433 44.753
45.496 46.68
45.468 47.108
45.243 46.51
48.059 46.716
48.172 47.106
50.195 48.963
47.48 46.957
48.198 48.206
45.7 46.751
43.972 46.705
46.879 47.253
46.836 47.039
46.964 46.814
46.156 46.856
42.906 46.498
47.474 47.629
47.413 48.372
46.697 47.177
49.484 46.382
50.798 47.774
51.252 48.548
47.79 47.243
47.181 46.158
49.592 48.026
48.917 48.702
49.893 47.362
51.555 48.551
51.408 48.015
53.148 48.456
53.424 49.107
50.964 47.093
49.606 46.707
49.11 47.131
51.043 47.878
50.345 46.793
50.177 47.877
47.645 45.873
50.95 48.996
48.834 47.667
49.104 48.168
50.384 48.568
52.095 49.811
53.286 50.123
52.925 51.162
54.091 52.803
54.33 53.845
52.596 50.41
52.223 50.287
52.614 50.67
52.854 49.933
49.993 48.645
50.734 49.532
50.206 49.443
50.526 48.13
49.578 47.73
49.512 47.699
51.018 49.338
48.592 47.987
46.685 47.23
49.179 48.848
50.013 49.073
51.022 48.963
49.22 47.397
47.372 47.106
46.697 46.417
44.524 43.85
45.908 44.937
45.145 44.686
45.163 44.58
43.563 43.096
42.851 42.86
43.826 43.44
43.481 43.329
43.505 43.593
41.751 41.056
42.384 42.377
44.302 43.092
44.262 42.35
42.363 41.241
43.258 42.117
44.577 43.983
44.444 42.803
44.073 42.809
43.059 41.222
42.492 40.33
39.344 38.378
36.445 36.613
39.339 38.952
39.287 38.677
38.597 37.814
37.792 37.986
37.626 37.475
33.419 36.247
33.451 34.647
32.611 34.274
32.897 35.308
34.719 35.828
36.923 37.486
34.591 35.374
36.209 36.236
34.421 36.043
35.331 35.539
36.131 36.833
35.783 36.906
36.328 36.707
34.939 36.128
32.596 34.769
35.44 37.805
33.935 35.824
31.422 34.766
33.725 34.547
32.027 33.555
31.533 34.403
30.477 32.76
32.792 34.543
32.638 35.084
33.259 35.055
32.782 34.833
32.373 33.892
31.341 33.818
31.156 33.856
32.154 35.57
31.885 34.259
32.596 34.387
31.296 32.509
32.034 34.018
30.996 33.812
30.645 33.561
29.887 33.246
29.182 32.521
28.407 31.699
30.498 33.198
29.502 32.002
28.451 31.21
28.998 32.25
28.122 32.187
26.399 31.181
27.887 31.977
26.23 30.915
25.893 29.44
25.813 29.624
24.703 28.104
24.794 28.718
22.484 26.52
22.239 25.53
21.999 24.797
22.501 26.445
20.473 25.196
20.726 25.032
19.13 24.708
17.177 23.198
17.596 23.925
19.285 25.009
17.055 24.031
