# Supplementary material for: Anomalous diffusion and q-Weibull velocity distributions in epithelial cell migration
Source: PLoS One. 2017 Jul 10;12(7):e0180777. doi: 10.1371/journal.pone.0180777 (PMC5507264; doi:10.1371/journal.pone.0180777)
Supplement: S1 File — Individual trajectories of each cell over time for density of 20 cel/cm2. (available in http://www.posfisicaaplicada.ufv.br/?pageid=2714). (ZIP) [file pone.0180777.s002.zip › 20/trajetoria_8_densidade20cel.dat]

0 0
0.792 -0.458
0.351 0.204
-0.204 0.911
1.649 -0.415
1.734 -1.121
-0.099 -0.342
-0.539 -0.557
-0.39 -0.401
1.555 0.206
2.37 0.308
1.476 0.47
1.724 -0.76
0.978 -0.65
0.381 -0.368
0.802 -0.279
-0.904 0.044
1.918 -0.433
-0.105 -0.338
1.013 -0.898
1.902 -1.148
2.153 -1.243
4.409 -2.021
4.489 -2.7
4.142 -2.494
3.336 -2.127
2.266 -1.896
0.248 -2.117
1.233 -0.352
3.785 -0.967
4.615 -0.184
4.369 -1.632
5.574 -0.538
4.312 -1.358
2.947 -0.665
0.125 -1.727
3.207 -0.853
3.963 -0.818
7.24 -2.154
6.534 -2.199
3.476 -1.567
2.656 -0.919
1.907 -2.06
2.653 0.167
3.905 0.061
6.168 -0.042
7.767 -1.038
8.597 -0.654
7.356 -1.458
5.08 -1.103
4.329 -1.846
5.24 -0.541
4.391 0.955
6.556 0.166
7.478 -0.214
9.492 -0.904
6.979 -0.049
4.632 -0.015
4.529 0.589
4.788 0.953
8.856 -0.142
10.967 0.106
9.762 -0.229
7.348 -1.107
7.232 0.956
6.012 0.719
6.57 0.805
7.368 1.253
9.009 0.358
9.313 1.144
6.209 0.336
6.464 1.31
4.495 0.856
6.496 1.286
7.929 1.704
8.872 0.105
6.763 1.344
5.233 1.525
6.492 1.935
8.308 1.172
8.274 0.548
8.076 0.729
7.642 0.634
5.569 0.268
4.768 0.95
4.905 0.949
5.549 0.91
7.383 0.177
6.834 -0.002
4.539 0.266
4.712 0.909
4.215 1.447
5.404 1.698
6.124 1.915
6.622 1.436
5.501 1.386
4.846 2.379
4.137 2.724
5.307 3.662
6.914 2.675
7.894 3.241
6.694 2.378
5.786 2.553
4.857 3.366
4.486 2.903
6.569 3.012
9.402 2.345
10.789 2.561
8.395 1.392
6.92 0.997
4.577 1.523
5.104 1.891
5.915 2.373
6.69 1.801
6.54 2.453
6.14 1.955
5.147 1.925
4.913 2.643
4.518 3.455
6.296 3.449
10.382 4.21
9.753 2.385
7.08 2.963
5.351 3.168
5.119 3.074
4.533 2.972
6.641 3.662
9.118 2.835
10.396 4.34
7.893 2.069
4.933 2.369
5.336 2.674
4.775 2.332
7.444 4.299
9.446 3.288
11.598 3.226
6.904 3.017
5.769 2.691
5.613 3.156
4.107 4.147
5.678 3.479
10.223 3.778
11.359 2.952
8.668 2.825
7.25 4.147
6.824 3.834
7.269 3.613
9.255 4.6
12.904 3.465
13.912 1.677
13.381 2.974
8.851 2.303
8.02 2.343
7.854 3.454
6.769 3.436
11.419 4.05
14.685 2.911
14.968 1.484
11.137 3.141
10.119 2.459
10.241 3.539
10.462 3.564
10.046 4.031
14.127 3.05
16.641 1.498
14.465 1.168
11.48 2.82
9.605 2.754
10.056 3.422
10.066 4.022
10.496 4.53
14.064 4.679
15.554 3.717
12.984 2.573
11.869 3.603
10.325 3.285
10.078 3.182
11.217 3.36
11.741 4.308
14.868 3.564
16.848 2.618
13.694 2.833
12.421 2.903
9.59 3.357
10.05 3.653
9.597 3.398
10.112 4.153
13.278 4.069
16.405 2.892
15.082 2.772
11.966 2.669
10.908 2.771
9.138 3.232
9.907 3.286
9.033 3.422
12.944 3.526
14.817 3.211
13.734 2.65
10.525 2.372
9.413 2.956
7.629 3.215
9.915 3.914
8.899 4.217
12.123 3.702
13.562 3.419
14.779 2.227
12.939 1.369
8.794 2.098
8.984 2.507
7.153 1.687
7.802 2.287
8.051 2.567
11.294 2.283
12.297 -0.497
9.456 1.547
9.276 1.486
8.016 1.355
7.618 1.922
5.85 2.188
6.889 1.933
7.21 2.278
9.73 2.326
9.399 1.984
9.227 2.498
6.386 1.441
6.028 0.882
5.685 1.067
6.455 0.978
6.464 0.936
8.143 1.576
10.194 0.725
12.544 1.034
9.17 0.633
6.702 0.361
6.718 0.904
6.833 1.275
5.445 1.239
7.742 0.838
9.868 1.251
10.628 -1.524
10.73 -1.689
6.708 -1.533
7.371 -1.111
6.771 -1.91
5.574 -0.907
5.589 -1.926
6.135 -1.686
7.279 -1.841
8.41 -0.893
9.747 -1.171
6.804 -1.518
7.511 -0.627
5.651 -0.639
3.73 -0.101
4.628 0.429
7.678 0.014
10.833 1.032
10.533 0.95
11.159 -0.263
8.342 -1.148
8.208 -0.593
9.515 0.159
11.158 0.951
10.597 -0.624
13.246 0.368
11.698 -0.718
14.118 0.504
15.236 -0.564
13.218 -0.025
13.432 -0.466
12.174 -0.039
11.166 -0.216
14.262 0.945
12.826 0.345
13.193 0.268
14.358 0.955
16.65 0.664
17.234 0.432
14.49 1.249
16.359 2.115
17.547 2.422
16.587 2.78
16.183 1.736
15.707 3.486
16.901 4.086
18.954 3.407
19.974 2.193
23.062 1.09
22.138 1.675
23.081 0.686
24.005 0.077
20.93 2.705
22.119 2.018
21.297 1.84
19.871 3.041
24.63 2.669
24.507 2.819
26.098 2.159
22.837 2.746
25.099 1.46
22.932 2.674
20.564 2.273
20.002 2.117
20.049 2.5
18.274 2.684
21.698 2.659
23.189 3.251
23.343 2.925
23.028 3.75
21.94 2.526
20.878 3.56
20.265 2.955
22.87 3.291
21.187 3.447
20.203 3.133
19.523 3.596
24.776 2.468
25.465 0.209
22.99 2.555
24.351 2.993
22.047 2.54
23.742 2.014
23.368 2.72
21.877 2.939
20.594 3.42
21.024 2.921
25.416 2.923
25.598 1.608
25.667 1.78
23.485 1.082
24 2.068
24.402 0.515
20.579 1.89
21.518 1.966
19.395 1.918
19.601 1.903
22.403 2.264
24.304 0.052
24.32 0.263
20.93 1.541
21.514 -0.852
20.101 0.281
19.43 0.044
19.43 0.044
21.782 -0.3
18.094 1.273
16.516 0.864
18.752 1.188
20.412 0.897
20.595 0.045
19.045 0.591
18.759 0.28
17.995 0.734
18.773 -0.166
18.818 -1.183
17.158 -0.15
15.177 -1.384
13.097 -1.038
16.858 -0.229
18.685 -0.361
