# Supplementary material for: Anomalous diffusion and q-Weibull velocity distributions in epithelial cell migration
Source: PLoS One. 2017 Jul 10;12(7):e0180777. doi: 10.1371/journal.pone.0180777 (PMC5507264; doi:10.1371/journal.pone.0180777)
Supplement: S1 File — Individual trajectories of each cell over time for density of 20 cel/cm2. (available in http://www.posfisicaaplicada.ufv.br/?pageid=2714). (ZIP) [file pone.0180777.s002.zip › 20/trajetoria_7_densidade20cel.dat]

0 0
0.151 0.504
1.263 -0.131
1.248 -0.808
-0.528 -1.528
-0.504 -0.698
-1.116 -0.733
-0.377 -1.017
-1.662 -1.213
-0.974 -0.413
-0.078 -0.763
1.217 -0.13
-0.899 0.129
-0.357 0.384
-1.835 -1.59
-1.554 -1.524
-1.275 -2.85
-1.295 -0.628
-3.397 -0.45
-1.809 -0.542
-0.714 -1.302
-1.709 -2.739
-0.873 -0.633
-0.189 -1.333
-1.192 -1.153
-1.101 -0.757
-2.079 -2.082
-1.282 -1.833
-0.362 -2.252
0.467 -2.071
-1.075 -1.996
-2.738 -3.337
-2.713 -2.792
-2.854 -2.759
-2.722 -3.04
-3.092 -3.808
-5.586 -3.301
-3.841 -3.65
-6.111 -3.139
-5.008 -3.588
-4.691 -4.035
-4.16 -4.111
-5.09 -4.154
-6.33 -3.519
-7.953 -5.846
-8.62 -5.779
-7.849 -4.689
-5.715 -4.531
-5.49 -4.446
-6.355 -4.432
-8.549 -4.477
-6.984 -4.159
-6.988 -4.923
-6.288 -4.955
-5.131 -4.508
-7.133 -6.845
-6.881 -5.782
-8.855 -6.082
-7.982 -7.703
-8.291 -5.588
-6.767 -6.864
-6.796 -5.147
-7.936 -7.052
-8.104 -7.028
-6.947 -6
-8.276 -6.898
-7.509 -7.319
-6.781 -6.729
-7.999 -7.827
-10.504 -7.629
-9.181 -8.291
-10.162 -7.09
-8.349 -7.141
-8.459 -7.577
-9.131 -8.645
-8.806 -8.151
-10.2 -8.102
-9.296 -7.747
-9.071 -8.525
-10.085 -8.574
-8.352 -8.325
-8.778 -7.551
-10.267 -7.724
-8.353 -7.843
-10.507 -8.251
-9.122 -7.628
-8.26 -7.578
-8.929 -7.093
-8.88 -7.523
-10.394 -7.382
-9.689 -7.447
-10.154 -6.38
-10.931 -6.578
-10.561 -6.478
-10.263 -6.247
-10.554 -7.503
-11.395 -7.039
-10.21 -6.993
-10.89 -6.447
-11.465 -6.231
-9.453 -6.579
-9.946 -6.577
-10.965 -6.017
-11.103 -5.573
-12.1 -5.57
-11.247 -5.998
-10.29 -6.761
-9.862 -5.246
-11.395 -4.353
-11.275 -5.521
-11.399 -5.765
-10.383 -4.778
-10.239 -5.162
-9.585 -4.802
-9.499 -5.674
-9.272 -4.748
-10.55 -4.95
-10.214 -5.126
-11.914 -4.992
-10.35 -5.384
-9.61 -5.349
-8.448 -5.937
-9.392 -5.291
-10.75 -5.224
-13.501 -8.009
-10.993 -5.372
-10.574 -4.587
-9.559 -6.153
-7.838 -5.915
-9.459 -7.144
-9.966 -7.611
-11.631 -6.644
-12.939 -7.624
-10.813 -6.889
-10.418 -6.544
-10.188 -6.783
-11.057 -6.8
-10.89 -8.247
-12.568 -6.666
-12.308 -5.792
-12.313 -6.191
-12.097 -6.988
-11.464 -6.514
-11.36 -5.822
-11.194 -6.143
-12.889 -5.516
-13.426 -5.096
-10.671 -5.446
-9.88 -6.554
-10.147 -6.311
-10.741 -5.901
-11.856 -5.882
-12.479 -4.414
-13.965 -4.988
-12.776 -4.525
-11.539 -5.111
-10.641 -4.999
-11.708 -4.759
-12.188 -5.886
-12.28 -5.716
-13.628 -5.458
-13.387 -5.153
-12.529 -5.177
-11.71 -4.718
-11.598 -4.723
-12.112 -5.189
-13.15 -5.107
-14.548 -4.058
-12.346 -4.472
-11.202 -3.785
-11.442 -4.596
-10.987 -5.342
-12.627 -5.84
-13.616 -5.383
-13.862 -4.222
-12.939 -4.858
-13.588 -5.73
-11.508 -5.396
-9.815 -5.924
-10.156 -5.802
-12.996 -5.198
-13.485 -5.452
-14.58 -4.761
-12.823 -4.624
-12.718 -4.653
-10.369 -5.781
-12.133 -5.731
-12.245 -5.362
-12.952 -5.522
-14.272 -5.317
-13.532 -4.4
-13.109 -5.503
-12.328 -5.082
-10.876 -4.87
-12.713 -5.495
-13.325 -5.174
-14.03 -6.089
-14.369 -5.329
-14.962 -6.173
-14.485 -5.362
-12.041 -6.12
-11.579 -6.391
-13.863 -6.986
-14.357 -7.331
-14.136 -6.229
-15.441 -4.568
-15.272 -5.685
-14.778 -5.353
-13.569 -5.464
-13.745 -5.953
-14.414 -6.756
-15.191 -6.573
-16.805 -7.273
-16.576 -5.544
-15.027 -6.711
-15.497 -6.675
-13.799 -6.899
-14.403 -7.29
-16.025 -7.565
-17.255 -6.437
-17.723 -5.214
-16.873 -5.295
-18.253 -5.653
-17.174 -5.408
-16.237 -5.404
-15.695 -5.88
-15.256 -4.994
-17.939 -5.485
-19.059 -4.031
-17.89 -3.988
-16.961 -5.584
-17.081 -6.427
-16.131 -6.36
-16.938 -7.081
-18.319 -6.06
-17.269 -5.805
-17.673 -6.332
-18.106 -6.738
-17.557 -6.599
-15.738 -6.463
-18.419 -6.772
-15.6 -5.898
-17.307 -5.697
-17.001 -4.846
-18.209 -5.729
-18.72 -7.641
-17.382 -8.293
-16.112 -5.442
-16.033 -8.076
-18.089 -7.542
-18.095 -7.452
-19.931 -8.058
-16.679 -7.374
-19.778 -8.136
-19.004 -8.062
-15.922 -8.249
-18.738 -7.386
-17.152 -6.607
-17.213 -7.211
-18.67 -7.166
-19.778 -6.733
-18.709 -6.202
-18.587 -5.985
-16.524 -7.32
-17.968 -7.039
-18.012 -7.049
-19.004 -5.697
-18.207 -5.616
-19.203 -6.425
-16.952 -5.74
-17.05 -6.112
-14.622 -7.204
-15.479 -7.811
-17.09 -6.11
-17.756 -5.697
-16.888 -6.376
-17.573 -5.652
-15.282 -6.691
-14.64 -6.654
-14.244 -7.451
-15.445 -7.919
-17.76 -6.872
-18.179 -7.129
-18.447 -6.818
-17.727 -6.246
-17.786 -6.935
-16.173 -7.417
-15.25 -7.889
-16.243 -7.213
-16.836 -8.213
-16.856 -6.293
-17.452 -7.274
-18.015 -6.739
-17.259 -7.232
-14.847 -7.646
-14.314 -8.105
-15.894 -7.23
-17.446 -6.747
-16.925 -7.225
-17.783 -6.718
-17.536 -6.638
-17.692 -6.863
-16.606 -6.438
-16.579 -6.619
-17.067 -7.401
-17.065 -6.687
-17.111 -6.318
-17.798 -6.503
-17.785 -7.044
-16.516 -5.325
-14.544 -7.398
-14.073 -6.423
-16.275 -5.558
-16.442 -5.459
-17.793 -6.094
-17.159 -5.807
-18.022 -5.59
-17.982 -6.959
-17.556 -6.647
-16.472 -6.466
-16.612 -5.771
-17.803 -6.468
-17.565 -5.603
-17.289 -6.2
-19.683 -6.073
-18.611 -6.884
-17.174 -6.668
-16.661 -7.2
-16.737 -7.774
-15.77 -6.756
-16.856 -6.878
-17.038 -6.399
-17.725 -7.619
-16.589 -6.627
-14.924 -7.135
-15.575 -7.702
-14.62 -7.576
-13.909 -7.531
-14.212 -7.807
-15.35 -7.548
-15.521 -7.947
-14.597 -8.183
-13.745 -8.162
-11.579 -7.827
-11.901 -8.09
-11.646 -7.607
-13.819 -8.096
-14.848 -6.771
-14.547 -6.39
-14.156 -7.215
-13.195 -7.83
-12.733 -7.549
-10.911 -8.604
-12.785 -5.905
-14.9 -5.775
-14.374 -6.235
-14.678 -5.674
-13.111 -5.408
-13.773 -5.831
-12.739 -5.099
