# Supplementary material for: Anomalous diffusion and q-Weibull velocity distributions in epithelial cell migration
Source: PLoS One. 2017 Jul 10;12(7):e0180777. doi: 10.1371/journal.pone.0180777 (PMC5507264; doi:10.1371/journal.pone.0180777)
Supplement: S1 File — Individual trajectories of each cell over time for density of 20 cel/cm2. (available in http://www.posfisicaaplicada.ufv.br/?pageid=2714). (ZIP) [file pone.0180777.s002.zip › 20/trajetoria_3_densidade20cel.dat]

0 0
1.051 -0.185
-0.162 0.682
0.191 0.848
-0.253 -0.188
-1.058 -0.414
-1.3 -1.11
-1.762 -0.527
-1.295 0.002
-0.887 -0.125
-1.467 0.081
-1.489 0.976
-0.83 0.097
-2.21 -0.194
-1.748 0.352
-3.119 -1.12
-2.742 -0.693
-4.326 -1.672
-3.16 -0.216
-2.977 -0.593
-3.29 -0.744
-2.16 0.009
-4.105 -0.678
-1.686 0.222
-1.842 0.286
-0.776 1.637
-0.31 1.802
-2.065 1.034
-1.296 1.147
-1.584 1.054
-0.983 -0.038
-1.662 0.96
-3.214 0.558
-1.289 0.881
-1.357 0.641
-3.172 0.623
-3.293 2.019
-3.765 2.568
-3.429 2.017
-4.066 1.697
-3.094 2.421
-4.497 1.687
-3.842 1.369
-4.677 1.258
-4.897 1.617
-4.323 1.396
-3.664 1.332
-3.186 1.059
-3.548 1.302
-6.854 1.323
-7.16 1.016
-5.563 0.942
-5.638 0.811
-4.951 1.736
-5.622 1.667
-5.9 0.666
-5.596 -0.337
-5.361 0.351
-7.949 0.204
-7.039 0.145
-5.875 0.704
-5.218 0.923
-6.292 0.174
-7.506 -0.376
-6.784 0.337
-7.614 -0.148
-6.824 0.716
-6.147 0.587
-6.559 0.602
-4.963 0.118
-5.581 1.202
-4.203 0.707
-4.081 0.695
-3.493 -0.72
-3.266 1.091
-4.667 -0.307
-2.134 0.533
-3.996 -0.57
-5.275 -0.078
-3.023 0.008
-4.459 -0.274
-3.693 0.121
-4.256 -1.257
-2.096 -0.247
-3.414 -0.955
-4.886 -1.253
-5.497 -1.545
-3.102 -2.291
-3.366 -1.346
-2.935 -0.883
-4.071 -0.947
-4.305 -1.652
-4.51 -1.523
-4.558 -1.147
-3.634 -0.782
-5.623 -2.352
-6.358 -2.404
-6.269 -1.893
-5.794 -1.502
-7.11 -0.945
-7.442 -1.982
-6.799 -1.167
-7.76 -1.146
-6.812 -1.137
-6.45 -1.218
-6.025 -1.421
-4.294 -1.144
-2.828 -0.759
-2.594 -0.841
-3.395 -0.513
-3.352 -0.028
-4.535 -0.629
-5.371 -1.099
-4.844 -1.64
-5.323 -1.386
-4.784 -1.882
-3.152 -1.499
-3.481 -2.238
-2.255 -1.577
-3.721 -1.825
-3.542 -0.614
-3.183 -1.251
-2.925 -2.439
-2.727 -1.654
-3.319 -2.127
-3.099 -3.055
-2.36 -2.612
-2.494 -2.365
-3.102 -2.353
-4.156 -2.017
-3.389 -1.216
-4.145 -1.023
-5.648 -1.221
-4.537 -1.264
-5.686 -2.566
-3.903 -1.621
-4.907 -2.124
-4.745 -1.43
-5.596 -1.697
-4.449 -1.39
-4.547 -1.235
-4.745 -0.783
-4.294 -1.777
-5.351 -0.392
-4.036 -0.553
-4.967 -1.562
-4.497 -1.065
-4.674 -1.108
-3.082 -1.45
-4.654 -1.716
-4.657 -2.547
-3.731 -1.804
-4.898 -2.026
-6.182 -0.834
-4.413 -1.657
-4.834 -2.712
-5.294 -0.957
-6.163 -0.735
-5.531 -0.85
-5.839 -2.458
-5.71 -1.195
-4.754 -0.546
-4.732 -1.371
-2.919 0.022
-4.247 -0.682
-4.9 -0.999
-5.15 -0.342
-3.407 0.953
-4.202 -1.146
-4.858 0.061
-4.775 0.276
-3.919 1.154
-4.471 0.688
-4.559 -0.544
-2.799 1.022
-3.486 -0.152
-2.582 1.032
-1.953 1.064
-1.694 0.792
-2.468 0.558
-1.813 0.426
-1.663 2.298
-3.133 0.57
-1.273 1.105
-2.137 1.447
-2.3 1.218
-0.923 0.935
0.978 1.666
-2.233 0.516
-0.805 1.083
-1.555 1.198
-1.4 1.422
-1.294 1.608
-0.512 2.102
-0.744 0.775
-1.062 1.951
-0.3 1.242
-0.66 1.308
-2.314 2.04
-0.859 2.172
-1.944 0.017
-0.284 0.31
-0.308 1.046
-1.483 1.055
-1.235 2.002
0.161 1.364
-0.924 0.869
-1.142 1.356
-1.615 0.622
-0.876 0.864
-1.051 1.192
0.06 0.749
-1.289 0.619
-0.895 1.221
0.637 0.951
0.325 1.792
-0.846 0.832
-1.334 0.839
-0.418 1.045
-1.189 0.266
0.603 0.931
0.118 1.547
-1.286 -0.091
-0.541 0.24
-0.388 2.17
-1.518 -0.295
-1.129 0.996
-0.991 -0.138
-0.913 1.302
-0.223 1.516
-1.646 1.08
-0.396 1.45
0.55 2.096
-0.241 2.248
-0.386 2.063
-1.109 0.78
-0.495 1.832
1.373 1.953
1.116 2.039
2.472 2.526
1.626 2.656
-0.135 2.947
-0.182 2.645
-0.362 2.95
-0.368 1.797
-1.044 2.736
0.517 2.572
-0.323 2.922
-0.817 3.537
-2.006 2.121
-0.212 2.415
-1.295 2.259
-0.207 3.09
-1.674 3.274
-1.549 2.648
-2.263 3.037
-2.664 3.19
-0.733 2.46
-2.218 2.712
-0.755 2.725
-1.396 3.092
-2.768 2.814
-2.351 3.081
-0.678 3.702
-1.943 3.631
-2.484 2.588
-1.956 2.692
-1.244 2.791
-1.763 3.252
-1.819 4.036
-0.64 4.781
-2.931 3.158
-3.029 2.614
-3.056 2.093
-1.548 2.159
-3.762 3.111
-2.969 1.271
-3.093 0.919
-2.134 2.802
-3.66 2.463
-3.248 3.021
-3.49 1.698
-2.404 2.249
-3.118 2.257
-2.477 2.498
-4.16 4.196
-2.401 2.17
-1.319 1.826
-0.648 2.969
-2.34 0.738
-1.929 3.554
-2.421 3.307
-1.032 3.723
-1.673 3.401
-0.352 3.086
-2.815 2.311
-3.379 1.789
-2.081 0.778
-3.411 0.832
-2.164 2.43
-3.474 0.585
-2.574 0.239
-3.174 1.36
-1.819 1.948
-1.81 1.7
-1.416 1.877
-2.382 0.79
-2.929 1.468
-2.305 0.407
-1.318 1.449
-3.169 1.325
-2.521 1.899
-4.467 1.386
-3.441 1.089
-3.258 1.267
-3.425 3.063
-2.767 1.078
-3.232 -0.119
-3.132 1.686
-2.325 1.549
-3.676 1.319
-3.543 0.607
-2.76 2.221
-4.482 1.976
-3.521 1.511
-2.619 2.456
-3.749 0.751
-3.294 1.389
-5.213 -0.279
-2.319 2.303
-2.002 2.308
-3.601 2.137
-3.068 2.937
-1.417 2.749
-1.37 2.929
-0.818 1.918
-1.847 2.405
-0.398 2.391
-1.379 2.972
-0.766 3.953
0.428 2.334
-1.389 1.137
-2.468 1.969
-2.87 1.71
0.348 3.668
-1.044 3.318
-0.646 2.661
-0.66 2.28
0.36 2.911
0.334 2.512
-1.739 1.012
-2.025 1.459
-1.329 1.733
-0.507 3.007
-0.783 2.879
-1.581 1.604
-0.783 2.976
0.162 1.663
0.27 1.783
-1.228 1.184
