# Supplementary material for: Anomalous diffusion and q-Weibull velocity distributions in epithelial cell migration
Source: PLoS One. 2017 Jul 10;12(7):e0180777. doi: 10.1371/journal.pone.0180777 (PMC5507264; doi:10.1371/journal.pone.0180777)
Supplement: S1 File — Individual trajectories of each cell over time for density of 20 cel/cm2. (available in http://www.posfisicaaplicada.ufv.br/?pageid=2714). (ZIP) [file pone.0180777.s002.zip › 20/trajetoria_2_densidade20cel.dat]

0 0
0.887 0.844
0.85 0.107
0.513 1.37
0.346 1.436
0.396 0.623
0.802 0.061
0.968 1.514
0.198 0.566
1.953 2.24
2.14 1.765
0.923 1.353
-0.894 3.132
-1.039 1.44
1.797 -0.092
1.534 -0.4
1.921 -0.248
2.492 1.797
1.481 2.293
-1.589 2.976
-0.235 1.199
0.029 -0.062
-0.84 2.39
-0.268 1.823
-1.097 2.951
-0.078 1.966
1.264 2.131
0.948 2.114
1.002 2.325
1.409 1.808
0.903 3.509
1.587 4.616
0.72 5.486
0.878 6.173
-0.094 4.677
0.582 5.037
-0.013 5.255
2.295 5.177
2.265 4.491
2.484 3.257
2.012 4.096
1.312 5.45
0.465 3.723
1.641 3.488
2.878 2.771
3.46 2.976
3.404 2.793
1.473 1.64
3.733 1.886
3.868 3.043
1.63 3.39
1.104 3.136
1.104 3.136
3.653 1.262
3.334 1.395
1.868 2.669
1.72 3.207
4.586 2.36
6.358 2.44
5.1 2.758
4.502 3.631
4.869 2.197
5.534 0.577
3.315 1.282
2.515 0.864
4.427 2.06
3.615 1.434
4.969 1.485
4.251 2.171
4.967 0.235
5.488 1.555
5.649 0.766
4.486 1.259
3.67 1.233
3.394 1.923
3.829 1.769
4.256 2.532
3.634 1.378
5.375 1.408
4.452 0.742
4.809 1.376
5.956 1.186
3.848 1.355
2.85 3.218
2.369 3.128
4.21 2.313
3.296 2.191
4.487 1.619
4.004 2.272
4.304 1.049
4.201 2.402
3.545 2.477
3.058 0.735
4.365 2.137
4.876 0.896
7.743 1.371
7.531 1.95
5.562 1.419
3.097 1.542
5.214 1.388
4.956 1.291
4.23 1.809
5.126 3.439
6.772 2.665
6.143 1.736
4.879 1.104
7.979 -0.88
6.014 -1.06
4.979 0.669
6.248 -0.218
7.586 1.368
5.614 2.577
5.979 3.171
5.796 1.069
6.142 2.124
5.487 2.362
6.133 3.639
6.541 3.612
7.237 3.146
5.865 2.567
6.131 1.212
5.7 1.296
4.353 1.555
5.454 0.906
6.203 2.793
6.007 0.226
4.622 2.347
5.563 2.398
3.645 1.686
4.626 1.078
6.306 1.68
5.757 1.543
5.039 3.409
6.089 3.444
5.094 3.812
4.886 2.609
5.651 2.144
6.025 1.692
5.765 2.145
5.566 3.021
6.836 3.533
4.7 3.753
4.613 4.086
4.114 3.068
3.103 3.479
3.549 2.325
4.493 3.345
5.098 3.051
4.129 3.514
2.389 3.757
2.667 3.22
3.645 3.438
4.819 3.346
4.556 3.831
5.006 2.741
5.438 4.543
5.421 3.658
4.714 4.939
4.793 4.812
5.364 2.406
4.891 2.214
4.171 1.934
5.636 1.827
5.183 2.981
3.381 3.28
3.052 3.012
5.534 2.967
5.329 3.469
6.635 3.89
3.575 4.446
2.417 4.42
3.189 1.853
4.392 2.554
4.926 1.131
5.679 1.383
4.705 1.163
3.888 2.503
4.011 2.91
4.138 3.249
4.422 3.746
4.246 1.427
3.772 2.48
4.066 3.089
4.818 2.953
2.371 4.008
2.309 3.515
1.745 4.124
2.856 4.712
3.189 3.293
3.606 3.105
5.024 3.198
4.667 4.022
2.082 4.513
1.073 4.886
3.526 4.576
4.794 3.908
4.441 3.866
4.78 2.313
4.208 3.004
4.951 4.242
1.778 5.762
3.955 5.695
2.992 6.062
4.927 5.549
3.949 5.277
4.422 5.955
4.2 5.426
3.084 3.583
2.341 5.98
2.586 6
5.021 4.096
5.106 3.814
4.491 4.917
5.012 3.223
2.659 5.301
1.052 6.559
2.732 6.362
5.322 6.049
3.226 4.823
2.883 5.331
4.277 3.872
2.835 4.618
1.973 7.017
2.664 6.957
3.18 7.908
3.459 8.948
2.793 7.048
3.232 5.948
2.941 6.22
1.843 5.605
2.109 6.935
2.905 8.176
3.732 8.085
4.182 8.077
4.489 7.196
4.214 6.336
2.675 7.149
1.269 7.528
1.506 7.618
4.321 7.561
3.323 8.375
3.782 8.354
3.097 7.361
1.908 8.596
1.039 9.741
1.837 10.936
4.001 9.609
4.237 8.683
3.868 7.146
4.077 10.453
1.779 8.77
2.006 10.609
3.713 9.666
3.945 9.751
5.363 10.044
6.005 8.288
4.294 8.052
5.178 7.907
2.316 8.79
1.801 9.706
2.702 8.941
3.118 9.644
4.469 8.798
5.382 7.985
3.699 8.015
1.817 7.777
2.199 9.217
4.061 8.585
5.565 8.376
5.568 9.659
5.773 8.243
6.387 8.428
2.497 9.495
2.003 10.608
3.476 12.232
3.852 10.792
2.623 9.049
4.646 8.24
4.235 7.934
2.906 9.811
2.398 8.599
3.096 11.131
3.273 9.914
3.132 9.785
3.476 9.577
2.595 8.169
1.39 9.993
1.44 11.577
2.259 11.857
4.095 10.962
5.037 9.815
4.768 11.334
4.584 7.945
2.247 10.438
1.304 13.019
1.008 13.322
2.045 12.245
4.591 10.537
5.953 10.892
6.176 10.066
3.628 10.198
1.237 10.687
1.064 12.139
3.116 12.243
4.12 12.859
4.024 12.106
5.136 11.479
1.748 11.844
1.737 12.978
-0.053 14.214
3.421 12.935
3.173 11.374
3.15 10.911
2.611 11.318
1.686 10.927
0.601 12.449
1.932 14.028
3.167 13.703
4.623 12.957
5.065 12.368
4.583 10.644
4.255 12.138
3.083 10.739
3.131 12.069
5.245 12.087
5.03 11.476
4.002 9.319
5.11 10.274
3.776 9.428
3.231 11.444
2.581 12.884
4.074 12.057
4.483 12.913
5.008 12.76
4.172 10.676
3.349 10.326
0.588 11.279
1.27 12.146
2.763 12.21
4.798 11.472
5.545 11.916
4.632 11.959
4.213 12.494
1.848 13.296
2.163 13.148
3.652 10.995
3.551 12.117
5.174 11.234
5.499 11.703
3.221 11.838
3.5 12.117
2.643 13.365
4.787 13.334
5.584 11.3
5.294 11.98
4.078 12.358
2.322 12.675
1.998 14.657
2.422 14.797
4.163 16.077
