# Supplementary material for: Anomalous diffusion and q-Weibull velocity distributions in epithelial cell migration
Source: PLoS One. 2017 Jul 10;12(7):e0180777. doi: 10.1371/journal.pone.0180777 (PMC5507264; doi:10.1371/journal.pone.0180777)
Supplement: S1 File — Individual trajectories of each cell over time for density of 20 cel/cm2. (available in http://www.posfisicaaplicada.ufv.br/?pageid=2714). (ZIP) [file pone.0180777.s002.zip › 20/trajetoria_6_densidade20cel.dat]

0 0
0.992 -1.916
0.987 -2.238
2.622 -0.458
1.679 -1.361
2.715 -2.743
0.799 -2.696
0.273 -3.164
-0.808 -1.888
0.424 -2.11
-0.111 -4.365
1.069 -3.581
-0.213 -5.044
-0.656 -4.496
-0.168 -3.239
-2.184 -5.337
-1.524 -5.001
1.037 -4.823
-0.243 -4.294
0.518 -4.111
0.279 -3.714
-0.696 -3.388
-0.221 -4.103
-1.311 -5.795
-0.673 -4.7
-0.272 -6.045
-1.646 -7.673
-0.638 -6.955
0.148 -7.652
-0.667 -7.948
-0.793 -7.75
-2.498 -7.807
-1.035 -8.152
-1.143 -8.25
-0.881 -7.392
-1.486 -7.445
-2.843 -8.179
-3.767 -10.59
-2.691 -9.701
-1.857 -8.102
-0.812 -8.565
-0.561 -8.719
0.237 -9.92
-2.521 -10.035
-4.211 -10.826
-2.469 -9.839
-3.315 -10.254
-3.349 -11.894
-4.49 -11.816
-2.829 -14.311
-4.249 -14.909
-5.537 -14.492
-6.661 -13.701
-4.551 -11.709
-3.876 -11.965
-4.869 -12.671
-5.013 -13.1
-5.391 -15.35
-6.482 -14.31
-6.436 -14.891
-7.488 -14.586
-6.714 -16.693
-8.098 -15.323
-9.326 -17.64
-9.794 -18.879
-6.634 -14.548
-10.562 -16.623
-7.891 -15.317
-10.244 -17.488
-17.003 -23.005
-13.402 -18.901
-13.749 -19.79
-16.902 -20.449
-17.22 -22.461
-17.258 -19.514
-14.371 -20.673
-15.299 -20.693
-13.377 -18.217
-14.951 -19.819
-16.286 -22.373
-14.432 -20.592
-14.748 -19.875
-14.334 -19.458
-15.742 -20.769
-14.565 -20.108
-16.46 -21.8
-24.097 -24.805
-23.964 -23.806
-23.542 -24.123
-21.874 -23.688
-23.488 -24.841
-21.011 -26.042
-21.295 -24.602
-22.443 -23.455
-17.531 -20.54
-18.422 -22.899
-18.193 -22.742
-16.114 -22.287
-15.951 -22.128
-19.747 -25.208
-18.997 -22.431
-19.016 -22.303
-19.193 -23.739
-17.106 -21.144
-20.642 -26.143
-21.709 -26.739
-21.304 -25.56
-21.878 -27.114
-23.791 -28.229
-21.572 -26.026
-23.96 -26.247
-24.112 -25.799
-21.375 -23.374
-21.037 -24.283
-21.596 -22.83
-22.139 -22.971
-19.485 -20.782
-23.087 -23.866
-19.376 -22.232
-19.212 -23.313
-21.363 -22.751
-24.168 -24.843
-23.07 -29.931
-21.947 -25.695
-26.663 -26.012
-25.793 -26.79
-26.229 -27.946
-25.944 -27.177
-26.359 -26.586
-24.15 -24.93
-23.708 -25.17
-24.675 -26.178
-25.334 -25.356
-21.943 -23.703
-25.581 -25.086
-25.022 -26.189
-25.728 -26.619
-23.009 -24.982
-23.981 -24.16
-26.354 -26.492
-24.545 -26.346
-27.304 -27.515
-27.339 -27.929
-29.137 -27.545
-27.899 -26.843
-26.795 -26.667
-28.627 -27.203
-27.974 -28.944
-30.06 -28.885
-31.109 -29.441
-30.748 -28.298
-30.774 -28.315
-29.877 -29.626
-29.724 -29.002
-31.126 -28.114
-32.882 -29.855
-33.86 -29.096
-32.586 -29.504
-33.525 -27.898
-30.453 -28.855
-31.918 -28.938
-31.435 -28.414
-33.441 -30.237
-30.73 -27.086
-31.292 -29.075
-30.696 -28.358
-29.209 -29.773
-30.891 -30.021
-30.951 -29.533
-32.804 -29.203
-32.089 -27.604
-29.099 -26.303
-29.225 -27.716
-28.426 -27.717
-28.307 -26.859
-29.084 -27.318
-32.02 -28.025
-31.723 -28.841
-29.919 -28.43
-29.362 -28.364
-29.209 -28.454
-30.842 -27.346
-31.139 -29.738
-27.532 -26.163
-26.346 -27.665
-26.144 -27.498
-27.13 -27.7
-24.935 -26.864
-24.449 -26.525
-24.652 -26.005
-24.302 -24.733
-24.195 -23.353
-24.819 -25.633
-24.446 -26.608
-23.507 -25.08
-24.369 -26.059
-24.594 -25.275
-23.676 -24.951
-23.345 -25.177
-23.355 -26.363
-23.762 -25.672
-23.856 -25.683
-23.408 -25.174
-23.519 -24.225
-23.164 -24.861
-23.221 -24.364
-23.124 -23.97
-22.319 -26.127
-22.407 -25.344
-23.5 -24.843
-27.786 -26.75
-28.333 -27.453
-26.41 -26.822
-26.503 -26.264
-26.262 -26.86
-25.97 -24.774
-28.303 -26.515
-26.998 -26.1
-26.382 -25.528
-24.408 -25.655
-25.795 -26.545
-25.407 -26.491
-24.794 -25.562
-28.008 -26.351
-25.946 -25.851
-21.413 -23.66
-20.317 -22.947
-18.977 -23.119
-18.169 -23.247
-20.012 -23.556
-21.566 -24.213
-20.459 -22.24
-20.426 -22.857
-19.104 -22.903
-18.939 -22.183
-18.872 -22.414
-18.755 -22.522
-19.689 -22.747
-20.412 -21.602
-19.074 -21.272
-17.617 -20.537
-17.606 -21.79
-18.231 -21.714
-18.605 -21.162
-19.441 -21.102
-19.742 -21.055
-18.849 -21.689
-18.664 -22.084
-18.665 -23.202
-16.393 -21.069
-19.681 -23.432
-18.227 -21.483
-18.515 -21.083
-16.912 -21.475
-16.803 -22.107
-16.819 -21.322
-16.542 -21.413
-17.407 -21.346
-18.924 -22.448
-17.955 -21.005
-17.897 -19.873
-17.634 -20.282
-17.723 -20.766
-16.572 -21.317
-16.651 -21.264
-16.376 -20.983
-16.216 -19.12
-16.767 -20.356
-14.988 -18.936
-15.462 -20.306
-15.452 -19.638
-16.494 -18.743
-17.085 -18.801
-15.879 -18.971
-14.942 -19.421
-14.217 -20.647
-14.045 -20.848
-13.507 -19.887
-15.158 -18.763
-17.413 -19.63
-15.881 -17.515
-15.272 -17.879
-14.362 -19.314
-14.019 -18.396
-14.251 -19.837
-15.516 -18.491
-16.071 -18.776
-15.847 -18.09
-14.414 -18.298
-14.327 -18.449
-12.345 -17.287
-13.069 -17.469
-15.761 -17.325
-16.49 -17.669
-15.227 -17.756
-14.544 -16.097
-14.792 -17.384
-12.423 -17.529
-13.702 -16.792
-13.786 -17.528
-15.274 -17.875
-14.475 -16.579
-13.424 -16.96
-12.725 -17.173
-13.373 -16.851
-12.995 -16.038
-15.035 -15.809
-14.514 -15.415
-15.807 -15.895
-12.849 -14.761
-11.018 -15.068
-11.893 -15.066
-12.735 -15.113
-14.487 -14.591
-12.483 -14.141
-10.273 -14.318
-10.161 -14.505
-10.395 -14.624
-12.437 -14.984
-12.625 -14.143
-12.739 -12.884
-12.163 -13.246
-8.451 -12.86
-8.265 -13.137
-9.79 -12.63
-9.923 -13.471
-10.158 -13.182
-12.122 -13.247
-10.358 -11.955
-8.845 -12.059
-9.362 -13.601
-8.314 -13.003
-10.229 -12.988
-10.127 -13.794
-10.842 -12.725
-10.563 -12.074
-9.448 -13.114
-8.23 -14.7
-7.982 -15.952
-8.231 -15.699
-9.606 -15.124
-10.646 -14.541
-9.047 -14.244
-8.888 -13.164
-8.382 -14.902
-6.879 -15.932
-8.954 -15.09
-9.581 -15.213
-9.675 -14.183
-9.456 -13.823
-7.193 -14.276
-6.816 -14.259
-6.861 -14.334
-7.556 -14.136
-9.719 -13.952
-9.008 -14.058
-9.274 -12.775
-6.964 -14.922
-7.284 -14.546
-7.681 -13.895
