# Supplementary material for: Anomalous diffusion and q-Weibull velocity distributions in epithelial cell migration
Source: PLoS One. 2017 Jul 10;12(7):e0180777. doi: 10.1371/journal.pone.0180777 (PMC5507264; doi:10.1371/journal.pone.0180777)
Supplement: S1 File — Individual trajectories of each cell over time for density of 20 cel/cm2. (available in http://www.posfisicaaplicada.ufv.br/?pageid=2714). (ZIP) [file pone.0180777.s002.zip › 20/trajetoria_5_densidade20cel.dat]

0 0
-2.053 0.528
-0.148 1.271
-1.399 0.308
-1.88 -2.618
-2.484 -2.073
-0.986 -2.261
-1.456 -1.179
-3.334 -5.622
-3.014 -5.423
-2.066 -4.872
-1.853 -4.235
-1.966 -5.381
-1.574 -4.241
-2.069 -5.744
-1.911 -5.974
-2.289 -7.473
-2.854 -6.938
-3.799 -7.531
-2.76 -7.771
-2.702 -8.105
-2.287 -9.852
-3.677 -9.639
-5.325 -11.91
-3.459 -10.304
-3.069 -8.972
-3.956 -11.728
-4.36 -13.229
-4.259 -12.71
-4.341 -14.295
-4.564 -14.504
-5.399 -13.3
-5.192 -12.139
-5.441 -14.115
-5.596 -14.907
-5.239 -13.368
-6.542 -14.886
-5.4 -14.661
-5.752 -15.07
-5.184 -14.871
-5.837 -14.63
-4.721 -15.815
-5.637 -14.654
-6.225 -15.575
-6.787 -16.3
-5.654 -15.781
-6.42 -14.992
-4.892 -14.333
-5.368 -15.628
-5.926 -15.426
-6.629 -14.699
-6.451 -16.564
-5.901 -15.375
-5.911 -15.594
-5.472 -14.587
-6.974 -15.878
-6.821 -15.283
-6.585 -16.645
-5.394 -17.1
-6.364 -17.374
-6.419 -17.352
-6.792 -16.176
-6.775 -16.743
-6.993 -16.667
-6.437 -17.81
-6.234 -16.912
-6.606 -17.033
-6.076 -16.683
-6.456 -16.471
-5.61 -17.332
-5.542 -16.959
-6.203 -18.309
-6.397 -17.936
-6.601 -19.442
-6.673 -17.534
-6.63 -18.578
-6.564 -19.38
-6.587 -16.395
-7.019 -18.57
-7.314 -18.525
-8.174 -20.05
-6.946 -18.683
-6.064 -18.129
-6.355 -18.748
-6.482 -17.588
-7.601 -18.11
-7.401 -19.24
-6.646 -17.053
-7.321 -18.736
-7.255 -17.86
-8.3 -18.89
-9.197 -18.748
-9.57 -18.739
-8.392 -18.106
-8.797 -19.434
-8.428 -17.723
-7.588 -18.46
-7.513 -18.26
-7.874 -18.208
-8.075 -18.272
-7.043 -18.64
-7.256 -17.823
-7.602 -18.246
-8.141 -17.93
-8.813 -19.299
-7.715 -18.322
-6.82 -16.863
-7.092 -17.451
-6.761 -16.37
-7.75 -16.49
-8.279 -15.897
-8.419 -17.619
-6.205 -13.782
-6.567 -14.761
-6.718 -14.843
-8.063 -14.563
-7.812 -13.612
-7.443 -14.722
-8.305 -15.814
-5.763 -14.267
-5.767 -13.378
-6.617 -13.385
-7.89 -14.571
-9.02 -13.844
-7.343 -13.667
-5.746 -12.435
-6.792 -15.098
-7.599 -14.019
-8.758 -14.771
-9.259 -14.02
-9.223 -13.306
-8.097 -13.554
-8.133 -14.748
-8.098 -12.899
-8.325 -14.006
-9.34 -14.296
-9.314 -12.753
-7.648 -14.281
-6.841 -12.777
-7.745 -12.803
-7.322 -11.919
-8.353 -12.61
-8.348 -11.942
-7.489 -12.062
-7.444 -12.848
-6.956 -12.531
-7.126 -12.208
-7.007 -11.151
-7.398 -10.853
-6.552 -10.433
-5.995 -10.458
-6.216 -11.934
-6.723 -11.598
-6.814 -10.679
-7.088 -9.633
-6.982 -9.18
-5.625 -10.243
-5.764 -10.752
-5.69 -9.241
-6.063 -9.215
-6.594 -9.4
-7.01 -8.107
-6.308 -7.645
-5.809 -8.967
-5.274 -8.877
-6.064 -10.192
-5.845 -8.992
-6.549 -8.744
-6.377 -8.698
-4.698 -7.737
-6.141 -8.635
-5.156 -7.154
-5.498 -7.05
-5.7 -5.206
-6.997 -6.985
-5.784 -9.636
-2.859 -5.628
-5.283 -6.344
-4.854 -5.504
-5.595 -5.643
-6.568 -5.673
-5.659 -3.945
-5.648 -4.878
-4.985 -5
-4.378 -2.962
-5.931 -2.22
-6.103 -1.995
-5.433 -1.67
-5.973 -1.582
-5.014 -1.605
-4.893 -1.304
-5.915 -0.673
-6.554 -2.613
-6.606 -0.89
-5.703 -1.226
-5.252 -0.63
-5.4 0.137
-5.931 -1.771
-5.87 0.029
-6.208 0.877
-6.426 0.61
-5.798 0.848
-5.673 -0.748
-5.816 1.089
-6.119 0.881
-6.225 1.491
-6.016 1.511
-5.206 0.372
-4.401 1.648
-4.57 3.906
-5.533 2.251
-5.451 2.164
-5.323 3.221
-4.63 5.516
-4.823 2.288
-4.554 3.369
-4.449 5.19
-4.585 7.777
-6.46 5.018
-6.294 4.841
-4.946 7.419
-4.161 6.725
-4.182 6.67
-5.152 7.418
-6.097 10.382
-6.348 8.395
-5.705 8.496
-4.836 8.557
-4.379 10.224
-3.726 10.641
-4.651 9.014
-4.806 9.104
-5.858 9.955
-4.351 10.752
-2.22 11.165
-2.97 12.3
-4.025 11.154
-4.583 12.464
-4.117 12.927
-4.637 13.318
-3.403 13.905
-2.974 13.308
-3.642 14.702
-2.139 13.733
-3.753 16.008
-3.683 14.156
-3.189 15.149
-2.285 14.243
-0.603 14.731
-1.184 15.643
-1.411 17.452
-1.995 16.529
-2.987 17.386
-2.769 15.547
-2.861 16.336
-1.546 16.182
-2.182 16.305
-2.32 16.385
-2.529 17.434
-2.691 17.629
-2.661 18.523
-1.566 16.714
-1.334 16.623
-1.486 16.486
-0.664 17.835
-0.806 18.031
-2.677 17.798
-0.372 19.039
0.476 17.175
0.198 19.233
-0.386 19.038
-0.604 18.369
-1.754 19.922
0.165 20.513
0.607 18.938
1.196 18.287
1.853 20.642
3.21 21.148
1.245 19.065
1.303 20.827
0.785 18.868
1.927 20.023
2.71 21.439
1.375 20.21
1.714 20.712
2.053 22.456
1.166 20.404
2.247 22.069
2.968 22.318
1.415 21.934
2.839 23.875
2.182 21.938
1.801 21.839
2.851 23.996
2.315 23.494
2.432 21.845
2.007 20.596
3.024 21.83
1.994 21.631
1.859 20.742
2.319 22.438
2.459 20.641
2.885 20.887
4.112 21.299
3.956 22.23
3.106 23.49
2.756 21.139
2.358 22.62
3.012 21.81
4.875 22.671
4.28 22.094
4.252 21.34
3.799 21.363
3.884 21.662
3.299 20.446
3.502 21.27
5.47 23.698
5.495 22.19
4.058 22.832
2.997 21.489
3.945 21
4.208 21.967
3.706 21.255
5.829 22.503
5.037 21.551
4.859 22.209
3.993 21.132
3.953 22.381
4.594 23.107
5.011 21.922
5.525 21.69
6.182 21.067
4.65 23.291
3.838 21.799
4.64 22.48
3.601 21.73
5.067 21.758
5.62 20.925
4.922 19.975
4.329 20.902
4.141 20.142
4.338 19.149
4.107 18.833
4.356 17.484
5.224 16.797
4.879 17.908
4.21 17.611
4.473 18.52
3.672 15.536
4.362 16.091
4.612 17.665
4.695 16.853
4.428 16.231
3.783 15.762
3.938 14.872
4.755 15.712
4.959 16.389
5.362 16.188
6.266 16.316
4.635 15.992
