# Supplementary material for: Anomalous diffusion and q-Weibull velocity distributions in epithelial cell migration
Source: PLoS One. 2017 Jul 10;12(7):e0180777. doi: 10.1371/journal.pone.0180777 (PMC5507264; doi:10.1371/journal.pone.0180777)
Supplement: S1 File — Individual trajectories of each cell over time for density of 20 cel/cm2. (available in http://www.posfisicaaplicada.ufv.br/?pageid=2714). (ZIP) [file pone.0180777.s002.zip › 20/trajetoria_4_densidade20cel.dat]

0 0
-0.498 -1.213
-0.098 -0.518
0.294 -0.382
-0.83 -2.664
1.907 -1.586
-0.083 -1.423
0.093 0.069
-0.043 -0.691
0.802 -0.304
0.803 -0.254
0.333 -0.989
0.333 -0.989
1.47 -1.627
2.167 -1.247
0.236 -1.803
0.948 -2.264
1.337 -0.516
0.582 -2.153
0.496 -1.599
0.604 -0.626
0.289 -1.338
0.332 -0.99
0.666 -2.448
1.2 -0.736
0.634 -1.012
1.668 -1.373
0.889 -2.464
0.61 -1.645
0.679 -1.763
1.844 -1.373
0.74 -2.829
0.603 -2.456
0.263 -1.669
0.837 -1.486
0.358 -1.937
1.373 -2.669
1.575 -2.619
0.948 -2.179
1.753 -1.532
0.812 -3.188
0.853 -2.057
1.232 -2.707
1.339 -2.721
0.624 -1.768
1.449 -2.049
0.702 -2.469
0.007 -2.127
0.77 -1.149
1.199 -1.97
1.396 -1.47
1.2 -1.818
0.884 -1.678
0.878 -1.802
1.488 -0.443
1.756 -0.207
0.896 -1.635
1.389 0.59
0.833 -1.304
1.039 -1.288
1.744 -0.807
1.477 -0.871
0.583 -1.957
0.372 -1.866
0.314 -2.256
1.386 -2.48
0.881 -0.834
0.322 -1.516
0.741 -1.163
1.671 -1.87
0.845 -1.099
0.981 -2.925
0.385 -2.919
0.021 -1.51
-1.203 -4.963
1.892 -1.071
0.917 -1.315
1.583 -1.483
2.434 -1.114
1.679 -1.287
0.463 -1.691
0.633 -2.555
1.575 -1.957
-0.973 -4.567
1.662 -3.696
1.029 -3.596
1.624 -1.525
0.886 -3.086
1.714 -1.722
0.388 -2.028
1.981 -1.562
0.432 -4.074
1.113 -4.149
0.302 -3.87
0.942 -3.329
1.713 -2.776
1.596 -3.138
0.62 -4.335
0.552 -4.051
1.72 -3.752
1.785 -2.127
1.785 -1.292
1.509 -3.203
0.327 -3.214
1.691 -3.618
0.709 -3.518
1.167 -3.26
1.519 -1.966
1.433 -3.247
0.779 -4.429
1.427 -2.236
2.694 -0.649
2.289 -2.638
2.762 -1.852
1.241 -3.497
2.486 -1.891
1.599 -3.295
1.283 -2.409
2.063 -1.249
1.376 -2.396
2.583 -1.331
2.737 -0.666
1.505 -1.198
2.129 0.259
2.054 -1.753
2.256 -1.883
1.588 -1.407
1.207 -2.09
1.23 -1.07
2.232 -0.365
2.036 -1.705
1.012 -2.503
1.081 -1.444
1.535 -1.36
2.255 -2.995
1.916 -2.045
1.591 -1.935
1.14 -0.038
1.485 -1.482
1.481 -2.103
1.526 0.616
0.934 -3.194
0.677 -3.31
2.235 -2.346
2.088 -1.834
2.003 -2.871
1.576 -2.092
1.947 -2.812
3.05 -1.678
2.282 -3.406
1.177 -3.856
1.628 -1.404
1.253 -2.199
0.89 -1.067
2.795 -2.181
2.792 -0.807
2.343 -2.16
1.998 -1.936
1.224 -0.563
1.124 -1.8
1.664 -0.981
2.523 -0.885
1.799 -1.655
1.824 -2.387
2.858 -0.159
1.187 -1.109
2.363 -2.318
1.828 -0.49
2.079 -2.65
1.797 -2.326
1.66 -3.146
0.922 -3.16
0.604 -2.33
0.17 -1.377
0.291 -1.544
0.559 -1.865
0.333 -1.206
1.288 -1.246
1.503 -0.491
1.963 -0.782
1.576 0.273
1.585 0.319
1.463 -0.106
0.826 -0.226
2.225 -0.805
1.101 -2.179
2.123 -0.707
1.614 -0.958
1.638 -1.323
1.428 -2.078
0.748 -1.219
1.221 -1.006
0.687 -1.287
1.801 -1.064
1.334 -1.452
1.408 0.075
0.889 -0.996
1.039 0.434
1.162 -0.827
1.817 1.142
2.355 -0.321
2.833 0.127
1.368 -0.856
2.908 -0.025
2.754 -0.503
2.062 -0.738
1.557 0.48
0.943 -0.665
2.037 -0.307
1.421 -0.044
1.357 0.205
0.922 -0.322
1.497 0.011
1.492 1.494
1.521 -0.321
0.137 -0.301
2.073 0.697
1.194 1.036
1.415 -1.231
1.334 0.146
1.23 -0.952
1.206 1.084
0.746 0.643
0.24 -1.553
0.783 -0.419
0.635 -1.211
0.805 -0.842
1.731 -0.107
0.733 -0.763
1.781 0.097
1.097 -0.168
0.668 0.393
0.559 0.484
0.949 0.307
0.705 0.304
1.098 -0.646
1.093 0.171
1.877 0.513
2.667 0.16
1.636 -0.192
1.607 -0.482
1.721 -1.394
1.475 -0.223
1.318 0.132
0.045 -0.374
1.601 0.431
0.575 -0.963
1.292 -1.511
0.882 0.007
1.221 0.146
-0.185 0.202
-0.124 -0.951
1.232 -1.729
0.412 -0.462
0.513 0.505
0.745 -0.201
1.581 -0.928
1.648 0.058
0.713 0.032
0.641 -0.206
1.078 -0.105
0.23 0.016
0.716 -0.799
0.913 -0.2
0.805 -0.423
0.401 0.429
0.357 0.447
1.069 -0.045
0.651 -0.761
0.51 0.874
1.223 1.062
1.063 0.302
0.695 0.447
0.036 0.533
-0.132 0.198
0.065 -0.622
0.208 -0.904
-0.262 0.21
0.918 0.269
-0.271 1.136
0.141 -0.194
0.255 0.045
-1.971 -1.823
-0.618 0.076
-1.427 0.106
-1.008 -1.064
-0.672 0.082
0.248 0.34
-0.546 0.39
-0.378 0.351
-1.419 -3.154
-0.487 -1.19
0.309 0.391
0.275 -0.505
-0.136 0.423
-0.66 0.443
-0.19 -0.365
0.006 -0.714
-0.576 0.307
-1.037 0.272
-1.335 -0.866
-0.293 -0.275
0.078 -0.321
-1.188 -2.299
-0.469 0.367
-0.396 -0.291
-0.339 1.019
-0.23 0.554
0.52 1.9
-0.572 0.965
0.102 0.733
-0.125 -0.059
-1.126 -0.255
0.408 -0.243
0.569 1.153
0.019 1.468
-0.693 1.867
-0.058 1.691
-0.518 0.939
-0.027 0.887
-0.158 0.885
1.056 1.67
0.123 2.311
0.319 1.152
-0.621 2.091
-0.253 1.111
-0.465 2.329
-1.203 -0.294
-1.086 1.13
-1.063 2.264
-1.374 1.225
-1.331 2.221
-1.182 1.946
-0.085 1.963
-0.54 3.143
-1.509 1.386
-1.011 2.717
-1.174 2.323
-1.168 1.802
-1.172 2.152
-1.642 1.488
-1.553 1.592
-1.973 3.483
-1.257 0.989
-1.373 0.681
-1.452 1.159
-1.393 1.671
-1.203 2.437
-0.797 2.115
-1.028 0.411
-1.45 1.495
-1.834 2.374
-1.852 2.883
-1.28 2.367
-1.12 2.392
-1.966 0.513
-1.109 3.085
-1.049 2.73
-0.643 2.626
-1.236 2.1
