# Supplementary material for: Anomalous diffusion and q-Weibull velocity distributions in epithelial cell migration
Source: PLoS One. 2017 Jul 10;12(7):e0180777. doi: 10.1371/journal.pone.0180777 (PMC5507264; doi:10.1371/journal.pone.0180777)
Supplement: S1 File — Individual trajectories of each cell over time for density of 20 cel/cm2. (available in http://www.posfisicaaplicada.ufv.br/?pageid=2714). (ZIP) [file pone.0180777.s002.zip › 20/caminhada.agr]

# Grace project file
#
@version 50122
@page size 792, 612
@page scroll 5%
@page inout 5%
@link page off
@map font 8 to "Courier", "Courier"
@map font 10 to "Courier-Bold", "Courier-Bold"
@map font 11 to "Courier-BoldOblique", "Courier-BoldOblique"
@map font 9 to "Courier-Oblique", "Courier-Oblique"
@map font 4 to "Helvetica", "Helvetica"
@map font 6 to "Helvetica-Bold", "Helvetica-Bold"
@map font 7 to "Helvetica-BoldOblique", "Helvetica-BoldOblique"
@map font 5 to "Helvetica-Oblique", "Helvetica-Oblique"
@map font 14 to "NimbusMonoL-BoldOblique", "NimbusMonoL-BoldOblique"
@map font 15 to "NimbusMonoL-Regular", "NimbusMonoL-Regular"
@map font 16 to "NimbusMonoL-RegularOblique", "NimbusMonoL-RegularOblique"
@map font 17 to "NimbusRomanNo9L-Medium", "NimbusRomanNo9L-Medium"
@map font 18 to "NimbusRomanNo9L-MediumItalic", "NimbusRomanNo9L-MediumItalic"
@map font 19 to "NimbusRomanNo9L-Regular", "NimbusRomanNo9L-Regular"
@map font 20 to "NimbusRomanNo9L-RegularItalic", "NimbusRomanNo9L-RegularItalic"
@map font 21 to "NimbusSansL-Bold", "NimbusSansL-Bold"
@map font 22 to "NimbusSansL-BoldCondensed", "NimbusSansL-BoldCondensed"
@map font 23 to "NimbusSansL-BoldCondensedItalic", "NimbusSansL-BoldCondensedItalic"
@map font 24 to "NimbusSansL-BoldItalic", "NimbusSansL-BoldItalic"
@map font 25 to "NimbusSansL-Regular", "NimbusSansL-Regular"
@map font 26 to "NimbusSansL-RegularCondensed", "NimbusSansL-RegularCondensed"
@map font 27 to "NimbusSansL-RegularCondensedItalic", "NimbusSansL-RegularCondensedItalic"
@map font 28 to "NimbusSansL-RegularItalic", "NimbusSansL-RegularItalic"
@map font 29 to "StandardSymbolsL-Regular", "StandardSymbolsL-Regular"
@map font 12 to "Symbol", "Symbol"
@map font 31 to "Symbol-Regular", "Symbol-Regular"
@map font 2 to "Times-Bold", "Times-Bold"
@map font 3 to "Times-BoldItalic", "Times-BoldItalic"
@map font 1 to "Times-Italic", "Times-Italic"
@map font 0 to "Times-Roman", "Times-Roman"
@map font 36 to "URWBookmanL-DemiBold", "URWBookmanL-DemiBold"
@map font 37 to "URWBookmanL-DemiBoldItalic", "URWBookmanL-DemiBoldItalic"
@map font 38 to "URWBookmanL-Light", "URWBookmanL-Light"
@map font 39 to "URWBookmanL-LightItalic", "URWBookmanL-LightItalic"
@map font 40 to "URWChanceryL-MediumItalic", "URWChanceryL-MediumItalic"
@map font 41 to "URWGothicL-Book", "URWGothicL-Book"
@map font 42 to "URWGothicL-BookOblique", "URWGothicL-BookOblique"
@map font 43 to "URWGothicL-Demi", "URWGothicL-Demi"
@map font 44 to "URWGothicL-DemiOblique", "URWGothicL-DemiOblique"
@map font 45 to "URWPalladioL-Bold", "URWPalladioL-Bold"
@map font 46 to "URWPalladioL-BoldItalic", "URWPalladioL-BoldItalic"
@map font 47 to "URWPalladioL-Italic", "URWPalladioL-Italic"
@map font 48 to "URWPalladioL-Roman", "URWPalladioL-Roman"
@map font 13 to "ZapfDingbats", "ZapfDingbats"
@map color 0 to (255, 255, 255), "white"
@map color 1 to (0, 0, 0), "black"
@map color 2 to (255, 0, 0), "red"
@map color 3 to (0, 255, 0), "green"
@map color 4 to (0, 0, 255), "blue"
@map color 5 to (255, 255, 0), "yellow"
@map color 6 to (188, 143, 143), "brown"
@map color 7 to (220, 220, 220), "grey"
@map color 8 to (148, 0, 211), "violet"
@map color 9 to (0, 255, 255), "cyan"
@map color 10 to (255, 0, 255), "magenta"
@map color 11 to (255, 165, 0), "orange"
@map color 12 to (114, 33, 188), "indigo"
@map color 13 to (103, 7, 72), "maroon"
@map color 14 to (64, 224, 208), "turquoise"
@map color 15 to (0, 139, 0), "green4"
@reference date 0
@date wrap off
@date wrap year 1950
@default linewidth 1.0
@default linestyle 1
@default color 1
@default pattern 1
@default font 0
@default char size 1.000000
@default symbol size 1.000000
@default sformat "%.8g"
@background color 0
@page background fill on
@timestamp off
@timestamp 0.03, 0.03
@timestamp color 1
@timestamp rot 0
@timestamp font 0
@timestamp char size 1.000000
@timestamp def "Thu Apr 30 12:35:12 2015"
@r0 off
@link r0 to g0
@r0 type above
@r0 linestyle 1
@r0 linewidth 1.0
@r0 color 1
@r0 line 0, 0, 0, 0
@r1 off
@link r1 to g0
@r1 type above
@r1 linestyle 1
@r1 linewidth 1.0
@r1 color 1
@r1 line 0, 0, 0, 0
@r2 off
@link r2 to g0
@r2 type above
@r2 linestyle 1
@r2 linewidth 1.0
@r2 color 1
@r2 line 0, 0, 0, 0
@r3 off
@link r3 to g0
@r3 type above
@r3 linestyle 1
@r3 linewidth 1.0
@r3 color 1
@r3 line 0, 0, 0, 0
@r4 off
@link r4 to g0
@r4 type above
@r4 linestyle 1
@r4 linewidth 1.0
@r4 color 1
@r4 line 0, 0, 0, 0
@g0 on
@g0 hidden false
@g0 type XY
@g0 stacked false
@g0 bar hgap 0.000000
@g0 fixedpoint off
@g0 fixedpoint type 0
@g0 fixedpoint xy 0.000000, 0.000000
@g0 fixedpoint format general general
@g0 fixedpoint prec 6, 6
@with g0
@    world -40, -40, 70, 60
@    stack world 0, 0, 0, 0
@    znorm 1
@    view 0.150000, 0.150000, 0.850000, 0.850000
@    title ""
@    title font 0
@    title size 1.500000
@    title color 1
@    subtitle ""
@    subtitle font 0
@    subtitle size 1.000000
@    subtitle color 1
@    xaxes scale Normal
@    yaxes scale Normal
@    xaxes invert off
@    yaxes invert off
@    xaxis  on
@    xaxis  type zero false
@    xaxis  offset 0.000000 , 0.000000
@    xaxis  bar on
@    xaxis  bar color 1
@    xaxis  bar linestyle 1
@    xaxis  bar linewidth 1.0
@    xaxis  label "\xm\0m"
@    xaxis  label layout para
@    xaxis  label place auto
@    xaxis  label char size 1.000000
@    xaxis  label font 0
@    xaxis  label color 1
@    xaxis  label place normal
@    xaxis  tick on
@    xaxis  tick major 20
@    xaxis  tick minor ticks 1
@    xaxis  tick default 6
@    xaxis  tick place rounded true
@    xaxis  tick in
@    xaxis  tick major size 1.000000
@    xaxis  tick major color 1
@    xaxis  tick major linewidth 1.0
@    xaxis  tick major linestyle 1
@    xaxis  tick major grid off
@    xaxis  tick minor color 1
@    xaxis  tick minor linewidth 1.0
@    xaxis  tick minor linestyle 1
@    xaxis  tick minor grid off
@    xaxis  tick minor size 0.500000
@    xaxis  ticklabel on
@    xaxis  ticklabel format general
@    xaxis  ticklabel prec 5
@    xaxis  ticklabel formula ""
@    xaxis  ticklabel append ""
@    xaxis  ticklabel prepend ""
@    xaxis  ticklabel angle 0
@    xaxis  ticklabel skip 0
@    xaxis  ticklabel stagger 0
@    xaxis  ticklabel place normal
@    xaxis  ticklabel offset auto
@    xaxis  ticklabel offset 0.000000 , 0.010000
@    xaxis  ticklabel start type auto
@    xaxis  ticklabel start 0.000000
@    xaxis  ticklabel stop type auto
@    xaxis  ticklabel stop 0.000000
@    xaxis  ticklabel char size 1.000000
@    xaxis  ticklabel font 0
@    xaxis  ticklabel color 1
@    xaxis  tick place both
@    xaxis  tick spec type none
@    yaxis  on
@    yaxis  type zero false
@    yaxis  offset 0.000000 , 0.000000
@    yaxis  bar on
@    yaxis  bar color 1
@    yaxis  bar linestyle 1
@    yaxis  bar linewidth 1.0
@    yaxis  label "\xm\0m"
@    yaxis  label layout para
@    yaxis  label place auto
@    yaxis  label char size 1.000000
@    yaxis  label font 0
@    yaxis  label color 1
@    yaxis  label place normal
@    yaxis  tick on
@    yaxis  tick major 20
@    yaxis  tick minor ticks 1
@    yaxis  tick default 6
@    yaxis  tick place rounded true
@    yaxis  tick in
@    yaxis  tick major size 1.000000
@    yaxis  tick major color 1
@    yaxis  tick major linewidth 1.0
@    yaxis  tick major linestyle 1
@    yaxis  tick major grid off
@    yaxis  tick minor color 1
@    yaxis  tick minor linewidth 1.0
@    yaxis  tick minor linestyle 1
@    yaxis  tick minor grid off
@    yaxis  tick minor size 0.500000
@    yaxis  ticklabel on
@    yaxis  ticklabel format general
@    yaxis  ticklabel prec 5
@    yaxis  ticklabel formula ""
@    yaxis  ticklabel append ""
@    yaxis  ticklabel prepend ""
@    yaxis  ticklabel angle 0
@    yaxis  ticklabel skip 0
@    yaxis  ticklabel stagger 0
@    yaxis  ticklabel place normal
@    yaxis  ticklabel offset auto
@    yaxis  ticklabel offset 0.000000 , 0.010000
@    yaxis  ticklabel start type auto
@    yaxis  ticklabel start 0.000000
@    yaxis  ticklabel stop type auto
@    yaxis  ticklabel stop 0.000000
@    yaxis  ticklabel char size 1.000000
@    yaxis  ticklabel font 0
@    yaxis  ticklabel color 1
@    yaxis  tick place both
@    yaxis  tick spec type none
@    altxaxis  off
@    altyaxis  off
@    legend on
@    legend loctype view
@    legend 0.85, 0.85
@    legend box color 1
@    legend box pattern 1
@    legend box linewidth 1.0
@    legend box linestyle 1
@    legend box fill color 0
@    legend box fill pattern 1
@    legend font 0
@    legend char size 1.000000
@    legend color 1
@    legend length 4
@    legend vgap 1
@    legend hgap 1
@    legend invert false
@    frame type 0
@    frame linestyle 1
@    frame linewidth 1.0
@    frame color 1
@    frame pattern 1
@    frame background color 0
@    frame background pattern 0
@    s0 hidden false
@    s0 type xy
@    s0 symbol 0
@    s0 symbol size 1.000000
@    s0 symbol color 1
@    s0 symbol pattern 1
@    s0 symbol fill color 1
@    s0 symbol fill pattern 0
@    s0 symbol linewidth 1.0
@    s0 symbol linestyle 1
@    s0 symbol char 65
@    s0 symbol char font 0
@    s0 symbol skip 0
@    s0 line type 1
@    s0 line linestyle 1
@    s0 line linewidth 1.5
@    s0 line color 1
@    s0 line pattern 1
@    s0 baseline type 0
@    s0 baseline off
@    s0 dropline off
@    s0 fill type 0
@    s0 fill rule 0
@    s0 fill color 1
@    s0 fill pattern 1
@    s0 avalue off
@    s0 avalue type 2
@    s0 avalue char size 1.000000
@    s0 avalue font 0
@    s0 avalue color 1
@    s0 avalue rot 0
@    s0 avalue format general
@    s0 avalue prec 3
@    s0 avalue prepend ""
@    s0 avalue append ""
@    s0 avalue offset 0.000000 , 0.000000
@    s0 errorbar on
@    s0 errorbar place both
@    s0 errorbar color 1
@    s0 errorbar pattern 1
@    s0 errorbar size 1.000000
@    s0 errorbar linewidth 1.0
@    s0 errorbar linestyle 1
@    s0 errorbar riser linewidth 1.0
@    s0 errorbar riser linestyle 1
@    s0 errorbar riser clip off
@    s0 errorbar riser clip length 0.100000
@    s0 comment "Cols 2:3"
@    s0 legend  ""
@    s1 hidden false
@    s1 type xy
@    s1 symbol 0
@    s1 symbol size 1.000000
@    s1 symbol color 2
@    s1 symbol pattern 1
@    s1 symbol fill color 2
@    s1 symbol fill pattern 0
@    s1 symbol linewidth 1.0
@    s1 symbol linestyle 1
@    s1 symbol char 65
@    s1 symbol char font 0
@    s1 symbol skip 0
@    s1 line type 1
@    s1 line linestyle 1
@    s1 line linewidth 1.5
@    s1 line color 2
@    s1 line pattern 1
@    s1 baseline type 0
@    s1 baseline off
@    s1 dropline off
@    s1 fill type 0
@    s1 fill rule 0
@    s1 fill color 1
@    s1 fill pattern 1
@    s1 avalue off
@    s1 avalue type 2
@    s1 avalue char size 1.000000
@    s1 avalue font 0
@    s1 avalue color 1
@    s1 avalue rot 0
@    s1 avalue format general
@    s1 avalue prec 3
@    s1 avalue prepend ""
@    s1 avalue append ""
@    s1 avalue offset 0.000000 , 0.000000
@    s1 errorbar on
@    s1 errorbar place both
@    s1 errorbar color 2
@    s1 errorbar pattern 1
@    s1 errorbar size 1.000000
@    s1 errorbar linewidth 1.0
@    s1 errorbar linestyle 1
@    s1 errorbar riser linewidth 1.0
@    s1 errorbar riser linestyle 1
@    s1 errorbar riser clip off
@    s1 errorbar riser clip length 0.100000
@    s1 comment "Cols 2:3"
@    s1 legend  ""
@    s2 hidden false
@    s2 type xy
@    s2 symbol 0
@    s2 symbol size 1.000000
@    s2 symbol color 3
@    s2 symbol pattern 1
@    s2 symbol fill color 3
@    s2 symbol fill pattern 0
@    s2 symbol linewidth 1.0
@    s2 symbol linestyle 1
@    s2 symbol char 65
@    s2 symbol char font 0
@    s2 symbol skip 0
@    s2 line type 1
@    s2 line linestyle 1
@    s2 line linewidth 1.5
@    s2 line color 3
@    s2 line pattern 1
@    s2 baseline type 0
@    s2 baseline off
@    s2 dropline off
@    s2 fill type 0
@    s2 fill rule 0
@    s2 fill color 1
@    s2 fill pattern 1
@    s2 avalue off
@    s2 avalue type 2
@    s2 avalue char size 1.000000
@    s2 avalue font 0
@    s2 avalue color 1
@    s2 avalue rot 0
@    s2 avalue format general
@    s2 avalue prec 3
@    s2 avalue prepend ""
@    s2 avalue append ""
@    s2 avalue offset 0.000000 , 0.000000
@    s2 errorbar on
@    s2 errorbar place both
@    s2 errorbar color 3
@    s2 errorbar pattern 1
@    s2 errorbar size 1.000000
@    s2 errorbar linewidth 1.0
@    s2 errorbar linestyle 1
@    s2 errorbar riser linewidth 1.0
@    s2 errorbar riser linestyle 1
@    s2 errorbar riser clip off
@    s2 errorbar riser clip length 0.100000
@    s2 comment "Cols 2:3"
@    s2 legend  ""
@    s3 hidden false
@    s3 type xy
@    s3 symbol 0
@    s3 symbol size 1.000000
@    s3 symbol color 4
@    s3 symbol pattern 1
@    s3 symbol fill color 4
@    s3 symbol fill pattern 0
@    s3 symbol linewidth 1.0
@    s3 symbol linestyle 1
@    s3 symbol char 65
@    s3 symbol char font 0
@    s3 symbol skip 0
@    s3 line type 1
@    s3 line linestyle 1
@    s3 line linewidth 1.5
@    s3 line color 4
@    s3 line pattern 1
@    s3 baseline type 0
@    s3 baseline off
@    s3 dropline off
@    s3 fill type 0
@    s3 fill rule 0
@    s3 fill color 1
@    s3 fill pattern 1
@    s3 avalue off
@    s3 avalue type 2
@    s3 avalue char size 1.000000
@    s3 avalue font 0
@    s3 avalue color 1
@    s3 avalue rot 0
@    s3 avalue format general
@    s3 avalue prec 3
@    s3 avalue prepend ""
@    s3 avalue append ""
@    s3 avalue offset 0.000000 , 0.000000
@    s3 errorbar on
@    s3 errorbar place both
@    s3 errorbar color 4
@    s3 errorbar pattern 1
@    s3 errorbar size 1.000000
@    s3 errorbar linewidth 1.0
@    s3 errorbar linestyle 1
@    s3 errorbar riser linewidth 1.0
@    s3 errorbar riser linestyle 1
@    s3 errorbar riser clip off
@    s3 errorbar riser clip length 0.100000
@    s3 comment "Cols 2:3"
@    s3 legend  ""
@    s4 hidden false
@    s4 type xy
@    s4 symbol 0
@    s4 symbol size 1.000000
@    s4 symbol color 5
@    s4 symbol pattern 1
@    s4 symbol fill color 5
@    s4 symbol fill pattern 0
@    s4 symbol linewidth 1.0
@    s4 symbol linestyle 1
@    s4 symbol char 65
@    s4 symbol char font 0
@    s4 symbol skip 0
@    s4 line type 1
@    s4 line linestyle 1
@    s4 line linewidth 1.5
@    s4 line color 5
@    s4 line pattern 1
@    s4 baseline type 0
@    s4 baseline off
@    s4 dropline off
@    s4 fill type 0
@    s4 fill rule 0
@    s4 fill color 1
@    s4 fill pattern 1
@    s4 avalue off
@    s4 avalue type 2
@    s4 avalue char size 1.000000
@    s4 avalue font 0
@    s4 avalue color 1
@    s4 avalue rot 0
@    s4 avalue format general
@    s4 avalue prec 3
@    s4 avalue prepend ""
@    s4 avalue append ""
@    s4 avalue offset 0.000000 , 0.000000
@    s4 errorbar on
@    s4 errorbar place both
@    s4 errorbar color 5
@    s4 errorbar pattern 1
@    s4 errorbar size 1.000000
@    s4 errorbar linewidth 1.0
@    s4 errorbar linestyle 1
@    s4 errorbar riser linewidth 1.0
@    s4 errorbar riser linestyle 1
@    s4 errorbar riser clip off
@    s4 errorbar riser clip length 0.100000
@    s4 comment "Cols 2:3"
@    s4 legend  ""
@    s5 hidden false
@    s5 type xy
@    s5 symbol 0
@    s5 symbol size 1.000000
@    s5 symbol color 6
@    s5 symbol pattern 1
@    s5 symbol fill color 6
@    s5 symbol fill pattern 0
@    s5 symbol linewidth 1.0
@    s5 symbol linestyle 1
@    s5 symbol char 65
@    s5 symbol char font 0
@    s5 symbol skip 0
@    s5 line type 1
@    s5 line linestyle 1
@    s5 line linewidth 1.5
@    s5 line color 6
@    s5 line pattern 1
@    s5 baseline type 0
@    s5 baseline off
@    s5 dropline off
@    s5 fill type 0
@    s5 fill rule 0
@    s5 fill color 1
@    s5 fill pattern 1
@    s5 avalue off
@    s5 avalue type 2
@    s5 avalue char size 1.000000
@    s5 avalue font 0
@    s5 avalue color 1
@    s5 avalue rot 0
@    s5 avalue format general
@    s5 avalue prec 3
@    s5 avalue prepend ""
@    s5 avalue append ""
@    s5 avalue offset 0.000000 , 0.000000
@    s5 errorbar on
@    s5 errorbar place both
@    s5 errorbar color 6
@    s5 errorbar pattern 1
@    s5 errorbar size 1.000000
@    s5 errorbar linewidth 1.0
@    s5 errorbar linestyle 1
@    s5 errorbar riser linewidth 1.0
@    s5 errorbar riser linestyle 1
@    s5 errorbar riser clip off
@    s5 errorbar riser clip length 0.100000
@    s5 comment "Cols 2:3"
@    s5 legend  ""
@    s6 hidden false
@    s6 type xy
@    s6 symbol 0
@    s6 symbol size 1.000000
@    s6 symbol color 7
@    s6 symbol pattern 1
@    s6 symbol fill color 7
@    s6 symbol fill pattern 0
@    s6 symbol linewidth 1.0
@    s6 symbol linestyle 1
@    s6 symbol char 65
@    s6 symbol char font 0
@    s6 symbol skip 0
@    s6 line type 1
@    s6 line linestyle 1
@    s6 line linewidth 1.5
@    s6 line color 7
@    s6 line pattern 1
@    s6 baseline type 0
@    s6 baseline off
@    s6 dropline off
@    s6 fill type 0
@    s6 fill rule 0
@    s6 fill color 1
@    s6 fill pattern 1
@    s6 avalue off
@    s6 avalue type 2
@    s6 avalue char size 1.000000
@    s6 avalue font 0
@    s6 avalue color 1
@    s6 avalue rot 0
@    s6 avalue format general
@    s6 avalue prec 3
@    s6 avalue prepend ""
@    s6 avalue append ""
@    s6 avalue offset 0.000000 , 0.000000
@    s6 errorbar on
@    s6 errorbar place both
@    s6 errorbar color 7
@    s6 errorbar pattern 1
@    s6 errorbar size 1.000000
@    s6 errorbar linewidth 1.0
@    s6 errorbar linestyle 1
@    s6 errorbar riser linewidth 1.0
@    s6 errorbar riser linestyle 1
@    s6 errorbar riser clip off
@    s6 errorbar riser clip length 0.100000
@    s6 comment "Cols 2:3"
@    s6 legend  ""
@    s7 hidden false
@    s7 type xy
@    s7 symbol 0
@    s7 symbol size 1.000000
@    s7 symbol color 8
@    s7 symbol pattern 1
@    s7 symbol fill color 8
@    s7 symbol fill pattern 0
@    s7 symbol linewidth 1.0
@    s7 symbol linestyle 1
@    s7 symbol char 65
@    s7 symbol char font 0
@    s7 symbol skip 0
@    s7 line type 1
@    s7 line linestyle 1
@    s7 line linewidth 1.5
@    s7 line color 8
@    s7 line pattern 1
@    s7 baseline type 0
@    s7 baseline off
@    s7 dropline off
@    s7 fill type 0
@    s7 fill rule 0
@    s7 fill color 1
@    s7 fill pattern 1
@    s7 avalue off
@    s7 avalue type 2
@    s7 avalue char size 1.000000
@    s7 avalue font 0
@    s7 avalue color 1
@    s7 avalue rot 0
@    s7 avalue format general
@    s7 avalue prec 3
@    s7 avalue prepend ""
@    s7 avalue append ""
@    s7 avalue offset 0.000000 , 0.000000
@    s7 errorbar on
@    s7 errorbar place both
@    s7 errorbar color 8
@    s7 errorbar pattern 1
@    s7 errorbar size 1.000000
@    s7 errorbar linewidth 1.0
@    s7 errorbar linestyle 1
@    s7 errorbar riser linewidth 1.0
@    s7 errorbar riser linestyle 1
@    s7 errorbar riser clip off
@    s7 errorbar riser clip length 0.100000
@    s7 comment "Cols 2:3"
@    s7 legend  ""
@    s8 hidden false
@    s8 type xy
@    s8 symbol 0
@    s8 symbol size 1.000000
@    s8 symbol color 9
@    s8 symbol pattern 1
@    s8 symbol fill color 9
@    s8 symbol fill pattern 0
@    s8 symbol linewidth 1.0
@    s8 symbol linestyle 1
@    s8 symbol char 65
@    s8 symbol char font 0
@    s8 symbol skip 0
@    s8 line type 1
@    s8 line linestyle 1
@    s8 line linewidth 1.5
@    s8 line color 9
@    s8 line pattern 1
@    s8 baseline type 0
@    s8 baseline off
@    s8 dropline off
@    s8 fill type 0
@    s8 fill rule 0
@    s8 fill color 1
@    s8 fill pattern 1
@    s8 avalue off
@    s8 avalue type 2
@    s8 avalue char size 1.000000
@    s8 avalue font 0
@    s8 avalue color 1
@    s8 avalue rot 0
@    s8 avalue format general
@    s8 avalue prec 3
@    s8 avalue prepend ""
@    s8 avalue append ""
@    s8 avalue offset 0.000000 , 0.000000
@    s8 errorbar on
@    s8 errorbar place both
@    s8 errorbar color 9
@    s8 errorbar pattern 1
@    s8 errorbar size 1.000000
@    s8 errorbar linewidth 1.0
@    s8 errorbar linestyle 1
@    s8 errorbar riser linewidth 1.0
@    s8 errorbar riser linestyle 1
@    s8 errorbar riser clip off
@    s8 errorbar riser clip length 0.100000
@    s8 comment "Cols 2:3"
@    s8 legend  ""
@    s9 hidden false
@    s9 type xy
@    s9 symbol 0
@    s9 symbol size 1.000000
@    s9 symbol color 10
@    s9 symbol pattern 1
@    s9 symbol fill color 10
@    s9 symbol fill pattern 0
@    s9 symbol linewidth 1.0
@    s9 symbol linestyle 1
@    s9 symbol char 65
@    s9 symbol char font 0
@    s9 symbol skip 0
@    s9 line type 1
@    s9 line linestyle 1
@    s9 line linewidth 1.5
@    s9 line color 10
@    s9 line pattern 1
@    s9 baseline type 0
@    s9 baseline off
@    s9 dropline off
@    s9 fill type 0
@    s9 fill rule 0
@    s9 fill color 1
@    s9 fill pattern 1
@    s9 avalue off
@    s9 avalue type 2
@    s9 avalue char size 1.000000
@    s9 avalue font 0
@    s9 avalue color 1
@    s9 avalue rot 0
@    s9 avalue format general
@    s9 avalue prec 3
@    s9 avalue prepend ""
@    s9 avalue append ""
@    s9 avalue offset 0.000000 , 0.000000
@    s9 errorbar on
@    s9 errorbar place both
@    s9 errorbar color 10
@    s9 errorbar pattern 1
@    s9 errorbar size 1.000000
@    s9 errorbar linewidth 1.0
@    s9 errorbar linestyle 1
@    s9 errorbar riser linewidth 1.0
@    s9 errorbar riser linestyle 1
@    s9 errorbar riser clip off
@    s9 errorbar riser clip length 0.100000
@    s9 comment "Cols 2:3"
@    s9 legend  ""
@    s10 hidden false
@    s10 type xy
@    s10 symbol 0
@    s10 symbol size 1.000000
@    s10 symbol color 11
@    s10 symbol pattern 1
@    s10 symbol fill color 11
@    s10 symbol fill pattern 0
@    s10 symbol linewidth 1.0
@    s10 symbol linestyle 1
@    s10 symbol char 65
@    s10 symbol char font 0
@    s10 symbol skip 0
@    s10 line type 1
@    s10 line linestyle 1
@    s10 line linewidth 1.5
@    s10 line color 11
@    s10 line pattern 1
@    s10 baseline type 0
@    s10 baseline off
@    s10 dropline off
@    s10 fill type 0
@    s10 fill rule 0
@    s10 fill color 1
@    s10 fill pattern 1
@    s10 avalue off
@    s10 avalue type 2
@    s10 avalue char size 1.000000
@    s10 avalue font 0
@    s10 avalue color 1
@    s10 avalue rot 0
@    s10 avalue format general
@    s10 avalue prec 3
@    s10 avalue prepend ""
@    s10 avalue append ""
@    s10 avalue offset 0.000000 , 0.000000
@    s10 errorbar on
@    s10 errorbar place both
@    s10 errorbar color 11
@    s10 errorbar pattern 1
@    s10 errorbar size 1.000000
@    s10 errorbar linewidth 1.0
@    s10 errorbar linestyle 1
@    s10 errorbar riser linewidth 1.0
@    s10 errorbar riser linestyle 1
@    s10 errorbar riser clip off
@    s10 errorbar riser clip length 0.100000
@    s10 comment "Cols 2:3"
@    s10 legend  ""
@    s11 hidden false
@    s11 type xy
@    s11 symbol 0
@    s11 symbol size 1.000000
@    s11 symbol color 12
@    s11 symbol pattern 1
@    s11 symbol fill color 12
@    s11 symbol fill pattern 0
@    s11 symbol linewidth 1.0
@    s11 symbol linestyle 1
@    s11 symbol char 65
@    s11 symbol char font 0
@    s11 symbol skip 0
@    s11 line type 1
@    s11 line linestyle 1
@    s11 line linewidth 1.5
@    s11 line color 12
@    s11 line pattern 1
@    s11 baseline type 0
@    s11 baseline off
@    s11 dropline off
@    s11 fill type 0
@    s11 fill rule 0
@    s11 fill color 1
@    s11 fill pattern 1
@    s11 avalue off
@    s11 avalue type 2
@    s11 avalue char size 1.000000
@    s11 avalue font 0
@    s11 avalue color 1
@    s11 avalue rot 0
@    s11 avalue format general
@    s11 avalue prec 3
@    s11 avalue prepend ""
@    s11 avalue append ""
@    s11 avalue offset 0.000000 , 0.000000
@    s11 errorbar on
@    s11 errorbar place both
@    s11 errorbar color 12
@    s11 errorbar pattern 1
@    s11 errorbar size 1.000000
@    s11 errorbar linewidth 1.0
@    s11 errorbar linestyle 1
@    s11 errorbar riser linewidth 1.0
@    s11 errorbar riser linestyle 1
@    s11 errorbar riser clip off
@    s11 errorbar riser clip length 0.100000
@    s11 comment "Cols 2:3"
@    s11 legend  ""
@    s12 hidden false
@    s12 type xy
@    s12 symbol 0
@    s12 symbol size 1.000000
@    s12 symbol color 13
@    s12 symbol pattern 1
@    s12 symbol fill color 13
@    s12 symbol fill pattern 0
@    s12 symbol linewidth 1.0
@    s12 symbol linestyle 1
@    s12 symbol char 65
@    s12 symbol char font 0
@    s12 symbol skip 0
@    s12 line type 1
@    s12 line linestyle 1
@    s12 line linewidth 1.5
@    s12 line color 13
@    s12 line pattern 1
@    s12 baseline type 0
@    s12 baseline off
@    s12 dropline off
@    s12 fill type 0
@    s12 fill rule 0
@    s12 fill color 1
@    s12 fill pattern 1
@    s12 avalue off
@    s12 avalue type 2
@    s12 avalue char size 1.000000
@    s12 avalue font 0
@    s12 avalue color 1
@    s12 avalue rot 0
@    s12 avalue format general
@    s12 avalue prec 3
@    s12 avalue prepend ""
@    s12 avalue append ""
@    s12 avalue offset 0.000000 , 0.000000
@    s12 errorbar on
@    s12 errorbar place both
@    s12 errorbar color 13
@    s12 errorbar pattern 1
@    s12 errorbar size 1.000000
@    s12 errorbar linewidth 1.0
@    s12 errorbar linestyle 1
@    s12 errorbar riser linewidth 1.0
@    s12 errorbar riser linestyle 1
@    s12 errorbar riser clip off
@    s12 errorbar riser clip length 0.100000
@    s12 comment "Cols 2:3"
@    s12 legend  ""
@target G0.S0
@type xy
0 0
0.11 0.905
-0.133 0.105
0.088 0.105
0.739 -1.838
-0.007 -1.485
0.735 -1.272
0.341 -1.08
0.687 -0.674
1.528 -1.658
2.22 -2.282
1.881 -1.955
1.892 -2.962
1.408 -1.987
1.193 -3.911
1.058 -4.673
0.924 -3.665
1.203 -3.509
1.145 -3.359
0.513 -3.933
0.827 -3.702
-0.253 -3.689
-1.073 -3.826
-0.958 -3.959
-0.472 -3.377
-0.934 -2.746
-1.279 -2.337
-1.874 -1.574
-2.004 -1.316
-2.506 -2.15
-2.928 -1.61
-3.185 -1.314
-2.998 -0.449
-3.183 0.186
-3.945 0.67
-3.884 2.019
-3.2 2.795
-3.724 2.585
-3.761 2.844
-3.124 3.078
-3.102 2.538
-3.095 2.597
-4.359 2.232
-4.922 2.783
-5.237 3.389
-4.242 2.312
-5.516 2.116
-5.509 2.555
-5.671 2.28
-5.296 2.887
-6.123 2.733
-5.404 2.517
-5.302 3.554
-4.306 3.811
-5.186 3.483
-5.278 2.253
-4.721 0.537
-4.479 0.934
-3.842 -0.537
-4.232 0.391
-2.175 -2.082
-1.378 -4.288
0.179 -5.025
0.871 -6.684
1.504 -7.998
2.283 -6.153
1.213 -6.125
1.381 -7.313
1.619 -6.396
2.665 -6.922
2.695 -6.175
2.45 -6.277
2.435 -7.416
3.014 -7.807
5.163 -8.878
6.048 -9.425
6.459 -8.131
8.264 -9.638
6.311 -9.723
8.768 -8.854
10.478 -7.41
9.231 -8.437
11.041 -9.775
12.065 -10.549
12.32 -11.876
13.019 -10.232
12.413 -10.685
12.579 -10.782
12.375 -11.226
12.574 -11.922
11.384 -11.57
12.52 -10.771
11.692 -10.566
11.675 -11.305
12.268 -10.998
11.442 -10.087
11.761 -10.879
12.028 -11.611
11.853 -11.711
10.834 -11.571
11.007 -12.267
10.592 -12.437
8.516 -10.739
7.955 -10.61
6.749 -9.726
5.103 -9.259
3.608 -8.716
2.655 -9.172
-0.569 -6.439
-0.925 -4.818
-2.029 -3.322
-2.805 -3.656
-4.544 -2.398
-3.527 -2.175
-3.508 -2.58
-3.334 -2.586
-4.959 -0.242
-5.294 1.933
-5.718 -0.7
-5.479 -0.874
-4.384 -1.047
-3.807 -1.881
-4.119 -1.99
-4.45 -1.288
-3.709 -1.228
-4.832 -0.749
-4.586 -0.741
-4.149 -1.805
-4.806 0.064
-4.33 -0.763
-5.102 1.347
-5.078 3.295
-5.002 2.898
-2.494 1.04
-0.976 2.145
-0.837 0.392
0.528 -0.478
1.581 -0.626
3.923 -1.314
3.716 -2.377
4.821 -3.539
4.273 -4.553
2.993 -3.38
3.26 -3.111
5.096 -3.221
2.904 -2.436
0.903 -2.218
1.975 -2.543
3.373 -3.81
1.599 -5.738
1.537 -5.191
1.237 -4.368
0.489 -5.386
0.992 -6.037
1.653 -6.485
1.591 -6.422
0.925 -6.635
0.757 -6.553
1.842 -6.363
1.281 -6.283
0.869 -6.8
1.689 -7.459
0.42 -7.088
1.131 -7.804
1.771 -7.186
2.164 -5.77
2.773 -5.063
2.239 -4.696
3.524 -4.707
3.354 -4.45
4.29 -4.918
3.725 -3.901
4.454 -4.084
6.796 -4.117
5.759 -3.668
6.392 -3.485
3.729 -0.582
4.512 0.104
5.222 -1.01
4.378 -1.954
3.811 -0.504
5.474 -1.656
5.8 -2.704
5.768 -1.772
4.907 -0.473
3.217 -0.248
3.25 -0.052
3.476 0.017
2.968 0.842
2.843 0.035
1.134 0.578
0.382 0.551
1.216 -0.085
0.885 0.02
-0.085 -0.433
0.979 -1.141
-0.492 -0.349
-0.11 -0.534
0.046 0.435
-0.186 -0.185
-1.405 -1.211
-2.316 -1.599
-2.637 -1.526
-3.742 -1.896
-3.313 -2.614
-2.287 -1.721
-0.719 -2.877
-1.2 -2.394
-0.651 -3.106
0.641 -4.867
0.862 -4.272
1.172 -4.302
1.793 -4.591
2.906 -4.863
3.144 -3.74
3.008 -2.93
4.158 -4.888
5.802 -4.222
5.688 -4.124
5.797 -3.742
4.767 -2.488
4.624 -1.628
6.631 -2.625
5.327 0.688
5.388 1.37
5.247 1.679
6.27 3.194
4.844 4.126
5.648 3.253
4.535 3.922
3.624 5.224
3.788 4.241
3.545 5.695
2.581 6.468
2.355 5.964
3.145 5.376
3.342 4.717
1.766 4.817
1.002 5.457
0.84 5.484
0.182 6.183
1.513 4.544
2.827 3.47
1.774 4.2
1.872 4.519
1.192 4.3
1.059 4.6
2.316 3.624
3.41 3.832
2.735 3.523
3.051 2.37
2.817 2.557
4.048 2.102
4.682 1.447
6.76 1.107
6.111 0.4
6.136 -0.917
6.257 -2.002
6.427 -2.544
6.459 -3.335
7.223 -4.244
6.756 -4.6
6.671 -3.371
6.001 -4.085
6.945 -5.482
5.736 -5.253
6.148 -4.731
7.858 -5.008
6.169 -3.562
7.29 -2.955
7.549 -2.994
7.686 -2.663
7.742 -2.5
7.259 -2.233
7.259 -2.233
8.133 -0.691
7.599 -0.06
8.849 -0.244
8.854 0.637
9.709 0.709
8.662 2.197
9.092 1.731
8.215 2.306
7.821 2.061
7.581 2.139
7.791 3.046
7.445 3.571
6.464 3.602
6.122 2.422
6.622 3.848
4.979 4.552
4.625 3.447
2.285 4.113
1.546 3.477
1.962 3.756
1.355 3.648
0.056 4.696
-1.1 4.671
-0.384 4.498
-0.192 6.17
-1.06 5.894
-1.547 6.867
-2.612 7.114
-2.234 7.22
-1.907 6.292
-2.63 6.536
-2.722 6.915
-2.265 7.813
-3.102 8.029
-2.934 8.293
-2.129 7.37
-1.651 8.56
-0.92 7.61
-2.736 5.802
-0.684 5.832
-0.302 5.141
0.122 4.673
0.276 4.648
1.153 4.556
1.758 5.062
0.796 4.3
0.265 4.687
1.83 4.619
1.784 4.794
1.923 4.615
2.187 4.569
2.508 5.078
3.117 4.585
2.97 4.634
3.725 5.012
3.019 5.628
4.605 4.76
4.449 4.621
5.288 3.026
5.047 2.886
5.069 2.846
5.278 2.743
6.582 2.645
6.536 1.436
6.656 1.421
7.327 0.708
6.247 2.246
5.906 1.985
6.371 2.593
6.162 3.128
5.3 3.316
5.292 4.071
6.208 4.29
5.557 4.247
5.557 4.247
5.015 5.127
5.42 5.41
6.628 5.279
6.015 5.301
6.565 5.429
6.092 6.87
7.082 4.936
6.928 4.211
6.249 3.931
5.968 2.812
&
@target G0.S1
@type xy
0 0
0.887 0.844
0.85 0.107
0.513 1.37
0.346 1.436
0.396 0.623
0.802 0.061
0.968 1.514
0.198 0.566
1.953 2.24
2.14 1.765
0.923 1.353
-0.894 3.132
-1.039 1.44
1.797 -0.092
1.534 -0.4
1.921 -0.248
2.492 1.797
1.481 2.293
-1.589 2.976
-0.235 1.199
0.029 -0.062
-0.84 2.39
-0.268 1.823
-1.097 2.951
-0.078 1.966
1.264 2.131
0.948 2.114
1.002 2.325
1.409 1.808
0.903 3.509
1.587 4.616
0.72 5.486
0.878 6.173
-0.094 4.677
0.582 5.037
-0.013 5.255
2.295 5.177
2.265 4.491
2.484 3.257
2.012 4.096
1.312 5.45
0.465 3.723
1.641 3.488
2.878 2.771
3.46 2.976
3.404 2.793
1.473 1.64
3.733 1.886
3.868 3.043
1.63 3.39
1.104 3.136
1.104 3.136
3.653 1.262
3.334 1.395
1.868 2.669
1.72 3.207
4.586 2.36
6.358 2.44
5.1 2.758
4.502 3.631
4.869 2.197
5.534 0.577
3.315 1.282
2.515 0.864
4.427 2.06
3.615 1.434
4.969 1.485
4.251 2.171
4.967 0.235
5.488 1.555
5.649 0.766
4.486 1.259
3.67 1.233
3.394 1.923
3.829 1.769
4.256 2.532
3.634 1.378
5.375 1.408
4.452 0.742
4.809 1.376
5.956 1.186
3.848 1.355
2.85 3.218
2.369 3.128
4.21 2.313
3.296 2.191
4.487 1.619
4.004 2.272
4.304 1.049
4.201 2.402
3.545 2.477
3.058 0.735
4.365 2.137
4.876 0.896
7.743 1.371
7.531 1.95
5.562 1.419
3.097 1.542
5.214 1.388
4.956 1.291
4.23 1.809
5.126 3.439
6.772 2.665
6.143 1.736
4.879 1.104
7.979 -0.88
6.014 -1.06
4.979 0.669
6.248 -0.218
7.586 1.368
5.614 2.577
5.979 3.171
5.796 1.069
6.142 2.124
5.487 2.362
6.133 3.639
6.541 3.612
7.237 3.146
5.865 2.567
6.131 1.212
5.7 1.296
4.353 1.555
5.454 0.906
6.203 2.793
6.007 0.226
4.622 2.347
5.563 2.398
3.645 1.686
4.626 1.078
6.306 1.68
5.757 1.543
5.039 3.409
6.089 3.444
5.094 3.812
4.886 2.609
5.651 2.144
6.025 1.692
5.765 2.145
5.566 3.021
6.836 3.533
4.7 3.753
4.613 4.086
4.114 3.068
3.103 3.479
3.549 2.325
4.493 3.345
5.098 3.051
4.129 3.514
2.389 3.757
2.667 3.22
3.645 3.438
4.819 3.346
4.556 3.831
5.006 2.741
5.438 4.543
5.421 3.658
4.714 4.939
4.793 4.812
5.364 2.406
4.891 2.214
4.171 1.934
5.636 1.827
5.183 2.981
3.381 3.28
3.052 3.012
5.534 2.967
5.329 3.469
6.635 3.89
3.575 4.446
2.417 4.42
3.189 1.853
4.392 2.554
4.926 1.131
5.679 1.383
4.705 1.163
3.888 2.503
4.011 2.91
4.138 3.249
4.422 3.746
4.246 1.427
3.772 2.48
4.066 3.089
4.818 2.953
2.371 4.008
2.309 3.515
1.745 4.124
2.856 4.712
3.189 3.293
3.606 3.105
5.024 3.198
4.667 4.022
2.082 4.513
1.073 4.886
3.526 4.576
4.794 3.908
4.441 3.866
4.78 2.313
4.208 3.004
4.951 4.242
1.778 5.762
3.955 5.695
2.992 6.062
4.927 5.549
3.949 5.277
4.422 5.955
4.2 5.426
3.084 3.583
2.341 5.98
2.586 6
5.021 4.096
5.106 3.814
4.491 4.917
5.012 3.223
2.659 5.301
1.052 6.559
2.732 6.362
5.322 6.049
3.226 4.823
2.883 5.331
4.277 3.872
2.835 4.618
1.973 7.017
2.664 6.957
3.18 7.908
3.459 8.948
2.793 7.048
3.232 5.948
2.941 6.22
1.843 5.605
2.109 6.935
2.905 8.176
3.732 8.085
4.182 8.077
4.489 7.196
4.214 6.336
2.675 7.149
1.269 7.528
1.506 7.618
4.321 7.561
3.323 8.375
3.782 8.354
3.097 7.361
1.908 8.596
1.039 9.741
1.837 10.936
4.001 9.609
4.237 8.683
3.868 7.146
4.077 10.453
1.779 8.77
2.006 10.609
3.713 9.666
3.945 9.751
5.363 10.044
6.005 8.288
4.294 8.052
5.178 7.907
2.316 8.79
1.801 9.706
2.702 8.941
3.118 9.644
4.469 8.798
5.382 7.985
3.699 8.015
1.817 7.777
2.199 9.217
4.061 8.585
5.565 8.376
5.568 9.659
5.773 8.243
6.387 8.428
2.497 9.495
2.003 10.608
3.476 12.232
3.852 10.792
2.623 9.049
4.646 8.24
4.235 7.934
2.906 9.811
2.398 8.599
3.096 11.131
3.273 9.914
3.132 9.785
3.476 9.577
2.595 8.169
1.39 9.993
1.44 11.577
2.259 11.857
4.095 10.962
5.037 9.815
4.768 11.334
4.584 7.945
2.247 10.438
1.304 13.019
1.008 13.322
2.045 12.245
4.591 10.537
5.953 10.892
6.176 10.066
3.628 10.198
1.237 10.687
1.064 12.139
3.116 12.243
4.12 12.859
4.024 12.106
5.136 11.479
1.748 11.844
1.737 12.978
-0.053 14.214
3.421 12.935
3.173 11.374
3.15 10.911
2.611 11.318
1.686 10.927
0.601 12.449
1.932 14.028
3.167 13.703
4.623 12.957
5.065 12.368
4.583 10.644
4.255 12.138
3.083 10.739
3.131 12.069
5.245 12.087
5.03 11.476
4.002 9.319
5.11 10.274
3.776 9.428
3.231 11.444
2.581 12.884
4.074 12.057
4.483 12.913
5.008 12.76
4.172 10.676
3.349 10.326
0.588 11.279
1.27 12.146
2.763 12.21
4.798 11.472
5.545 11.916
4.632 11.959
4.213 12.494
1.848 13.296
2.163 13.148
3.652 10.995
3.551 12.117
5.174 11.234
5.499 11.703
3.221 11.838
3.5 12.117
2.643 13.365
4.787 13.334
5.584 11.3
5.294 11.98
4.078 12.358
2.322 12.675
1.998 14.657
2.422 14.797
4.163 16.077
&
@target G0.S2
@type xy
0 0
1.051 -0.185
-0.162 0.682
0.191 0.848
-0.253 -0.188
-1.058 -0.414
-1.3 -1.11
-1.762 -0.527
-1.295 0.002
-0.887 -0.125
-1.467 0.081
-1.489 0.976
-0.83 0.097
-2.21 -0.194
-1.748 0.352
-3.119 -1.12
-2.742 -0.693
-4.326 -1.672
-3.16 -0.216
-2.977 -0.593
-3.29 -0.744
-2.16 0.009
-4.105 -0.678
-1.686 0.222
-1.842 0.286
-0.776 1.637
-0.31 1.802
-2.065 1.034
-1.296 1.147
-1.584 1.054
-0.983 -0.038
-1.662 0.96
-3.214 0.558
-1.289 0.881
-1.357 0.641
-3.172 0.623
-3.293 2.019
-3.765 2.568
-3.429 2.017
-4.066 1.697
-3.094 2.421
-4.497 1.687
-3.842 1.369
-4.677 1.258
-4.897 1.617
-4.323 1.396
-3.664 1.332
-3.186 1.059
-3.548 1.302
-6.854 1.323
-7.16 1.016
-5.563 0.942
-5.638 0.811
-4.951 1.736
-5.622 1.667
-5.9 0.666
-5.596 -0.337
-5.361 0.351
-7.949 0.204
-7.039 0.145
-5.875 0.704
-5.218 0.923
-6.292 0.174
-7.506 -0.376
-6.784 0.337
-7.614 -0.148
-6.824 0.716
-6.147 0.587
-6.559 0.602
-4.963 0.118
-5.581 1.202
-4.203 0.707
-4.081 0.695
-3.493 -0.72
-3.266 1.091
-4.667 -0.307
-2.134 0.533
-3.996 -0.57
-5.275 -0.078
-3.023 0.008
-4.459 -0.274
-3.693 0.121
-4.256 -1.257
-2.096 -0.247
-3.414 -0.955
-4.886 -1.253
-5.497 -1.545
-3.102 -2.291
-3.366 -1.346
-2.935 -0.883
-4.071 -0.947
-4.305 -1.652
-4.51 -1.523
-4.558 -1.147
-3.634 -0.782
-5.623 -2.352
-6.358 -2.404
-6.269 -1.893
-5.794 -1.502
-7.11 -0.945
-7.442 -1.982
-6.799 -1.167
-7.76 -1.146
-6.812 -1.137
-6.45 -1.218
-6.025 -1.421
-4.294 -1.144
-2.828 -0.759
-2.594 -0.841
-3.395 -0.513
-3.352 -0.028
-4.535 -0.629
-5.371 -1.099
-4.844 -1.64
-5.323 -1.386
-4.784 -1.882
-3.152 -1.499
-3.481 -2.238
-2.255 -1.577
-3.721 -1.825
-3.542 -0.614
-3.183 -1.251
-2.925 -2.439
-2.727 -1.654
-3.319 -2.127
-3.099 -3.055
-2.36 -2.612
-2.494 -2.365
-3.102 -2.353
-4.156 -2.017
-3.389 -1.216
-4.145 -1.023
-5.648 -1.221
-4.537 -1.264
-5.686 -2.566
-3.903 -1.621
-4.907 -2.124
-4.745 -1.43
-5.596 -1.697
-4.449 -1.39
-4.547 -1.235
-4.745 -0.783
-4.294 -1.777
-5.351 -0.392
-4.036 -0.553
-4.967 -1.562
-4.497 -1.065
-4.674 -1.108
-3.082 -1.45
-4.654 -1.716
-4.657 -2.547
-3.731 -1.804
-4.898 -2.026
-6.182 -0.834
-4.413 -1.657
-4.834 -2.712
-5.294 -0.957
-6.163 -0.735
-5.531 -0.85
-5.839 -2.458
-5.71 -1.195
-4.754 -0.546
-4.732 -1.371
-2.919 0.022
-4.247 -0.682
-4.9 -0.999
-5.15 -0.342
-3.407 0.953
-4.202 -1.146
-4.858 0.061
-4.775 0.276
-3.919 1.154
-4.471 0.688
-4.559 -0.544
-2.799 1.022
-3.486 -0.152
-2.582 1.032
-1.953 1.064
-1.694 0.792
-2.468 0.558
-1.813 0.426
-1.663 2.298
-3.133 0.57
-1.273 1.105
-2.137 1.447
-2.3 1.218
-0.923 0.935
0.978 1.666
-2.233 0.516
-0.805 1.083
-1.555 1.198
-1.4 1.422
-1.294 1.608
-0.512 2.102
-0.744 0.775
-1.062 1.951
-0.3 1.242
-0.66 1.308
-2.314 2.04
-0.859 2.172
-1.944 0.017
-0.284 0.31
-0.308 1.046
-1.483 1.055
-1.235 2.002
0.161 1.364
-0.924 0.869
-1.142 1.356
-1.615 0.622
-0.876 0.864
-1.051 1.192
0.06 0.749
-1.289 0.619
-0.895 1.221
0.637 0.951
0.325 1.792
-0.846 0.832
-1.334 0.839
-0.418 1.045
-1.189 0.266
0.603 0.931
0.118 1.547
-1.286 -0.091
-0.541 0.24
-0.388 2.17
-1.518 -0.295
-1.129 0.996
-0.991 -0.138
-0.913 1.302
-0.223 1.516
-1.646 1.08
-0.396 1.45
0.55 2.096
-0.241 2.248
-0.386 2.063
-1.109 0.78
-0.495 1.832
1.373 1.953
1.116 2.039
2.472 2.526
1.626 2.656
-0.135 2.947
-0.182 2.645
-0.362 2.95
-0.368 1.797
-1.044 2.736
0.517 2.572
-0.323 2.922
-0.817 3.537
-2.006 2.121
-0.212 2.415
-1.295 2.259
-0.207 3.09
-1.674 3.274
-1.549 2.648
-2.263 3.037
-2.664 3.19
-0.733 2.46
-2.218 2.712
-0.755 2.725
-1.396 3.092
-2.768 2.814
-2.351 3.081
-0.678 3.702
-1.943 3.631
-2.484 2.588
-1.956 2.692
-1.244 2.791
-1.763 3.252
-1.819 4.036
-0.64 4.781
-2.931 3.158
-3.029 2.614
-3.056 2.093
-1.548 2.159
-3.762 3.111
-2.969 1.271
-3.093 0.919
-2.134 2.802
-3.66 2.463
-3.248 3.021
-3.49 1.698
-2.404 2.249
-3.118 2.257
-2.477 2.498
-4.16 4.196
-2.401 2.17
-1.319 1.826
-0.648 2.969
-2.34 0.738
-1.929 3.554
-2.421 3.307
-1.032 3.723
-1.673 3.401
-0.352 3.086
-2.815 2.311
-3.379 1.789
-2.081 0.778
-3.411 0.832
-2.164 2.43
-3.474 0.585
-2.574 0.239
-3.174 1.36
-1.819 1.948
-1.81 1.7
-1.416 1.877
-2.382 0.79
-2.929 1.468
-2.305 0.407
-1.318 1.449
-3.169 1.325
-2.521 1.899
-4.467 1.386
-3.441 1.089
-3.258 1.267
-3.425 3.063
-2.767 1.078
-3.232 -0.119
-3.132 1.686
-2.325 1.549
-3.676 1.319
-3.543 0.607
-2.76 2.221
-4.482 1.976
-3.521 1.511
-2.619 2.456
-3.749 0.751
-3.294 1.389
-5.213 -0.279
-2.319 2.303
-2.002 2.308
-3.601 2.137
-3.068 2.937
-1.417 2.749
-1.37 2.929
-0.818 1.918
-1.847 2.405
-0.398 2.391
-1.379 2.972
-0.766 3.953
0.428 2.334
-1.389 1.137
-2.468 1.969
-2.87 1.71
0.348 3.668
-1.044 3.318
-0.646 2.661
-0.66 2.28
0.36 2.911
0.334 2.512
-1.739 1.012
-2.025 1.459
-1.329 1.733
-0.507 3.007
-0.783 2.879
-1.581 1.604
-0.783 2.976
0.162 1.663
0.27 1.783
-1.228 1.184
&
@target G0.S3
@type xy
0 0
-0.498 -1.213
-0.098 -0.518
0.294 -0.382
-0.83 -2.664
1.907 -1.586
-0.083 -1.423
0.093 0.069
-0.043 -0.691
0.802 -0.304
0.803 -0.254
0.333 -0.989
0.333 -0.989
1.47 -1.627
2.167 -1.247
0.236 -1.803
0.948 -2.264
1.337 -0.516
0.582 -2.153
0.496 -1.599
0.604 -0.626
0.289 -1.338
0.332 -0.99
0.666 -2.448
1.2 -0.736
0.634 -1.012
1.668 -1.373
0.889 -2.464
0.61 -1.645
0.679 -1.763
1.844 -1.373
0.74 -2.829
0.603 -2.456
0.263 -1.669
0.837 -1.486
0.358 -1.937
1.373 -2.669
1.575 -2.619
0.948 -2.179
1.753 -1.532
0.812 -3.188
0.853 -2.057
1.232 -2.707
1.339 -2.721
0.624 -1.768
1.449 -2.049
0.702 -2.469
0.007 -2.127
0.77 -1.149
1.199 -1.97
1.396 -1.47
1.2 -1.818
0.884 -1.678
0.878 -1.802
1.488 -0.443
1.756 -0.207
0.896 -1.635
1.389 0.59
0.833 -1.304
1.039 -1.288
1.744 -0.807
1.477 -0.871
0.583 -1.957
0.372 -1.866
0.314 -2.256
1.386 -2.48
0.881 -0.834
0.322 -1.516
0.741 -1.163
1.671 -1.87
0.845 -1.099
0.981 -2.925
0.385 -2.919
0.021 -1.51
-1.203 -4.963
1.892 -1.071
0.917 -1.315
1.583 -1.483
2.434 -1.114
1.679 -1.287
0.463 -1.691
0.633 -2.555
1.575 -1.957
-0.973 -4.567
1.662 -3.696
1.029 -3.596
1.624 -1.525
0.886 -3.086
1.714 -1.722
0.388 -2.028
1.981 -1.562
0.432 -4.074
1.113 -4.149
0.302 -3.87
0.942 -3.329
1.713 -2.776
1.596 -3.138
0.62 -4.335
0.552 -4.051
1.72 -3.752
1.785 -2.127
1.785 -1.292
1.509 -3.203
0.327 -3.214
1.691 -3.618
0.709 -3.518
1.167 -3.26
1.519 -1.966
1.433 -3.247
0.779 -4.429
1.427 -2.236
2.694 -0.649
2.289 -2.638
2.762 -1.852
1.241 -3.497
2.486 -1.891
1.599 -3.295
1.283 -2.409
2.063 -1.249
1.376 -2.396
2.583 -1.331
2.737 -0.666
1.505 -1.198
2.129 0.259
2.054 -1.753
2.256 -1.883
1.588 -1.407
1.207 -2.09
1.23 -1.07
2.232 -0.365
2.036 -1.705
1.012 -2.503
1.081 -1.444
1.535 -1.36
2.255 -2.995
1.916 -2.045
1.591 -1.935
1.14 -0.038
1.485 -1.482
1.481 -2.103
1.526 0.616
0.934 -3.194
0.677 -3.31
2.235 -2.346
2.088 -1.834
2.003 -2.871
1.576 -2.092
1.947 -2.812
3.05 -1.678
2.282 -3.406
1.177 -3.856
1.628 -1.404
1.253 -2.199
0.89 -1.067
2.795 -2.181
2.792 -0.807
2.343 -2.16
1.998 -1.936
1.224 -0.563
1.124 -1.8
1.664 -0.981
2.523 -0.885
1.799 -1.655
1.824 -2.387
2.858 -0.159
1.187 -1.109
2.363 -2.318
1.828 -0.49
2.079 -2.65
1.797 -2.326
1.66 -3.146
0.922 -3.16
0.604 -2.33
0.17 -1.377
0.291 -1.544
0.559 -1.865
0.333 -1.206
1.288 -1.246
1.503 -0.491
1.963 -0.782
1.576 0.273
1.585 0.319
1.463 -0.106
0.826 -0.226
2.225 -0.805
1.101 -2.179
2.123 -0.707
1.614 -0.958
1.638 -1.323
1.428 -2.078
0.748 -1.219
1.221 -1.006
0.687 -1.287
1.801 -1.064
1.334 -1.452
1.408 0.075
0.889 -0.996
1.039 0.434
1.162 -0.827
1.817 1.142
2.355 -0.321
2.833 0.127
1.368 -0.856
2.908 -0.025
2.754 -0.503
2.062 -0.738
1.557 0.48
0.943 -0.665
2.037 -0.307
1.421 -0.044
1.357 0.205
0.922 -0.322
1.497 0.011
1.492 1.494
1.521 -0.321
0.137 -0.301
2.073 0.697
1.194 1.036
1.415 -1.231
1.334 0.146
1.23 -0.952
1.206 1.084
0.746 0.643
0.24 -1.553
0.783 -0.419
0.635 -1.211
0.805 -0.842
1.731 -0.107
0.733 -0.763
1.781 0.097
1.097 -0.168
0.668 0.393
0.559 0.484
0.949 0.307
0.705 0.304
1.098 -0.646
1.093 0.171
1.877 0.513
2.667 0.16
1.636 -0.192
1.607 -0.482
1.721 -1.394
1.475 -0.223
1.318 0.132
0.045 -0.374
1.601 0.431
0.575 -0.963
1.292 -1.511
0.882 0.007
1.221 0.146
-0.185 0.202
-0.124 -0.951
1.232 -1.729
0.412 -0.462
0.513 0.505
0.745 -0.201
1.581 -0.928
1.648 0.058
0.713 0.032
0.641 -0.206
1.078 -0.105
0.23 0.016
0.716 -0.799
0.913 -0.2
0.805 -0.423
0.401 0.429
0.357 0.447
1.069 -0.045
0.651 -0.761
0.51 0.874
1.223 1.062
1.063 0.302
0.695 0.447
0.036 0.533
-0.132 0.198
0.065 -0.622
0.208 -0.904
-0.262 0.21
0.918 0.269
-0.271 1.136
0.141 -0.194
0.255 0.045
-1.971 -1.823
-0.618 0.076
-1.427 0.106
-1.008 -1.064
-0.672 0.082
0.248 0.34
-0.546 0.39
-0.378 0.351
-1.419 -3.154
-0.487 -1.19
0.309 0.391
0.275 -0.505
-0.136 0.423
-0.66 0.443
-0.19 -0.365
0.006 -0.714
-0.576 0.307
-1.037 0.272
-1.335 -0.866
-0.293 -0.275
0.078 -0.321
-1.188 -2.299
-0.469 0.367
-0.396 -0.291
-0.339 1.019
-0.23 0.554
0.52 1.9
-0.572 0.965
0.102 0.733
-0.125 -0.059
-1.126 -0.255
0.408 -0.243
0.569 1.153
0.019 1.468
-0.693 1.867
-0.058 1.691
-0.518 0.939
-0.027 0.887
-0.158 0.885
1.056 1.67
0.123 2.311
0.319 1.152
-0.621 2.091
-0.253 1.111
-0.465 2.329
-1.203 -0.294
-1.086 1.13
-1.063 2.264
-1.374 1.225
-1.331 2.221
-1.182 1.946
-0.085 1.963
-0.54 3.143
-1.509 1.386
-1.011 2.717
-1.174 2.323
-1.168 1.802
-1.172 2.152
-1.642 1.488
-1.553 1.592
-1.973 3.483
-1.257 0.989
-1.373 0.681
-1.452 1.159
-1.393 1.671
-1.203 2.437
-0.797 2.115
-1.028 0.411
-1.45 1.495
-1.834 2.374
-1.852 2.883
-1.28 2.367
-1.12 2.392
-1.966 0.513
-1.109 3.085
-1.049 2.73
-0.643 2.626
-1.236 2.1
&
@target G0.S4
@type xy
0 0
-2.053 0.528
-0.148 1.271
-1.399 0.308
-1.88 -2.618
-2.484 -2.073
-0.986 -2.261
-1.456 -1.179
-3.334 -5.622
-3.014 -5.423
-2.066 -4.872
-1.853 -4.235
-1.966 -5.381
-1.574 -4.241
-2.069 -5.744
-1.911 -5.974
-2.289 -7.473
-2.854 -6.938
-3.799 -7.531
-2.76 -7.771
-2.702 -8.105
-2.287 -9.852
-3.677 -9.639
-5.325 -11.91
-3.459 -10.304
-3.069 -8.972
-3.956 -11.728
-4.36 -13.229
-4.259 -12.71
-4.341 -14.295
-4.564 -14.504
-5.399 -13.3
-5.192 -12.139
-5.441 -14.115
-5.596 -14.907
-5.239 -13.368
-6.542 -14.886
-5.4 -14.661
-5.752 -15.07
-5.184 -14.871
-5.837 -14.63
-4.721 -15.815
-5.637 -14.654
-6.225 -15.575
-6.787 -16.3
-5.654 -15.781
-6.42 -14.992
-4.892 -14.333
-5.368 -15.628
-5.926 -15.426
-6.629 -14.699
-6.451 -16.564
-5.901 -15.375
-5.911 -15.594
-5.472 -14.587
-6.974 -15.878
-6.821 -15.283
-6.585 -16.645
-5.394 -17.1
-6.364 -17.374
-6.419 -17.352
-6.792 -16.176
-6.775 -16.743
-6.993 -16.667
-6.437 -17.81
-6.234 -16.912
-6.606 -17.033
-6.076 -16.683
-6.456 -16.471
-5.61 -17.332
-5.542 -16.959
-6.203 -18.309
-6.397 -17.936
-6.601 -19.442
-6.673 -17.534
-6.63 -18.578
-6.564 -19.38
-6.587 -16.395
-7.019 -18.57
-7.314 -18.525
-8.174 -20.05
-6.946 -18.683
-6.064 -18.129
-6.355 -18.748
-6.482 -17.588
-7.601 -18.11
-7.401 -19.24
-6.646 -17.053
-7.321 -18.736
-7.255 -17.86
-8.3 -18.89
-9.197 -18.748
-9.57 -18.739
-8.392 -18.106
-8.797 -19.434
-8.428 -17.723
-7.588 -18.46
-7.513 -18.26
-7.874 -18.208
-8.075 -18.272
-7.043 -18.64
-7.256 -17.823
-7.602 -18.246
-8.141 -17.93
-8.813 -19.299
-7.715 -18.322
-6.82 -16.863
-7.092 -17.451
-6.761 -16.37
-7.75 -16.49
-8.279 -15.897
-8.419 -17.619
-6.205 -13.782
-6.567 -14.761
-6.718 -14.843
-8.063 -14.563
-7.812 -13.612
-7.443 -14.722
-8.305 -15.814
-5.763 -14.267
-5.767 -13.378
-6.617 -13.385
-7.89 -14.571
-9.02 -13.844
-7.343 -13.667
-5.746 -12.435
-6.792 -15.098
-7.599 -14.019
-8.758 -14.771
-9.259 -14.02
-9.223 -13.306
-8.097 -13.554
-8.133 -14.748
-8.098 -12.899
-8.325 -14.006
-9.34 -14.296
-9.314 -12.753
-7.648 -14.281
-6.841 -12.777
-7.745 -12.803
-7.322 -11.919
-8.353 -12.61
-8.348 -11.942
-7.489 -12.062
-7.444 -12.848
-6.956 -12.531
-7.126 -12.208
-7.007 -11.151
-7.398 -10.853
-6.552 -10.433
-5.995 -10.458
-6.216 -11.934
-6.723 -11.598
-6.814 -10.679
-7.088 -9.633
-6.982 -9.18
-5.625 -10.243
-5.764 -10.752
-5.69 -9.241
-6.063 -9.215
-6.594 -9.4
-7.01 -8.107
-6.308 -7.645
-5.809 -8.967
-5.274 -8.877
-6.064 -10.192
-5.845 -8.992
-6.549 -8.744
-6.377 -8.698
-4.698 -7.737
-6.141 -8.635
-5.156 -7.154
-5.498 -7.05
-5.7 -5.206
-6.997 -6.985
-5.784 -9.636
-2.859 -5.628
-5.283 -6.344
-4.854 -5.504
-5.595 -5.643
-6.568 -5.673
-5.659 -3.945
-5.648 -4.878
-4.985 -5
-4.378 -2.962
-5.931 -2.22
-6.103 -1.995
-5.433 -1.67
-5.973 -1.582
-5.014 -1.605
-4.893 -1.304
-5.915 -0.673
-6.554 -2.613
-6.606 -0.89
-5.703 -1.226
-5.252 -0.63
-5.4 0.137
-5.931 -1.771
-5.87 0.029
-6.208 0.877
-6.426 0.61
-5.798 0.848
-5.673 -0.748
-5.816 1.089
-6.119 0.881
-6.225 1.491
-6.016 1.511
-5.206 0.372
-4.401 1.648
-4.57 3.906
-5.533 2.251
-5.451 2.164
-5.323 3.221
-4.63 5.516
-4.823 2.288
-4.554 3.369
-4.449 5.19
-4.585 7.777
-6.46 5.018
-6.294 4.841
-4.946 7.419
-4.161 6.725
-4.182 6.67
-5.152 7.418
-6.097 10.382
-6.348 8.395
-5.705 8.496
-4.836 8.557
-4.379 10.224
-3.726 10.641
-4.651 9.014
-4.806 9.104
-5.858 9.955
-4.351 10.752
-2.22 11.165
-2.97 12.3
-4.025 11.154
-4.583 12.464
-4.117 12.927
-4.637 13.318
-3.403 13.905
-2.974 13.308
-3.642 14.702
-2.139 13.733
-3.753 16.008
-3.683 14.156
-3.189 15.149
-2.285 14.243
-0.603 14.731
-1.184 15.643
-1.411 17.452
-1.995 16.529
-2.987 17.386
-2.769 15.547
-2.861 16.336
-1.546 16.182
-2.182 16.305
-2.32 16.385
-2.529 17.434
-2.691 17.629
-2.661 18.523
-1.566 16.714
-1.334 16.623
-1.486 16.486
-0.664 17.835
-0.806 18.031
-2.677 17.798
-0.372 19.039
0.476 17.175
0.198 19.233
-0.386 19.038
-0.604 18.369
-1.754 19.922
0.165 20.513
0.607 18.938
1.196 18.287
1.853 20.642
3.21 21.148
1.245 19.065
1.303 20.827
0.785 18.868
1.927 20.023
2.71 21.439
1.375 20.21
1.714 20.712
2.053 22.456
1.166 20.404
2.247 22.069
2.968 22.318
1.415 21.934
2.839 23.875
2.182 21.938
1.801 21.839
2.851 23.996
2.315 23.494
2.432 21.845
2.007 20.596
3.024 21.83
1.994 21.631
1.859 20.742
2.319 22.438
2.459 20.641
2.885 20.887
4.112 21.299
3.956 22.23
3.106 23.49
2.756 21.139
2.358 22.62
3.012 21.81
4.875 22.671
4.28 22.094
4.252 21.34
3.799 21.363
3.884 21.662
3.299 20.446
3.502 21.27
5.47 23.698
5.495 22.19
4.058 22.832
2.997 21.489
3.945 21
4.208 21.967
3.706 21.255
5.829 22.503
5.037 21.551
4.859 22.209
3.993 21.132
3.953 22.381
4.594 23.107
5.011 21.922
5.525 21.69
6.182 21.067
4.65 23.291
3.838 21.799
4.64 22.48
3.601 21.73
5.067 21.758
5.62 20.925
4.922 19.975
4.329 20.902
4.141 20.142
4.338 19.149
4.107 18.833
4.356 17.484
5.224 16.797
4.879 17.908
4.21 17.611
4.473 18.52
3.672 15.536
4.362 16.091
4.612 17.665
4.695 16.853
4.428 16.231
3.783 15.762
3.938 14.872
4.755 15.712
4.959 16.389
5.362 16.188
6.266 16.316
4.635 15.992
&
@target G0.S5
@type xy
0 0
0.992 -1.916
0.987 -2.238
2.622 -0.458
1.679 -1.361
2.715 -2.743
0.799 -2.696
0.273 -3.164
-0.808 -1.888
0.424 -2.11
-0.111 -4.365
1.069 -3.581
-0.213 -5.044
-0.656 -4.496
-0.168 -3.239
-2.184 -5.337
-1.524 -5.001
1.037 -4.823
-0.243 -4.294
0.518 -4.111
0.279 -3.714
-0.696 -3.388
-0.221 -4.103
-1.311 -5.795
-0.673 -4.7
-0.272 -6.045
-1.646 -7.673
-0.638 -6.955
0.148 -7.652
-0.667 -7.948
-0.793 -7.75
-2.498 -7.807
-1.035 -8.152
-1.143 -8.25
-0.881 -7.392
-1.486 -7.445
-2.843 -8.179
-3.767 -10.59
-2.691 -9.701
-1.857 -8.102
-0.812 -8.565
-0.561 -8.719
0.237 -9.92
-2.521 -10.035
-4.211 -10.826
-2.469 -9.839
-3.315 -10.254
-3.349 -11.894
-4.49 -11.816
-2.829 -14.311
-4.249 -14.909
-5.537 -14.492
-6.661 -13.701
-4.551 -11.709
-3.876 -11.965
-4.869 -12.671
-5.013 -13.1
-5.391 -15.35
-6.482 -14.31
-6.436 -14.891
-7.488 -14.586
-6.714 -16.693
-8.098 -15.323
-9.326 -17.64
-9.794 -18.879
-6.634 -14.548
-10.562 -16.623
-7.891 -15.317
-10.244 -17.488
-17.003 -23.005
-13.402 -18.901
-13.749 -19.79
-16.902 -20.449
-17.22 -22.461
-17.258 -19.514
-14.371 -20.673
-15.299 -20.693
-13.377 -18.217
-14.951 -19.819
-16.286 -22.373
-14.432 -20.592
-14.748 -19.875
-14.334 -19.458
-15.742 -20.769
-14.565 -20.108
-16.46 -21.8
-24.097 -24.805
-23.964 -23.806
-23.542 -24.123
-21.874 -23.688
-23.488 -24.841
-21.011 -26.042
-21.295 -24.602
-22.443 -23.455
-17.531 -20.54
-18.422 -22.899
-18.193 -22.742
-16.114 -22.287
-15.951 -22.128
-19.747 -25.208
-18.997 -22.431
-19.016 -22.303
-19.193 -23.739
-17.106 -21.144
-20.642 -26.143
-21.709 -26.739
-21.304 -25.56
-21.878 -27.114
-23.791 -28.229
-21.572 -26.026
-23.96 -26.247
-24.112 -25.799
-21.375 -23.374
-21.037 -24.283
-21.596 -22.83
-22.139 -22.971
-19.485 -20.782
-23.087 -23.866
-19.376 -22.232
-19.212 -23.313
-21.363 -22.751
-24.168 -24.843
-23.07 -29.931
-21.947 -25.695
-26.663 -26.012
-25.793 -26.79
-26.229 -27.946
-25.944 -27.177
-26.359 -26.586
-24.15 -24.93
-23.708 -25.17
-24.675 -26.178
-25.334 -25.356
-21.943 -23.703
-25.581 -25.086
-25.022 -26.189
-25.728 -26.619
-23.009 -24.982
-23.981 -24.16
-26.354 -26.492
-24.545 -26.346
-27.304 -27.515
-27.339 -27.929
-29.137 -27.545
-27.899 -26.843
-26.795 -26.667
-28.627 -27.203
-27.974 -28.944
-30.06 -28.885
-31.109 -29.441
-30.748 -28.298
-30.774 -28.315
-29.877 -29.626
-29.724 -29.002
-31.126 -28.114
-32.882 -29.855
-33.86 -29.096
-32.586 -29.504
-33.525 -27.898
-30.453 -28.855
-31.918 -28.938
-31.435 -28.414
-33.441 -30.237
-30.73 -27.086
-31.292 -29.075
-30.696 -28.358
-29.209 -29.773
-30.891 -30.021
-30.951 -29.533
-32.804 -29.203
-32.089 -27.604
-29.099 -26.303
-29.225 -27.716
-28.426 -27.717
-28.307 -26.859
-29.084 -27.318
-32.02 -28.025
-31.723 -28.841
-29.919 -28.43
-29.362 -28.364
-29.209 -28.454
-30.842 -27.346
-31.139 -29.738
-27.532 -26.163
-26.346 -27.665
-26.144 -27.498
-27.13 -27.7
-24.935 -26.864
-24.449 -26.525
-24.652 -26.005
-24.302 -24.733
-24.195 -23.353
-24.819 -25.633
-24.446 -26.608
-23.507 -25.08
-24.369 -26.059
-24.594 -25.275
-23.676 -24.951
-23.345 -25.177
-23.355 -26.363
-23.762 -25.672
-23.856 -25.683
-23.408 -25.174
-23.519 -24.225
-23.164 -24.861
-23.221 -24.364
-23.124 -23.97
-22.319 -26.127
-22.407 -25.344
-23.5 -24.843
-27.786 -26.75
-28.333 -27.453
-26.41 -26.822
-26.503 -26.264
-26.262 -26.86
-25.97 -24.774
-28.303 -26.515
-26.998 -26.1
-26.382 -25.528
-24.408 -25.655
-25.795 -26.545
-25.407 -26.491
-24.794 -25.562
-28.008 -26.351
-25.946 -25.851
-21.413 -23.66
-20.317 -22.947
-18.977 -23.119
-18.169 -23.247
-20.012 -23.556
-21.566 -24.213
-20.459 -22.24
-20.426 -22.857
-19.104 -22.903
-18.939 -22.183
-18.872 -22.414
-18.755 -22.522
-19.689 -22.747
-20.412 -21.602
-19.074 -21.272
-17.617 -20.537
-17.606 -21.79
-18.231 -21.714
-18.605 -21.162
-19.441 -21.102
-19.742 -21.055
-18.849 -21.689
-18.664 -22.084
-18.665 -23.202
-16.393 -21.069
-19.681 -23.432
-18.227 -21.483
-18.515 -21.083
-16.912 -21.475
-16.803 -22.107
-16.819 -21.322
-16.542 -21.413
-17.407 -21.346
-18.924 -22.448
-17.955 -21.005
-17.897 -19.873
-17.634 -20.282
-17.723 -20.766
-16.572 -21.317
-16.651 -21.264
-16.376 -20.983
-16.216 -19.12
-16.767 -20.356
-14.988 -18.936
-15.462 -20.306
-15.452 -19.638
-16.494 -18.743
-17.085 -18.801
-15.879 -18.971
-14.942 -19.421
-14.217 -20.647
-14.045 -20.848
-13.507 -19.887
-15.158 -18.763
-17.413 -19.63
-15.881 -17.515
-15.272 -17.879
-14.362 -19.314
-14.019 -18.396
-14.251 -19.837
-15.516 -18.491
-16.071 -18.776
-15.847 -18.09
-14.414 -18.298
-14.327 -18.449
-12.345 -17.287
-13.069 -17.469
-15.761 -17.325
-16.49 -17.669
-15.227 -17.756
-14.544 -16.097
-14.792 -17.384
-12.423 -17.529
-13.702 -16.792
-13.786 -17.528
-15.274 -17.875
-14.475 -16.579
-13.424 -16.96
-12.725 -17.173
-13.373 -16.851
-12.995 -16.038
-15.035 -15.809
-14.514 -15.415
-15.807 -15.895
-12.849 -14.761
-11.018 -15.068
-11.893 -15.066
-12.735 -15.113
-14.487 -14.591
-12.483 -14.141
-10.273 -14.318
-10.161 -14.505
-10.395 -14.624
-12.437 -14.984
-12.625 -14.143
-12.739 -12.884
-12.163 -13.246
-8.451 -12.86
-8.265 -13.137
-9.79 -12.63
-9.923 -13.471
-10.158 -13.182
-12.122 -13.247
-10.358 -11.955
-8.845 -12.059
-9.362 -13.601
-8.314 -13.003
-10.229 -12.988
-10.127 -13.794
-10.842 -12.725
-10.563 -12.074
-9.448 -13.114
-8.23 -14.7
-7.982 -15.952
-8.231 -15.699
-9.606 -15.124
-10.646 -14.541
-9.047 -14.244
-8.888 -13.164
-8.382 -14.902
-6.879 -15.932
-8.954 -15.09
-9.581 -15.213
-9.675 -14.183
-9.456 -13.823
-7.193 -14.276
-6.816 -14.259
-6.861 -14.334
-7.556 -14.136
-9.719 -13.952
-9.008 -14.058
-9.274 -12.775
-6.964 -14.922
-7.284 -14.546
-7.681 -13.895
&
@target G0.S6
@type xy
0 0
0.151 0.504
1.263 -0.131
1.248 -0.808
-0.528 -1.528
-0.504 -0.698
-1.116 -0.733
-0.377 -1.017
-1.662 -1.213
-0.974 -0.413
-0.078 -0.763
1.217 -0.13
-0.899 0.129
-0.357 0.384
-1.835 -1.59
-1.554 -1.524
-1.275 -2.85
-1.295 -0.628
-3.397 -0.45
-1.809 -0.542
-0.714 -1.302
-1.709 -2.739
-0.873 -0.633
-0.189 -1.333
-1.192 -1.153
-1.101 -0.757
-2.079 -2.082
-1.282 -1.833
-0.362 -2.252
0.467 -2.071
-1.075 -1.996
-2.738 -3.337
-2.713 -2.792
-2.854 -2.759
-2.722 -3.04
-3.092 -3.808
-5.586 -3.301
-3.841 -3.65
-6.111 -3.139
-5.008 -3.588
-4.691 -4.035
-4.16 -4.111
-5.09 -4.154
-6.33 -3.519
-7.953 -5.846
-8.62 -5.779
-7.849 -4.689
-5.715 -4.531
-5.49 -4.446
-6.355 -4.432
-8.549 -4.477
-6.984 -4.159
-6.988 -4.923
-6.288 -4.955
-5.131 -4.508
-7.133 -6.845
-6.881 -5.782
-8.855 -6.082
-7.982 -7.703
-8.291 -5.588
-6.767 -6.864
-6.796 -5.147
-7.936 -7.052
-8.104 -7.028
-6.947 -6
-8.276 -6.898
-7.509 -7.319
-6.781 -6.729
-7.999 -7.827
-10.504 -7.629
-9.181 -8.291
-10.162 -7.09
-8.349 -7.141
-8.459 -7.577
-9.131 -8.645
-8.806 -8.151
-10.2 -8.102
-9.296 -7.747
-9.071 -8.525
-10.085 -8.574
-8.352 -8.325
-8.778 -7.551
-10.267 -7.724
-8.353 -7.843
-10.507 -8.251
-9.122 -7.628
-8.26 -7.578
-8.929 -7.093
-8.88 -7.523
-10.394 -7.382
-9.689 -7.447
-10.154 -6.38
-10.931 -6.578
-10.561 -6.478
-10.263 -6.247
-10.554 -7.503
-11.395 -7.039
-10.21 -6.993
-10.89 -6.447
-11.465 -6.231
-9.453 -6.579
-9.946 -6.577
-10.965 -6.017
-11.103 -5.573
-12.1 -5.57
-11.247 -5.998
-10.29 -6.761
-9.862 -5.246
-11.395 -4.353
-11.275 -5.521
-11.399 -5.765
-10.383 -4.778
-10.239 -5.162
-9.585 -4.802
-9.499 -5.674
-9.272 -4.748
-10.55 -4.95
-10.214 -5.126
-11.914 -4.992
-10.35 -5.384
-9.61 -5.349
-8.448 -5.937
-9.392 -5.291
-10.75 -5.224
-13.501 -8.009
-10.993 -5.372
-10.574 -4.587
-9.559 -6.153
-7.838 -5.915
-9.459 -7.144
-9.966 -7.611
-11.631 -6.644
-12.939 -7.624
-10.813 -6.889
-10.418 -6.544
-10.188 -6.783
-11.057 -6.8
-10.89 -8.247
-12.568 -6.666
-12.308 -5.792
-12.313 -6.191
-12.097 -6.988
-11.464 -6.514
-11.36 -5.822
-11.194 -6.143
-12.889 -5.516
-13.426 -5.096
-10.671 -5.446
-9.88 -6.554
-10.147 -6.311
-10.741 -5.901
-11.856 -5.882
-12.479 -4.414
-13.965 -4.988
-12.776 -4.525
-11.539 -5.111
-10.641 -4.999
-11.708 -4.759
-12.188 -5.886
-12.28 -5.716
-13.628 -5.458
-13.387 -5.153
-12.529 -5.177
-11.71 -4.718
-11.598 -4.723
-12.112 -5.189
-13.15 -5.107
-14.548 -4.058
-12.346 -4.472
-11.202 -3.785
-11.442 -4.596
-10.987 -5.342
-12.627 -5.84
-13.616 -5.383
-13.862 -4.222
-12.939 -4.858
-13.588 -5.73
-11.508 -5.396
-9.815 -5.924
-10.156 -5.802
-12.996 -5.198
-13.485 -5.452
-14.58 -4.761
-12.823 -4.624
-12.718 -4.653
-10.369 -5.781
-12.133 -5.731
-12.245 -5.362
-12.952 -5.522
-14.272 -5.317
-13.532 -4.4
-13.109 -5.503
-12.328 -5.082
-10.876 -4.87
-12.713 -5.495
-13.325 -5.174
-14.03 -6.089
-14.369 -5.329
-14.962 -6.173
-14.485 -5.362
-12.041 -6.12
-11.579 -6.391
-13.863 -6.986
-14.357 -7.331
-14.136 -6.229
-15.441 -4.568
-15.272 -5.685
-14.778 -5.353
-13.569 -5.464
-13.745 -5.953
-14.414 -6.756
-15.191 -6.573
-16.805 -7.273
-16.576 -5.544
-15.027 -6.711
-15.497 -6.675
-13.799 -6.899
-14.403 -7.29
-16.025 -7.565
-17.255 -6.437
-17.723 -5.214
-16.873 -5.295
-18.253 -5.653
-17.174 -5.408
-16.237 -5.404
-15.695 -5.88
-15.256 -4.994
-17.939 -5.485
-19.059 -4.031
-17.89 -3.988
-16.961 -5.584
-17.081 -6.427
-16.131 -6.36
-16.938 -7.081
-18.319 -6.06
-17.269 -5.805
-17.673 -6.332
-18.106 -6.738
-17.557 -6.599
-15.738 -6.463
-18.419 -6.772
-15.6 -5.898
-17.307 -5.697
-17.001 -4.846
-18.209 -5.729
-18.72 -7.641
-17.382 -8.293
-16.112 -5.442
-16.033 -8.076
-18.089 -7.542
-18.095 -7.452
-19.931 -8.058
-16.679 -7.374
-19.778 -8.136
-19.004 -8.062
-15.922 -8.249
-18.738 -7.386
-17.152 -6.607
-17.213 -7.211
-18.67 -7.166
-19.778 -6.733
-18.709 -6.202
-18.587 -5.985
-16.524 -7.32
-17.968 -7.039
-18.012 -7.049
-19.004 -5.697
-18.207 -5.616
-19.203 -6.425
-16.952 -5.74
-17.05 -6.112
-14.622 -7.204
-15.479 -7.811
-17.09 -6.11
-17.756 -5.697
-16.888 -6.376
-17.573 -5.652
-15.282 -6.691
-14.64 -6.654
-14.244 -7.451
-15.445 -7.919
-17.76 -6.872
-18.179 -7.129
-18.447 -6.818
-17.727 -6.246
-17.786 -6.935
-16.173 -7.417
-15.25 -7.889
-16.243 -7.213
-16.836 -8.213
-16.856 -6.293
-17.452 -7.274
-18.015 -6.739
-17.259 -7.232
-14.847 -7.646
-14.314 -8.105
-15.894 -7.23
-17.446 -6.747
-16.925 -7.225
-17.783 -6.718
-17.536 -6.638
-17.692 -6.863
-16.606 -6.438
-16.579 -6.619
-17.067 -7.401
-17.065 -6.687
-17.111 -6.318
-17.798 -6.503
-17.785 -7.044
-16.516 -5.325
-14.544 -7.398
-14.073 -6.423
-16.275 -5.558
-16.442 -5.459
-17.793 -6.094
-17.159 -5.807
-18.022 -5.59
-17.982 -6.959
-17.556 -6.647
-16.472 -6.466
-16.612 -5.771
-17.803 -6.468
-17.565 -5.603
-17.289 -6.2
-19.683 -6.073
-18.611 -6.884
-17.174 -6.668
-16.661 -7.2
-16.737 -7.774
-15.77 -6.756
-16.856 -6.878
-17.038 -6.399
-17.725 -7.619
-16.589 -6.627
-14.924 -7.135
-15.575 -7.702
-14.62 -7.576
-13.909 -7.531
-14.212 -7.807
-15.35 -7.548
-15.521 -7.947
-14.597 -8.183
-13.745 -8.162
-11.579 -7.827
-11.901 -8.09
-11.646 -7.607
-13.819 -8.096
-14.848 -6.771
-14.547 -6.39
-14.156 -7.215
-13.195 -7.83
-12.733 -7.549
-10.911 -8.604
-12.785 -5.905
-14.9 -5.775
-14.374 -6.235
-14.678 -5.674
-13.111 -5.408
-13.773 -5.831
-12.739 -5.099
&
@target G0.S7
@type xy
0 0
0.792 -0.458
0.351 0.204
-0.204 0.911
1.649 -0.415
1.734 -1.121
-0.099 -0.342
-0.539 -0.557
-0.39 -0.401
1.555 0.206
2.37 0.308
1.476 0.47
1.724 -0.76
0.978 -0.65
0.381 -0.368
0.802 -0.279
-0.904 0.044
1.918 -0.433
-0.105 -0.338
1.013 -0.898
1.902 -1.148
2.153 -1.243
4.409 -2.021
4.489 -2.7
4.142 -2.494
3.336 -2.127
2.266 -1.896
0.248 -2.117
1.233 -0.352
3.785 -0.967
4.615 -0.184
4.369 -1.632
5.574 -0.538
4.312 -1.358
2.947 -0.665
0.125 -1.727
3.207 -0.853
3.963 -0.818
7.24 -2.154
6.534 -2.199
3.476 -1.567
2.656 -0.919
1.907 -2.06
2.653 0.167
3.905 0.061
6.168 -0.042
7.767 -1.038
8.597 -0.654
7.356 -1.458
5.08 -1.103
4.329 -1.846
5.24 -0.541
4.391 0.955
6.556 0.166
7.478 -0.214
9.492 -0.904
6.979 -0.049
4.632 -0.015
4.529 0.589
4.788 0.953
8.856 -0.142
10.967 0.106
9.762 -0.229
7.348 -1.107
7.232 0.956
6.012 0.719
6.57 0.805
7.368 1.253
9.009 0.358
9.313 1.144
6.209 0.336
6.464 1.31
4.495 0.856
6.496 1.286
7.929 1.704
8.872 0.105
6.763 1.344
5.233 1.525
6.492 1.935
8.308 1.172
8.274 0.548
8.076 0.729
7.642 0.634
5.569 0.268
4.768 0.95
4.905 0.949
5.549 0.91
7.383 0.177
6.834 -0.002
4.539 0.266
4.712 0.909
4.215 1.447
5.404 1.698
6.124 1.915
6.622 1.436
5.501 1.386
4.846 2.379
4.137 2.724
5.307 3.662
6.914 2.675
7.894 3.241
6.694 2.378
5.786 2.553
4.857 3.366
4.486 2.903
6.569 3.012
9.402 2.345
10.789 2.561
8.395 1.392
6.92 0.997
4.577 1.523
5.104 1.891
5.915 2.373
6.69 1.801
6.54 2.453
6.14 1.955
5.147 1.925
4.913 2.643
4.518 3.455
6.296 3.449
10.382 4.21
9.753 2.385
7.08 2.963
5.351 3.168
5.119 3.074
4.533 2.972
6.641 3.662
9.118 2.835
10.396 4.34
7.893 2.069
4.933 2.369
5.336 2.674
4.775 2.332
7.444 4.299
9.446 3.288
11.598 3.226
6.904 3.017
5.769 2.691
5.613 3.156
4.107 4.147
5.678 3.479
10.223 3.778
11.359 2.952
8.668 2.825
7.25 4.147
6.824 3.834
7.269 3.613
9.255 4.6
12.904 3.465
13.912 1.677
13.381 2.974
8.851 2.303
8.02 2.343
7.854 3.454
6.769 3.436
11.419 4.05
14.685 2.911
14.968 1.484
11.137 3.141
10.119 2.459
10.241 3.539
10.462 3.564
10.046 4.031
14.127 3.05
16.641 1.498
14.465 1.168
11.48 2.82
9.605 2.754
10.056 3.422
10.066 4.022
10.496 4.53
14.064 4.679
15.554 3.717
12.984 2.573
11.869 3.603
10.325 3.285
10.078 3.182
11.217 3.36
11.741 4.308
14.868 3.564
16.848 2.618
13.694 2.833
12.421 2.903
9.59 3.357
10.05 3.653
9.597 3.398
10.112 4.153
13.278 4.069
16.405 2.892
15.082 2.772
11.966 2.669
10.908 2.771
9.138 3.232
9.907 3.286
9.033 3.422
12.944 3.526
14.817 3.211
13.734 2.65
10.525 2.372
9.413 2.956
7.629 3.215
9.915 3.914
8.899 4.217
12.123 3.702
13.562 3.419
14.779 2.227
12.939 1.369
8.794 2.098
8.984 2.507
7.153 1.687
7.802 2.287
8.051 2.567
11.294 2.283
12.297 -0.497
9.456 1.547
9.276 1.486
8.016 1.355
7.618 1.922
5.85 2.188
6.889 1.933
7.21 2.278
9.73 2.326
9.399 1.984
9.227 2.498
6.386 1.441
6.028 0.882
5.685 1.067
6.455 0.978
6.464 0.936
8.143 1.576
10.194 0.725
12.544 1.034
9.17 0.633
6.702 0.361
6.718 0.904
6.833 1.275
5.445 1.239
7.742 0.838
9.868 1.251
10.628 -1.524
10.73 -1.689
6.708 -1.533
7.371 -1.111
6.771 -1.91
5.574 -0.907
5.589 -1.926
6.135 -1.686
7.279 -1.841
8.41 -0.893
9.747 -1.171
6.804 -1.518
7.511 -0.627
5.651 -0.639
3.73 -0.101
4.628 0.429
7.678 0.014
10.833 1.032
10.533 0.95
11.159 -0.263
8.342 -1.148
8.208 -0.593
9.515 0.159
11.158 0.951
10.597 -0.624
13.246 0.368
11.698 -0.718
14.118 0.504
15.236 -0.564
13.218 -0.025
13.432 -0.466
12.174 -0.039
11.166 -0.216
14.262 0.945
12.826 0.345
13.193 0.268
14.358 0.955
16.65 0.664
17.234 0.432
14.49 1.249
16.359 2.115
17.547 2.422
16.587 2.78
16.183 1.736
15.707 3.486
16.901 4.086
18.954 3.407
19.974 2.193
23.062 1.09
22.138 1.675
23.081 0.686
24.005 0.077
20.93 2.705
22.119 2.018
21.297 1.84
19.871 3.041
24.63 2.669
24.507 2.819
26.098 2.159
22.837 2.746
25.099 1.46
22.932 2.674
20.564 2.273
20.002 2.117
20.049 2.5
18.274 2.684
21.698 2.659
23.189 3.251
23.343 2.925
23.028 3.75
21.94 2.526
20.878 3.56
20.265 2.955
22.87 3.291
21.187 3.447
20.203 3.133
19.523 3.596
24.776 2.468
25.465 0.209
22.99 2.555
24.351 2.993
22.047 2.54
23.742 2.014
23.368 2.72
21.877 2.939
20.594 3.42
21.024 2.921
25.416 2.923
25.598 1.608
25.667 1.78
23.485 1.082
24 2.068
24.402 0.515
20.579 1.89
21.518 1.966
19.395 1.918
19.601 1.903
22.403 2.264
24.304 0.052
24.32 0.263
20.93 1.541
21.514 -0.852
20.101 0.281
19.43 0.044
19.43 0.044
21.782 -0.3
18.094 1.273
16.516 0.864
18.752 1.188
20.412 0.897
20.595 0.045
19.045 0.591
18.759 0.28
17.995 0.734
18.773 -0.166
18.818 -1.183
17.158 -0.15
15.177 -1.384
13.097 -1.038
16.858 -0.229
18.685 -0.361
&
@target G0.S8
@type xy
0 0
0.292 1.31
-0.328 2.163
-2.578 0.415
-2.481 1.071
-4.824 0.281
-4.361 0.296
-6.153 -0.853
-5.452 -1.497
-6.736 -0.135
-5.881 0.148
-5.272 -0.569
-8.838 -1.854
-8.832 -1.456
-8.198 -1.083
-8.709 -1.258
-6.893 -1.032
-7.798 -1.391
-8.948 -1.664
-10.137 -1.807
-11.221 -1.809
-10.617 -1.275
-9.764 -1.326
-11.93 -2.127
-12.476 -2.375
-10.909 -2.129
-10.741 -1.246
-10.932 -1.333
-11.556 -0.684
-11.708 -0.731
-12.449 -0.627
-11.016 -0.275
-10.129 0.59
-11.242 0.438
-12.061 0.181
-11.13 1.3
-12.901 1.23
-12.254 1.218
-10.597 1.786
-10.92 2.087
-12.715 1.839
-11.878 1.791
-12.012 1.98
-12.69 2.569
-14.273 2.214
-13.71 2.782
-11.872 2.913
-12.825 3.452
-11.157 4.06
-12.604 3.418
-11.977 4.42
-11.482 4.863
-12.716 5.162
-13.357 4.359
-13.307 4.999
-11.266 6.125
-12.924 5.442
-11.357 6.883
-11.628 7.402
-11.332 7.586
-10.613 9.094
-13.111 6.675
-13.655 6.328
-11.752 7.436
-10.718 8.322
-12.241 8.263
-11.605 7.706
-12.275 7.23
-11.424 7.038
-11.431 7.382
-11.395 7.815
-10.673 7.548
-10.603 8.665
-11.672 8.423
-11.033 8.422
-12.105 8.395
-13.736 7.247
-13.255 8.039
-10.703 7.867
-10.553 8.382
-10.969 8.648
-10.5 9.39
-12.454 8.544
-10.926 9.705
-10.409 9.375
-7.918 11.934
-8.887 10.82
-8.349 11.518
-8.709 12.947
-6.314 13.078
-5.364 13.539
-8.114 12.617
-4.726 15.362
-5.96 14.499
-3.479 16.958
-5.151 16.443
-3.545 16.622
-5.551 15.156
-5.716 15.39
-5.548 15.976
-1.573 17.154
-1.598 18.471
-0.516 19.217
-0.279 19.651
-0.289 19.099
-1.231 17.628
0.76 19.743
3.05 20.681
0.274 18.855
-0.062 19.16
0.12 19.866
0.607 19.111
2.406 20.884
2.769 21.6
2.992 21.3
3.05 22.723
2.574 20.253
3.731 22.791
5.088 23.071
5.388 24.036
4.72 23.122
3.971 23.511
6.827 23.637
7.715 25.074
6.004 23.309
9.186 25.698
10.73 26.42
11.551 27.362
12.729 28.223
9.289 26.433
10.963 27.775
8.766 26.199
13.932 27.786
10.509 28.24
10.301 27.323
15.074 30.953
13.701 29.905
12.443 29.926
14.143 29.103
13.001 27.396
14.513 29.092
15.681 30.288
12.424 28.389
17.548 30.888
17.463 31.814
16.718 31.084
17.097 30.25
18.425 30.813
17.82 32.834
17.535 33.752
18.402 31.434
21.254 32.905
22.309 34.921
27.63 37.207
24.258 34.822
23.739 35.312
26.37 34.339
27.056 35.841
23.548 34.743
25.238 35.286
27.122 36.105
28.247 35.978
27.317 35.526
27.207 36.899
28.896 37.901
27.392 37.582
31.59 38.227
31.116 39.135
30.081 37.817
29.686 37.286
28.832 38.667
32.45 40.557
33.961 40.735
38.275 39.37
34.771 38.963
35.142 40.466
36.728 40.946
37.613 41.892
36.659 40.442
38 40.703
38.306 38.813
39.284 40.368
38.671 41.274
39.278 42.257
42.74 42.424
41.183 42.86
43.018 43.86
37.466 40.061
39.318 41.261
42.045 42.541
37.498 40.771
39.472 41.654
39.492 42.218
40.248 42.7
40.852 42.659
39.847 42.371
39.941 42.575
37.801 41.697
38.15 42.619
39.731 42.78
41.688 43.228
39.139 44.041
39.968 42.815
42.224 45.456
42.884 45.439
43.433 44.753
45.496 46.68
45.468 47.108
45.243 46.51
48.059 46.716
48.172 47.106
50.195 48.963
47.48 46.957
48.198 48.206
45.7 46.751
43.972 46.705
46.879 47.253
46.836 47.039
46.964 46.814
46.156 46.856
42.906 46.498
47.474 47.629
47.413 48.372
46.697 47.177
49.484 46.382
50.798 47.774
51.252 48.548
47.79 47.243
47.181 46.158
49.592 48.026
48.917 48.702
49.893 47.362
51.555 48.551
51.408 48.015
53.148 48.456
53.424 49.107
50.964 47.093
49.606 46.707
49.11 47.131
51.043 47.878
50.345 46.793
50.177 47.877
47.645 45.873
50.95 48.996
48.834 47.667
49.104 48.168
50.384 48.568
52.095 49.811
53.286 50.123
52.925 51.162
54.091 52.803
54.33 53.845
52.596 50.41
52.223 50.287
52.614 50.67
52.854 49.933
49.993 48.645
50.734 49.532
50.206 49.443
50.526 48.13
49.578 47.73
49.512 47.699
51.018 49.338
48.592 47.987
46.685 47.23
49.179 48.848
50.013 49.073
51.022 48.963
49.22 47.397
47.372 47.106
46.697 46.417
44.524 43.85
45.908 44.937
45.145 44.686
45.163 44.58
43.563 43.096
42.851 42.86
43.826 43.44
43.481 43.329
43.505 43.593
41.751 41.056
42.384 42.377
44.302 43.092
44.262 42.35
42.363 41.241
43.258 42.117
44.577 43.983
44.444 42.803
44.073 42.809
43.059 41.222
42.492 40.33
39.344 38.378
36.445 36.613
39.339 38.952
39.287 38.677
38.597 37.814
37.792 37.986
37.626 37.475
33.419 36.247
33.451 34.647
32.611 34.274
32.897 35.308
34.719 35.828
36.923 37.486
34.591 35.374
36.209 36.236
34.421 36.043
35.331 35.539
36.131 36.833
35.783 36.906
36.328 36.707
34.939 36.128
32.596 34.769
35.44 37.805
33.935 35.824
31.422 34.766
33.725 34.547
32.027 33.555
31.533 34.403
30.477 32.76
32.792 34.543
32.638 35.084
33.259 35.055
32.782 34.833
32.373 33.892
31.341 33.818
31.156 33.856
32.154 35.57
31.885 34.259
32.596 34.387
31.296 32.509
32.034 34.018
30.996 33.812
30.645 33.561
29.887 33.246
29.182 32.521
28.407 31.699
30.498 33.198
29.502 32.002
28.451 31.21
28.998 32.25
28.122 32.187
26.399 31.181
27.887 31.977
26.23 30.915
25.893 29.44
25.813 29.624
24.703 28.104
24.794 28.718
22.484 26.52
22.239 25.53
21.999 24.797
22.501 26.445
20.473 25.196
20.726 25.032
19.13 24.708
17.177 23.198
17.596 23.925
19.285 25.009
17.055 24.031
&
@target G0.S9
@type xy
0 0
0.628 1.811
1.445 3.006
1.811 3.312
1.795 3.29
1.552 3.197
3.558 3.955
3.418 4.026
3.024 3.681
3.879 5.096
5.275 7.201
5.986 8.368
6.957 8.978
6.883 9.707
7.041 10.563
8.373 11.563
8.486 12.562
8.93 12.495
9.605 13.049
8.491 12.725
9.188 13.486
9.199 13.595
9.574 14.806
10.555 16.947
10.764 15.361
10.258 14.637
10.923 15.739
9.427 14.142
10.89 15.202
10.129 14.814
9.841 14.927
10.274 14.214
10.123 14.602
10.463 14.589
10.76 14.738
10.208 14.785
11.101 14.947
10.315 14.098
11.342 15.862
12.671 14.779
10.295 12.329
10.05 11.884
9.902 13.005
10.019 12.511
9.22 11.987
7.649 10.358
7.288 8.014
6.099 6.112
5.167 5.311
5.943 5.529
4.415 4.749
3.693 2.465
2.692 0.419
1.411 -1.485
0.396 -2.665
-0.083 -1.423
-1.662 -3.256
-0.538 -3.737
0.524 -3.258
-1.625 -3.649
-3.241 -5.374
-4.101 -6.039
-3.874 -5.809
-4.765 -6.443
-6.047 -8.434
-4.821 -6.894
-5.823 -8.899
-6.813 -9.942
-8.116 -10.26
-7.362 -9.729
-6.934 -10.879
-8.36 -11.051
-8.477 -10.958
-8.412 -11.778
-9.391 -12.242
-10.073 -12.347
-10.578 -12.431
-10.265 -13.658
-10.291 -13.388
-11.164 -14.224
-11.84 -14.348
-12.589 -16.232
-13.223 -16.596
-13.95 -17.449
-14.223 -18.236
-14.894 -19.903
-16.081 -20.448
-15.919 -20.078
-16.617 -19.586
-17.93 -21.865
-18.881 -22.079
-18.675 -21.85
-18.44 -21.525
-17.838 -22.998
-18.229 -23.553
-19.002 -23.205
-19.487 -23.791
-18.866 -23.645
-19.317 -24.008
-18.81 -23.515
-19.17 -22.205
-19.363 -23.944
-19.634 -23.571
-19.64 -24.427
-19.142 -23.789
-19.348 -23.535
-18.936 -23.529
-20.006 -23.668
-19.851 -24.265
-21.035 -24.064
-20.578 -23.568
-20.263 -23.141
-21.132 -23.27
-21.532 -23.024
-20.345 -22.417
-21.329 -23.623
-20.598 -23.223
-21.133 -23.971
-20.541 -22.482
-20.432 -23.529
-20.311 -23.065
-19.903 -21.674
-19.433 -21.849
-19.11 -20.042
-19.105 -19.406
-17.125 -16.635
-16.714 -14.939
-16.71 -14.317
-14.805 -12.939
-13.419 -10.978
-12.664 -11.281
-11.702 -10.391
-10.915 -9.108
-11.497 -9.921
-11.023 -8.857
-9.848 -7.74
-9.959 -6.143
-10.095 -6.226
-10.716 -7.183
-9.562 -5.371
-8.972 -6.553
-8.653 -4.181
-8.546 -4.477
-9.385 -4.62
-8.106 -2.194
-6.71 -0.723
-6.791 -0.717
-7.048 -0.953
-7.182 0.478
-5.728 0.602
-6.616 0.8
-5.516 3.056
-5.998 2.129
-4.401 4.298
-4.346 3.101
-4.684 2.481
-4.957 3.137
-4.012 5.078
-3.298 4.481
-2.094 5.539
-3.305 4.337
-2.204 6.579
-2.186 6.863
-2.054 6.338
-3.419 5.719
-1.112 7.455
-0.916 7.253
-0.78 8.081
-0.574 7.788
0.108 8.587
0.375 9.851
2.046 11.062
1.797 11.636
2.015 11.504
2.161 11.336
3.682 13.089
4.005 13.607
3.276 11.45
4.882 13.001
3.994 11.558
4.226 11.977
4.89 12.981
5.005 11.441
4.687 11.354
3.701 9.491
3.363 10.058
4.31 8.477
3.816 11.862
4.334 10.964
3.314 9.54
3.882 9.538
4.073 10.89
4.188 12.089
3.399 10.173
3.461 9.418
2.619 9.088
3.1 7.358
2.379 8.072
1.452 5.878
0.017 4.927
1.186 5.35
0.465 4.493
0.795 5.918
-1.14 3.656
-0.161 4.323
-0.065 3.181
-0.858 2.872
-0.579 2.343
-0.999 3.086
-1.322 1.093
-2.082 1.158
-2.056 1.11
-2.828 1.607
-3.649 0.116
-4.548 0.375
-3.876 0.232
-3.866 -1.997
-4.319 -1.246
-5.949 -2.075
-4.216 -2.298
-6.546 -3.701
-7.925 -5.603
-8.245 -6.928
-8.312 -7.29
-10.263 -9.247
-11.244 -8.257
-9.883 -8.477
-11.507 -9.511
-12.69 -9.633
-11.973 -9.853
-11.038 -10.148
-13.447 -12.16
-13.403 -10.981
-15.353 -15.193
-14.632 -13.239
-16.611 -14.355
-16.756 -13.761
-18.36 -16.187
-18.812 -17.417
-19.176 -17.655
-19.443 -18.688
-20.085 -19.503
-20.748 -20.995
-20.434 -20.657
-20.762 -22.076
-21.795 -22.221
-22.075 -22.189
-22.636 -23.39
-21.351 -23.261
-22.115 -24.279
-23.486 -26.082
-23.513 -26.244
-23.735 -26.504
-24.166 -26.629
-23.857 -26.59
-24.007 -26.506
-23.301 -26.246
-24.112 -26.609
-23.278 -26.281
-23.657 -25.92
-24.576 -26.38
-23.81 -23.829
-22.007 -22.095
-21.685 -20.831
-20.096 -18.88
-18.811 -16.985
-16.532 -12.761
-15.374 -10.257
-13.734 -8.309
-11.451 -5.773
-11.065 -3.397
-10.006 -1.933
-8.681 -0.046
-8.651 0.331
-8.475 0.294
-6.078 1.633
-5.742 3.473
-6.517 2.944
-4.764 3.196
-4.804 4.742
-3.023 4.762
-2.407 6.929
-2.395 5.781
-1.284 7.787
-1.863 7.766
-0.406 8.484
-0.19 9.121
-0.938 8.398
0.94 10.014
0.827 12.209
3.198 12.312
2.486 13.024
4.367 14.329
3.955 14.111
6.339 16.063
6.376 16.578
6.562 16.114
6.747 16.51
8.528 19.32
9.42 19.688
9.572 20.63
9.029 20.196
10.96 21.618
11.301 21.154
11.045 22.062
11.335 21.497
11.948 22.206
12.029 22.313
12.53 22.873
14.128 24.115
12.645 24.077
13 23.776
12.336 23.949
13.117 23.958
12.754 23.901
12.44 24.457
13.693 25.529
12.635 24.803
13.457 24.479
14.597 24.732
14.347 26.152
13.67 25.043
13.893 26.17
11.375 23.951
12.944 26.288
11.54 25.278
11.144 24.74
12.163 25.744
9.914 23.954
10.031 24.467
7.196 22.393
6.745 20.717
7.219 21.851
6.824 22.196
5.547 20.958
3.988 17.9
3.519 18.33
2.771 16.3
2.432 15.833
1.974 15.804
1.671 15.49
-0.11 13.241
1.545 14.419
1.543 14.628
0.883 12.836
-0.424 10.754
1.281 12.083
1.661 12.544
3.618 14.958
0.963 12.562
1.529 13.06
2.34 13.544
3.519 13.24
2.305 13.181
4.539 15.996
3.065 14.729
2.357 12.688
4.571 16.268
6.304 17.368
6.076 17.707
&
@target G0.S10
@type xy
0 0
0.112 -1.102
0.835 -0.989
1.43 1.162
0.449 0.126
1.435 0.214
1.413 1.846
0.887 2.196
0.873 1.732
-0.685 1.693
0.72 -0.017
-0.614 0.404
0.772 4.032
-2.684 9.288
-1.348 9.926
-1.276 12.681
1.427 13.507
1.804 13.963
1.005 14.384
0.049 15.006
0.183 16.449
-1.135 15.653
-0.895 16.623
-1.179 17.348
0.139 17.571
1.949 22.532
2.252 23.136
4.029 23.224
3.224 24.96
2.216 24.726
0.855 27.326
2.016 28.002
4.61 29.678
4.187 30.12
6.623 30.586
6.784 29.443
6.802 30.466
4.773 30.748
6.749 32.541
6.665 33.608
7.761 33.783
9.553 33.492
10.469 33.659
12.453 33.979
12.262 34.944
10.813 35.186
12.629 36.773
14.651 36.028
16.713 36.07
18.254 35.554
19.558 36.283
16.843 34.654
20.357 34.978
22.737 36.064
25.37 36.891
26.921 36.934
28.599 36.89
29.419 36.313
29.414 34.956
28.227 35.021
28.576 34.322
28.355 32.766
33.546 32.642
35.748 35.578
37.281 34.823
36.565 32.192
36.945 31.026
37.505 30.831
38.013 29.722
41.878 30.382
44.463 29.646
46.082 28.215
46.144 28.217
46.42 26.764
44.405 26.639
44.047 26.106
41.419 24.21
44.712 24.499
46.023 22.781
47.799 20.804
50.97 18.87
47.83 16.859
49.244 14.16
48.445 12.756
49.92 13.233
49.916 9.879
50.396 9.742
49.786 7.939
48.458 5.004
47.522 2.319
43.864 2.753
43.987 1.911
40.129 -0.945
42.796 -1.083
42.177 -4.017
43.381 -4.251
40.637 -5.736
37.713 -5.123
38.51 -3.939
36.972 -5.109
36.037 -3.769
38.695 -5.141
41.93 -6.769
39.63 -7.445
38.155 -7.166
35.962 -7.618
33.735 -9.327
34.019 -12.056
36.187 -13.049
34.185 -13.745
31.227 -13.211
31.32 -13.843
30.606 -15.514
30.108 -17.008
24.428 -15.641
21.183 -13.353
23.59 -13.99
22.384 -14.331
23.692 -15.758
21.174 -16.684
19.079 -18.934
17.456 -18.586
14.533 -15.923
13.819 -15.985
14.607 -15.037
16.339 -15.182
14.619 -15.824
10.648 -12.703
10.275 -14.709
8.501 -12.276
8.343 -10.236
7.141 -11.802
8.529 -10.413
8.458 -9.595
9.203 -9.486
8.039 -8.603
5.863 -5.208
4.883 -7.115
1.936 -6.033
2.065 -2.838
1.962 -6.251
3.267 -6.074
4.355 -6.621
4.992 -7.292
2.054 -3.494
0.296 -1.997
-1.144 1.382
-1.162 0.073
-0.042 0.923
0.394 1.254
0.718 2.781
0.267 4.53
1.937 5.604
5.493 10.614
0.654 10.184
0.981 11.746
0.645 15.557
5.575 13.362
4.99 11.46
4.288 10.791
4.963 12.921
4.536 13.613
3.391 15.581
0.617 18.264
1.883 19.792
4.055 21.123
8.198 21.918
8.523 21.51
9.128 25.171
7.624 25.473
6.061 26.956
5.394 28.304
7.095 29.684
6.798 30.379
8.589 31.863
10.296 33.308
8.616 32.851
5.465 33.565
2.755 33.098
5.044 34.63
3.634 35.487
7.853 36.854
7.842 38.264
9.347 36.804
8.259 37.083
9.002 38.216
11.076 38.301
9.357 38.082
9.933 39.308
12.821 40.353
13.791 41.084
18.137 38.819
19.29 38.91
18.646 39.577
20.857 38.81
20.742 39.705
18.134 39.815
19.16 40.711
19.801 41.168
22.684 41.324
27.456 39.487
28.607 37.785
29.59 38.279
27.481 39.057
27.606 38.503
26.489 39.331
28.656 40.013
30.064 40.992
33.235 40.137
36.332 39.963
37.55 38.114
37.237 38.186
37.446 37.102
37.026 37.934
36.523 37.135
37.617 39.693
38.817 38.89
41.966 38.774
45.092 37.637
47.612 39.676
42.294 35.42
41.903 35.91
39.958 35.971
40.804 36.313
40.335 36.54
41.347 36.477
45.43 35.444
47.38 34.683
48.236 34.634
48.096 33.116
47.306 32.194
46.717 33.562
46.908 32.807
47.36 31.531
48.76 32.713
51.733 32.712
52.581 27.558
54.63 25.756
56.412 24.396
55.574 26.477
53.308 28.411
52.525 25.51
54.427 25.639
55.161 25.745
55.307 23.893
59.768 24.162
57.624 21.815
55.507 20.943
56.804 21.863
59.244 22.442
57.118 22.794
56.694 22.275
55.246 20.778
59.201 20.516
63.422 21.105
60.572 16.763
60.81 18.417
59.091 18.606
56.225 15.948
55.901 14.168
56.602 15.016
54.372 11.128
53.226 8.819
58.328 10.844
59.14 9.795
58.086 6.361
56.703 5.015
54.236 2.035
52.81 4.81
52.197 2.768
52.692 3.053
52.31 1.478
49.722 1.218
53.04 -1.346
53.573 -2.525
50.976 -4.304
47.913 -4.441
49.99 -5.787
47.441 -4.921
42.915 -6.562
42.839 -6.364
43.102 -7.126
44.322 -8.165
45.853 -7.85
43.328 -8.727
41.503 -9.744
38.832 -8.718
37.559 -9.314
35.832 -10.387
36.487 -9.831
37.635 -12.325
34.911 -11.082
35.867 -12.646
35.821 -10.041
35.798 -10.98
34.739 -9.958
34.287 -10.273
34.91 -12.401
31.977 -12.798
32.105 -11.182
29.553 -10.964
31.01 -11.169
31.682 -12.396
33.21 -12.606
31.069 -12.268
27.547 -13.026
25.612 -13.177
23.51 -12.465
22.47 -12.17
22.061 -11.047
21.863 -11.582
22.689 -14.549
23.58 -14.033
23.027 -12.087
19.92 -13.777
18.959 -12.061
18.46 -11.575
17.998 -10.771
17.855 -13.283
17.341 -15.748
16.104 -13.156
12.727 -12.152
15.3 -13.847
15.882 -14.418
12.952 -12.304
12.8 -13.995
12.329 -13.389
9.933 -12.028
9.142 -10.949
9.714 -10.483
8.264 -10.177
8.134 -11.416
8.897 -10.023
8.719 -9.893
8.009 -10.558
7.43 -8.139
7.135 -9.477
7.206 -9.352
4.108 -6.405
4.788 -5.515
4.744 -5.94
3.004 -1.419
4.646 -5.981
4.049 -0.391
6.683 1.676
5.776 2.427
5.189 5.868
4.784 3.683
4.433 7.131
6.587 10.401
4.107 12.647
3.391 11.483
4.023 12.232
5.547 11.199
7.602 14.687
8.112 13.929
5.934 15.717
6.931 15.975
8.292 19.139
7.886 18.987
&
@target G0.S11
@type xy
0 0
0.519 1.004
0.27 -0.099
1.581 1.031
0.995 1.1
-0.215 1.145
0.547 0.466
0.963 1.645
0.802 0.903
1.111 0.957
0.438 1.072
0.62 1.653
0.804 0.723
1.283 1.54
1.907 0.744
0.899 1.252
0.584 1.123
0.336 1.123
0.629 1.036
0.193 1.758
0.215 1.479
1.207 1.396
1.949 0.261
3.164 1.056
1.529 0.629
0.551 0.477
0.748 0.467
-0.142 0.46
-0.194 1.046
-0.09 0.885
0.541 1.469
2.237 0.384
2.711 0.345
1.03 0.121
0.333 -0.132
-0.105 0.949
0.332 1.02
-0.303 1.687
1.393 0.673
1.594 0.491
2.948 0.063
1.698 -0.292
1.597 0.086
1.269 0.223
0.684 0.735
-0.581 0.798
0.888 0.841
2.322 1.026
3.019 0.381
3.055 -1.072
3.198 -1.004
0.666 0.245
1.491 -1.053
1.549 -0.307
1.185 -0.572
2.094 -0.748
3.678 -0.473
3.801 -1.26
2.385 -0.065
2.087 0.1
0.968 -0.591
-0.123 -0.462
2.164 -0.446
3.995 -1.275
3.754 -1.793
2.381 -1.341
3.218 -1.128
1.73 -1.498
1.079 -1.751
1.28 -0.476
1.694 -0.127
3.899 -0.939
4.181 -1.217
4.748 -2.105
3.184 -1.791
2.957 -1.587
0.797 -1.277
2.101 -1.004
2.732 -1.372
4.673 -1.639
4.851 -1.614
3.987 -1.723
3.839 -1.515
2.401 -2.458
0.936 -1.462
0.946 -0.889
2.49 -0.588
3.335 -1.845
5.254 -2.341
2.957 -1.425
3.053 -1.226
2.245 -1.856
2.581 -2.619
2.342 -1.452
3.059 -1.906
3.678 -2.262
4.418 -2.569
4.919 -2.856
4.082 -2.339
2.315 -1.815
3.732 -1.278
4.935 -0.989
4.827 -1.958
4.665 -2.04
5.094 -2.542
4.597 -2.811
2.705 -2.625
2.766 -1.843
2.304 -0.969
4.389 -1.915
4.672 -2.46
6.044 -3.14
4.69 -2.413
2.737 -2.512
3.313 -2.794
2.404 -2.765
2.826 -1.406
4.872 -3.687
3.829 -3.449
3.151 -2.714
2.224 -2.882
2.238 -3.122
2.021 -2.835
2.344 -2.915
5.655 -4.077
4.44 -3.669
4.949 -4.019
3.778 -3.079
1.78 -2.545
3.085 -3.766
2.672 -2.977
5.26 -3.531
6.026 -3.306
5.578 -4.607
5.573 -3.929
4.145 -4.373
3.445 -4.115
3.491 -3.953
4.199 -4.219
4.472 -3.446
5.095 -4.085
5.017 -3.823
3.293 -4.639
3.539 -2.92
2.385 -4.107
3.614 -3.93
6.162 -4.717
5.508 -6.616
5.882 -6.699
7.099 -6.038
4.305 -6.75
2.774 -6.446
2.751 -6.568
3.897 -6.082
4.494 -5.826
5.801 -5.542
4.988 -6.298
5.081 -5.558
4.583 -5.043
3.998 -6.979
4.64 -4.887
5.392 -4.9
4.829 -6.501
6.085 -6.137
6.199 -5.837
5.056 -5.947
4.876 -4.976
3.654 -4.751
4.18 -4.381
5.222 -3.608
6.766 -6.43
5.074 -5.742
4.651 -5.763
4.243 -5.629
4.317 -5.498
3.511 -5.849
4.319 -4.882
6.218 -5.596
5.527 -6.369
4.578 -5.314
5.076 -5.268
4.752 -5.031
4.984 -6.61
4.016 -7.029
4.431 -5.182
6.163 -6.46
6.366 -7.017
4.483 -6.889
6.647 -7.125
6.251 -7.371
4.505 -6.547
4.502 -6.901
6.227 -7.589
5.883 -6.364
5.799 -6.711
5.335 -6.363
7.01 -6.162
6.017 -6.765
6.923 -6.386
7.237 -5.904
5.959 -6.129
6.65 -6.518
5.165 -6.749
5.35 -6.098
6.304 -7.046
4.953 -7.612
4.017 -7.221
4.358 -5.78
4.67 -4.783
5.96 -6.911
4.287 -5.993
3.459 -5.454
6.165 -5.005
6.366 -7.798
7.138 -8.17
8.337 -7.386
8.341 -7.596
7.961 -7.988
6.082 -8.163
4.803 -6.612
6.134 -6.73
8.278 -7.159
7.851 -9.009
5.445 -6.573
6.298 -6.92
9.093 -7.593
7.934 -7.261
6.848 -8.438
7.05 -8.151
7.476 -7.67
6.611 -8.498
7.32 -7.629
8.79 -10.495
8.674 -9.496
5.789 -8.27
3.714 -7.28
7.588 -8.389
8.14 -8.466
9.477 -7.407
8.375 -6.398
6.995 -7.583
8.415 -7.954
5.124 -7.657
3.267 -7.27
4.904 -7.231
5.814 -7.907
5.162 -6.832
5.257 -6.87
7.159 -7.038
6.54 -7.072
5.191 -5.629
3.257 -6.581
5.253 -5.725
8.44 -7.27
8.268 -5.723
8.384 -6.394
10.85 -6.274
9.751 -7.488
6.982 -7.459
4.593 -7.674
4.564 -5.282
7.515 -4.348
11.59 -7.358
12.257 -6.457
12.083 -8.359
12.588 -8.987
9.198 -8.709
6.843 -7.45
5.482 -7.555
6.888 -8.326
8.1 -8.551
8.352 -9.307
9.274 -8.253
9.123 -8.879
6.093 -8.87
5.023 -8.648
5.809 -8.141
10.305 -9.776
9.472 -9.693
12.293 -10.273
12.379 -9.845
11.663 -10.76
9.789 -10.038
6.012 -8.238
5.994 -7.608
9.192 -9.212
11.063 -9.33
12.808 -10.364
12.829 -9.713
13.159 -11.204
11.142 -9.647
7.892 -8.555
5.949 -7.958
8.274 -9.176
11.059 -8.805
11.24 -8.985
11.605 -7.749
10.357 -8.568
9.269 -8.87
5.903 -9.905
6.539 -9.113
9.111 -8.399
12.24 -10.294
13.526 -10.17
13.137 -9.02
14.43 -10.21
10.202 -9.865
6.397 -8.67
6.962 -8.99
10.807 -8.378
12.162 -8.965
14.117 -9.016
14.401 -9.132
12.749 -10.84
9.095 -9.757
6.718 -8.695
8.44 -8.64
11.493 -8.2
14.047 -8.197
14.073 -9.174
13.98 -11.448
13.195 -11.154
9.331 -9.711
7.101 -9.578
10.605 -10.152
12.961 -11.048
16.739 -12.891
15.96 -10.166
14.479 -10.861
11.936 -11.261
9.4 -10.385
6.795 -10.481
9.382 -9.813
12.678 -10.163
13.798 -11.138
15.315 -10.541
14.309 -11.278
10.764 -11.144
9.796 -10.563
9.48 -10.826
11.009 -11.298
13.97 -11.212
16.323 -10.699
16.707 -12.634
12.526 -11.188
9.165 -11.396
8.743 -10.803
10.515 -10.94
14.675 -12.413
15.244 -11.911
16.784 -12.21
16.337 -11.45
13.018 -10.956
9.717 -11.058
7.432 -11.085
9.274 -11.441
13.236 -11.42
14.792 -11.385
17.307 -11.845
15.575 -12.393
&
@target G0.S12
@type xy
0 0
-0.416 0.463
0.504 -0.139
0.061 -0.114
0.243 0.532
-0.769 0.631
0.432 0.393
0.21 1.219
0.518 0.693
0.162 1.041
0.707 0.79
0.4 0.706
0.305 0.499
0.778 1.266
0.82 1.234
0.12 1.31
0.172 1.421
0.036 1.251
0.673 0.795
0.851 0.462
-0.041 1.066
0.603 1.02
0.621 0.923
0.848 1.204
0.252 1.914
0.59 0.375
-0.008 0.983
0.401 1.534
0.529 1.821
0.627 1.229
0.982 1.284
0.842 1.758
0.109 1.592
0.482 0.768
0.146 0.988
1.176 1.551
0.733 2.261
0.757 1.998
1.199 2.059
0.704 1.871
0.429 1.575
0.996 0.996
1.722 1.677
0.621 1.779
0.425 1.338
0.292 1.716
0.58 1.238
0.628 1.326
0.948 1.501
1.164 1.737
1.265 1.328
0.385 1.582
1.608 1.912
0.647 1.096
0.976 1.567
1.05 1.466
0.752 1.888
1.495 1.73
1.607 1.338
1.18 1.789
1.17 0.788
1.014 0.492
0.83 1.528
1.084 1.764
1.851 1.761
1.885 1.603
1.677 0.79
1.225 1.527
1.225 1.376
1.807 1.637
1.707 1.619
1.577 2.116
1.827 2.02
1.533 0.685
0.909 0.85
1.172 1.167
1.001 1.154
1.945 1.437
1.326 1.231
0.828 1.51
0.617 1.038
1.782 -0.124
1.241 1.334
1.507 1.352
1.517 1.605
1.296 1.21
0.862 1.019
1.105 0.864
1.415 1.495
1.505 1.825
2.179 1.56
2.593 1.439
2.298 2.023
1.698 1.47
2.044 1.937
1.821 1.444
2.134 1.723
2.479 1.267
1.969 1.293
1.804 0.963
1.163 1.342
1.307 1.476
2.037 1.128
2.666 1.148
2.302 1.469
1.822 1.437
2.521 2.174
2.174 2.06
1.469 1.514
2.203 2.046
3.071 1.988
3.219 1.922
3.31 1.881
2.719 1.457
2.415 2.308
2.702 1.627
3.402 2.734
2.508 1.584
4.033 1.858
3.316 1.735
1.945 2.421
3.517 1.936
3.692 2.408
2.853 2.019
3.708 1.476
3.954 1.793
3.021 1.95
2.57 2.036
3.34 1.505
4.347 1.624
3.463 2.325
4.328 2.235
3.988 1.56
3.553 1.439
3.615 1.71
3.2 1.914
3.926 2.096
4.14 1.491
3.661 2.155
3.243 2.317
3.636 1.855
3.266 1.658
3.804 1.803
4.343 0.946
4.166 1.713
3.547 2.355
3.642 1.609
3.466 1.629
3.713 2.583
2.727 1.615
3.811 1.722
3.507 2.144
4.169 1.715
3.96 2.699
3.73 1.682
4.258 2.816
4.065 2.168
3.358 1.806
3.578 1.398
4.396 1.649
3.269 2.085
4.421 1.94
4.752 1.917
4.397 2.124
4.217 1.652
4.222 2.948
4.141 1.764
4.596 2.508
4.864 1.981
4.571 1.827
4.696 2.274
4.288 2.858
4.44 1.619
3.95 1.983
4.266 2.236
4.93 2.476
4.005 1.642
4.565 2.045
4.437 1.317
4.175 1.81
3.67 1.56
4.573 1.49
5.272 1.923
4.373 2.125
5.489 1.33
5.13 1.276
5.161 0.996
4.419 1.62
4.781 1.22
4.738 1.631
4.962 2.191
5.049 2.161
5.253 1.892
4.925 1.97
4.847 1.694
5.107 0.85
5.679 1.181
5.447 2.243
6.212 1.079
5.913 1.204
5.64 1.518
5.768 1.284
5.677 3.156
5.605 2.014
5.109 1.721
4.864 1.301
6.225 1.68
5.308 2.105
4.616 1.482
4.911 0.964
5.225 1.4
6.003 1.914
5.497 1.704
5.549 1.666
5.806 1.177
5.983 1.408
5.739 2.452
5.566 1.892
5.906 1.943
5.534 2.18
6.687 1.772
6.209 1.862
5.413 2.581
5.888 2.307
6.883 2.104
5.574 2.845
6.78 1.241
6.335 1.7
5.804 2.015
5.844 2.18
6.051 2.165
5.635 1.156
5.668 2.137
6.654 1.402
6.637 1.389
5.334 1.932
5.671 2.136
6.338 1.243
6.537 2.062
6.633 1.3
6.484 1.247
6.69 2.789
6.399 2.579
6.064 1.601
5.872 1.78
5.59 2.954
5.952 2.65
6.492 1.296
6.342 1.935
6.66 1.44
5.028 2.441
6.492 2.247
6.85 2.585
7.381 1.842
6.924 2.032
6.765 1.504
6.555 1.723
6.644 1.578
5.934 0.723
6.934 0.978
6.404 1.831
7.364 1.078
6.29 1.876
7.154 1.605
6.854 1.233
5.199 1.394
5.778 1.679
6.849 1.748
7.54 2.687
8.544 2.536
7.491 2.56
7.872 3.165
6.686 1.346
6.651 1.375
6.722 1.895
7.687 3.237
8.048 1.439
7.376 2.065
7.536 1.814
6.991 1.569
7.495 1.133
6.859 1.139
7.823 3.227
9.184 1.887
8.756 1.523
9.035 1.773
9.877 1.325
7.038 2.138
9.033 0.625
8.963 0.951
8.546 1.933
7.925 2.765
8.778 2.203
9.134 2.295
7.541 1.393
6.84 0.854
8.099 1.288
7.676 1.746
8.022 0.328
8.639 0.708
8.827 1.474
8.832 1.031
8.093 1.047
7.467 0.738
7.444 -0.161
7.605 0.255
9.531 2.143
9.997 1.688
9.139 2.467
8.515 1.786
8.806 -0.286
7.922 -0.123
9.043 -0.153
8.766 1.05
8.646 2.599
8.784 0.701
8 1.277
7.671 0.783
8.396 0.706
8.72 0.43
6.85 1.661
7.259 1.324
9.555 2.781
9.459 2.044
9.831 2.904
10.463 0.558
8.562 1.24
8.758 1.435
8.586 1
8.725 1.365
9.329 1.681
8.97 2.083
9.627 0.942
8.708 0.925
9.012 1.405
9.03 0.57
8.972 1.364
8.811 3.191
10.622 2.765
8.828 2.761
10.833 1.677
10.272 1.83
8.536 2.219
8.313 1.469
9.321 1.5
10.928 3.146
11.923 4.15
11.043 3.813
8.837 1.476
10.618 1.845
11.194 1.085
9.453 1.385
11.205 2.69
11.328 1.945
11.666 1.123
11.004 2.989
11.762 2.542
12.208 0.283
10.592 -0.082
10.785 1.583
&
