# Supplementary material for: Anomalous diffusion and q-Weibull velocity distributions in epithelial cell migration
Source: PLoS One. 2017 Jul 10;12(7):e0180777. doi: 10.1371/journal.pone.0180777 (PMC5507264; doi:10.1371/journal.pone.0180777)
Supplement: S1 File — Individual trajectories of each cell over time for density of 20 cel/cm2. (available in http://www.posfisicaaplicada.ufv.br/?pageid=2714). (ZIP) [file pone.0180777.s002.zip › 20/trajetoria_1_densidade20cel.dat]

0 0
0.11 0.905
-0.133 0.105
0.088 0.105
0.739 -1.838
-0.007 -1.485
0.735 -1.272
0.341 -1.08
0.687 -0.674
1.528 -1.658
2.22 -2.282
1.881 -1.955
1.892 -2.962
1.408 -1.987
1.193 -3.911
1.058 -4.673
0.924 -3.665
1.203 -3.509
1.145 -3.359
0.513 -3.933
0.827 -3.702
-0.253 -3.689
-1.073 -3.826
-0.958 -3.959
-0.472 -3.377
-0.934 -2.746
-1.279 -2.337
-1.874 -1.574
-2.004 -1.316
-2.506 -2.15
-2.928 -1.61
-3.185 -1.314
-2.998 -0.449
-3.183 0.186
-3.945 0.67
-3.884 2.019
-3.2 2.795
-3.724 2.585
-3.761 2.844
-3.124 3.078
-3.102 2.538
-3.095 2.597
-4.359 2.232
-4.922 2.783
-5.237 3.389
-4.242 2.312
-5.516 2.116
-5.509 2.555
-5.671 2.28
-5.296 2.887
-6.123 2.733
-5.404 2.517
-5.302 3.554
-4.306 3.811
-5.186 3.483
-5.278 2.253
-4.721 0.537
-4.479 0.934
-3.842 -0.537
-4.232 0.391
-2.175 -2.082
-1.378 -4.288
0.179 -5.025
0.871 -6.684
1.504 -7.998
2.283 -6.153
1.213 -6.125
1.381 -7.313
1.619 -6.396
2.665 -6.922
2.695 -6.175
2.45 -6.277
2.435 -7.416
3.014 -7.807
5.163 -8.878
6.048 -9.425
6.459 -8.131
8.264 -9.638
6.311 -9.723
8.768 -8.854
10.478 -7.41
9.231 -8.437
11.041 -9.775
12.065 -10.549
12.32 -11.876
13.019 -10.232
12.413 -10.685
12.579 -10.782
12.375 -11.226
12.574 -11.922
11.384 -11.57
12.52 -10.771
11.692 -10.566
11.675 -11.305
12.268 -10.998
11.442 -10.087
11.761 -10.879
12.028 -11.611
11.853 -11.711
10.834 -11.571
11.007 -12.267
10.592 -12.437
8.516 -10.739
7.955 -10.61
6.749 -9.726
5.103 -9.259
3.608 -8.716
2.655 -9.172
-0.569 -6.439
-0.925 -4.818
-2.029 -3.322
-2.805 -3.656
-4.544 -2.398
-3.527 -2.175
-3.508 -2.58
-3.334 -2.586
-4.959 -0.242
-5.294 1.933
-5.718 -0.7
-5.479 -0.874
-4.384 -1.047
-3.807 -1.881
-4.119 -1.99
-4.45 -1.288
-3.709 -1.228
-4.832 -0.749
-4.586 -0.741
-4.149 -1.805
-4.806 0.064
-4.33 -0.763
-5.102 1.347
-5.078 3.295
-5.002 2.898
-2.494 1.04
-0.976 2.145
-0.837 0.392
0.528 -0.478
1.581 -0.626
3.923 -1.314
3.716 -2.377
4.821 -3.539
4.273 -4.553
2.993 -3.38
3.26 -3.111
5.096 -3.221
2.904 -2.436
0.903 -2.218
1.975 -2.543
3.373 -3.81
1.599 -5.738
1.537 -5.191
1.237 -4.368
0.489 -5.386
0.992 -6.037
1.653 -6.485
1.591 -6.422
0.925 -6.635
0.757 -6.553
1.842 -6.363
1.281 -6.283
0.869 -6.8
1.689 -7.459
0.42 -7.088
1.131 -7.804
1.771 -7.186
2.164 -5.77
2.773 -5.063
2.239 -4.696
3.524 -4.707
3.354 -4.45
4.29 -4.918
3.725 -3.901
4.454 -4.084
6.796 -4.117
5.759 -3.668
6.392 -3.485
3.729 -0.582
4.512 0.104
5.222 -1.01
4.378 -1.954
3.811 -0.504
5.474 -1.656
5.8 -2.704
5.768 -1.772
4.907 -0.473
3.217 -0.248
3.25 -0.052
3.476 0.017
2.968 0.842
2.843 0.035
1.134 0.578
0.382 0.551
1.216 -0.085
0.885 0.02
-0.085 -0.433
0.979 -1.141
-0.492 -0.349
-0.11 -0.534
0.046 0.435
-0.186 -0.185
-1.405 -1.211
-2.316 -1.599
-2.637 -1.526
-3.742 -1.896
-3.313 -2.614
-2.287 -1.721
-0.719 -2.877
-1.2 -2.394
-0.651 -3.106
0.641 -4.867
0.862 -4.272
1.172 -4.302
1.793 -4.591
2.906 -4.863
3.144 -3.74
3.008 -2.93
4.158 -4.888
5.802 -4.222
5.688 -4.124
5.797 -3.742
4.767 -2.488
4.624 -1.628
6.631 -2.625
5.327 0.688
5.388 1.37
5.247 1.679
6.27 3.194
4.844 4.126
5.648 3.253
4.535 3.922
3.624 5.224
3.788 4.241
3.545 5.695
2.581 6.468
2.355 5.964
3.145 5.376
3.342 4.717
1.766 4.817
1.002 5.457
0.84 5.484
0.182 6.183
1.513 4.544
2.827 3.47
1.774 4.2
1.872 4.519
1.192 4.3
1.059 4.6
2.316 3.624
3.41 3.832
2.735 3.523
3.051 2.37
2.817 2.557
4.048 2.102
4.682 1.447
6.76 1.107
6.111 0.4
6.136 -0.917
6.257 -2.002
6.427 -2.544
6.459 -3.335
7.223 -4.244
6.756 -4.6
6.671 -3.371
6.001 -4.085
6.945 -5.482
5.736 -5.253
6.148 -4.731
7.858 -5.008
6.169 -3.562
7.29 -2.955
7.549 -2.994
7.686 -2.663
7.742 -2.5
7.259 -2.233
7.259 -2.233
8.133 -0.691
7.599 -0.06
8.849 -0.244
8.854 0.637
9.709 0.709
8.662 2.197
9.092 1.731
8.215 2.306
7.821 2.061
7.581 2.139
7.791 3.046
7.445 3.571
6.464 3.602
6.122 2.422
6.622 3.848
4.979 4.552
4.625 3.447
2.285 4.113
1.546 3.477
1.962 3.756
1.355 3.648
0.056 4.696
-1.1 4.671
-0.384 4.498
-0.192 6.17
-1.06 5.894
-1.547 6.867
-2.612 7.114
-2.234 7.22
-1.907 6.292
-2.63 6.536
-2.722 6.915
-2.265 7.813
-3.102 8.029
-2.934 8.293
-2.129 7.37
-1.651 8.56
-0.92 7.61
-2.736 5.802
-0.684 5.832
-0.302 5.141
0.122 4.673
0.276 4.648
1.153 4.556
1.758 5.062
0.796 4.3
0.265 4.687
1.83 4.619
1.784 4.794
1.923 4.615
2.187 4.569
2.508 5.078
3.117 4.585
2.97 4.634
3.725 5.012
3.019 5.628
4.605 4.76
4.449 4.621
5.288 3.026
5.047 2.886
5.069 2.846
5.278 2.743
6.582 2.645
6.536 1.436
6.656 1.421
7.327 0.708
6.247 2.246
5.906 1.985
6.371 2.593
6.162 3.128
5.3 3.316
5.292 4.071
6.208 4.29
5.557 4.247
5.557 4.247
5.015 5.127
5.42 5.41
6.628 5.279
6.015 5.301
6.565 5.429
6.092 6.87
7.082 4.936
6.928 4.211
6.249 3.931
5.968 2.812
