# Supplementary material for: Anomalous diffusion and q-Weibull velocity distributions in epithelial cell migration
Source: PLoS One. 2017 Jul 10;12(7):e0180777. doi: 10.1371/journal.pone.0180777 (PMC5507264; doi:10.1371/journal.pone.0180777)
Supplement: S1 File — Individual trajectories of each cell over time for density of 20 cel/cm2. (available in http://www.posfisicaaplicada.ufv.br/?pageid=2714). (ZIP) [file pone.0180777.s002.zip › 20/trajetoria_10_densidade20cel.dat]

0 0
0.628 1.811
1.445 3.006
1.811 3.312
1.795 3.29
1.552 3.197
3.558 3.955
3.418 4.026
3.024 3.681
3.879 5.096
5.275 7.201
5.986 8.368
6.957 8.978
6.883 9.707
7.041 10.563
8.373 11.563
8.486 12.562
8.93 12.495
9.605 13.049
8.491 12.725
9.188 13.486
9.199 13.595
9.574 14.806
10.555 16.947
10.764 15.361
10.258 14.637
10.923 15.739
9.427 14.142
10.89 15.202
10.129 14.814
9.841 14.927
10.274 14.214
10.123 14.602
10.463 14.589
10.76 14.738
10.208 14.785
11.101 14.947
10.315 14.098
11.342 15.862
12.671 14.779
10.295 12.329
10.05 11.884
9.902 13.005
10.019 12.511
9.22 11.987
7.649 10.358
7.288 8.014
6.099 6.112
5.167 5.311
5.943 5.529
4.415 4.749
3.693 2.465
2.692 0.419
1.411 -1.485
0.396 -2.665
-0.083 -1.423
-1.662 -3.256
-0.538 -3.737
0.524 -3.258
-1.625 -3.649
-3.241 -5.374
-4.101 -6.039
-3.874 -5.809
-4.765 -6.443
-6.047 -8.434
-4.821 -6.894
-5.823 -8.899
-6.813 -9.942
-8.116 -10.26
-7.362 -9.729
-6.934 -10.879
-8.36 -11.051
-8.477 -10.958
-8.412 -11.778
-9.391 -12.242
-10.073 -12.347
-10.578 -12.431
-10.265 -13.658
-10.291 -13.388
-11.164 -14.224
-11.84 -14.348
-12.589 -16.232
-13.223 -16.596
-13.95 -17.449
-14.223 -18.236
-14.894 -19.903
-16.081 -20.448
-15.919 -20.078
-16.617 -19.586
-17.93 -21.865
-18.881 -22.079
-18.675 -21.85
-18.44 -21.525
-17.838 -22.998
-18.229 -23.553
-19.002 -23.205
-19.487 -23.791
-18.866 -23.645
-19.317 -24.008
-18.81 -23.515
-19.17 -22.205
-19.363 -23.944
-19.634 -23.571
-19.64 -24.427
-19.142 -23.789
-19.348 -23.535
-18.936 -23.529
-20.006 -23.668
-19.851 -24.265
-21.035 -24.064
-20.578 -23.568
-20.263 -23.141
-21.132 -23.27
-21.532 -23.024
-20.345 -22.417
-21.329 -23.623
-20.598 -23.223
-21.133 -23.971
-20.541 -22.482
-20.432 -23.529
-20.311 -23.065
-19.903 -21.674
-19.433 -21.849
-19.11 -20.042
-19.105 -19.406
-17.125 -16.635
-16.714 -14.939
-16.71 -14.317
-14.805 -12.939
-13.419 -10.978
-12.664 -11.281
-11.702 -10.391
-10.915 -9.108
-11.497 -9.921
-11.023 -8.857
-9.848 -7.74
-9.959 -6.143
-10.095 -6.226
-10.716 -7.183
-9.562 -5.371
-8.972 -6.553
-8.653 -4.181
-8.546 -4.477
-9.385 -4.62
-8.106 -2.194
-6.71 -0.723
-6.791 -0.717
-7.048 -0.953
-7.182 0.478
-5.728 0.602
-6.616 0.8
-5.516 3.056
-5.998 2.129
-4.401 4.298
-4.346 3.101
-4.684 2.481
-4.957 3.137
-4.012 5.078
-3.298 4.481
-2.094 5.539
-3.305 4.337
-2.204 6.579
-2.186 6.863
-2.054 6.338
-3.419 5.719
-1.112 7.455
-0.916 7.253
-0.78 8.081
-0.574 7.788
0.108 8.587
0.375 9.851
2.046 11.062
1.797 11.636
2.015 11.504
2.161 11.336
3.682 13.089
4.005 13.607
3.276 11.45
4.882 13.001
3.994 11.558
4.226 11.977
4.89 12.981
5.005 11.441
4.687 11.354
3.701 9.491
3.363 10.058
4.31 8.477
3.816 11.862
4.334 10.964
3.314 9.54
3.882 9.538
4.073 10.89
4.188 12.089
3.399 10.173
3.461 9.418
2.619 9.088
3.1 7.358
2.379 8.072
1.452 5.878
0.017 4.927
1.186 5.35
0.465 4.493
0.795 5.918
-1.14 3.656
-0.161 4.323
-0.065 3.181
-0.858 2.872
-0.579 2.343
-0.999 3.086
-1.322 1.093
-2.082 1.158
-2.056 1.11
-2.828 1.607
-3.649 0.116
-4.548 0.375
-3.876 0.232
-3.866 -1.997
-4.319 -1.246
-5.949 -2.075
-4.216 -2.298
-6.546 -3.701
-7.925 -5.603
-8.245 -6.928
-8.312 -7.29
-10.263 -9.247
-11.244 -8.257
-9.883 -8.477
-11.507 -9.511
-12.69 -9.633
-11.973 -9.853
-11.038 -10.148
-13.447 -12.16
-13.403 -10.981
-15.353 -15.193
-14.632 -13.239
-16.611 -14.355
-16.756 -13.761
-18.36 -16.187
-18.812 -17.417
-19.176 -17.655
-19.443 -18.688
-20.085 -19.503
-20.748 -20.995
-20.434 -20.657
-20.762 -22.076
-21.795 -22.221
-22.075 -22.189
-22.636 -23.39
-21.351 -23.261
-22.115 -24.279
-23.486 -26.082
-23.513 -26.244
-23.735 -26.504
-24.166 -26.629
-23.857 -26.59
-24.007 -26.506
-23.301 -26.246
-24.112 -26.609
-23.278 -26.281
-23.657 -25.92
-24.576 -26.38
-23.81 -23.829
-22.007 -22.095
-21.685 -20.831
-20.096 -18.88
-18.811 -16.985
-16.532 -12.761
-15.374 -10.257
-13.734 -8.309
-11.451 -5.773
-11.065 -3.397
-10.006 -1.933
-8.681 -0.046
-8.651 0.331
-8.475 0.294
-6.078 1.633
-5.742 3.473
-6.517 2.944
-4.764 3.196
-4.804 4.742
-3.023 4.762
-2.407 6.929
-2.395 5.781
-1.284 7.787
-1.863 7.766
-0.406 8.484
-0.19 9.121
-0.938 8.398
0.94 10.014
0.827 12.209
3.198 12.312
2.486 13.024
4.367 14.329
3.955 14.111
6.339 16.063
6.376 16.578
6.562 16.114
6.747 16.51
8.528 19.32
9.42 19.688
9.572 20.63
9.029 20.196
10.96 21.618
11.301 21.154
11.045 22.062
11.335 21.497
11.948 22.206
12.029 22.313
12.53 22.873
14.128 24.115
12.645 24.077
13 23.776
12.336 23.949
13.117 23.958
12.754 23.901
12.44 24.457
13.693 25.529
12.635 24.803
13.457 24.479
14.597 24.732
14.347 26.152
13.67 25.043
13.893 26.17
11.375 23.951
12.944 26.288
11.54 25.278
11.144 24.74
12.163 25.744
9.914 23.954
10.031 24.467
7.196 22.393
6.745 20.717
7.219 21.851
6.824 22.196
5.547 20.958
3.988 17.9
3.519 18.33
2.771 16.3
2.432 15.833
1.974 15.804
1.671 15.49
-0.11 13.241
1.545 14.419
1.543 14.628
0.883 12.836
-0.424 10.754
1.281 12.083
1.661 12.544
3.618 14.958
0.963 12.562
1.529 13.06
2.34 13.544
3.519 13.24
2.305 13.181
4.539 15.996
3.065 14.729
2.357 12.688
4.571 16.268
6.304 17.368
6.076 17.707
