# Supplementary material for: Anomalous diffusion and q-Weibull velocity distributions in epithelial cell migration
Source: PLoS One. 2017 Jul 10;12(7):e0180777. doi: 10.1371/journal.pone.0180777 (PMC5507264; doi:10.1371/journal.pone.0180777)
Supplement: S2 File — Individual trajectories of each cell over time for density of 100 cel/cm2. (available in http://www.posfisicaaplicada.ufv.br/?pageid=2714). (ZIP) [file pone.0180777.s003.zip]

Archive with 12 entries (11 files):
- 100/
- 100/trajetoria_10_densidade100cel.dat
- 100/trajetoria_9_densidade100cel.dat
- 100/trajetoria_6_densidade100cel.dat
- 100/trajetoria_5_densidade100cel.dat
- 100/trajetoria_2_densidade100cel.dat
- 100/trajetoria_1_densidade100cel.dat
- 100/trajetoria_8_densidade100cel.dat
- 100/caminhada_100_novo.agr
- 100/trajetoria_7_densidade100cel.dat
- 100/trajetoria_4_densidade100cel.dat
- 100/trajetoria_3_densidade100cel.dat
