# Supplementary material for: Anomalous diffusion and q-Weibull velocity distributions in epithelial cell migration
Source: PLoS One. 2017 Jul 10;12(7):e0180777. doi: 10.1371/journal.pone.0180777 (PMC5507264; doi:10.1371/journal.pone.0180777)
Supplement: S2 File — Individual trajectories of each cell over time for density of 100 cel/cm2. (available in http://www.posfisicaaplicada.ufv.br/?pageid=2714). (ZIP) [file pone.0180777.s003.zip › 100/trajetoria_10_densidade100cel.dat]

0 0
0.186 -0.4
0.586 -0.311
1.149 0.713
4.268 1.055
1.859 0.12
0.992 0.752
1.264 2.119
1.907 0.937
0.568 0.899
0.842 1.759
1.574 2.165
0.461 1.128
1.06 0.231
2.302 0.899
1.307 1.063
2.968 0.8
3.305 0.405
2.273 0.26
3.353 0.554
2.855 0.971
4.344 0.838
5.384 0.375
5.708 -0.139
5.144 -0.944
5.039 -0.147
4.953 -1.113
5.926 0.219
6.234 -0.491
7.142 0.61
6.779 -0.052
6.028 0.435
6.486 -0.039
5.244 1.081
5.367 0.193
5.134 -0.571
4.875 0.909
4.037 0.265
3.347 0.623
5.088 0.705
3.914 0.932
3.512 -0.578
3.393 -0.829
4.166 1.603
4.633 0.298
4.642 -0.522
2.878 -1.401
2.163 -2.114
1.719 0.036
1.414 0.754
2.751 0.989
4.589 -0.922
4.642 -1.361
4.904 0.212
1.944 1.26
0.556 2.204
1.48 4.664
2.948 2.829
3.381 1.194
4.98 2.296
3.801 1.516
3.284 1.072
2.135 1.531
1.189 2.502
0.384 0.96
2.351 2.121
2.518 2.882
0.166 3.917
1.899 4.005
1.452 4.975
2.346 3.679
2.805 2.195
2.152 2.641
1.828 3.592
0.714 2.643
0.962 2.694
1.707 3.97
2.151 5.232
5.461 5.532
4.875 5.749
3.664 5.833
3.52 5.484
4.109 4.542
4.653 7.359
4.377 6.937
3.823 7.029
3.673 7.048
2.146 7.792
3.909 4.891
4.062 5.631
3.665 6.854
4.711 6.806
2.053 8.549
2.618 7.301
2.96 6.593
3.49 6.796
4.574 6.004
4.638 7.451
6.014 8.209
6.39 6.936
5.566 6.909
6.579 7.264
7.24 6.162
7.988 4.159
7.508 3.549
7.609 4.594
6.498 6.424
7.73 5.444
6.996 7.521
6.179 7.556
8.831 6.284
7.374 8.486
9.36 6.444
10.615 6.2
12.446 2.507
12.552 1.65
11.989 0.797
12.71 -0.331
13.449 -0.529
14.048 -1.493
12.874 -0.236
12.547 0.114
12.514 1.251
12.675 0.5
12.018 1.139
11.878 1.993
11.274 2.307
10.09 3.068
11.943 1.538
12.222 1.862
14.51 1.764
16.22 0.558
16.032 1.205
16.115 2.357
16.468 2.443
14.941 1.653
14.015 3.293
13.163 3.219
13.752 3.113
15.183 1.31
15.403 0.812
16.98 0.116
16.963 -0.796
14.955 0.833
14.417 1.721
15.952 0.84
15.108 1.677
14.888 2.725
17.478 1.127
18.179 -0.128
17.112 1.438
17.157 1.328
16.578 2.402
17.712 2.143
17.913 1.72
19.154 0.189
19.963 1.693
19.513 3.237
19.65 3.564
17.801 3.927
21.104 2.545
21.069 2.223
21.37 2.561
21.374 2.006
21.697 1.964
20.99 2.302
21.077 1.932
21.946 1.809
24.036 0.982
24.073 0.952
24.885 1.108
22.56 2.103
21.788 2.185
21.661 1.258
20.063 2.647
20.774 1.717
21.171 1.576
20.791 2.216
18.88 4.275
18.601 3.32
18.643 3.19
18.97 3.101
18.622 2.09
16.128 3.818
18.851 1.662
17.993 3.117
19.843 1.898
21.749 0.076
22.549 -1.188
26.857 -2.162
27.063 -2.194
26.235 -1.983
25.65 -0.98
23.617 -0.7
23.661 -0.78
23.716 -0.149
25.608 -0.967
24.002 -0.75
23.617 -0.922
25.11 -0.834
24.046 -1.268
23.568 -0.853
23.243 -1.099
23.118 -0.603
23.105 -0.58
23.949 -1.553
24.316 -1.338
25.769 -1.363
24.4 -1.984
26.121 -1.385
26.799 -2.955
25.918 -3.681
24.729 -3.48
26.34 -3.991
26.992 -3.614
25.241 -3.205
24.392 -3.657
23.824 -2.352
26.19 -3.47
25.633 -3.032
26.293 -3.718
24.863 -3.811
26.855 -4.096
28.098 -4.988
28.419 -6.279
27.605 -4.911
27.074 -5.015
29.307 -5.941
29.87 -6.487
30.127 -5.812
28.567 -5.879
28.805 -5.884
27.758 -6.387
30.429 -6.291
29.358 -5.964
30.584 -6.745
32.221 -6.648
30.034 -7.199
31.386 -6.988
31.817 -6.632
31.641 -7.304
32.41 -7.783
33.506 -6.707
34.695 -7.054
32.316 -6.564
32.377 -6.393
31.493 -7.402
35.357 -7.095
36.716 -8.719
38.293 -9.679
38.311 -8.997
37.555 -8.701
38.278 -9.343
35.771 -9.009
37.173 -9.787
38.25 -8.948
40.28 -10.256
40.389 -10.158
41.037 -10.125
41.636 -11.816
41.676 -11.919
41.881 -12.792
44.643 -14.357
43.727 -13.18
42.909 -13.815
43.02 -13.975
43.458 -13.009
45.28 -14.153
45.794 -14.363
46.791 -14.877
46.82 -14.423
47.427 -13.549
45.348 -13.275
45.343 -13.951
44.524 -13.092
47.927 -12.539
47.301 -13.403
48.198 -13.69
48.761 -14.595
47.6 -14.66
47.474 -13.814
49.079 -14.186
47.605 -15.346
48.876 -15.598
49.4 -15.124
49.711 -15.806
50.338 -16.12
50.8 -16.015
49.133 -14.427
51.018 -15.588
52.151 -16.113
51.499 -15.994
49.845 -16.771
48.651 -16.003
49.08 -16.588
49.596 -17.141
47.818 -16.31
48.583 -15.94
49.653 -15.751
50.258 -15.75
51.314 -15.489
52.806 -16.263
52.129 -15.784
53.084 -15.827
51.051 -14.799
51.509 -13.524
50.616 -14.093
51.801 -14.529
51.19 -12.821
50.402 -13.507
52.12 -13.63
53.339 -14.19
56.01 -14.271
56.346 -14.414
57.255 -14.698
60.058 -16.034
61.723 -16.62
61.033 -15.933
60.857 -15.487
58.704 -14.294
59.744 -14.593
56.388 -12.577
59.304 -12.79
57.731 -12.609
57.393 -11.9
59.489 -11.119
56.74 -10.822
54.155 -10.159
56.437 -9.575
58.132 -10.052
56.762 -9.427
55.152 -10.41
58.242 -10.703
57.029 -10.787
57.763 -10.606
58.661 -10.646
58.883 -10.454
58.777 -10.571
58.165 -9.278
57.585 -9.554
59.329 -9.178
57.239 -9.325
61.249 -9.622
60.154 -9.393
62.985 -9.861
61.662 -10.384
60.816 -10.906
57.025 -11.112
56.668 -11.122
55.413 -9.701
51.872 -8.319
52.867 -7.642
53.872 -7.224
51.687 -7.197
51.658 -7.068
52.963 -7.617
53.052 -6.754
52.266 -5.387
50.652 -5.393
50.767 -5.396
