# Supplementary material for: Anomalous diffusion and q-Weibull velocity distributions in epithelial cell migration
Source: PLoS One. 2017 Jul 10;12(7):e0180777. doi: 10.1371/journal.pone.0180777 (PMC5507264; doi:10.1371/journal.pone.0180777)
Supplement: S2 File — Individual trajectories of each cell over time for density of 100 cel/cm2. (available in http://www.posfisicaaplicada.ufv.br/?pageid=2714). (ZIP) [file pone.0180777.s003.zip › 100/trajetoria_9_densidade100cel.dat]

0 0
0.439 0.691
1.408 2.165
0.921 1.495
2.809 1.802
2.362 1.844
2.621 1.448
2.435 1.714
2.715 1.409
3.195 2.086
1.35 1.3
1.258 0.945
0.769 2.203
1.156 2.179
2.355 1.362
2.217 2.328
2.242 1.27
2.038 1.686
2.643 1.771
1.902 1.728
1.519 1.094
1.405 1.413
1.349 1.198
0.375 0.204
1.172 2.224
0.51 1.813
0.73 1.889
1.251 2.633
2.089 1.592
1.499 1.529
1.363 2.496
0.447 2.058
0.971 1.672
1.032 2.653
1.337 3.068
1.157 1.611
1.35 2.063
1.88 2.479
1.122 1.664
1.419 1.129
0.905 0.775
0.201 2.221
1.328 2.083
1.375 3.201
0.772 3.205
1.478 1.369
1.621 2.407
1.554 1.978
1.806 2.29
1.492 3.038
1.515 1.649
1.03 1.46
1.743 2.169
1.908 2.768
2.567 1.89
2.174 0.955
1.647 2.492
0.91 2.319
0.166 1.554
-0.017 2.132
0.595 2.562
1.24 3.311
1.706 3.57
1.399 3.398
2.67 3.006
1.621 2.481
1.638 2.159
1.775 1.775
1.423 1.363
1.58 1.762
1.451 1.906
1.242 1.692
1.523 2.245
0.268 2.418
1.144 2.22
1.046 1.98
0.272 0.756
1.725 2.746
1.104 1.726
1.435 1.445
1.805 1.796
0.952 1.528
1.292 0.786
1.731 2.336
0.859 1.875
0.29 1.783
1.695 2.523
2.049 3.017
1.711 1.809
1.491 0.26
1.565 1.859
1.373 1.732
1.584 1.494
2.161 1.723
1.938 0.924
1.188 1.874
1.704 2.107
1.797 1.241
1.914 2.071
1.338 2.516
1.224 2.636
2.162 1.58
1.38 3.213
2.133 2.91
1.735 2.162
1.47 2.146
2.071 1.923
2.12 1.489
2.082 1.396
1.97 2.438
1.589 1.522
1.221 2.326
0.818 2.102
2.423 2.081
2.539 1.642
2.705 0.587
1.887 1.538
1.977 0.964
1.744 0.551
1.912 1.233
1.958 0.999
2.63 1.074
2.524 1.04
2.897 1.051
3.077 0.583
2.666 0.811
1.983 2.223
2.934 1.44
3.135 1.872
3.025 1.4
3.723 1.843
4.498 2.386
5.12 1.861
4.152 2.393
4.556 1.624
5.064 2.047
5.473 2.303
3.652 0.809
2.617 0.671
4.163 -0.066
2.315 0.575
2.26 -0.818
2.903 0.633
3.064 0.961
2.786 -0.077
3.052 1.143
3.364 1.458
4.266 2.253
3.698 1.356
3.127 1.04
4.372 2.443
4.084 0.861
4.386 2.187
3.204 1.817
3.482 1.845
4.165 2.166
4.226 1.53
2.995 3.549
3.783 2.816
3.484 2.643
3.98 2.54
2.917 2.282
4.212 2.911
4.49 1.748
3.726 1.788
4.299 2.179
4.341 2.211
3.934 3.228
3.528 1.57
3.505 0.717
4.265 2.477
3.461 0.857
3.249 2.105
2.544 1.721
4.4 2.093
3.935 1.832
4.494 1.836
3.629 1.029
5 1.984
3.456 0.439
3.5 2.606
4.192 2.196
3.354 2.375
4.686 3.257
5.095 2.308
4.791 2.217
3.436 1.841
2.896 2.075
4.06 2.795
3.718 1.721
4.127 2.035
4.427 2.883
4.171 2.878
4.32 3.562
5 1.461
5.11 3.317
5.448 2.662
5.753 2.943
4.957 1.502
5.099 1.7
2.82 2.509
5.728 2.155
5.185 1.622
4.412 2.757
3.57 2.788
4.56 2.219
4.324 2.079
4.436 2.496
4.899 2.095
4.866 3.164
5.778 1.796
5.171 1.472
5.466 2.78
6.725 1.934
6.759 2.784
5.206 2.905
4.541 2.18
5.509 2.706
4.691 2.163
4.346 2.747
5.253 2.387
5.048 2.34
6.567 2.488
6.283 3.438
5.423 4.028
5.206 1.458
4.032 1.399
3.849 2.63
5.491 3.977
5.112 1.484
4.729 2.302
4.544 2.401
4.611 1.459
3.81 1.628
3.617 0.981
2.362 3.925
3.868 2.548
4.774 2.369
5.281 3.083
4.72 2.716
5.98 2.935
5.13 3.638
4.868 2.097
3.739 2.125
3.531 1.822
3.741 2.044
3.175 1.525
4.019 1.481
3.004 2.442
2.803 2.773
4.039 2.448
3.982 2.141
4.646 3.522
3.352 1.927
4.346 3.01
3.481 1.882
4.594 2.424
4.282 1.69
3.813 2.157
2.584 1.908
2.413 3.021
2.993 2.911
3.326 2.77
3.045 2.745
3.607 3.448
4.13 4.632
4.488 2.77
3.719 2.925
4.348 2.852
4.847 2.709
4.19 2.899
4.748 2.483
3.975 3.605
3.891 3.175
3.458 2.127
3.318 3.16
2.696 3.45
3.679 3.42
3.84 2.247
3.389 3.333
4.312 4.086
3.292 2.583
3.349 3.332
3.219 3.214
4.354 2.761
3.341 2.987
3.439 3.522
4.49 4.069
4.155 4.21
3.616 3.738
3.664 3.733
3.76 3.16
3.968 4.231
3.678 2.569
5.01 4.017
4.048 3.341
3.696 4.759
3.001 3.182
3.833 3.337
3.338 3.849
2.933 3.242
3.235 3.468
2.517 3.365
3.065 4.352
3.425 2.837
3.293 4.636
3.387 4.398
3.653 4.417
3.765 4.219
3.595 3.704
2.912 1.968
3.649 3.904
3.73 2.422
3.393 4.024
4.123 3.748
3.609 2.814
3.105 3.293
3.333 3.023
3.314 3.808
3.848 3.518
3.701 3.511
3.829 2.464
4.049 3.011
3.105 2.869
3.695 3.101
3.911 2.901
3.217 2.985
3.011 3.739
3.978 3.278
2.126 3.395
3.189 3.077
2.828 3.563
2.427 2.827
2.146 2.622
3.728 3.121
2.789 3.113
2.76 3.13
3.134 2.71
1.828 3.092
1.271 3.039
2.19 4.009
2.041 3.085
2.18 2.38
1.336 2.967
2.151 2.677
2.268 3.418
2.15 3.338
1.537 2.395
2.843 2.916
2.435 3.327
2.248 2.135
2.799 2.164
2.303 2.326
2.413 1.761
1.199 1.984
2.005 1.611
2.193 1.89
1.689 1.559
1.68 1.758
1.241 2.06
