# Supplementary material for: Anomalous diffusion and q-Weibull velocity distributions in epithelial cell migration
Source: PLoS One. 2017 Jul 10;12(7):e0180777. doi: 10.1371/journal.pone.0180777 (PMC5507264; doi:10.1371/journal.pone.0180777)
Supplement: S2 File — Individual trajectories of each cell over time for density of 100 cel/cm2. (available in http://www.posfisicaaplicada.ufv.br/?pageid=2714). (ZIP) [file pone.0180777.s003.zip › 100/trajetoria_6_densidade100cel.dat]

0 0
0.688 -2.399
-0.4 -3.794
0.253 -2.427
-0.038 -3.201
0.674 -1.424
0.28 0.983
1.023 0.319
1.854 1.51
0.762 0.85
0.644 2.724
2.824 1.336
0.112 -0.472
0.968 -0.013
2.511 -0.083
3.046 1.139
1.354 0.62
0.983 0.057
-0.62 -0.368
0.15 -0.007
-1.299 -0.095
-0.357 -1.126
-1.124 -0.393
-0.819 1.829
0.31 1.716
2.602 3.081
2.284 3.864
2.103 2.341
0.386 1.196
0.183 0.408
1.818 0.365
1.867 0.432
2.11 1.108
0.646 0.648
2.188 1.729
3.155 1.007
1.448 2.777
2.551 2.657
1.203 2.728
2.013 2.93
2.323 3.189
2.3 2.606
2.975 1.949
3.343 1.177
2.297 1.59
1.541 1.144
2.292 1.094
2.593 -0.458
3.373 0.427
2.822 1.429
-0.677 -0.975
-0.357 -3.277
0.534 -0.257
1.933 -0.384
-0.028 0.136
0.462 0.573
1.084 1.804
1.783 1.245
2.179 0.562
1.447 1.143
0.118 0.48
1.598 -0.172
-1.107 1.13
-0.926 0.169
-1.736 0.012
-1.105 0.273
-1.062 0.052
-0.964 0.464
-0.126 2.094
0.539 1.918
1.832 0.758
1.363 1.336
0.651 0.562
0.599 1.815
0.395 0.325
-0.289 0.909
1.703 1.854
1.23 3.623
1.032 3.6
1.558 4.063
0.908 4.217
0.997 3.346
-0.942 0.681
0.837 1.5
0.836 0.216
0.918 1.324
1.382 1.509
-1.41 0.443
-1.182 1.917
-1.148 0.158
-1.343 0.555
0.785 0.429
-0.017 1.644
0.206 2.982
-0.341 -0.409
0.631 0.285
0.541 -0.369
0.905 0.878
0.381 0.995
0.239 2.327
-0.667 1.544
1.182 3.336
-0.198 2.167
0.139 2.727
0.089 1.85
0.01 0.929
-0.842 0.728
0.11 1.123
0.015 1.541
-0.378 0.69
0.798 1.008
-1.276 1.904
-1.246 2.593
-1.442 3.261
-1.064 2.532
-0.758 1.844
-1.439 0.464
-1.206 2.918
-2.056 2.397
-1.493 1.347
-2.442 1.952
-3.249 1.954
-3.034 2.556
-1.681 2.341
-2.511 3.092
-3.38 2.114
-2.136 0.736
-2.168 1.22
-2.318 1.609
-2.85 2.056
-3.622 2.404
-4.508 0.513
-2.89 2.725
-3.115 1.482
-3.506 0.578
-4.164 0.978
-3.101 2.542
-3.051 0.574
-3.458 2.898
-1.767 1.567
-3.645 -0.947
-2.926 0.798
-3.808 1.61
-3.022 2.334
-4.119 0.436
-3.879 -0.088
-4.156 -0.547
-4.686 0.784
-3.469 -0.069
-2.899 0.295
-3.086 0.953
-3.254 1.165
-2.266 0.91
-3.08 0.641
-3.098 0.388
-3.021 -0.428
-3.29 0.277
-2.717 0.447
-3.983 0.834
-3.724 0.009
-3.642 0.118
-3.728 1.193
-3.325 -0.043
-4.486 -0.448
-3.557 -0.377
-3.477 -0.007
-5.878 0.376
-4.234 -0.295
-3.677 0.291
-4.14 -1.112
-3.647 -1.329
-3.963 -1.883
-3.707 -1.427
-4.178 0.514
-3.902 -1.044
-3.086 -0.32
-3.188 -0.732
-3.731 -0.507
-3.145 -0.843
-3.463 -1.056
-4.127 -0.072
-3.441 -0.879
-3.813 -1.154
-3.532 -0.75
-3.374 -1.415
-2.226 -0.874
-3.614 -0.218
-3.238 -0.651
-3.237 -1.508
-3.73 -0.053
-3.665 -0.775
-3.483 -0.888
-3.562 -0.98
-3.993 -0.693
-4.87 -0.949
-3.359 -1.262
-3.083 -2.842
-4.124 -1.862
-4.427 -1.377
-3.431 -1.321
-3.524 -0.665
-3.675 0.469
-2.646 -0.841
-3.521 -0.406
-3.716 -0.243
-2.381 -0.6
-3.373 0.831
-3.126 0.041
-3.707 -0.208
-2.69 0.33
-1.699 0.492
-1.956 -0.513
-2.281 -0.314
-3.316 0
-3.318 -0.793
-3.996 -1.4
-3.135 -0.872
-2.169 -1.221
-3.038 -0.541
-2.982 -1.19
-2.966 0.167
-3.405 -0.263
-2.699 -0.431
-3.064 -0.817
-2.919 0.11
-3.075 -1.304
-2.846 -1.486
-3.169 -1.476
-3.24 -0.483
-3.081 -0.344
-3.119 0.152
-4.07 -0.282
-3.157 -0.518
-3.01 -0.166
-3.577 -0.536
-2.784 0.022
-2.591 -0.401
-3.197 -0.26
-3.051 -0.519
-3.919 -0.35
-3.803 -0.146
-3.16 -1.022
-2.712 -0.547
-3.869 -0.814
-3.334 -0.585
-2.759 -1.063
-2.75 -0.57
-2.576 -0.405
-2.346 -0.774
-2.599 -1.278
-2.647 -1.804
-3.38 -2.006
-4.327 -1.371
-3.658 -0.383
-3.497 -0.554
-3.097 -1.502
-3.04 -1.939
-2.796 -1.806
-3.263 -1.678
-3.439 -1.436
-4.71 -2.244
-3.462 -1.146
-3.188 -0.586
-3.401 -0.388
-3.178 -0.935
-2.644 -1.947
-3.41 -1.225
-3.239 -0.517
-2.958 -0.854
-2.5 -0.662
-2.873 -1.056
-2.577 -0.586
-2.878 -0.19
-2.48 -1.222
-3.098 -0.76
-3.612 -1.124
-1.977 -1.675
-2.794 -0.479
-2.54 -1.399
-3.255 -2.358
-3.514 -1.571
-2.798 -1.823
-3.393 -0.492
-3.732 -1.915
-3.146 -1.086
-2.613 -0.76
-2.967 0.354
-2.321 -0.715
-2.069 -0.21
-2.91 -0.271
-3.435 0.686
-3.053 -0.373
-3.171 -0.338
-3.341 -0.843
-2.929 -0.591
-2.623 -0.327
-2.603 -0.278
-2.872 -0.12
-3.7 -1.424
-3.486 -0.399
-3.479 -1.626
-3.391 -0.715
-3.499 -1.55
-3.681 -1.086
-4.024 -0.856
-3.908 -0.864
-3.748 -0.255
-3.196 -1.113
-2.602 -1.052
-3.098 -2.328
-3.809 -1.235
-2.766 -0.246
-3.219 -1.354
-3.532 -0.77
-3.229 -0.336
-2.596 0.11
-2.727 -0.619
-2.574 -1.361
-3.188 -1.989
-2.981 -1.455
-2.931 -2.159
-2.877 -1.634
-2.808 -2.205
-3.155 -1.201
-2.079 0.322
-2.031 -1.043
-2.83 -1.503
-2.644 -1.455
-2.582 -2.127
-3.272 -1.206
-2.93 -1.937
-2.615 -0.634
-3.61 -1.187
-3.029 -0.684
-3.576 -1.397
-3.441 -1.707
-3.87 -1.099
-3.834 -0.797
-3.013 -1.297
-3.666 -1.727
-2.392 -0.202
-3.251 -1.35
-3.169 -1.042
-3.296 -1.051
-3.341 -0.43
-0.939 -1.87
-2.895 -2.567
-2.464 -1.975
-3.47 -1.729
-3.742 -1.67
-4.166 -1.709
-2.129 -1.494
-2.367 -0.69
-3.506 -1.514
-3.27 -1.886
-3.265 -0.377
-3.039 -1.037
-3.712 -0.398
-3.248 -1.739
-2.45 -1.131
