# Supplementary material for: Anomalous diffusion and q-Weibull velocity distributions in epithelial cell migration
Source: PLoS One. 2017 Jul 10;12(7):e0180777. doi: 10.1371/journal.pone.0180777 (PMC5507264; doi:10.1371/journal.pone.0180777)
Supplement: S2 File — Individual trajectories of each cell over time for density of 100 cel/cm2. (available in http://www.posfisicaaplicada.ufv.br/?pageid=2714). (ZIP) [file pone.0180777.s003.zip › 100/trajetoria_5_densidade100cel.dat]

0 0
-2.114 1.388
-1.116 2.28
-2.498 4.597
-2.293 6.061
-2.33 6.976
-2.755 8.733
-3.823 9.247
-4.169 9.42
-4.252 10.524
-5.662 11.898
-5.666 10.815
-8.184 11.694
-8.176 11.334
-9.625 12.986
-11.415 14.193
-12.456 15.615
-13.061 15.006
-13.551 17.351
-13.231 16.922
-12.813 18.247
-13.426 17.68
-12.381 18.605
-12.473 18.112
-13.15 19.205
-11.661 19.611
-11.832 18.297
-11.616 19.422
-12.66 19.026
-12.571 19.379
-13.817 19.725
-13.035 19.865
-13.537 20.366
-13.567 21.195
-12.093 22.203
-12.971 21.191
-14.181 24.911
-13.93 25.857
-16.28 26.257
-16.452 28.789
-17.913 30.803
-19.5 32.164
-20.347 32.635
-21.674 34.186
-24.031 33.02
-24.612 35.319
-25.1 36.031
-26.454 35.784
-27.243 36.73
-27.569 37.775
-28.834 37.64
-29.231 37.322
-29.755 38.758
-30.602 39.468
-31.184 39.168
-30.792 39.893
-30.905 39.542
-31.421 40.978
-32.332 39.435
-30.426 40.027
-32.671 37.705
-30.381 35.6
-31.402 35.617
-32.703 36.06
-31.616 35.04
-31.747 34.294
-32.217 34.522
-31.802 34.254
-32.453 33.08
-31.937 32.2
-33.067 32.419
-32.116 32.016
-31.718 31.016
-31.915 29.967
-31.286 29.369
-31.192 29.211
-32.291 27.941
-29.236 25.784
-31.315 25.329
-32.205 23.938
-32.03 22.768
-31.183 19.985
-32.593 17.761
-32.105 16.944
-32.746 15.215
-32.763 13.414
-33.116 10.052
-32.99 8.423
-31.898 6.976
-31.092 4.69
-30.922 4.097
-29.504 1.818
-28.536 2.031
-26.808 2.758
-28.035 0.576
-27.025 0.114
-28.343 -1.847
-27.627 -2.127
-28.402 -3.532
-29.098 -4.113
-29.235 -4.5
-28.922 -6.986
-29.145 -7.874
-28.924 -8.386
-29.211 -8.473
-29.711 -10.694
-31.776 -12.636
-32.788 -14.649
-32.565 -14.762
-31.9 -15.65
-31.652 -14.787
-32.638 -17.376
-32.694 -17.997
-33.836 -20.484
-34.296 -21.242
-36.696 -23.429
-38.348 -25.529
-38.206 -26.851
-37.094 -26.815
-38.025 -27.39
-38.719 -29.125
-38.504 -28.784
-40.314 -30.824
-42.204 -29.594
-43.927 -30.826
-41.814 -32.936
-41.763 -33.245
-43.925 -32.16
-45.799 -32.55
-45.808 -33.979
-46.497 -33.512
-46.459 -34.434
-47.521 -33.895
-47.982 -34.529
-49.001 -35.155
-49.988 -36.56
-50.632 -36.314
-51.46 -36.017
-53.726 -36.981
-55.292 -36.684
-53.441 -35.549
-54.287 -38.298
-55.327 -37.538
-56.248 -37.042
-55.472 -37.804
-56.135 -38.878
-57.82 -38.351
-57.407 -39.477
-56.487 -38.19
-56.26 -39.135
-57.693 -40.39
-59.538 -40.026
-58.558 -39.475
-59.625 -38.179
-58.178 -39.089
-59.223 -39.565
-61.111 -37.262
-59.04 -38.593
-59.526 -38.732
-59.11 -39.347
-61.219 -38.393
-59.961 -38.538
-60.043 -38.68
-61.028 -38.605
-61.54 -38.07
-61.682 -39.708
-61.476 -38.699
-61.208 -38.339
-61.212 -38.505
-62.28 -37.402
-61.438 -38.698
-62.243 -36.627
-61.508 -36.524
-60.752 -35.962
-39.909 -37.822
-61.002 -36.37
-59.301 -35.603
-59.568 -35.482
-59.081 -35.5
-58.798 -34.326
-58.182 -35.424
-58.944 -35.124
-59.231 -34.648
-59.228 -32.08
-57.219 -33.121
-58.081 -33.399
-57.628 -31.975
-56.996 -30.637
-55.888 -30.131
-55.175 -31.877
-53.509 -29.894
-52.14 -28.446
-51.057 -27.957
-51.361 -27.331
-50.891 -26.071
-51.755 -25.584
-50.983 -26.204
-49.894 -24.099
-48.244 -22.794
-47.108 -23.285
-46.567 -21.011
-45.914 -20.879
-46.144 -21.821
-44.975 -22.464
-45.005 -21.708
-42.964 -21.358
-40.87 -20.579
-41.002 -19.318
-40.584 -19.797
-39.392 -20.149
-39.75 -19.004
-38.48 -20.077
-37.233 -19.36
-36.742 -16.889
-36.328 -19.469
-35.565 -18.23
-35.557 -16.887
-36.208 -17.766
-35.583 -18.72
-33.695 -17.807
-33.612 -17.34
-32.363 -15.21
-31.431 -15.318
-32.227 -15.768
-32.985 -17.292
-33.606 -15.961
-32.9 -15.39
-31.005 -17.013
-31.074 -15.57
-31.977 -15.601
-31.654 -15.17
-31.044 -14.441
-30.221 -13.573
-31.019 -13.868
-30.033 -13.812
-28.567 -13.278
-27.869 -13.689
-29.042 -14.004
-28.862 -12.996
-29.481 -14.625
-30.471 -15.533
-30.717 -14.836
-29.615 -15.417
-30.288 -15.466
-31.05 -17.217
-30.655 -17.192
-32.415 -17.124
-33.485 -17.881
-33.528 -17.384
-33.349 -17.921
-33.299 -17.731
-34.888 -17.727
-32.34 -17.589
-34.271 -18.933
-34.865 -17.946
-36.77 -19.846
-36.024 -19.041
-35.181 -20.074
-35.904 -19.545
-35.288 -20.695
-35.29 -20.396
-35.419 -19.932
-35.836 -20.058
-35.752 -20.756
-34.372 -20.996
-34.152 -21.165
-32.222 -20.775
-33.902 -23.024
-34.288 -23.747
-34.907 -24.128
-36.212 -26.576
-35.787 -26.805
-35.685 -28.41
-34.111 -27.388
-35.01 -28.829
-34.584 -28.652
-34.906 -30.354
-31.79 -30.778
-38.122 -31.007
-39.042 -32.615
-40.747 -33.942
-38.011 -33.523
-38.51 -33.783
-38.096 -33.846
-38.982 -34.792
-40.08 -35.265
-41.882 -35.185
-41.327 -35.817
-39.089 -36.081
-41.04 -37.098
-40.572 -36.784
-39.645 -36.659
-42.201 -37.213
-40.854 -37.865
-41.436 -38.71
-41.003 -39.902
-40.419 -41.185
-41.889 -41.113
-41.996 -38.367
-41.794 -39.287
-42.22 -39.255
-43.345 -41.044
-42.231 -40.423
-42.323 -42.256
-43.426 -43.298
-43.356 -46.4
-43.701 -46.384
-45.955 -47.085
-47.392 -48.36
-48.146 -49.604
-48.524 -49.944
-48.115 -51.686
-48.464 -50.998
-48.115 -53.492
-47.241 -53.941
-48.831 -55.16
-49.07 -55.846
-48.833 -57.05
-49.339 -56.196
-46.715 -57.177
-47.64 -58.139
-46.395 -55.946
-47.662 -55.639
-47.125 -55.604
-46.925 -52.884
-44.311 -51.259
-45.484 -51.816
-45.957 -51.228
-44.449 -46.811
-45.169 -46.254
-45.934 -45.729
-45.896 -43.655
-44.29 -41.195
-44.537 -39.132
-43.779 -38.177
-45.863 -36.673
-45.314 -37.355
-45.109 -37.486
-45.77 -36.776
-46.5 -36.222
-45.246 -35.317
-44.166 -34.629
-44.538 -33.678
-43.188 -33.899
-44.198 -34.19
-44.269 -31.039
-44.752 -31.05
-44.175 -32.501
-44.931 -31.079
-40.969 -32.753
-39.846 -32.443
-39.163 -31.77
-39.871 -31.642
-39.084 -31.135
-38.592 -31.883
-39.836 -32.156
-38.789 -31.878
-38.77 -29.447
-35.751 -28.189
-35.836 -29.8
