# Supplementary material for: Anomalous diffusion and q-Weibull velocity distributions in epithelial cell migration
Source: PLoS One. 2017 Jul 10;12(7):e0180777. doi: 10.1371/journal.pone.0180777 (PMC5507264; doi:10.1371/journal.pone.0180777)
Supplement: S2 File — Individual trajectories of each cell over time for density of 100 cel/cm2. (available in http://www.posfisicaaplicada.ufv.br/?pageid=2714). (ZIP) [file pone.0180777.s003.zip › 100/trajetoria_2_densidade100cel.dat]

0 0
0.575 0.006
1.957 1.577
1.958 3.609
3.071 2.451
2.611 4.181
3.487 4.447
2.635 4.616
2.194 5.297
3.414 6.312
4.133 4.09
3.167 8.271
2.063 7.003
2.767 9.866
2.816 12.651
2.944 10.607
3.301 13.275
3.182 9.923
2.165 13.057
1.951 14.14
1.163 14.675
0.698 15.456
1.455 16.649
2.121 14.999
2.922 17.584
1.638 19.011
-0.298 21.335
-0.806 23.402
1.039 21.274
1.311 22.268
1.207 23.505
0.72 23.882
0.313 25.939
-0.772 27.393
0.297 28.071
0.068 29.329
-0.051 30.771
-2.051 33.689
-2.154 35.217
-1.806 36.675
-1.465 37.646
-1.178 37.802
-1.603 38.108
-1.888 40.585
-1.976 41.566
-3.114 41.422
-2.576 42.525
-3.413 43.806
-3.019 44.483
-4.062 45.167
-3.93 47.895
-5.082 47.834
-5.218 49.325
-4.866 49.416
-6.222 50.557
-5.946 51.128
-6.812 51.061
-6.636 51.81
-5.643 53.262
-6.856 52.657
-6.069 53.764
-7.436 53.28
-7.66 54.71
-6.64 55.342
-7.205 58.192
-9.2 59.472
-8.206 59.557
-7.445 59.542
-7.424 59.906
-8.056 59.915
-7.021 61.927
-7.589 61.651
-7.391 62.252
-9.403 62.457
-8.776 63.469
-9 64.056
-10.432 65.846
-11.557 65.717
-10.77 65.222
-10.878 65.923
-10.126 65.612
-10.095 66.233
-9.752 67.976
-10.774 67.796
-10.594 66.487
-10.868 67.361
-10.316 67.838
-11.046 68.046
-10.434 68.305
-10.12 69.848
-10.799 69.283
-10.858 68.986
-10.65 71.008
-11.472 74.196
-11.402 75.347
-11.577 74.538
-11.438 75.412
-11.271 79.757
-12.185 78.624
-12.299 79.116
-13.909 81.388
-15.578 81.144
-14.391 81.21
-15.671 81.871
-15.535 82.588
-15.439 83.994
-14.144 83.057
-14.279 82.82
-15.968 84.075
-15.984 83.323
-16.534 84.766
-15.775 84.816
-16.395 85.833
-17.315 86.474
-16.919 87.839
-16.64 88.756
-16.788 89.275
-16.134 88.618
-16.03 89.473
-16.302 91.621
-16.878 93.391
-18.15 94.107
-18.351 94.626
-16.921 95.257
-17.22 95.338
-17.536 97.037
-16.962 96.007
-16.634 99.495
-16.836 98.729
-17.301 97.698
-18.007 99.657
-18.866 100.228
-18.01 100.432
-18.527 101.108
-18.428 101.314
-18.279 100.695
-18.021 102.37
-18.704 102.983
-19.341 104.216
-18.775 106.069
-18.539 104.559
-18.711 105.787
-19.119 106.952
-19.47 107.856
-18.922 107.091
-19.533 108.2
-20.38 109.195
-19.64 107.726
-19.255 108.513
-19.241 110.205
-18.764 110.438
-18.583 112.099
-19.067 111.466
-18.944 112.964
-19.846 110.85
-20.616 111.439
-20.339 112.076
-18.592 111.475
-18.531 110.44
-18.184 112.318
-19.618 110.069
-19.442 110.232
-19.493 110.018
-19.549 110.035
-18.916 108.296
-18.225 108.003
-17.6 106.721
-17.707 106.976
-17.731 105.9
-16.771 103.721
-17.689 103.415
-17.159 102.682
-16.34 104.518
-16.711 102.976
-16.932 101.763
-15.322 100.773
-14.939 100.506
-14.081 97.734
-14.147 98.063
-14.535 97.203
-15.373 97.864
-14.098 97.626
-14.117 96.663
-13.122 96.625
-13.933 96.229
-13.766 95.818
-13.679 94.253
-13.956 95.405
-13.215 94.676
-12.442 95.137
-13.298 93.813
-13.175 93.322
-12.354 93.215
-12.747 92.463
-12.625 92.049
-13.191 94.097
-12.929 92.342
-13.995 91.211
-12.058 89.808
-12.248 90.377
-11.497 89.782
-11.562 88.34
-10.539 87.208
-11.442 86.761
-12.577 88.576
-11.482 86.565
-10.955 87.364
-11.096 85.44
-9.605 84.623
-9.701 82.978
-10.527 83.105
-10.264 82.722
-8.869 82.484
-9.291 82.052
-9.665 80.94
-9.785 79.357
-8.665 79.764
-7.925 79.234
-6.254 76.098
-7.953 75.57
-7.075 75.5
-8.007 76.598
-8.104 76.446
-8.053 75.694
-8.178 73.494
-9.23 73.816
-8.157 74.552
-7.215 73.671
-7.699 75.378
-8.478 74.665
-8.032 72.95
-7.512 71.566
-7.718 73.208
-7.114 70.597
-5.853 69.135
-5.311 67.827
-4.925 67.448
-5.559 67.859
-5.757 66.369
-5.584 66.116
-5.919 64.193
-6.112 63.673
-4.876 62.756
-3.307 59.638
-4.026 59.938
-4 59.032
-4.701 60.039
-4.444 59.955
-4.441 58.892
-5.427 60.318
-5.086 59.814
-2.433 56.51
-3.641 58.452
-3.295 55.569
-2.953 56.618
-2.727 54.656
-3.014 56.107
-2.096 55.71
-2.334 55.612
-1.538 54.286
-1.619 54.116
-1.894 54.296
-2.764 54.519
-1.486 53.238
-2.167 54.664
-2.457 53.764
-1.434 52.671
-1.214 53.128
-0.491 52.755
0.235 53.375
0.583 51.656
-0.449 53.329
0.579 50.205
0.553 51.717
0.773 51.455
1.713 50.285
2.758 48.573
2.155 48.459
2.341 47.865
2.002 46.802
2.909 45.882
3.584 45.346
4.294 43.609
3.668 44.631
5.006 40.686
3.415 42.281
3.98 41.11
4.571 40.688
5.289 39.997
4.872 40.004
5.122 40.427
5.032 39.491
5.861 38.288
6.357 37.917
5.119 36.004
7.147 36.812
6.369 36.156
7.396 33.209
7.115 35.07
7.633 35.07
7.228 35.349
7.269 33.942
7.325 34.381
8.065 34.756
8.394 34.532
7.289 34.32
7.439 33.819
7.802 34.305
7.4 34.202
8.016 33.952
7.953 34.44
8.589 33.87
8.445 34.654
8.676 33.118
8.95 32.839
8.888 34.267
10.439 32.206
8.962 33.934
9.046 35.159
10.778 34.498
12.278 33.793
10.747 33.962
10.28 33.172
10.437 34.383
9.482 35.246
10.728 33.495
10.368 34.265
10.174 34.874
9.791 35.88
8.754 35.94
7.412 37.023
8.034 37.634
7.451 39.302
8.244 39.268
6.625 39.83
7.025 41.641
6.577 43.208
5.81 43.482
6.586 44.033
6.717 46.014
6.725 45.414
6.32 45.987
4.507 46.942
4.237 47.812
4.316 50.172
4.267 48.863
4.233 49.626
3.453 49.53
2.945 50.794
2.923 52.664
2.382 52.392
3.031 50.301
3.417 52.912
2.807 52.283
3.432 52.47
3.277 53.614
3.414 52.505
4.579 52.126
4.921 50.377
3.621 53.574
