# Supplementary material for: Anomalous diffusion and q-Weibull velocity distributions in epithelial cell migration
Source: PLoS One. 2017 Jul 10;12(7):e0180777. doi: 10.1371/journal.pone.0180777 (PMC5507264; doi:10.1371/journal.pone.0180777)
Supplement: S2 File — Individual trajectories of each cell over time for density of 100 cel/cm2. (available in http://www.posfisicaaplicada.ufv.br/?pageid=2714). (ZIP) [file pone.0180777.s003.zip › 100/trajetoria_1_densidade100cel.dat]

0 0
1.599 -2.587
-0.286 0.029
-0.043 -1.29
-1.75 -0.133
-1.776 1.136
-1.224 1.7
-1.233 2.155
-2.698 3.299
0.201 1.92
-0.496 0.127
-1.966 0.758
-1.257 1.93
-2.016 0.843
-0.803 0.107
-1.782 1.477
-0.574 0.345
-0.148 1.687
-0.476 0.682
-0.13 -0.154
-0.09 1.863
-1.475 0.639
-1.544 -0.843
-0.256 -0.044
-2.017 -0.514
-1.95 -1.358
-1.886 -0.331
-2.943 -0.879
-1.658 -1.627
-2.116 -0.098
-2.339 -1.663
-1.981 -1.767
-1.916 -2.033
-2.01 -2.21
-2.971 -2.067
-2.202 -2.992
-1.893 -3.64
-2.139 -3.564
-2.993 -3.402
-1.681 -3.39
-2.414 -2.514
-3.908 -3.521
-3.329 -5.58
-2.949 -7.119
-5.042 -6.332
-7.952 -11.337
-9.872 -8.818
-8.868 -11.14
-6.919 -10.828
-6.81 -9.614
-7.063 -8.806
-6.74 -9.623
-6.79 -10.269
-8.164 -10.955
-8.126 -11.817
-7.022 -11.594
-7.342 -12.755
-6.822 -12.568
-6.988 -11.935
-7.901 -13.759
-7.889 -10.633
-8.505 -11.945
-8.849 -13.174
-8.719 -12.975
-8.07 -12.262
-7.238 -14.149
-8.737 -13.317
-8.366 -12.768
-8.386 -12.663
-7.136 -12.431
-6.288 -13.645
-6.762 -13.467
-6.403 -13.5
-6.628 -11.786
-7.964 -11.771
-8.288 -12.228
-7.879 -11.356
-9.261 -10.267
-7.912 -11.411
-10.282 -10.52
-10.229 -8.76
-10.688 -9.197
-12.958 -6.248
-12.889 -6.086
-12.723 -5.973
-15.419 -3.375
-15.386 -4.138
-16.684 -2.737
-16.064 -1.304
-13.689 -3.793
-15.117 -3.549
-14.196 -6.327
-15.093 -3.499
-13.503 -5.039
-15.896 -2.069
-14.085 -3.865
-15.329 -2.739
-15.537 -1.896
-14.293 -2.507
-14.265 -2.161
-14.798 -1.134
-13.196 -3.373
-15.414 -1.139
-16.054 -1.367
-15.933 -0.759
-18.401 1.992
-18.028 2.193
-18.839 4.58
-19.278 4.213
-20.234 5.534
-22.575 6.989
-20.502 6.609
-21.652 7.738
-18.845 5.408
-20.502 4.506
-20.839 5.509
-19.125 6.133
-17.619 6.234
-19.078 7.118
-19.829 7.101
-19.55 7.671
-19.671 7.361
-19.908 7.102
-20.337 7.996
-20.075 8.371
-20.062 9
-20.839 10.224
-19.46 8.826
-21.11 9.615
-20.036 9.139
-21.064 9.177
-22.054 10.245
-21.159 9.378
-23.289 10.565
-21.562 11.466
-21.302 11.559
-20.338 10.976
-22.296 12.565
-20.68 11.158
-20.635 9.968
-21.763 10.457
-22.511 11.332
-20.92 10.96
-21.526 11.352
-22.26 12.814
-21.232 12.32
-21.31 12.45
-21.626 12.296
-23.588 13.158
-22.289 13.028
-22.964 13.065
-22.333 13.452
-22.127 13.001
-21.076 13.134
-21.949 13.036
-21.396 12.274
-21.207 12.29
-21.616 12.383
-21.491 11.834
-20.672 10.771
-21.546 10.959
-20.59 10.025
-21.095 11.089
-21.267 9.559
-21.322 9.123
-20.589 8.796
-19.844 8.608
-19.08 7.83
-18.719 6.728
-18.301 6.577
-18.363 6.12
-17.45 6.25
-16.976 5.359
-19.21 6.3
-18.513 5.552
-18.43 6.928
-17.632 6.01
-17.368 4.895
-16.372 5.625
-18.017 5.864
-16.906 5.682
-17.707 6.713
-16.88 6.176
-17.324 6.334
-16.233 6.042
-15.954 6.356
-15.424 4.836
-15.979 5.307
-15.473 4.781
-16.519 5.506
-14.948 4.347
-12.857 1.094
-12.036 0.506
-11.134 -0.595
-13.087 0.402
-10.565 -3.023
-8.75 -3.97
-6.362 -4.705
-6.054 -4.754
-3.809 -7.331
-5.208 -6.387
-3.986 -7.333
-3.404 -10.441
-2.68 -10.985
-1.329 -12.019
-2.201 -9.177
-2.228 -10.004
-2.721 -10.12
-0.753 -12.632
-1.192 -13.243
-2.896 -11.723
-2.391 -12.04
-1.735 -13.826
-2.03 -13.365
-2.505 -13.006
-1.565 -13.61
-1.804 -13.915
-1.759 -16.408
-2.093 -13.461
-1.364 -14.855
-3.371 -14.642
-1.297 -16.373
-2.208 -15.662
-1.099 -16.594
-1.061 -17.445
-0.94 -17.41
-0.264 -18.271
2.562 -18.816
1.56 -17.539
2.126 -20.225
3.327 -19.369
2.209 -21.201
3.809 -21.969
2.6 -21.524
5.066 -23.087
5.63 -24.127
5.066 -23.502
4.673 -22.942
5.107 -23.304
4.853 -24.886
4.569 -24.34
4.123 -23.916
5.122 -24.101
5.672 -24.95
6.065 -24.406
6.514 -25.497
6.639 -25.668
4.65 -24.673
6.174 -24.516
4.454 -25.021
6.768 -26.26
6.213 -26.152
8.322 -29.433
7.854 -28.361
10.06 -29.512
9.368 -29.47
8.267 -29.483
9.135 -29.55
8.463 -29.093
9.208 -29.102
8.791 -29.257
7.903 -29.922
8.504 -28.405
8.101 -27.666
6.945 -27.77
7.394 -26.984
9.261 -26.361
8.168 -27.994
7.453 -27.879
5.699 -25.946
8.144 -26.397
5.462 -25.976
6.743 -25.786
7.279 -24.904
6.673 -25.52
6.872 -25.314
6.905 -25.148
6.558 -25.575
5.861 -25.318
5.719 -24.219
5.202 -22.358
4.978 -22.973
5.222 -21.481
6.178 -22.81
4.454 -21.772
4.445 -19.55
3.201 -19.148
4.66 -21.361
4.237 -19.254
3.71 -18.099
3.618 -18.1
2.484 -17.69
3.829 -19.428
3.373 -17.985
2.3 -18.19
2.631 -16.965
3.271 -17.785
3.029 -17.277
2.406 -16.699
2.309 -16.355
2.792 -16.774
3.628 -16.434
2.048 -15.785
2.611 -16.33
2.502 -15.008
3.021 -15.864
2.669 -17.073
2.785 -14.981
3.207 -15.197
3.452 -16.597
3.547 -15.73
4.304 -14.938
2.839 -15.461
2.43 -15.44
2.697 -15.028
1.753 -14.247
1.702 -14.565
2.388 -15.061
3.183 -15.447
2.969 -14.006
2.112 -13.405
3.801 -15.234
2.719 -13.548
1.7 -14.24
3.131 -14.627
2.779 -16.074
3.522 -15.332
3.237 -16.251
4.263 -17.274
3.934 -16.107
3.115 -16.376
2.619 -16.98
3.659 -16.328
4.226 -17.043
4.539 -17.977
4.124 -16.55
3.726 -16.218
3.978 -17.389
4.515 -19.102
3.841 -17.38
4.278 -16.943
4.583 -17.053
5.828 -18.566
4.866 -18.029
1.681 -15.246
1.856 -16.224
-0.336 -13.299
-1.435 -12.545
-0.73 -12.336
-3.458 -8.859
-4.43 -7.542
-5.204 -5.18
-4.75 -4.666
-5.552 -1.845
-4.555 -3.687
-5.435 -3.263
-6.513 -1.308
-5.616 -2.22
-6.863 -2.378
-7.18 -1.177
