# Supplementary material for: Anomalous diffusion and q-Weibull velocity distributions in epithelial cell migration
Source: PLoS One. 2017 Jul 10;12(7):e0180777. doi: 10.1371/journal.pone.0180777 (PMC5507264; doi:10.1371/journal.pone.0180777)
Supplement: S2 File — Individual trajectories of each cell over time for density of 100 cel/cm2. (available in http://www.posfisicaaplicada.ufv.br/?pageid=2714). (ZIP) [file pone.0180777.s003.zip › 100/trajetoria_8_densidade100cel.dat]

0 0
-0.406 0.4
-0.362 0.195
-0.162 0.715
1.751 0.649
0.46 -0.071
0.449 0.058
-0.071 0.434
0.26 0.337
0.782 1.402
-0.151 0.623
-0.51 -0.317
0.141 0.169
-0.41 -0.549
0.521 0.114
0.391 -0.1
0.978 0.786
0.98 0.769
0.153 0.22
0.057 0.216
0.662 0.491
0.267 0.215
0.243 -0.362
-1.223 -0.568
1.008 0.075
-0.377 0.799
-0.428 0.955
0.819 -0.118
1.87 0.698
0.734 -0.187
0.64 0.162
0.48 0.595
-0.227 -0.605
0.098 -0.325
0.234 -0.936
-0.235 -0.552
1.663 0.941
0.262 0.198
0.979 0.11
-0.012 0.291
0.668 -0.485
0.944 -0.861
0.148 -0.082
-0.658 0.102
0.6 -0.438
-0.628 0.548
0.999 0.788
1.254 -0.554
1.544 -0.016
0.567 -0.141
0.013 0.577
0.44 0.483
0.992 0.274
0.661 0.317
0.998 1.446
0.502 -0.521
-0.216 -0.195
-0.287 -0.506
-1.959 -0.46
-1.212 0.617
-1.911 1.048
-0.744 1.233
-0.423 1.878
-0.157 1.853
-0.453 1.434
0.521 1.735
0.47 0.743
-0.509 -0.26
-1.287 0.724
-1.301 1.408
-0.664 -0.15
-1.065 1.252
-0.402 0.051
-0.776 0.831
-0.778 0.926
-0.475 0.32
-1.609 -0.159
-1.237 0.985
0.13 2.084
-0.838 1.562
0.33 0.681
-0.729 1.585
-0.78 1.199
-0.205 0.142
-0.781 1.615
-1.491 1.198
-0.405 1.423
-0.196 0.293
-0.64 0.527
-0.688 -0.18
-0.813 -0.027
-1.061 0.91
-2.19 1.814
-0.711 1.024
-1.727 0.537
-0.991 1.244
-0.99 1.144
-1.43 1.656
-1.074 1.188
-1.602 1.827
-0.249 0.596
-0.716 1.247
-1.319 1.626
-0.439 1.614
-0.818 1.672
-1.988 1.296
-0.059 1.641
-0.958 1.689
-1.079 0.04
-2.376 0.547
-0.472 1.075
-1.199 0.694
-3.348 -1.288
-1.804 0.317
-2.194 0.163
-0.32 -1.525
0.36 0.384
-1.229 -0.609
-1.492 -0.553
-2.126 0.752
-1.245 -0.217
-1.069 -0.942
-0.844 0.871
-0.8 0.631
-1.264 -1.653
-2.158 -2.335
-2.494 -0.703
-2.78 -0.805
-1.954 -1.699
-0.971 -0.197
-0.417 0.513
1.154 1.196
1.025 -0.361
2.409 -0.028
2.302 -1.043
1.17 -0.663
1.508 0.408
-0.355 0.856
-0.148 -0.75
0.823 -1.58
0.087 0.352
-1.048 -1.436
-0.075 -0.51
-0.369 -0.925
-0.712 -1.169
-0.339 -1.448
1.689 -1.117
2.535 -2.058
1.829 -1.259
0.139 -0.874
1.646 -0.224
1.772 -1.557
0.457 -0.595
-1.252 -1.359
-0.063 -0.764
0.434 -0.827
1.877 -1.049
0.481 -0.415
0.831 -0.808
0.534 -0.853
1.037 -1.886
0.254 -0.286
-1.111 -0.861
-2.059 -3.085
-1.856 -2.339
-1.4 -2.98
-1.561 -3.89
-0.443 -0.465
-0.494 -2.151
-1.081 -0.634
-0.494 -1.814
0.228 -0.318
-0.395 -3.015
-3.267 -0.963
-3.836 -2.263
-1.43 -2.32
-2.583 -2.239
-2.218 -0.23
-0.665 -0.564
-0.927 -1.422
-2.285 -2.022
-1.767 -0.515
-1.235 -0.672
0.058 -1.27
0.723 -1.575
-0.25 -0.049
-1.48 0.821
-1.388 -0.842
-0.621 -3.528
-2.45 -1.212
-1.181 -0.659
-1.833 1.453
-1.105 -0.977
-1.833 -1.786
-0.378 1.605
-0.905 -0.007
-0.761 0.517
-0.27 -0.984
0.519 -0.963
0.06 -0.662
-2.253 0.133
0.291 1.124
-1.356 -2.844
-0.708 -0.49
-1.142 0.123
0.015 -0.204
-1.221 -0.31
-2.254 -0.614
0.296 -0.555
0.303 -0.06
2.091 0.557
0.654 -0.607
-0.231 1.717
1.034 1.886
0.628 0.253
-1.831 -0.014
-0.848 -1.096
-1.402 -2.41
-0.456 0.216
-0.693 0.883
-0.911 -0.662
0.26 -0.917
-0.156 0.168
-0.247 0.357
-0.759 0.342
0.792 -0.352
1.042 0.102
-1.113 1.054
1.28 0.968
1.431 1.218
0.038 0.485
-0.565 0.019
-0.308 -0.195
-1.313 0.047
-1.708 -0.033
-1.508 -0.199
-0.007 0.249
0.326 0.422
0.567 1.107
0.603 1.474
-0.384 1.845
0.011 0.928
0.003 -1.72
-0.21 -1.734
-0.691 -1.472
-1.093 -1.986
-1.508 -0.783
-2.124 -0.865
-2.512 -0.982
0.35 -0.943
-0.64 -1.017
-1.605 -0.188
-0.64 -0.358
-0.025 -1.692
0.25 -0.375
-1.27 -0.338
1.094 -1.969
0.924 -0.499
-0.051 -0.059
-1.045 -2.201
-2.107 -1.313
-0.679 -1.473
-1.977 -1.165
-2.187 -0.435
-0.231 -0.6
0.116 0.796
0.133 -0.896
-0.836 1.113
-0.369 -0.514
-0.462 -1.681
0.228 -0.382
-0.013 -0.239
0.08 -1.024
-1.838 -0.633
-2.343 -0.732
-1.414 -1.577
-0.797 -1.34
-0.324 0.374
-1.143 0.058
-0.714 0.184
-1.313 -0.369
-1.448 -0.179
-1.041 -1.277
0.483 0.964
-2.801 -0.772
-2.565 0.598
-0.938 -1.131
-0.837 0.793
-0.673 1.823
-0.852 0.308
-1.39 1.198
0.157 1.483
0.234 0.116
1.158 0.431
1.294 -0.059
0.817 1.172
0.117 0.725
0.162 -1.138
-1.433 0.068
-0.586 -1.04
-0.871 -1.047
-1.958 -2.362
-1.212 -0.246
0.232 -1.276
-0.647 -0.197
-1.718 -0.001
-0.271 -0.853
-0.98 0.511
-1.146 -0.216
-2.148 -1.726
-1.618 0.142
-2.222 -1.289
-1.443 1.034
-0.992 -0.051
-1.744 -0.842
-1.79 1.341
-3.028 -1.596
-1.792 0.322
-1.582 -1.539
-1.331 0.78
-2.13 -1.382
-2.427 -0.725
-1.448 0.516
-2.178 -0.777
-1.208 -0.055
-1.409 -0.168
-1.825 -0.268
-1.145 -0.379
-2.123 -1.767
-1.429 -1.26
-1.483 -0.837
-2.37 0.01
-1.855 -1.199
-3.136 -1.818
-1.813 -0.6
-0.705 -0.722
-1.342 0.428
-2.516 -0.804
-1.266 1.543
-2.8 0.199
-1.78 0.544
-2.291 0.115
-1.905 -0.404
-1.155 0.168
-1.989 -0.521
-1.641 -1.351
-1.616 -1.292
-1.836 -0.059
-1.155 -0.073
-1.55 -1.295
-0.876 0.032
-1.335 0.325
-2.256 -0.444
-2.292 -0.683
-2.228 -2.169
-4.115 0.826
-2.454 -0.963
-2.389 -0.985
-2.702 1.076
-4.228 -0.779
