# Supplementary material for: Anomalous diffusion and q-Weibull velocity distributions in epithelial cell migration
Source: PLoS One. 2017 Jul 10;12(7):e0180777. doi: 10.1371/journal.pone.0180777 (PMC5507264; doi:10.1371/journal.pone.0180777)
Supplement: S2 File — Individual trajectories of each cell over time for density of 100 cel/cm2. (available in http://www.posfisicaaplicada.ufv.br/?pageid=2714). (ZIP) [file pone.0180777.s003.zip › 100/caminhada_100_novo.agr]

# Grace project file
#
@version 50123
@page size 792, 612
@page scroll 5%
@page inout 5%
@link page off
@map font 8 to "Courier", "Courier"
@map font 10 to "Courier-Bold", "Courier-Bold"
@map font 11 to "Courier-BoldOblique", "Courier-BoldOblique"
@map font 9 to "Courier-Oblique", "Courier-Oblique"
@map font 4 to "Helvetica", "Helvetica"
@map font 6 to "Helvetica-Bold", "Helvetica-Bold"
@map font 7 to "Helvetica-BoldOblique", "Helvetica-BoldOblique"
@map font 5 to "Helvetica-Oblique", "Helvetica-Oblique"
@map font 14 to "NimbusMonoL-BoldOblique", "NimbusMonoL-BoldOblique"
@map font 15 to "NimbusMonoL-Regular", "NimbusMonoL-Regular"
@map font 16 to "NimbusMonoL-RegularOblique", "NimbusMonoL-RegularOblique"
@map font 17 to "NimbusRomanNo9L-Medium", "NimbusRomanNo9L-Medium"
@map font 18 to "NimbusRomanNo9L-MediumItalic", "NimbusRomanNo9L-MediumItalic"
@map font 19 to "NimbusRomanNo9L-Regular", "NimbusRomanNo9L-Regular"
@map font 20 to "NimbusRomanNo9L-RegularItalic", "NimbusRomanNo9L-RegularItalic"
@map font 21 to "NimbusSansL-Bold", "NimbusSansL-Bold"
@map font 22 to "NimbusSansL-BoldCondensed", "NimbusSansL-BoldCondensed"
@map font 23 to "NimbusSansL-BoldCondensedItalic", "NimbusSansL-BoldCondensedItalic"
@map font 24 to "NimbusSansL-BoldItalic", "NimbusSansL-BoldItalic"
@map font 25 to "NimbusSansL-Regular", "NimbusSansL-Regular"
@map font 26 to "NimbusSansL-RegularCondensed", "NimbusSansL-RegularCondensed"
@map font 27 to "NimbusSansL-RegularCondensedItalic", "NimbusSansL-RegularCondensedItalic"
@map font 28 to "NimbusSansL-RegularItalic", "NimbusSansL-RegularItalic"
@map font 29 to "StandardSymbolsL-Regular", "StandardSymbolsL-Regular"
@map font 12 to "Symbol", "Symbol"
@map font 31 to "Symbol-Regular", "Symbol-Regular"
@map font 2 to "Times-Bold", "Times-Bold"
@map font 3 to "Times-BoldItalic", "Times-BoldItalic"
@map font 1 to "Times-Italic", "Times-Italic"
@map font 0 to "Times-Roman", "Times-Roman"
@map font 36 to "URWBookmanL-DemiBold", "URWBookmanL-DemiBold"
@map font 37 to "URWBookmanL-DemiBoldItalic", "URWBookmanL-DemiBoldItalic"
@map font 38 to "URWBookmanL-Light", "URWBookmanL-Light"
@map font 39 to "URWBookmanL-LightItalic", "URWBookmanL-LightItalic"
@map font 40 to "URWChanceryL-MediumItalic", "URWChanceryL-MediumItalic"
@map font 41 to "URWGothicL-Book", "URWGothicL-Book"
@map font 42 to "URWGothicL-BookOblique", "URWGothicL-BookOblique"
@map font 43 to "URWGothicL-Demi", "URWGothicL-Demi"
@map font 44 to "URWGothicL-DemiOblique", "URWGothicL-DemiOblique"
@map font 45 to "URWPalladioL-Bold", "URWPalladioL-Bold"
@map font 46 to "URWPalladioL-BoldItalic", "URWPalladioL-BoldItalic"
@map font 47 to "URWPalladioL-Italic", "URWPalladioL-Italic"
@map font 48 to "URWPalladioL-Roman", "URWPalladioL-Roman"
@map font 56 to "Utopia-Bold", "Utopia-Bold"
@map font 57 to "Utopia-BoldItalic", "Utopia-BoldItalic"
@map font 58 to "Utopia-Italic", "Utopia-Italic"
@map font 59 to "Utopia-Regular", "Utopia-Regular"
@map font 13 to "ZapfDingbats", "ZapfDingbats"
@map color 0 to (255, 255, 255), "white"
@map color 1 to (0, 0, 0), "black"
@map color 2 to (255, 0, 0), "red"
@map color 3 to (0, 255, 0), "green"
@map color 4 to (0, 0, 255), "blue"
@map color 5 to (255, 255, 0), "yellow"
@map color 6 to (188, 143, 143), "brown"
@map color 7 to (220, 220, 220), "grey"
@map color 8 to (148, 0, 211), "violet"
@map color 9 to (0, 255, 255), "cyan"
@map color 10 to (255, 0, 255), "magenta"
@map color 11 to (255, 165, 0), "orange"
@map color 12 to (114, 33, 188), "indigo"
@map color 13 to (103, 7, 72), "maroon"
@map color 14 to (64, 224, 208), "turquoise"
@map color 15 to (0, 139, 0), "green4"
@reference date 0
@date wrap off
@date wrap year 1950
@default linewidth 1.0
@default linestyle 1
@default color 1
@default pattern 1
@default font 0
@default char size 1.000000
@default symbol size 1.000000
@default sformat "%.8g"
@background color 0
@page background fill on
@timestamp off
@timestamp 0.03, 0.03
@timestamp color 1
@timestamp rot 0
@timestamp font 0
@timestamp char size 1.000000
@timestamp def "Wed Jul 13 16:26:44 2016"
@r0 off
@link r0 to g0
@r0 type above
@r0 linestyle 1
@r0 linewidth 1.0
@r0 color 1
@r0 line 0, 0, 0, 0
@r1 off
@link r1 to g0
@r1 type above
@r1 linestyle 1
@r1 linewidth 1.0
@r1 color 1
@r1 line 0, 0, 0, 0
@r2 off
@link r2 to g0
@r2 type above
@r2 linestyle 1
@r2 linewidth 1.0
@r2 color 1
@r2 line 0, 0, 0, 0
@r3 off
@link r3 to g0
@r3 type above
@r3 linestyle 1
@r3 linewidth 1.0
@r3 color 1
@r3 line 0, 0, 0, 0
@r4 off
@link r4 to g0
@r4 type above
@r4 linestyle 1
@r4 linewidth 1.0
@r4 color 1
@r4 line 0, 0, 0, 0
@g0 on
@g0 hidden false
@g0 type XY
@g0 stacked false
@g0 bar hgap 0.000000
@g0 fixedpoint off
@g0 fixedpoint type 0
@g0 fixedpoint xy 0.000000, 0.000000
@g0 fixedpoint format general general
@g0 fixedpoint prec 6, 6
@with g0
@    world -70, -80, 400, 200
@    stack world 0, 0, 0, 0
@    znorm 1
@    view 0.100000, 0.100000, 0.900000, 0.900000
@    title ""
@    title font 0
@    title size 1.500000
@    title color 1
@    subtitle ""
@    subtitle font 0
@    subtitle size 1.000000
@    subtitle color 1
@    xaxes scale Normal
@    yaxes scale Normal
@    xaxes invert off
@    yaxes invert off
@    xaxis  on
@    xaxis  type zero false
@    xaxis  offset 0.000000 , 0.000000
@    xaxis  bar on
@    xaxis  bar color 1
@    xaxis  bar linestyle 1
@    xaxis  bar linewidth 1.0
@    xaxis  label "\xm\0m"
@    xaxis  label layout para
@    xaxis  label place auto
@    xaxis  label char size 1.500000
@    xaxis  label font 0
@    xaxis  label color 1
@    xaxis  label place normal
@    xaxis  tick on
@    xaxis  tick major 100
@    xaxis  tick minor ticks 1
@    xaxis  tick default 6
@    xaxis  tick place rounded true
@    xaxis  tick in
@    xaxis  tick major size 1.000000
@    xaxis  tick major color 1
@    xaxis  tick major linewidth 1.0
@    xaxis  tick major linestyle 1
@    xaxis  tick major grid off
@    xaxis  tick minor color 1
@    xaxis  tick minor linewidth 1.0
@    xaxis  tick minor linestyle 1
@    xaxis  tick minor grid off
@    xaxis  tick minor size 0.500000
@    xaxis  ticklabel on
@    xaxis  ticklabel format general
@    xaxis  ticklabel prec 5
@    xaxis  ticklabel formula ""
@    xaxis  ticklabel append ""
@    xaxis  ticklabel prepend ""
@    xaxis  ticklabel angle 0
@    xaxis  ticklabel skip 0
@    xaxis  ticklabel stagger 0
@    xaxis  ticklabel place normal
@    xaxis  ticklabel offset auto
@    xaxis  ticklabel offset 0.000000 , 0.010000
@    xaxis  ticklabel start type auto
@    xaxis  ticklabel start 0.000000
@    xaxis  ticklabel stop type auto
@    xaxis  ticklabel stop 0.000000
@    xaxis  ticklabel char size 1.000000
@    xaxis  ticklabel font 0
@    xaxis  ticklabel color 1
@    xaxis  tick place both
@    xaxis  tick spec type none
@    yaxis  on
@    yaxis  type zero false
@    yaxis  offset 0.000000 , 0.000000
@    yaxis  bar on
@    yaxis  bar color 1
@    yaxis  bar linestyle 1
@    yaxis  bar linewidth 1.0
@    yaxis  label "\xm\0m"
@    yaxis  label layout para
@    yaxis  label place auto
@    yaxis  label char size 1.500000
@    yaxis  label font 0
@    yaxis  label color 1
@    yaxis  label place normal
@    yaxis  tick on
@    yaxis  tick major 50
@    yaxis  tick minor ticks 1
@    yaxis  tick default 6
@    yaxis  tick place rounded true
@    yaxis  tick in
@    yaxis  tick major size 1.000000
@    yaxis  tick major color 1
@    yaxis  tick major linewidth 1.0
@    yaxis  tick major linestyle 1
@    yaxis  tick major grid off
@    yaxis  tick minor color 1
@    yaxis  tick minor linewidth 1.0
@    yaxis  tick minor linestyle 1
@    yaxis  tick minor grid off
@    yaxis  tick minor size 0.500000
@    yaxis  ticklabel on
@    yaxis  ticklabel format general
@    yaxis  ticklabel prec 5
@    yaxis  ticklabel formula ""
@    yaxis  ticklabel append ""
@    yaxis  ticklabel prepend ""
@    yaxis  ticklabel angle 0
@    yaxis  ticklabel skip 0
@    yaxis  ticklabel stagger 0
@    yaxis  ticklabel place normal
@    yaxis  ticklabel offset auto
@    yaxis  ticklabel offset 0.000000 , 0.010000
@    yaxis  ticklabel start type auto
@    yaxis  ticklabel start 0.000000
@    yaxis  ticklabel stop type auto
@    yaxis  ticklabel stop 0.000000
@    yaxis  ticklabel char size 1.000000
@    yaxis  ticklabel font 0
@    yaxis  ticklabel color 1
@    yaxis  tick place both
@    yaxis  tick spec type none
@    altxaxis  off
@    altyaxis  off
@    legend on
@    legend loctype view
@    legend 0.85, 0.8
@    legend box color 1
@    legend box pattern 1
@    legend box linewidth 1.0
@    legend box linestyle 1
@    legend box fill color 0
@    legend box fill pattern 1
@    legend font 0
@    legend char size 1.000000
@    legend color 1
@    legend length 4
@    legend vgap 1
@    legend hgap 1
@    legend invert false
@    frame type 0
@    frame linestyle 1
@    frame linewidth 1.0
@    frame color 1
@    frame pattern 1
@    frame background color 0
@    frame background pattern 0
@    s0 hidden false
@    s0 type xy
@    s0 symbol 0
@    s0 symbol size 1.000000
@    s0 symbol color 1
@    s0 symbol pattern 1
@    s0 symbol fill color 1
@    s0 symbol fill pattern 0
@    s0 symbol linewidth 1.0
@    s0 symbol linestyle 1
@    s0 symbol char 65
@    s0 symbol char font 0
@    s0 symbol skip 0
@    s0 line type 1
@    s0 line linestyle 1
@    s0 line linewidth 1.5
@    s0 line color 1
@    s0 line pattern 1
@    s0 baseline type 0
@    s0 baseline off
@    s0 dropline off
@    s0 fill type 0
@    s0 fill rule 0
@    s0 fill color 1
@    s0 fill pattern 1
@    s0 avalue off
@    s0 avalue type 2
@    s0 avalue char size 1.000000
@    s0 avalue font 0
@    s0 avalue color 1
@    s0 avalue rot 0
@    s0 avalue format general
@    s0 avalue prec 3
@    s0 avalue prepend ""
@    s0 avalue append ""
@    s0 avalue offset 0.000000 , 0.000000
@    s0 errorbar on
@    s0 errorbar place both
@    s0 errorbar color 1
@    s0 errorbar pattern 1
@    s0 errorbar size 1.000000
@    s0 errorbar linewidth 1.0
@    s0 errorbar linestyle 1
@    s0 errorbar riser linewidth 1.0
@    s0 errorbar riser linestyle 1
@    s0 errorbar riser clip off
@    s0 errorbar riser clip length 0.100000
@    s0 comment "Cols 2:3"
@    s0 legend  ""
@    s1 hidden false
@    s1 type xy
@    s1 symbol 0
@    s1 symbol size 1.000000
@    s1 symbol color 2
@    s1 symbol pattern 1
@    s1 symbol fill color 2
@    s1 symbol fill pattern 0
@    s1 symbol linewidth 1.0
@    s1 symbol linestyle 1
@    s1 symbol char 65
@    s1 symbol char font 0
@    s1 symbol skip 0
@    s1 line type 1
@    s1 line linestyle 1
@    s1 line linewidth 1.5
@    s1 line color 2
@    s1 line pattern 1
@    s1 baseline type 0
@    s1 baseline off
@    s1 dropline off
@    s1 fill type 0
@    s1 fill rule 0
@    s1 fill color 1
@    s1 fill pattern 1
@    s1 avalue off
@    s1 avalue type 2
@    s1 avalue char size 1.000000
@    s1 avalue font 0
@    s1 avalue color 1
@    s1 avalue rot 0
@    s1 avalue format general
@    s1 avalue prec 3
@    s1 avalue prepend ""
@    s1 avalue append ""
@    s1 avalue offset 0.000000 , 0.000000
@    s1 errorbar on
@    s1 errorbar place both
@    s1 errorbar color 2
@    s1 errorbar pattern 1
@    s1 errorbar size 1.000000
@    s1 errorbar linewidth 1.0
@    s1 errorbar linestyle 1
@    s1 errorbar riser linewidth 1.0
@    s1 errorbar riser linestyle 1
@    s1 errorbar riser clip off
@    s1 errorbar riser clip length 0.100000
@    s1 comment "Cols 2:3"
@    s1 legend  ""
@    s2 hidden false
@    s2 type xy
@    s2 symbol 0
@    s2 symbol size 1.000000
@    s2 symbol color 3
@    s2 symbol pattern 1
@    s2 symbol fill color 3
@    s2 symbol fill pattern 0
@    s2 symbol linewidth 1.0
@    s2 symbol linestyle 1
@    s2 symbol char 65
@    s2 symbol char font 0
@    s2 symbol skip 0
@    s2 line type 1
@    s2 line linestyle 1
@    s2 line linewidth 1.5
@    s2 line color 3
@    s2 line pattern 1
@    s2 baseline type 0
@    s2 baseline off
@    s2 dropline off
@    s2 fill type 0
@    s2 fill rule 0
@    s2 fill color 1
@    s2 fill pattern 1
@    s2 avalue off
@    s2 avalue type 2
@    s2 avalue char size 1.000000
@    s2 avalue font 0
@    s2 avalue color 1
@    s2 avalue rot 0
@    s2 avalue format general
@    s2 avalue prec 3
@    s2 avalue prepend ""
@    s2 avalue append ""
@    s2 avalue offset 0.000000 , 0.000000
@    s2 errorbar on
@    s2 errorbar place both
@    s2 errorbar color 3
@    s2 errorbar pattern 1
@    s2 errorbar size 1.000000
@    s2 errorbar linewidth 1.0
@    s2 errorbar linestyle 1
@    s2 errorbar riser linewidth 1.0
@    s2 errorbar riser linestyle 1
@    s2 errorbar riser clip off
@    s2 errorbar riser clip length 0.100000
@    s2 comment "Cols 2:3"
@    s2 legend  ""
@    s3 hidden false
@    s3 type xy
@    s3 symbol 0
@    s3 symbol size 1.000000
@    s3 symbol color 4
@    s3 symbol pattern 1
@    s3 symbol fill color 4
@    s3 symbol fill pattern 0
@    s3 symbol linewidth 1.0
@    s3 symbol linestyle 1
@    s3 symbol char 65
@    s3 symbol char font 0
@    s3 symbol skip 0
@    s3 line type 1
@    s3 line linestyle 1
@    s3 line linewidth 1.5
@    s3 line color 4
@    s3 line pattern 1
@    s3 baseline type 0
@    s3 baseline off
@    s3 dropline off
@    s3 fill type 0
@    s3 fill rule 0
@    s3 fill color 1
@    s3 fill pattern 1
@    s3 avalue off
@    s3 avalue type 2
@    s3 avalue char size 1.000000
@    s3 avalue font 0
@    s3 avalue color 1
@    s3 avalue rot 0
@    s3 avalue format general
@    s3 avalue prec 3
@    s3 avalue prepend ""
@    s3 avalue append ""
@    s3 avalue offset 0.000000 , 0.000000
@    s3 errorbar on
@    s3 errorbar place both
@    s3 errorbar color 4
@    s3 errorbar pattern 1
@    s3 errorbar size 1.000000
@    s3 errorbar linewidth 1.0
@    s3 errorbar linestyle 1
@    s3 errorbar riser linewidth 1.0
@    s3 errorbar riser linestyle 1
@    s3 errorbar riser clip off
@    s3 errorbar riser clip length 0.100000
@    s3 comment "Cols 2:3"
@    s3 legend  ""
@    s4 hidden false
@    s4 type xy
@    s4 symbol 0
@    s4 symbol size 1.000000
@    s4 symbol color 5
@    s4 symbol pattern 1
@    s4 symbol fill color 5
@    s4 symbol fill pattern 0
@    s4 symbol linewidth 1.0
@    s4 symbol linestyle 1
@    s4 symbol char 65
@    s4 symbol char font 0
@    s4 symbol skip 0
@    s4 line type 1
@    s4 line linestyle 1
@    s4 line linewidth 1.5
@    s4 line color 5
@    s4 line pattern 1
@    s4 baseline type 0
@    s4 baseline off
@    s4 dropline off
@    s4 fill type 0
@    s4 fill rule 0
@    s4 fill color 1
@    s4 fill pattern 1
@    s4 avalue off
@    s4 avalue type 2
@    s4 avalue char size 1.000000
@    s4 avalue font 0
@    s4 avalue color 1
@    s4 avalue rot 0
@    s4 avalue format general
@    s4 avalue prec 3
@    s4 avalue prepend ""
@    s4 avalue append ""
@    s4 avalue offset 0.000000 , 0.000000
@    s4 errorbar on
@    s4 errorbar place both
@    s4 errorbar color 5
@    s4 errorbar pattern 1
@    s4 errorbar size 1.000000
@    s4 errorbar linewidth 1.0
@    s4 errorbar linestyle 1
@    s4 errorbar riser linewidth 1.0
@    s4 errorbar riser linestyle 1
@    s4 errorbar riser clip off
@    s4 errorbar riser clip length 0.100000
@    s4 comment "Cols 2:3"
@    s4 legend  ""
@    s5 hidden false
@    s5 type xy
@    s5 symbol 0
@    s5 symbol size 1.000000
@    s5 symbol color 6
@    s5 symbol pattern 1
@    s5 symbol fill color 6
@    s5 symbol fill pattern 0
@    s5 symbol linewidth 1.0
@    s5 symbol linestyle 1
@    s5 symbol char 65
@    s5 symbol char font 0
@    s5 symbol skip 0
@    s5 line type 1
@    s5 line linestyle 1
@    s5 line linewidth 1.5
@    s5 line color 6
@    s5 line pattern 1
@    s5 baseline type 0
@    s5 baseline off
@    s5 dropline off
@    s5 fill type 0
@    s5 fill rule 0
@    s5 fill color 1
@    s5 fill pattern 1
@    s5 avalue off
@    s5 avalue type 2
@    s5 avalue char size 1.000000
@    s5 avalue font 0
@    s5 avalue color 1
@    s5 avalue rot 0
@    s5 avalue format general
@    s5 avalue prec 3
@    s5 avalue prepend ""
@    s5 avalue append ""
@    s5 avalue offset 0.000000 , 0.000000
@    s5 errorbar on
@    s5 errorbar place both
@    s5 errorbar color 6
@    s5 errorbar pattern 1
@    s5 errorbar size 1.000000
@    s5 errorbar linewidth 1.0
@    s5 errorbar linestyle 1
@    s5 errorbar riser linewidth 1.0
@    s5 errorbar riser linestyle 1
@    s5 errorbar riser clip off
@    s5 errorbar riser clip length 0.100000
@    s5 comment "Cols 2:3"
@    s5 legend  ""
@    s6 hidden false
@    s6 type xy
@    s6 symbol 0
@    s6 symbol size 1.000000
@    s6 symbol color 15
@    s6 symbol pattern 1
@    s6 symbol fill color 15
@    s6 symbol fill pattern 0
@    s6 symbol linewidth 1.0
@    s6 symbol linestyle 1
@    s6 symbol char 65
@    s6 symbol char font 0
@    s6 symbol skip 0
@    s6 line type 1
@    s6 line linestyle 1
@    s6 line linewidth 1.5
@    s6 line color 15
@    s6 line pattern 1
@    s6 baseline type 0
@    s6 baseline off
@    s6 dropline off
@    s6 fill type 0
@    s6 fill rule 0
@    s6 fill color 1
@    s6 fill pattern 1
@    s6 avalue off
@    s6 avalue type 2
@    s6 avalue char size 1.000000
@    s6 avalue font 0
@    s6 avalue color 1
@    s6 avalue rot 0
@    s6 avalue format general
@    s6 avalue prec 3
@    s6 avalue prepend ""
@    s6 avalue append ""
@    s6 avalue offset 0.000000 , 0.000000
@    s6 errorbar on
@    s6 errorbar place both
@    s6 errorbar color 15
@    s6 errorbar pattern 1
@    s6 errorbar size 1.000000
@    s6 errorbar linewidth 1.0
@    s6 errorbar linestyle 1
@    s6 errorbar riser linewidth 1.0
@    s6 errorbar riser linestyle 1
@    s6 errorbar riser clip off
@    s6 errorbar riser clip length 0.100000
@    s6 comment "Cols 2:3"
@    s6 legend  ""
@    s7 hidden true
@    s7 type xy
@    s7 symbol 0
@    s7 symbol size 1.000000
@    s7 symbol color 1
@    s7 symbol pattern 1
@    s7 symbol fill color 1
@    s7 symbol fill pattern 0
@    s7 symbol linewidth 1.0
@    s7 symbol linestyle 1
@    s7 symbol char 65
@    s7 symbol char font 0
@    s7 symbol skip 0
@    s7 line type 1
@    s7 line linestyle 1
@    s7 line linewidth 1.5
@    s7 line color 1
@    s7 line pattern 1
@    s7 baseline type 0
@    s7 baseline off
@    s7 dropline off
@    s7 fill type 0
@    s7 fill rule 0
@    s7 fill color 1
@    s7 fill pattern 1
@    s7 avalue off
@    s7 avalue type 2
@    s7 avalue char size 1.000000
@    s7 avalue font 0
@    s7 avalue color 1
@    s7 avalue rot 0
@    s7 avalue format general
@    s7 avalue prec 3
@    s7 avalue prepend ""
@    s7 avalue append ""
@    s7 avalue offset 0.000000 , 0.000000
@    s7 errorbar on
@    s7 errorbar place both
@    s7 errorbar color 1
@    s7 errorbar pattern 1
@    s7 errorbar size 1.000000
@    s7 errorbar linewidth 1.0
@    s7 errorbar linestyle 1
@    s7 errorbar riser linewidth 1.0
@    s7 errorbar riser linestyle 1
@    s7 errorbar riser clip off
@    s7 errorbar riser clip length 0.100000
@    s7 comment "Cols 2:3"
@    s7 legend  ""
@    s8 hidden false
@    s8 type xy
@    s8 symbol 0
@    s8 symbol size 1.000000
@    s8 symbol color 9
@    s8 symbol pattern 1
@    s8 symbol fill color 9
@    s8 symbol fill pattern 0
@    s8 symbol linewidth 1.0
@    s8 symbol linestyle 1
@    s8 symbol char 65
@    s8 symbol char font 0
@    s8 symbol skip 0
@    s8 line type 1
@    s8 line linestyle 1
@    s8 line linewidth 1.5
@    s8 line color 9
@    s8 line pattern 1
@    s8 baseline type 0
@    s8 baseline off
@    s8 dropline off
@    s8 fill type 0
@    s8 fill rule 0
@    s8 fill color 1
@    s8 fill pattern 1
@    s8 avalue off
@    s8 avalue type 2
@    s8 avalue char size 1.000000
@    s8 avalue font 0
@    s8 avalue color 1
@    s8 avalue rot 0
@    s8 avalue format general
@    s8 avalue prec 3
@    s8 avalue prepend ""
@    s8 avalue append ""
@    s8 avalue offset 0.000000 , 0.000000
@    s8 errorbar on
@    s8 errorbar place both
@    s8 errorbar color 9
@    s8 errorbar pattern 1
@    s8 errorbar size 1.000000
@    s8 errorbar linewidth 1.0
@    s8 errorbar linestyle 1
@    s8 errorbar riser linewidth 1.0
@    s8 errorbar riser linestyle 1
@    s8 errorbar riser clip off
@    s8 errorbar riser clip length 0.100000
@    s8 comment "Cols 2:3"
@    s8 legend  ""
@    s9 hidden false
@    s9 type xy
@    s9 symbol 0
@    s9 symbol size 1.000000
@    s9 symbol color 10
@    s9 symbol pattern 1
@    s9 symbol fill color 10
@    s9 symbol fill pattern 0
@    s9 symbol linewidth 1.0
@    s9 symbol linestyle 1
@    s9 symbol char 65
@    s9 symbol char font 0
@    s9 symbol skip 0
@    s9 line type 1
@    s9 line linestyle 1
@    s9 line linewidth 1.5
@    s9 line color 10
@    s9 line pattern 1
@    s9 baseline type 0
@    s9 baseline off
@    s9 dropline off
@    s9 fill type 0
@    s9 fill rule 0
@    s9 fill color 1
@    s9 fill pattern 1
@    s9 avalue off
@    s9 avalue type 2
@    s9 avalue char size 1.000000
@    s9 avalue font 0
@    s9 avalue color 1
@    s9 avalue rot 0
@    s9 avalue format general
@    s9 avalue prec 3
@    s9 avalue prepend ""
@    s9 avalue append ""
@    s9 avalue offset 0.000000 , 0.000000
@    s9 errorbar on
@    s9 errorbar place both
@    s9 errorbar color 10
@    s9 errorbar pattern 1
@    s9 errorbar size 1.000000
@    s9 errorbar linewidth 1.0
@    s9 errorbar linestyle 1
@    s9 errorbar riser linewidth 1.0
@    s9 errorbar riser linestyle 1
@    s9 errorbar riser clip off
@    s9 errorbar riser clip length 0.100000
@    s9 comment "Cols 2:3"
@    s9 legend  ""
@    s10 hidden false
@    s10 type xy
@    s10 symbol 0
@    s10 symbol size 1.000000
@    s10 symbol color 11
@    s10 symbol pattern 1
@    s10 symbol fill color 11
@    s10 symbol fill pattern 0
@    s10 symbol linewidth 1.0
@    s10 symbol linestyle 1
@    s10 symbol char 65
@    s10 symbol char font 0
@    s10 symbol skip 0
@    s10 line type 1
@    s10 line linestyle 1
@    s10 line linewidth 1.5
@    s10 line color 11
@    s10 line pattern 1
@    s10 baseline type 0
@    s10 baseline off
@    s10 dropline off
@    s10 fill type 0
@    s10 fill rule 0
@    s10 fill color 1
@    s10 fill pattern 1
@    s10 avalue off
@    s10 avalue type 2
@    s10 avalue char size 1.000000
@    s10 avalue font 0
@    s10 avalue color 1
@    s10 avalue rot 0
@    s10 avalue format general
@    s10 avalue prec 3
@    s10 avalue prepend ""
@    s10 avalue append ""
@    s10 avalue offset 0.000000 , 0.000000
@    s10 errorbar on
@    s10 errorbar place both
@    s10 errorbar color 11
@    s10 errorbar pattern 1
@    s10 errorbar size 1.000000
@    s10 errorbar linewidth 1.0
@    s10 errorbar linestyle 1
@    s10 errorbar riser linewidth 1.0
@    s10 errorbar riser linestyle 1
@    s10 errorbar riser clip off
@    s10 errorbar riser clip length 0.100000
@    s10 comment "Cols 2:3"
@    s10 legend  ""
@    s11 hidden false
@    s11 type xy
@    s11 symbol 0
@    s11 symbol size 1.000000
@    s11 symbol color 12
@    s11 symbol pattern 1
@    s11 symbol fill color 12
@    s11 symbol fill pattern 0
@    s11 symbol linewidth 1.0
@    s11 symbol linestyle 1
@    s11 symbol char 65
@    s11 symbol char font 0
@    s11 symbol skip 0
@    s11 line type 1
@    s11 line linestyle 1
@    s11 line linewidth 1.5
@    s11 line color 12
@    s11 line pattern 1
@    s11 baseline type 0
@    s11 baseline off
@    s11 dropline off
@    s11 fill type 0
@    s11 fill rule 0
@    s11 fill color 1
@    s11 fill pattern 1
@    s11 avalue off
@    s11 avalue type 2
@    s11 avalue char size 1.000000
@    s11 avalue font 0
@    s11 avalue color 1
@    s11 avalue rot 0
@    s11 avalue format general
@    s11 avalue prec 3
@    s11 avalue prepend ""
@    s11 avalue append ""
@    s11 avalue offset 0.000000 , 0.000000
@    s11 errorbar on
@    s11 errorbar place both
@    s11 errorbar color 12
@    s11 errorbar pattern 1
@    s11 errorbar size 1.000000
@    s11 errorbar linewidth 1.0
@    s11 errorbar linestyle 1
@    s11 errorbar riser linewidth 1.0
@    s11 errorbar riser linestyle 1
@    s11 errorbar riser clip off
@    s11 errorbar riser clip length 0.100000
@    s11 comment "Cols 2:3"
@    s11 legend  ""
@target G0.S0
@type xy
0 0
1.599 -2.587
-0.286 0.029
-0.043 -1.29
-1.75 -0.133
-1.776 1.136
-1.224 1.7
-1.233 2.155
-2.698 3.299
0.201 1.92
-0.496 0.127
-1.966 0.758
-1.257 1.93
-2.016 0.843
-0.803 0.107
-1.782 1.477
-0.574 0.345
-0.148 1.687
-0.476 0.682
-0.13 -0.154
-0.09 1.863
-1.475 0.639
-1.544 -0.843
-0.256 -0.044
-2.017 -0.514
-1.95 -1.358
-1.886 -0.331
-2.943 -0.879
-1.658 -1.627
-2.116 -0.098
-2.339 -1.663
-1.981 -1.767
-1.916 -2.033
-2.01 -2.21
-2.971 -2.067
-2.202 -2.992
-1.893 -3.64
-2.139 -3.564
-2.993 -3.402
-1.681 -3.39
-2.414 -2.514
-3.908 -3.521
-3.329 -5.58
-2.949 -7.119
-5.042 -6.332
-7.952 -11.337
-9.872 -8.818
-8.868 -11.14
-6.919 -10.828
-6.81 -9.614
-7.063 -8.806
-6.74 -9.623
-6.79 -10.269
-8.164 -10.955
-8.126 -11.817
-7.022 -11.594
-7.342 -12.755
-6.822 -12.568
-6.988 -11.935
-7.901 -13.759
-7.889 -10.633
-8.505 -11.945
-8.849 -13.174
-8.719 -12.975
-8.07 -12.262
-7.238 -14.149
-8.737 -13.317
-8.366 -12.768
-8.386 -12.663
-7.136 -12.431
-6.288 -13.645
-6.762 -13.467
-6.403 -13.5
-6.628 -11.786
-7.964 -11.771
-8.288 -12.228
-7.879 -11.356
-9.261 -10.267
-7.912 -11.411
-10.282 -10.52
-10.229 -8.76
-10.688 -9.197
-12.958 -6.248
-12.889 -6.086
-12.723 -5.973
-15.419 -3.375
-15.386 -4.138
-16.684 -2.737
-16.064 -1.304
-13.689 -3.793
-15.117 -3.549
-14.196 -6.327
-15.093 -3.499
-13.503 -5.039
-15.896 -2.069
-14.085 -3.865
-15.329 -2.739
-15.537 -1.896
-14.293 -2.507
-14.265 -2.161
-14.798 -1.134
-13.196 -3.373
-15.414 -1.139
-16.054 -1.367
-15.933 -0.759
-18.401 1.992
-18.028 2.193
-18.839 4.58
-19.278 4.213
-20.234 5.534
-22.575 6.989
-20.502 6.609
-21.652 7.738
-18.845 5.408
-20.502 4.506
-20.839 5.509
-19.125 6.133
-17.619 6.234
-19.078 7.118
-19.829 7.101
-19.55 7.671
-19.671 7.361
-19.908 7.102
-20.337 7.996
-20.075 8.371
-20.062 9
-20.839 10.224
-19.46 8.826
-21.11 9.615
-20.036 9.139
-21.064 9.177
-22.054 10.245
-21.159 9.378
-23.289 10.565
-21.562 11.466
-21.302 11.559
-20.338 10.976
-22.296 12.565
-20.68 11.158
-20.635 9.968
-21.763 10.457
-22.511 11.332
-20.92 10.96
-21.526 11.352
-22.26 12.814
-21.232 12.32
-21.31 12.45
-21.626 12.296
-23.588 13.158
-22.289 13.028
-22.964 13.065
-22.333 13.452
-22.127 13.001
-21.076 13.134
-21.949 13.036
-21.396 12.274
-21.207 12.29
-21.616 12.383
-21.491 11.834
-20.672 10.771
-21.546 10.959
-20.59 10.025
-21.095 11.089
-21.267 9.559
-21.322 9.123
-20.589 8.796
-19.844 8.608
-19.08 7.83
-18.719 6.728
-18.301 6.577
-18.363 6.12
-17.45 6.25
-16.976 5.359
-19.21 6.3
-18.513 5.552
-18.43 6.928
-17.632 6.01
-17.368 4.895
-16.372 5.625
-18.017 5.864
-16.906 5.682
-17.707 6.713
-16.88 6.176
-17.324 6.334
-16.233 6.042
-15.954 6.356
-15.424 4.836
-15.979 5.307
-15.473 4.781
-16.519 5.506
-14.948 4.347
-12.857 1.094
-12.036 0.506
-11.134 -0.595
-13.087 0.402
-10.565 -3.023
-8.75 -3.97
-6.362 -4.705
-6.054 -4.754
-3.809 -7.331
-5.208 -6.387
-3.986 -7.333
-3.404 -10.441
-2.68 -10.985
-1.329 -12.019
-2.201 -9.177
-2.228 -10.004
-2.721 -10.12
-0.753 -12.632
-1.192 -13.243
-2.896 -11.723
-2.391 -12.04
-1.735 -13.826
-2.03 -13.365
-2.505 -13.006
-1.565 -13.61
-1.804 -13.915
-1.759 -16.408
-2.093 -13.461
-1.364 -14.855
-3.371 -14.642
-1.297 -16.373
-2.208 -15.662
-1.099 -16.594
-1.061 -17.445
-0.94 -17.41
-0.264 -18.271
2.562 -18.816
1.56 -17.539
2.126 -20.225
3.327 -19.369
2.209 -21.201
3.809 -21.969
2.6 -21.524
5.066 -23.087
5.63 -24.127
5.066 -23.502
4.673 -22.942
5.107 -23.304
4.853 -24.886
4.569 -24.34
4.123 -23.916
5.122 -24.101
5.672 -24.95
6.065 -24.406
6.514 -25.497
6.639 -25.668
4.65 -24.673
6.174 -24.516
4.454 -25.021
6.768 -26.26
6.213 -26.152
8.322 -29.433
7.854 -28.361
10.06 -29.512
9.368 -29.47
8.267 -29.483
9.135 -29.55
8.463 -29.093
9.208 -29.102
8.791 -29.257
7.903 -29.922
8.504 -28.405
8.101 -27.666
6.945 -27.77
7.394 -26.984
9.261 -26.361
8.168 -27.994
7.453 -27.879
5.699 -25.946
8.144 -26.397
5.462 -25.976
6.743 -25.786
7.279 -24.904
6.673 -25.52
6.872 -25.314
6.905 -25.148
6.558 -25.575
5.861 -25.318
5.719 -24.219
5.202 -22.358
4.978 -22.973
5.222 -21.481
6.178 -22.81
4.454 -21.772
4.445 -19.55
3.201 -19.148
4.66 -21.361
4.237 -19.254
3.71 -18.099
3.618 -18.1
2.484 -17.69
3.829 -19.428
3.373 -17.985
2.3 -18.19
2.631 -16.965
3.271 -17.785
3.029 -17.277
2.406 -16.699
2.309 -16.355
2.792 -16.774
3.628 -16.434
2.048 -15.785
2.611 -16.33
2.502 -15.008
3.021 -15.864
2.669 -17.073
2.785 -14.981
3.207 -15.197
3.452 -16.597
3.547 -15.73
4.304 -14.938
2.839 -15.461
2.43 -15.44
2.697 -15.028
1.753 -14.247
1.702 -14.565
2.388 -15.061
3.183 -15.447
2.969 -14.006
2.112 -13.405
3.801 -15.234
2.719 -13.548
1.7 -14.24
3.131 -14.627
2.779 -16.074
3.522 -15.332
3.237 -16.251
4.263 -17.274
3.934 -16.107
3.115 -16.376
2.619 -16.98
3.659 -16.328
4.226 -17.043
4.539 -17.977
4.124 -16.55
3.726 -16.218
3.978 -17.389
4.515 -19.102
3.841 -17.38
4.278 -16.943
4.583 -17.053
5.828 -18.566
4.866 -18.029
1.681 -15.246
1.856 -16.224
-0.336 -13.299
-1.435 -12.545
-0.73 -12.336
-3.458 -8.859
-4.43 -7.542
-5.204 -5.18
-4.75 -4.666
-5.552 -1.845
-4.555 -3.687
-5.435 -3.263
-6.513 -1.308
-5.616 -2.22
-6.863 -2.378
-7.18 -1.177
&
@target G0.S1
@type xy
0 0
0.575 0.006
1.957 1.577
1.958 3.609
3.071 2.451
2.611 4.181
3.487 4.447
2.635 4.616
2.194 5.297
3.414 6.312
4.133 4.09
3.167 8.271
2.063 7.003
2.767 9.866
2.816 12.651
2.944 10.607
3.301 13.275
3.182 9.923
2.165 13.057
1.951 14.14
1.163 14.675
0.698 15.456
1.455 16.649
2.121 14.999
2.922 17.584
1.638 19.011
-0.298 21.335
-0.806 23.402
1.039 21.274
1.311 22.268
1.207 23.505
0.72 23.882
0.313 25.939
-0.772 27.393
0.297 28.071
0.068 29.329
-0.051 30.771
-2.051 33.689
-2.154 35.217
-1.806 36.675
-1.465 37.646
-1.178 37.802
-1.603 38.108
-1.888 40.585
-1.976 41.566
-3.114 41.422
-2.576 42.525
-3.413 43.806
-3.019 44.483
-4.062 45.167
-3.93 47.895
-5.082 47.834
-5.218 49.325
-4.866 49.416
-6.222 50.557
-5.946 51.128
-6.812 51.061
-6.636 51.81
-5.643 53.262
-6.856 52.657
-6.069 53.764
-7.436 53.28
-7.66 54.71
-6.64 55.342
-7.205 58.192
-9.2 59.472
-8.206 59.557
-7.445 59.542
-7.424 59.906
-8.056 59.915
-7.021 61.927
-7.589 61.651
-7.391 62.252
-9.403 62.457
-8.776 63.469
-9 64.056
-10.432 65.846
-11.557 65.717
-10.77 65.222
-10.878 65.923
-10.126 65.612
-10.095 66.233
-9.752 67.976
-10.774 67.796
-10.594 66.487
-10.868 67.361
-10.316 67.838
-11.046 68.046
-10.434 68.305
-10.12 69.848
-10.799 69.283
-10.858 68.986
-10.65 71.008
-11.472 74.196
-11.402 75.347
-11.577 74.538
-11.438 75.412
-11.271 79.757
-12.185 78.624
-12.299 79.116
-13.909 81.388
-15.578 81.144
-14.391 81.21
-15.671 81.871
-15.535 82.588
-15.439 83.994
-14.144 83.057
-14.279 82.82
-15.968 84.075
-15.984 83.323
-16.534 84.766
-15.775 84.816
-16.395 85.833
-17.315 86.474
-16.919 87.839
-16.64 88.756
-16.788 89.275
-16.134 88.618
-16.03 89.473
-16.302 91.621
-16.878 93.391
-18.15 94.107
-18.351 94.626
-16.921 95.257
-17.22 95.338
-17.536 97.037
-16.962 96.007
-16.634 99.495
-16.836 98.729
-17.301 97.698
-18.007 99.657
-18.866 100.228
-18.01 100.432
-18.527 101.108
-18.428 101.314
-18.279 100.695
-18.021 102.37
-18.704 102.983
-19.341 104.216
-18.775 106.069
-18.539 104.559
-18.711 105.787
-19.119 106.952
-19.47 107.856
-18.922 107.091
-19.533 108.2
-20.38 109.195
-19.64 107.726
-19.255 108.513
-19.241 110.205
-18.764 110.438
-18.583 112.099
-19.067 111.466
-18.944 112.964
-19.846 110.85
-20.616 111.439
-20.339 112.076
-18.592 111.475
-18.531 110.44
-18.184 112.318
-19.618 110.069
-19.442 110.232
-19.493 110.018
-19.549 110.035
-18.916 108.296
-18.225 108.003
-17.6 106.721
-17.707 106.976
-17.731 105.9
-16.771 103.721
-17.689 103.415
-17.159 102.682
-16.34 104.518
-16.711 102.976
-16.932 101.763
-15.322 100.773
-14.939 100.506
-14.081 97.734
-14.147 98.063
-14.535 97.203
-15.373 97.864
-14.098 97.626
-14.117 96.663
-13.122 96.625
-13.933 96.229
-13.766 95.818
-13.679 94.253
-13.956 95.405
-13.215 94.676
-12.442 95.137
-13.298 93.813
-13.175 93.322
-12.354 93.215
-12.747 92.463
-12.625 92.049
-13.191 94.097
-12.929 92.342
-13.995 91.211
-12.058 89.808
-12.248 90.377
-11.497 89.782
-11.562 88.34
-10.539 87.208
-11.442 86.761
-12.577 88.576
-11.482 86.565
-10.955 87.364
-11.096 85.44
-9.605 84.623
-9.701 82.978
-10.527 83.105
-10.264 82.722
-8.869 82.484
-9.291 82.052
-9.665 80.94
-9.785 79.357
-8.665 79.764
-7.925 79.234
-6.254 76.098
-7.953 75.57
-7.075 75.5
-8.007 76.598
-8.104 76.446
-8.053 75.694
-8.178 73.494
-9.23 73.816
-8.157 74.552
-7.215 73.671
-7.699 75.378
-8.478 74.665
-8.032 72.95
-7.512 71.566
-7.718 73.208
-7.114 70.597
-5.853 69.135
-5.311 67.827
-4.925 67.448
-5.559 67.859
-5.757 66.369
-5.584 66.116
-5.919 64.193
-6.112 63.673
-4.876 62.756
-3.307 59.638
-4.026 59.938
-4 59.032
-4.701 60.039
-4.444 59.955
-4.441 58.892
-5.427 60.318
-5.086 59.814
-2.433 56.51
-3.641 58.452
-3.295 55.569
-2.953 56.618
-2.727 54.656
-3.014 56.107
-2.096 55.71
-2.334 55.612
-1.538 54.286
-1.619 54.116
-1.894 54.296
-2.764 54.519
-1.486 53.238
-2.167 54.664
-2.457 53.764
-1.434 52.671
-1.214 53.128
-0.491 52.755
0.235 53.375
0.583 51.656
-0.449 53.329
0.579 50.205
0.553 51.717
0.773 51.455
1.713 50.285
2.758 48.573
2.155 48.459
2.341 47.865
2.002 46.802
2.909 45.882
3.584 45.346
4.294 43.609
3.668 44.631
5.006 40.686
3.415 42.281
3.98 41.11
4.571 40.688
5.289 39.997
4.872 40.004
5.122 40.427
5.032 39.491
5.861 38.288
6.357 37.917
5.119 36.004
7.147 36.812
6.369 36.156
7.396 33.209
7.115 35.07
7.633 35.07
7.228 35.349
7.269 33.942
7.325 34.381
8.065 34.756
8.394 34.532
7.289 34.32
7.439 33.819
7.802 34.305
7.4 34.202
8.016 33.952
7.953 34.44
8.589 33.87
8.445 34.654
8.676 33.118
8.95 32.839
8.888 34.267
10.439 32.206
8.962 33.934
9.046 35.159
10.778 34.498
12.278 33.793
10.747 33.962
10.28 33.172
10.437 34.383
9.482 35.246
10.728 33.495
10.368 34.265
10.174 34.874
9.791 35.88
8.754 35.94
7.412 37.023
8.034 37.634
7.451 39.302
8.244 39.268
6.625 39.83
7.025 41.641
6.577 43.208
5.81 43.482
6.586 44.033
6.717 46.014
6.725 45.414
6.32 45.987
4.507 46.942
4.237 47.812
4.316 50.172
4.267 48.863
4.233 49.626
3.453 49.53
2.945 50.794
2.923 52.664
2.382 52.392
3.031 50.301
3.417 52.912
2.807 52.283
3.432 52.47
3.277 53.614
3.414 52.505
4.579 52.126
4.921 50.377
3.621 53.574
&
@target G0.S2
@type xy
0 0
1.599 -2.587
-0.286 0.029
-0.043 -1.29
-1.75 -0.133
-1.776 1.136
-1.224 1.7
-1.233 2.155
-2.698 3.299
0.201 1.92
-0.496 0.127
-1.966 0.758
-1.257 1.93
-2.016 0.843
-0.803 0.107
-1.782 1.477
-0.574 0.345
-0.148 1.687
-0.476 0.682
-0.13 -0.154
-0.09 1.863
-1.475 0.639
-1.544 -0.843
-0.256 -0.044
-2.017 -0.514
-1.95 -1.358
-1.886 -0.331
-2.943 -0.879
-1.658 -1.627
-2.116 -0.098
-2.339 -1.663
-1.981 -1.767
-1.916 -2.033
-2.01 -2.21
-2.971 -2.067
-2.202 -2.992
-1.893 -3.64
-2.139 -3.564
-2.993 -3.402
-1.681 -3.39
-2.414 -2.514
-3.908 -3.521
-3.329 -5.58
-2.949 -7.119
-5.042 -6.332
-7.952 -11.337
-9.872 -8.818
-8.868 -11.14
-6.919 -10.828
-6.81 -9.614
-7.063 -8.806
-6.74 -9.623
-6.79 -10.269
-8.164 -10.955
-8.126 -11.817
-7.022 -11.594
-7.342 -12.755
-6.822 -12.568
-6.988 -11.935
-7.901 -13.759
-7.889 -10.633
-8.505 -11.945
-8.849 -13.174
-8.719 -12.975
-8.07 -12.262
-7.238 -14.149
-8.737 -13.317
-8.366 -12.768
-8.386 -12.663
-7.136 -12.431
-6.288 -13.645
-6.762 -13.467
-6.403 -13.5
-6.628 -11.786
-7.964 -11.771
-8.288 -12.228
-7.879 -11.356
-9.261 -10.267
-7.912 -11.411
-10.282 -10.52
-10.229 -8.76
-10.688 -9.197
-12.958 -6.248
-12.889 -6.086
-12.723 -5.973
-15.419 -3.375
-15.386 -4.138
-16.684 -2.737
-16.064 -1.304
-13.689 -3.793
-15.117 -3.549
-14.196 -6.327
-15.093 -3.499
-13.503 -5.039
-15.896 -2.069
-14.085 -3.865
-15.329 -2.739
-15.537 -1.896
-14.293 -2.507
-14.265 -2.161
-14.798 -1.134
-13.196 -3.373
-15.414 -1.139
-16.054 -1.367
-15.933 -0.759
-18.401 1.992
-18.028 2.193
-18.839 4.58
-19.278 4.213
-20.234 5.534
-22.575 6.989
-20.502 6.609
-21.652 7.738
-18.845 5.408
-20.502 4.506
-20.839 5.509
-19.125 6.133
-17.619 6.234
-19.078 7.118
-19.829 7.101
-19.55 7.671
-19.671 7.361
-19.908 7.102
-20.337 7.996
-20.075 8.371
-20.062 9
-20.839 10.224
-19.46 8.826
-21.11 9.615
-20.036 9.139
-21.064 9.177
-22.054 10.245
-21.159 9.378
-23.289 10.565
-21.562 11.466
-21.302 11.559
-20.338 10.976
-22.296 12.565
-20.68 11.158
-20.635 9.968
-21.763 10.457
-22.511 11.332
-20.92 10.96
-21.526 11.352
-22.26 12.814
-21.232 12.32
-21.31 12.45
-21.626 12.296
-23.588 13.158
-22.289 13.028
-22.964 13.065
-22.333 13.452
-22.127 13.001
-21.076 13.134
-21.949 13.036
-21.396 12.274
-21.207 12.29
-21.616 12.383
-21.491 11.834
-20.672 10.771
-21.546 10.959
-20.59 10.025
-21.095 11.089
-21.267 9.559
-21.322 9.123
-20.589 8.796
-19.844 8.608
-19.08 7.83
-18.719 6.728
-18.301 6.577
-18.363 6.12
-17.45 6.25
-16.976 5.359
-19.21 6.3
-18.513 5.552
-18.43 6.928
-17.632 6.01
-17.368 4.895
-16.372 5.625
-18.017 5.864
-16.906 5.682
-17.707 6.713
-16.88 6.176
-17.324 6.334
-16.233 6.042
-15.954 6.356
-15.424 4.836
-15.979 5.307
-15.473 4.781
-16.519 5.506
-14.948 4.347
-12.857 1.094
-12.036 0.506
-11.134 -0.595
-13.087 0.402
-10.565 -3.023
-8.75 -3.97
-6.362 -4.705
-6.054 -4.754
-3.809 -7.331
-5.208 -6.387
-3.986 -7.333
-3.404 -10.441
-2.68 -10.985
-1.329 -12.019
-2.201 -9.177
-2.228 -10.004
-2.721 -10.12
-0.753 -12.632
-1.192 -13.243
-2.896 -11.723
-2.391 -12.04
-1.735 -13.826
-2.03 -13.365
-2.505 -13.006
-1.565 -13.61
-1.804 -13.915
-1.759 -16.408
-2.093 -13.461
-1.364 -14.855
-3.371 -14.642
-1.297 -16.373
-2.208 -15.662
-1.099 -16.594
-1.061 -17.445
-0.94 -17.41
-0.264 -18.271
2.562 -18.816
1.56 -17.539
2.126 -20.225
3.327 -19.369
2.209 -21.201
3.809 -21.969
2.6 -21.524
5.066 -23.087
5.63 -24.127
5.066 -23.502
4.673 -22.942
5.107 -23.304
4.853 -24.886
4.569 -24.34
4.123 -23.916
5.122 -24.101
5.672 -24.95
6.065 -24.406
6.514 -25.497
6.639 -25.668
4.65 -24.673
6.174 -24.516
4.454 -25.021
6.768 -26.26
6.213 -26.152
8.322 -29.433
7.854 -28.361
10.06 -29.512
9.368 -29.47
8.267 -29.483
9.135 -29.55
8.463 -29.093
9.208 -29.102
8.791 -29.257
7.903 -29.922
8.504 -28.405
8.101 -27.666
6.945 -27.77
7.394 -26.984
9.261 -26.361
8.168 -27.994
7.453 -27.879
5.699 -25.946
8.144 -26.397
5.462 -25.976
6.743 -25.786
7.279 -24.904
6.673 -25.52
6.872 -25.314
6.905 -25.148
6.558 -25.575
5.861 -25.318
5.719 -24.219
5.202 -22.358
4.978 -22.973
5.222 -21.481
6.178 -22.81
4.454 -21.772
4.445 -19.55
3.201 -19.148
4.66 -21.361
4.237 -19.254
3.71 -18.099
3.618 -18.1
2.484 -17.69
3.829 -19.428
3.373 -17.985
2.3 -18.19
2.631 -16.965
3.271 -17.785
3.029 -17.277
2.406 -16.699
2.309 -16.355
2.792 -16.774
3.628 -16.434
2.048 -15.785
2.611 -16.33
2.502 -15.008
3.021 -15.864
2.669 -17.073
2.785 -14.981
3.207 -15.197
3.452 -16.597
3.547 -15.73
4.304 -14.938
2.839 -15.461
2.43 -15.44
2.697 -15.028
1.753 -14.247
1.702 -14.565
2.388 -15.061
3.183 -15.447
2.969 -14.006
2.112 -13.405
3.801 -15.234
2.719 -13.548
1.7 -14.24
3.131 -14.627
2.779 -16.074
3.522 -15.332
3.237 -16.251
4.263 -17.274
3.934 -16.107
3.115 -16.376
2.619 -16.98
3.659 -16.328
4.226 -17.043
4.539 -17.977
4.124 -16.55
3.726 -16.218
3.978 -17.389
4.515 -19.102
3.841 -17.38
4.278 -16.943
4.583 -17.053
5.828 -18.566
4.866 -18.029
1.681 -15.246
1.856 -16.224
-0.336 -13.299
-1.435 -12.545
-0.73 -12.336
-3.458 -8.859
-4.43 -7.542
-5.204 -5.18
-4.75 -4.666
-5.552 -1.845
-4.555 -3.687
-5.435 -3.263
-6.513 -1.308
-5.616 -2.22
-6.863 -2.378
-7.18 -1.177
&
@target G0.S3
@type xy
0 0
0.525 -0.316
-1.48 -0.083
-1.61 0.134
-1.65 0.218
-1.873 0.53
-0.784 -1.021
-1.758 -0.372
-1.251 -0.449
-1.538 0.609
-1.443 -0.578
-1.673 -0.969
-0.986 0.237
-1.55 -0.709
-1.343 -0.749
-0.685 -0.737
-0.452 -0.35
-0.779 -0.426
-0.963 0.466
-0.926 -1.046
-1.249 -1.261
-1.624 -1.129
-2.334 -1.238
-1.045 -0.861
-0.26 0.005
-0.91 -1.426
-1.658 -0.123
-1.611 -0.957
-1.601 -1.527
-0.987 0.069
-1.293 0.175
-2.472 -1.289
-2.629 -1.112
-2.569 -1.59
-1.869 -0.68
-2.032 -1.568
-1.909 0.234
-3.263 -1.274
-4.258 -1.171
-2.618 -1.779
-3.487 -1.501
-2.129 -0.567
-2.96 -1.757
-1.549 -2.05
-3.097 -2.013
-2.653 -1.219
-3.334 -0.94
-3.187 -1.034
-2.302 -2.963
-2.222 -2.893
-3.71 -2.593
-3.079 -1.416
-3.098 -1.826
-2.972 -2.259
-2.342 -2.003
-3.597 -2.74
-2.713 -2.713
-3.443 -2.029
-2.751 -1.87
-2.38 -2.398
-2.595 -2.175
-2.684 -3.004
-3.472 -2.524
-3.635 -2.502
-3.764 -2.09
-3.572 -2.256
-2.486 -2.764
-3.166 -2.859
-1.551 -3.318
-2.899 -4.132
-3.849 -2.454
-2.791 -2.357
-2.903 -2.445
-0.782 -3.72
-2.318 -2.733
-3.359 -4.023
-2.291 -4.398
-3.87 -3.663
-3.456 -5.33
-4.188 -4.525
-3.312 -3.871
-2.555 -5.153
-2.807 -4.126
-3.37 -5.883
-2.802 -4.663
-4.546 -4.498
-4.251 -5.223
-4.188 -5.095
-2.967 -6.271
-3.717 -5.513
-3.616 -7.577
-5.234 -6.762
-4.717 -6.619
-4.933 -6.385
-5.483 -6.445
-4.161 -6.034
-2.355 -6.85
-3.316 -6.164
-3.935 -6.875
-4.691 -7.961
-5.184 -8.461
-4.059 -8.487
-3.841 -7.374
-3.662 -8.548
-3.968 -9.429
-3.389 -9.018
-3.263 -9.423
-4.185 -9.067
-4.235 -8.924
-4.241 -10.007
-4.431 -10.297
-5.189 -10.3
-5.368 -10.739
-5.551 -11.877
-5.004 -10.576
-5.05 -10.476
-4.113 -10.601
-2.504 -11.348
-2.806 -11.401
-3.388 -11.486
-5.179 -11.411
-4.24 -12.225
-4.125 -11.736
-3.183 -10.826
-3.233 -11.925
-2.203 -11.765
-2.21 -12.589
-2.573 -12.4
-3.625 -13.625
-4.652 -13.606
-4.924 -12.693
-5.413 -14.008
-4.242 -13.095
-2.808 -13.888
-2.192 -14.817
-3.446 -13.797
-3.885 -14.097
-4.482 -13.769
-4 -13.867
-3.641 -14.067
-4.366 -14.011
-3.428 -14.515
-3.792 -13.906
-5.033 -14.381
-5.224 -15.101
-4.218 -14.293
-3.923 -15.023
-3.838 -15.22
-3.418 -15.451
-4.015 -14.722
-4.295 -14.935
-5.029 -13.746
-4.694 -14.733
-4.922 -14.782
-2.748 -14.886
-3.522 -15.278
-3.451 -15.299
-3.123 -15.364
-4.252 -15.858
-3.97 -14.224
-2.307 -14.415
-2.996 -15.39
-2.346 -15.748
-3.906 -16.03
-3.472 -15.155
-4.323 -16.375
-4.313 -16.303
-4.036 -15.676
-4.098 -16.056
-3.679 -16.6
-2.228 -14.495
-3.603 -16.377
-3.174 -16.311
-4.281 -15.388
-2.628 -15.385
-2.831 -14.677
-3.066 -15.574
-1.956 -16.467
-1.939 -16.858
-1.998 -17.661
-2.561 -14.676
-4.145 -15.875
-2.663 -16.864
-3.807 -14.589
-2.241 -15.993
-1.845 -17.37
-3.007 -15.754
-3.176 -16.116
-3.576 -15.568
-1.974 -15.776
-2.767 -15.806
-2.245 -16.693
-3.391 -16.129
-2.868 -15.356
-3.183 -16.772
-3.889 -15.762
-3.465 -15.616
-4.305 -15.674
-2.945 -16.828
-3.426 -17.109
-3.072 -16.894
-2.93 -17.864
-3.91 -16.638
-5.328 -16.795
-4.104 -15.633
-3.576 -18.064
-2.127 -15.26
-1.784 -14.469
-1.811 -15.44
-2.345 -15.557
-3.79 -15.465
-2.855 -15.35
-2.076 -15.483
-3.145 -15.308
-2.845 -15.678
-2.595 -14.569
-2.108 -13.996
-3.329 -15.68
-3.162 -14.853
-5.41 -16.14
-3.406 -14.8
-2.305 -14.966
-3.987 -14.681
-2.232 -14.669
-2.733 -14.445
-3.828 -14.234
-3.551 -14.198
-2.368 -13.334
-3.248 -13.643
-3.357 -13.944
-5.064 -14.476
-5.674 -15.127
-6.124 -14.457
-7.536 -14.492
-7.359 -14.021
-8.983 -12.482
-10.493 -13.13
-10.64 -11.652
-12.076 -11.723
-11.992 -11.207
-14.985 -11.587
-15.661 -11.404
-16.252 -10.266
-17.17 -9.249
-15.95 -9.236
-14.646 -9.402
-16.508 -8.896
-16.618 -8.549
-16.62 -8.785
-17.879 -5.248
-17.12 -6.459
-17.486 -6.575
-17.308 -8.895
-16.906 -10.238
-18.921 -9.267
-19.308 -9.101
-20.257 -8.753
-20.145 -9.039
-17.873 -9.534
-18.752 -11.158
-18.19 -9.302
-19.114 -8.607
-19.937 -7.913
-19.911 -6.705
-20.698 -7.039
-21.09 -6.627
-19.848 -5.444
-20.575 -5.047
-21.169 -4.521
-22.14 -4.014
-24.539 -4.786
-23.258 -4.134
-24.245 -4.414
-25.255 -4.9
-25.635 -5.433
-25.647 -5.668
-24.601 -5.686
-26.368 -5.592
-26.951 -5.382
-28.032 -4.629
-27.59 -5.309
-26.972 -3.937
-25.87 -4.945
-27.886 -3.189
-27.425 -1.64
-28.252 -0.27
-28 -2.427
-29.657 -1.655
-29.001 -1.01
-30.466 -1.471
-27.941 -1.565
-28.433 -1.543
-30.63 -1.062
-29.54 -1.623
-30.171 -0.512
-29.069 -0.511
-29.316 0.341
-29.622 0.108
-29.648 -0.212
-29.814 -0.688
-31.102 0.615
-32.115 1.233
-31.531 0.309
-31.771 1.829
-32.223 2.287
-33.62 2.349
-30.814 2.178
-33.744 2.606
-36.206 2.407
-35.891 2.817
-36.468 3.001
-36.058 3.846
-36.981 2.804
-35.72 2.697
-36.753 3.916
-37.629 3.28
-37.547 3.844
-37.831 3.859
-36.232 3.837
-34.553 2.759
-34.323 3.4
-34.983 3.09
-35.755 4.707
-36.387 5.871
-36.964 6.815
-37.638 6.661
-35.506 6.331
-35.824 5.86
-34.696 6.13
-36.175 5.172
-38.514 5.654
-37.449 5.479
-37.016 5.264
-37.177 6.076
-36.522 6.133
-37.571 6.254
-38.025 5.462
-37.672 6.025
-38.547 6.382
-39.293 5.093
-39.137 5.194
-38.576 6.473
-36.625 4.758
-35.264 4.862
-35.953 4.79
-35.715 4.962
-36.286 4.507
-37.393 4.108
-36.634 4.791
-35.705 3.665
-35.187 3.253
-35.501 3.034
-34.623 3.488
-36.249 3.984
-35.852 4.362
-35.479 4.155
-36.315 3.314
-35.714 3.533
-36.184 4.403
-34.474 4.838
&
@target G0.S4
@type xy
0 0
-2.114 1.388
-1.116 2.28
-2.498 4.597
-2.293 6.061
-2.33 6.976
-2.755 8.733
-3.823 9.247
-4.169 9.42
-4.252 10.524
-5.662 11.898
-5.666 10.815
-8.184 11.694
-8.176 11.334
-9.625 12.986
-11.415 14.193
-12.456 15.615
-13.061 15.006
-13.551 17.351
-13.231 16.922
-12.813 18.247
-13.426 17.68
-12.381 18.605
-12.473 18.112
-13.15 19.205
-11.661 19.611
-11.832 18.297
-11.616 19.422
-12.66 19.026
-12.571 19.379
-13.817 19.725
-13.035 19.865
-13.537 20.366
-13.567 21.195
-12.093 22.203
-12.971 21.191
-14.181 24.911
-13.93 25.857
-16.28 26.257
-16.452 28.789
-17.913 30.803
-19.5 32.164
-20.347 32.635
-21.674 34.186
-24.031 33.02
-24.612 35.319
-25.1 36.031
-26.454 35.784
-27.243 36.73
-27.569 37.775
-28.834 37.64
-29.231 37.322
-29.755 38.758
-30.602 39.468
-31.184 39.168
-30.792 39.893
-30.905 39.542
-31.421 40.978
-32.332 39.435
-30.426 40.027
-32.671 37.705
-30.381 35.6
-31.402 35.617
-32.703 36.06
-31.616 35.04
-31.747 34.294
-32.217 34.522
-31.802 34.254
-32.453 33.08
-31.937 32.2
-33.067 32.419
-32.116 32.016
-31.718 31.016
-31.915 29.967
-31.286 29.369
-31.192 29.211
-32.291 27.941
-29.236 25.784
-31.315 25.329
-32.205 23.938
-32.03 22.768
-31.183 19.985
-32.593 17.761
-32.105 16.944
-32.746 15.215
-32.763 13.414
-33.116 10.052
-32.99 8.423
-31.898 6.976
-31.092 4.69
-30.922 4.097
-29.504 1.818
-28.536 2.031
-26.808 2.758
-28.035 0.576
-27.025 0.114
-28.343 -1.847
-27.627 -2.127
-28.402 -3.532
-29.098 -4.113
-29.235 -4.5
-28.922 -6.986
-29.145 -7.874
-28.924 -8.386
-29.211 -8.473
-29.711 -10.694
-31.776 -12.636
-32.788 -14.649
-32.565 -14.762
-31.9 -15.65
-31.652 -14.787
-32.638 -17.376
-32.694 -17.997
-33.836 -20.484
-34.296 -21.242
-36.696 -23.429
-38.348 -25.529
-38.206 -26.851
-37.094 -26.815
-38.025 -27.39
-38.719 -29.125
-38.504 -28.784
-40.314 -30.824
-42.204 -29.594
-43.927 -30.826
-41.814 -32.936
-41.763 -33.245
-43.925 -32.16
-45.799 -32.55
-45.808 -33.979
-46.497 -33.512
-46.459 -34.434
-47.521 -33.895
-47.982 -34.529
-49.001 -35.155
-49.988 -36.56
-50.632 -36.314
-51.46 -36.017
-53.726 -36.981
-55.292 -36.684
-53.441 -35.549
-54.287 -38.298
-55.327 -37.538
-56.248 -37.042
-55.472 -37.804
-56.135 -38.878
-57.82 -38.351
-57.407 -39.477
-56.487 -38.19
-56.26 -39.135
-57.693 -40.39
-59.538 -40.026
-58.558 -39.475
-59.625 -38.179
-58.178 -39.089
-59.223 -39.565
-61.111 -37.262
-59.04 -38.593
-59.526 -38.732
-59.11 -39.347
-61.219 -38.393
-59.961 -38.538
-60.043 -38.68
-61.028 -38.605
-61.54 -38.07
-61.682 -39.708
-61.476 -38.699
-61.208 -38.339
-61.212 -38.505
-62.28 -37.402
-61.438 -38.698
-62.243 -36.627
-61.508 -36.524
-60.752 -35.962
-39.909 -37.822
-61.002 -36.37
-59.301 -35.603
-59.568 -35.482
-59.081 -35.5
-58.798 -34.326
-58.182 -35.424
-58.944 -35.124
-59.231 -34.648
-59.228 -32.08
-57.219 -33.121
-58.081 -33.399
-57.628 -31.975
-56.996 -30.637
-55.888 -30.131
-55.175 -31.877
-53.509 -29.894
-52.14 -28.446
-51.057 -27.957
-51.361 -27.331
-50.891 -26.071
-51.755 -25.584
-50.983 -26.204
-49.894 -24.099
-48.244 -22.794
-47.108 -23.285
-46.567 -21.011
-45.914 -20.879
-46.144 -21.821
-44.975 -22.464
-45.005 -21.708
-42.964 -21.358
-40.87 -20.579
-41.002 -19.318
-40.584 -19.797
-39.392 -20.149
-39.75 -19.004
-38.48 -20.077
-37.233 -19.36
-36.742 -16.889
-36.328 -19.469
-35.565 -18.23
-35.557 -16.887
-36.208 -17.766
-35.583 -18.72
-33.695 -17.807
-33.612 -17.34
-32.363 -15.21
-31.431 -15.318
-32.227 -15.768
-32.985 -17.292
-33.606 -15.961
-32.9 -15.39
-31.005 -17.013
-31.074 -15.57
-31.977 -15.601
-31.654 -15.17
-31.044 -14.441
-30.221 -13.573
-31.019 -13.868
-30.033 -13.812
-28.567 -13.278
-27.869 -13.689
-29.042 -14.004
-28.862 -12.996
-29.481 -14.625
-30.471 -15.533
-30.717 -14.836
-29.615 -15.417
-30.288 -15.466
-31.05 -17.217
-30.655 -17.192
-32.415 -17.124
-33.485 -17.881
-33.528 -17.384
-33.349 -17.921
-33.299 -17.731
-34.888 -17.727
-32.34 -17.589
-34.271 -18.933
-34.865 -17.946
-36.77 -19.846
-36.024 -19.041
-35.181 -20.074
-35.904 -19.545
-35.288 -20.695
-35.29 -20.396
-35.419 -19.932
-35.836 -20.058
-35.752 -20.756
-34.372 -20.996
-34.152 -21.165
-32.222 -20.775
-33.902 -23.024
-34.288 -23.747
-34.907 -24.128
-36.212 -26.576
-35.787 -26.805
-35.685 -28.41
-34.111 -27.388
-35.01 -28.829
-34.584 -28.652
-34.906 -30.354
-31.79 -30.778
-38.122 -31.007
-39.042 -32.615
-40.747 -33.942
-38.011 -33.523
-38.51 -33.783
-38.096 -33.846
-38.982 -34.792
-40.08 -35.265
-41.882 -35.185
-41.327 -35.817
-39.089 -36.081
-41.04 -37.098
-40.572 -36.784
-39.645 -36.659
-42.201 -37.213
-40.854 -37.865
-41.436 -38.71
-41.003 -39.902
-40.419 -41.185
-41.889 -41.113
-41.996 -38.367
-41.794 -39.287
-42.22 -39.255
-43.345 -41.044
-42.231 -40.423
-42.323 -42.256
-43.426 -43.298
-43.356 -46.4
-43.701 -46.384
-45.955 -47.085
-47.392 -48.36
-48.146 -49.604
-48.524 -49.944
-48.115 -51.686
-48.464 -50.998
-48.115 -53.492
-47.241 -53.941
-48.831 -55.16
-49.07 -55.846
-48.833 -57.05
-49.339 -56.196
-46.715 -57.177
-47.64 -58.139
-46.395 -55.946
-47.662 -55.639
-47.125 -55.604
-46.925 -52.884
-44.311 -51.259
-45.484 -51.816
-45.957 -51.228
-44.449 -46.811
-45.169 -46.254
-45.934 -45.729
-45.896 -43.655
-44.29 -41.195
-44.537 -39.132
-43.779 -38.177
-45.863 -36.673
-45.314 -37.355
-45.109 -37.486
-45.77 -36.776
-46.5 -36.222
-45.246 -35.317
-44.166 -34.629
-44.538 -33.678
-43.188 -33.899
-44.198 -34.19
-44.269 -31.039
-44.752 -31.05
-44.175 -32.501
-44.931 -31.079
-40.969 -32.753
-39.846 -32.443
-39.163 -31.77
-39.871 -31.642
-39.084 -31.135
-38.592 -31.883
-39.836 -32.156
-38.789 -31.878
-38.77 -29.447
-35.751 -28.189
-35.836 -29.8
&
@target G0.S5
@type xy
0 0
0.688 -2.399
-0.4 -3.794
0.253 -2.427
-0.038 -3.201
0.674 -1.424
0.28 0.983
1.023 0.319
1.854 1.51
0.762 0.85
0.644 2.724
2.824 1.336
0.112 -0.472
0.968 -0.013
2.511 -0.083
3.046 1.139
1.354 0.62
0.983 0.057
-0.62 -0.368
0.15 -0.007
-1.299 -0.095
-0.357 -1.126
-1.124 -0.393
-0.819 1.829
0.31 1.716
2.602 3.081
2.284 3.864
2.103 2.341
0.386 1.196
0.183 0.408
1.818 0.365
1.867 0.432
2.11 1.108
0.646 0.648
2.188 1.729
3.155 1.007
1.448 2.777
2.551 2.657
1.203 2.728
2.013 2.93
2.323 3.189
2.3 2.606
2.975 1.949
3.343 1.177
2.297 1.59
1.541 1.144
2.292 1.094
2.593 -0.458
3.373 0.427
2.822 1.429
-0.677 -0.975
-0.357 -3.277
0.534 -0.257
1.933 -0.384
-0.028 0.136
0.462 0.573
1.084 1.804
1.783 1.245
2.179 0.562
1.447 1.143
0.118 0.48
1.598 -0.172
-1.107 1.13
-0.926 0.169
-1.736 0.012
-1.105 0.273
-1.062 0.052
-0.964 0.464
-0.126 2.094
0.539 1.918
1.832 0.758
1.363 1.336
0.651 0.562
0.599 1.815
0.395 0.325
-0.289 0.909
1.703 1.854
1.23 3.623
1.032 3.6
1.558 4.063
0.908 4.217
0.997 3.346
-0.942 0.681
0.837 1.5
0.836 0.216
0.918 1.324
1.382 1.509
-1.41 0.443
-1.182 1.917
-1.148 0.158
-1.343 0.555
0.785 0.429
-0.017 1.644
0.206 2.982
-0.341 -0.409
0.631 0.285
0.541 -0.369
0.905 0.878
0.381 0.995
0.239 2.327
-0.667 1.544
1.182 3.336
-0.198 2.167
0.139 2.727
0.089 1.85
0.01 0.929
-0.842 0.728
0.11 1.123
0.015 1.541
-0.378 0.69
0.798 1.008
-1.276 1.904
-1.246 2.593
-1.442 3.261
-1.064 2.532
-0.758 1.844
-1.439 0.464
-1.206 2.918
-2.056 2.397
-1.493 1.347
-2.442 1.952
-3.249 1.954
-3.034 2.556
-1.681 2.341
-2.511 3.092
-3.38 2.114
-2.136 0.736
-2.168 1.22
-2.318 1.609
-2.85 2.056
-3.622 2.404
-4.508 0.513
-2.89 2.725
-3.115 1.482
-3.506 0.578
-4.164 0.978
-3.101 2.542
-3.051 0.574
-3.458 2.898
-1.767 1.567
-3.645 -0.947
-2.926 0.798
-3.808 1.61
-3.022 2.334
-4.119 0.436
-3.879 -0.088
-4.156 -0.547
-4.686 0.784
-3.469 -0.069
-2.899 0.295
-3.086 0.953
-3.254 1.165
-2.266 0.91
-3.08 0.641
-3.098 0.388
-3.021 -0.428
-3.29 0.277
-2.717 0.447
-3.983 0.834
-3.724 0.009
-3.642 0.118
-3.728 1.193
-3.325 -0.043
-4.486 -0.448
-3.557 -0.377
-3.477 -0.007
-5.878 0.376
-4.234 -0.295
-3.677 0.291
-4.14 -1.112
-3.647 -1.329
-3.963 -1.883
-3.707 -1.427
-4.178 0.514
-3.902 -1.044
-3.086 -0.32
-3.188 -0.732
-3.731 -0.507
-3.145 -0.843
-3.463 -1.056
-4.127 -0.072
-3.441 -0.879
-3.813 -1.154
-3.532 -0.75
-3.374 -1.415
-2.226 -0.874
-3.614 -0.218
-3.238 -0.651
-3.237 -1.508
-3.73 -0.053
-3.665 -0.775
-3.483 -0.888
-3.562 -0.98
-3.993 -0.693
-4.87 -0.949
-3.359 -1.262
-3.083 -2.842
-4.124 -1.862
-4.427 -1.377
-3.431 -1.321
-3.524 -0.665
-3.675 0.469
-2.646 -0.841
-3.521 -0.406
-3.716 -0.243
-2.381 -0.6
-3.373 0.831
-3.126 0.041
-3.707 -0.208
-2.69 0.33
-1.699 0.492
-1.956 -0.513
-2.281 -0.314
-3.316 0
-3.318 -0.793
-3.996 -1.4
-3.135 -0.872
-2.169 -1.221
-3.038 -0.541
-2.982 -1.19
-2.966 0.167
-3.405 -0.263
-2.699 -0.431
-3.064 -0.817
-2.919 0.11
-3.075 -1.304
-2.846 -1.486
-3.169 -1.476
-3.24 -0.483
-3.081 -0.344
-3.119 0.152
-4.07 -0.282
-3.157 -0.518
-3.01 -0.166
-3.577 -0.536
-2.784 0.022
-2.591 -0.401
-3.197 -0.26
-3.051 -0.519
-3.919 -0.35
-3.803 -0.146
-3.16 -1.022
-2.712 -0.547
-3.869 -0.814
-3.334 -0.585
-2.759 -1.063
-2.75 -0.57
-2.576 -0.405
-2.346 -0.774
-2.599 -1.278
-2.647 -1.804
-3.38 -2.006
-4.327 -1.371
-3.658 -0.383
-3.497 -0.554
-3.097 -1.502
-3.04 -1.939
-2.796 -1.806
-3.263 -1.678
-3.439 -1.436
-4.71 -2.244
-3.462 -1.146
-3.188 -0.586
-3.401 -0.388
-3.178 -0.935
-2.644 -1.947
-3.41 -1.225
-3.239 -0.517
-2.958 -0.854
-2.5 -0.662
-2.873 -1.056
-2.577 -0.586
-2.878 -0.19
-2.48 -1.222
-3.098 -0.76
-3.612 -1.124
-1.977 -1.675
-2.794 -0.479
-2.54 -1.399
-3.255 -2.358
-3.514 -1.571
-2.798 -1.823
-3.393 -0.492
-3.732 -1.915
-3.146 -1.086
-2.613 -0.76
-2.967 0.354
-2.321 -0.715
-2.069 -0.21
-2.91 -0.271
-3.435 0.686
-3.053 -0.373
-3.171 -0.338
-3.341 -0.843
-2.929 -0.591
-2.623 -0.327
-2.603 -0.278
-2.872 -0.12
-3.7 -1.424
-3.486 -0.399
-3.479 -1.626
-3.391 -0.715
-3.499 -1.55
-3.681 -1.086
-4.024 -0.856
-3.908 -0.864
-3.748 -0.255
-3.196 -1.113
-2.602 -1.052
-3.098 -2.328
-3.809 -1.235
-2.766 -0.246
-3.219 -1.354
-3.532 -0.77
-3.229 -0.336
-2.596 0.11
-2.727 -0.619
-2.574 -1.361
-3.188 -1.989
-2.981 -1.455
-2.931 -2.159
-2.877 -1.634
-2.808 -2.205
-3.155 -1.201
-2.079 0.322
-2.031 -1.043
-2.83 -1.503
-2.644 -1.455
-2.582 -2.127
-3.272 -1.206
-2.93 -1.937
-2.615 -0.634
-3.61 -1.187
-3.029 -0.684
-3.576 -1.397
-3.441 -1.707
-3.87 -1.099
-3.834 -0.797
-3.013 -1.297
-3.666 -1.727
-2.392 -0.202
-3.251 -1.35
-3.169 -1.042
-3.296 -1.051
-3.341 -0.43
-0.939 -1.87
-2.895 -2.567
-2.464 -1.975
-3.47 -1.729
-3.742 -1.67
-4.166 -1.709
-2.129 -1.494
-2.367 -0.69
-3.506 -1.514
-3.27 -1.886
-3.265 -0.377
-3.039 -1.037
-3.712 -0.398
-3.248 -1.739
-2.45 -1.131
&
@target G0.S6
@type xy
0 0
0.877 -1.013
1.644 -1.143
0.269 -0.23
0.786 -0.751
1.161 -0.559
0.818 -0.637
0.802 -0.294
1.695 -0.098
-0.925 0.687
-0.278 1.266
0.057 0.346
0.976 0.16
1.542 -0.241
2.856 -0.416
0.466 0.243
1.488 -0.538
1.652 -0.797
2.777 -1.334
3.624 -1.433
0.876 -1.005
1.917 -1.327
1.148 -1.442
3.118 -2.429
2.546 -2.419
2.927 -2.616
4.144 -4.638
3.522 -3.734
3.808 -4.555
4.625 -4.508
3.722 -4.193
4.093 -5.243
5.434 -8.045
5.392 -8.854
5.639 -8.998
6.129 -10.49
7.977 -9.668
8.615 -12.159
8.273 -9.754
8.869 -11.165
8.247 -12.27
10.136 -13.049
11.185 -14.06
11.747 -14.541
11.941 -15.548
12.406 -18.385
15.889 -23.563
16.805 -25.659
17.422 -29.326
19.564 -31.483
18.973 -33.011
20.585 -36.644
22.058 -38.858
24.648 -40.888
23.656 -43.179
26.788 -45.406
27.668 -47.957
29.19 -51.723
32.025 -53.907
34.319 -58.821
37.591 -61.379
43.332 -67.773
47.374 -69.619
52.653 -71.85
67.709 -71.244
72.709 -67.348
75.531 -60.321
78.664 -56.693
68.446 -49.382
68.042 -48.534
65.194 -50.003
61.968 -51.708
59.773 -51.489
58.599 -50.009
57.842 -51.672
57.627 -51.932
64.443 -51.926
62.585 -54.742
57.269 -53.472
60.474 -52.181
67.146 -49.618
65.348 -50.719
65.396 -50.821
66.511 -50.648
69.165 -50.104
68.404 -50.614
67.58 -50.579
68.472 -51.501
66.18 -50.751
70.717 -49.196
71.646 -48.159
72.786 -49.148
70.933 -48.074
68.565 -50.042
73.814 -47.561
76.581 -48.225
74.691 -47.005
76.086 -47.67
72.804 -47.059
74.38 -47.713
75.078 -48.41
74.724 -46.781
75.449 -46.469
73.962 -46.148
73.796 -45.637
78.084 -46.541
77.211 -47.778
79.433 -45.627
76.103 -45.514
77.389 -42.719
83.405 -43.506
80.112 -42.821
83.555 -41.511
87.157 -39.365
91.323 -35.788
93.646 -34.218
93.569 -33.785
96.314 -31.553
99.307 -30.231
98.281 -29.671
102.109 -27.68
104.221 -26.493
106.58 -25.429
109.143 -23.632
111.313 -20.543
110.894 -19.446
114.139 -17.397
113.999 -14.576
115.095 -13.717
117.548 -12.222
119.73 -10.408
121.479 -11.462
124.67 -13.909
129.132 -15.188
134.008 -16.908
132.21 -22.48
115.695 -31.198
106.832 -32.273
106.779 -31.119
102.363 -32.106
98.844 -33.424
97.223 -32.795
97.309 -32.879
93.567 -33.137
93.148 -33.509
92.645 -33.067
89.374 -33.679
91.941 -30.643
91.461 -30.826
95.884 -28.18
91.625 -30.363
88.163 -31.894
91.296 -30.54
92.876 -30.644
93.178 -29.857
93.697 -29.182
93.229 -29.501
92.244 -30.477
90.298 -29.905
89.965 -30.122
90.962 -28.863
93.828 -28.611
92.44 -30.987
94.145 -29.28
90.484 -31.387
92.202 -29.573
93.463 -28.69
93.873 -28.463
94.278 -29.194
93.642 -29.199
93.901 -29.779
92.593 -30.656
92.319 -31.103
92.99 -30.818
92.949 -29.666
93.54 -29.874
91.583 -29.876
91.528 -30.416
96.205 -28.425
93.54 -30.859
92.131 -30.117
93.457 -29.95
96.83 -28.866
93.496 -30.257
93.929 -29.101
94.674 -28.117
93.797 -30.2
93.893 -29.45
93.16 -30.324
93.388 -28.875
92.686 -29.605
93.709 -28.964
90.831 -29.94
93.09 -29.261
95.471 -28.069
93.609 -29.545
94.229 -28.87
93.016 -28.378
93.088 -28.393
93.496 -28.97
93.419 -28.852
95.212 -28.576
93.421 -28.918
93.739 -29.863
93.122 -29.544
92.503 -29.54
94.004 -29.323
93.236 -29.258
93.448 -29.885
94.269 -29.483
94.133 -29.377
94.547 -29.039
92.947 -29.916
93.35 -29.456
92.238 -29.365
93.326 -29.555
94.835 -28.229
94.919 -29.604
96.358 -29.021
92.573 -30.201
95.628 -29.105
94.606 -29.374
92.978 -30.318
92.729 -28.824
95.038 -28.382
93.28 -28.617
93.311 -29.429
94.954 -27.8
94.134 -28.458
92.429 -29.019
92.163 -28.757
93.009 -29.075
92.707 -28.2
93.986 -27.789
94.535 -28.074
94.325 -28.845
93.924 -28.644
94.151 -28.27
93.02 -28.915
92.925 -28.887
93.75 -29.102
94.624 -28.552
94.376 -27.381
95.834 -27.823
95.382 -27.031
100.022 -28.272
91.077 -29.027
95.989 -28.012
96.629 -29.408
98.116 -26.4
93.819 -29.338
94.535 -28.666
95.32 -28.686
92.647 -26.857
94.055 -27.472
95.82 -27.047
96.167 -26.98
95.939 -26.08
94.55 -28.422
92.721 -29.074
96.682 -26.148
96.481 -28.538
95.62 -26.953
93.216 -28.285
93.803 -27.926
92.441 -29.099
94.078 -28.089
95.345 -26.518
93.006 -27.055
93.206 -27.776
93.77 -26.609
94.016 -27.706
92.988 -27.723
89.278 -29.132
93.485 -27.203
92.932 -27.665
91.795 -27.208
92.066 -27.274
90.873 -27.305
90.649 -27.121
92.6 -26.855
91.87 -26.097
90.644 -26.429
92.858 -25.58
91.149 -25.408
91.524 -25.172
88.965 -26.554
91.523 -26.007
91.998 -26.385
88.349 -27.552
88.871 -26.479
91.163 -25.972
89.012 -25.565
89.314 -26.33
90.837 -25.28
87.156 -26.159
87.52 -25.846
87.542 -27.274
91.804 -25.446
90.534 -25.832
90.018 -24.952
91.689 -24.571
88.239 -25.49
89.609 -25.172
88.806 -24.409
88.257 -24.808
88.265 -25.738
89.778 -24.019
90.744 -23.815
88.666 -24.9
89.322 -24.708
85.975 -25.223
87.706 -25.146
85.141 -25.039
85.53 -24.725
86.945 -23.831
85.992 -23.572
85.022 -23.991
83.904 -24.168
85.043 -23.4
84.038 -23.856
86.122 -22.395
83.764 -20.456
84.049 -22.409
83.857 -22.27
83.727 -21.814
84.663 -20.698
84.834 -22.668
85.974 -19.917
83.718 -20.774
82.475 -21.223
82.127 -20.69
82.265 -19.655
83.402 -21.95
82.02 -22.39
85.374 -21.408
85.201 -19.336
86.43 -17.971
83.069 -19.414
82.328 -19.393
81.885 -18.093
82.894 -17.563
79.366 -17.412
76.072 -17.955
74.5 -18.975
69.369 -20.524
68.627 -21.194
67.365 -21.118
69.787 -19.468
67.224 -20.251
66.315 -20.131
70.547 -18.62
69.009 -19.633
70.911 -18.018
70.702 -19.271
68.652 -20.925
67.871 -20.971
65.897 -21.944
67.57 -21.35
66.951 -21.095
&
@target G0.S7
@type xy
0 0
0.186 -0.4
0.586 -0.311
1.149 0.713
4.268 1.055
1.859 0.12
0.992 0.752
1.264 2.119
1.907 0.937
0.568 0.899
0.842 1.759
1.574 2.165
0.461 1.128
1.06 0.231
2.302 0.899
1.307 1.063
2.968 0.8
3.305 0.405
2.273 0.26
3.353 0.554
2.855 0.971
4.344 0.838
5.384 0.375
5.708 -0.139
5.144 -0.944
5.039 -0.147
4.953 -1.113
5.926 0.219
6.234 -0.491
7.142 0.61
6.779 -0.052
6.028 0.435
6.486 -0.039
5.244 1.081
5.367 0.193
5.134 -0.571
4.875 0.909
4.037 0.265
3.347 0.623
5.088 0.705
3.914 0.932
3.512 -0.578
3.393 -0.829
4.166 1.603
4.633 0.298
4.642 -0.522
2.878 -1.401
2.163 -2.114
1.719 0.036
1.414 0.754
2.751 0.989
4.589 -0.922
4.642 -1.361
4.904 0.212
1.944 1.26
0.556 2.204
1.48 4.664
2.948 2.829
3.381 1.194
4.98 2.296
3.801 1.516
3.284 1.072
2.135 1.531
1.189 2.502
0.384 0.96
2.351 2.121
2.518 2.882
0.166 3.917
1.899 4.005
1.452 4.975
2.346 3.679
2.805 2.195
2.152 2.641
1.828 3.592
0.714 2.643
0.962 2.694
1.707 3.97
2.151 5.232
5.461 5.532
4.875 5.749
3.664 5.833
3.52 5.484
4.109 4.542
4.653 7.359
4.377 6.937
3.823 7.029
3.673 7.048
2.146 7.792
3.909 4.891
4.062 5.631
3.665 6.854
4.711 6.806
2.053 8.549
2.618 7.301
2.96 6.593
3.49 6.796
4.574 6.004
4.638 7.451
6.014 8.209
6.39 6.936
5.566 6.909
6.579 7.264
7.24 6.162
7.988 4.159
7.508 3.549
7.609 4.594
6.498 6.424
7.73 5.444
6.996 7.521
6.179 7.556
8.831 6.284
7.374 8.486
9.36 6.444
10.615 6.2
12.446 2.507
12.552 1.65
11.989 0.797
12.71 -0.331
13.449 -0.529
14.048 -1.493
12.874 -0.236
12.547 0.114
12.514 1.251
12.675 0.5
12.018 1.139
11.878 1.993
11.274 2.307
10.09 3.068
11.943 1.538
12.222 1.862
14.51 1.764
16.22 0.558
16.032 1.205
16.115 2.357
16.468 2.443
14.941 1.653
14.015 3.293
13.163 3.219
13.752 3.113
15.183 1.31
15.403 0.812
16.98 0.116
16.963 -0.796
14.955 0.833
14.417 1.721
15.952 0.84
15.108 1.677
14.888 2.725
17.478 1.127
18.179 -0.128
17.112 1.438
17.157 1.328
16.578 2.402
17.712 2.143
17.913 1.72
19.154 0.189
19.963 1.693
19.513 3.237
19.65 3.564
17.801 3.927
21.104 2.545
21.069 2.223
21.37 2.561
21.374 2.006
21.697 1.964
20.99 2.302
21.077 1.932
21.946 1.809
24.036 0.982
24.073 0.952
24.885 1.108
22.56 2.103
21.788 2.185
21.661 1.258
20.063 2.647
20.774 1.717
21.171 1.576
20.791 2.216
18.88 4.275
18.601 3.32
18.643 3.19
18.97 3.101
18.622 2.09
16.128 3.818
18.851 1.662
17.993 3.117
19.843 1.898
21.749 0.076
22.549 -1.188
26.857 -2.162
27.063 -2.194
26.235 -1.983
25.65 -0.98
23.617 -0.7
23.661 -0.78
23.716 -0.149
25.608 -0.967
24.002 -0.75
23.617 -0.922
25.11 -0.834
24.046 -1.268
23.568 -0.853
23.243 -1.099
23.118 -0.603
23.105 -74.846
23.949 -1.553
24.316 -1.338
25.769 -1.363
24.4 -1.984
26.121 -1.385
26.799 -2.955
25.918 -3.681
24.729 -3.48
26.34 -3.991
26.992 -3.614
25.241 -3.205
24.392 -3.657
23.824 -2.352
26.19 -3.47
25.633 -3.032
26.293 -3.718
24.863 -3.811
26.855 -4.096
28.098 -4.988
28.419 -6.279
27.605 -4.911
27.074 -5.015
29.307 -5.941
29.87 -6.487
30.127 -5.812
28.567 -5.879
28.805 -5.884
27.758 -6.387
30.429 -6.291
29.358 -5.964
30.584 -6.745
32.221 -6.648
30.034 -7.199
31.386 -6.988
31.817 -6.632
31.641 -7.304
32.41 -7.783
33.506 -6.707
34.695 -7.054
32.316 -6.564
32.377 -6.393
31.493 -7.402
35.357 -7.095
36.716 -8.719
38.293 -9.679
38.311 -8.997
37.555 -8.701
38.278 -9.343
35.771 -9.009
37.173 -9.787
38.25 -8.948
40.28 -10.256
40.389 -10.158
41.037 -10.125
41.636 -11.816
41.676 -11.919
41.881 -12.792
44.643 -14.357
43.727 -13.18
42.909 -13.815
43.02 -13.975
43.458 -13.009
45.28 -14.153
45.794 -14.363
46.791 -14.877
46.82 -14.423
47.427 -13.549
45.348 -13.275
45.343 -13.951
44.524 -13.092
47.927 -12.539
47.301 -13.403
48.198 -13.69
48.761 -14.595
47.6 -14.66
47.474 -13.814
49.079 -14.186
47.605 -15.346
48.876 -15.598
49.4 -15.124
49.711 -15.806
50.338 -16.12
50.8 -16.015
49.133 -14.427
51.018 -15.588
52.151 -16.113
51.499 -15.994
49.845 -16.771
48.651 -16.003
49.08 -16.588
49.596 -17.141
47.818 -16.31
48.583 -15.94
49.653 -15.751
50.258 -15.75
51.314 -15.489
52.806 -16.263
52.129 -15.784
53.084 -15.827
51.051 -14.799
51.509 -13.524
50.616 -14.093
51.801 -14.529
51.19 -12.821
50.402 -13.507
52.12 -13.63
53.339 -14.19
56.01 -14.271
56.346 -14.414
57.255 -14.698
60.058 -16.034
61.723 -16.62
61.033 -15.933
60.857 -15.487
58.704 -14.294
59.744 -14.593
56.388 -12.577
59.304 -12.79
57.731 -12.609
57.393 -11.9
59.489 -11.119
56.74 -10.822
54.155 -10.159
56.437 -9.575
58.132 -10.052
56.762 -9.427
55.152 -10.41
58.242 -10.703
57.029 -10.787
57.763 -10.606
58.661 -10.646
58.883 -10.454
58.777 -10.571
58.165 -9.278
57.585 -9.554
59.329 -9.178
57.239 -9.325
61.249 -9.622
60.154 -9.393
62.985 -9.861
61.662 -10.384
60.816 -10.906
57.025 -11.112
56.668 -11.122
55.413 -9.701
51.872 -8.319
52.867 -7.642
53.872 -7.224
51.687 -7.197
51.658 -7.068
52.963 -7.617
53.052 -6.754
52.266 -5.387
50.652 -5.393
50.767 -5.396
&
@target G0.S8
@type xy
0 0
-0.406 0.4
-0.362 0.195
-0.162 0.715
1.751 0.649
0.46 -0.071
0.449 0.058
-0.071 0.434
0.26 0.337
0.782 1.402
-0.151 0.623
-0.51 -0.317
0.141 0.169
-0.41 -0.549
0.521 0.114
0.391 -0.1
0.978 0.786
0.98 0.769
0.153 0.22
0.057 0.216
0.662 0.491
0.267 0.215
0.243 -0.362
-1.223 -0.568
1.008 0.075
-0.377 0.799
-0.428 0.955
0.819 -0.118
1.87 0.698
0.734 -0.187
0.64 0.162
0.48 0.595
-0.227 -0.605
0.098 -0.325
0.234 -0.936
-0.235 -0.552
1.663 0.941
0.262 0.198
0.979 0.11
-0.012 0.291
0.668 -0.485
0.944 -0.861
0.148 -0.082
-0.658 0.102
0.6 -0.438
-0.628 0.548
0.999 0.788
1.254 -0.554
1.544 -0.016
0.567 -0.141
0.013 0.577
0.44 0.483
0.992 0.274
0.661 0.317
0.998 1.446
0.502 -0.521
-0.216 -0.195
-0.287 -0.506
-1.959 -0.46
-1.212 0.617
-1.911 1.048
-0.744 1.233
-0.423 1.878
-0.157 1.853
-0.453 1.434
0.521 1.735
0.47 0.743
-0.509 -0.26
-1.287 0.724
-1.301 1.408
-0.664 -0.15
-1.065 1.252
-0.402 0.051
-0.776 0.831
-0.778 0.926
-0.475 0.32
-1.609 -0.159
-1.237 0.985
0.13 2.084
-0.838 1.562
0.33 0.681
-0.729 1.585
-0.78 1.199
-0.205 0.142
-0.781 1.615
-1.491 1.198
-0.405 1.423
-0.196 0.293
-0.64 0.527
-0.688 -0.18
-0.813 -0.027
-1.061 0.91
-2.19 1.814
-0.711 1.024
-1.727 0.537
-0.991 1.244
-0.99 1.144
-1.43 1.656
-1.074 1.188
-1.602 1.827
-0.249 0.596
-0.716 1.247
-1.319 1.626
-0.439 1.614
-0.818 1.672
-1.988 1.296
-0.059 1.641
-0.958 1.689
-1.079 0.04
-2.376 0.547
-0.472 1.075
-1.199 0.694
-3.348 -1.288
-1.804 0.317
-2.194 0.163
-0.32 -1.525
0.36 0.384
-1.229 -0.609
-1.492 -0.553
-2.126 0.752
-1.245 -0.217
-1.069 -0.942
-0.844 0.871
-0.8 0.631
-1.264 -1.653
-2.158 -2.335
-2.494 -0.703
-2.78 -0.805
-1.954 -1.699
-0.971 -0.197
-0.417 0.513
1.154 1.196
1.025 -0.361
2.409 -0.028
2.302 -1.043
1.17 -0.663
1.508 0.408
-0.355 0.856
-0.148 -0.75
0.823 -1.58
0.087 0.352
-1.048 -1.436
-0.075 -0.51
-0.369 -0.925
-0.712 -1.169
-0.339 -1.448
1.689 -1.117
2.535 -2.058
1.829 -1.259
0.139 -0.874
1.646 -0.224
1.772 -1.557
0.457 -0.595
-1.252 -1.359
-0.063 -0.764
0.434 -0.827
1.877 -1.049
0.481 -0.415
0.831 -0.808
0.534 -0.853
1.037 -1.886
0.254 -0.286
-1.111 -0.861
-2.059 -3.085
-1.856 -2.339
-1.4 -2.98
-1.561 -3.89
-0.443 -0.465
-0.494 -2.151
-1.081 -0.634
-0.494 -1.814
0.228 -0.318
-0.395 -3.015
-3.267 -0.963
-3.836 -2.263
-1.43 -2.32
-2.583 -2.239
-2.218 -0.23
-0.665 -0.564
-0.927 -1.422
-2.285 -2.022
-1.767 -0.515
-1.235 -0.672
0.058 -1.27
0.723 -1.575
-0.25 -0.049
-1.48 0.821
-1.388 -0.842
-0.621 -3.528
-2.45 -1.212
-1.181 -0.659
-1.833 1.453
-1.105 -0.977
-1.833 -1.786
-0.378 1.605
-0.905 -0.007
-0.761 0.517
-0.27 -0.984
0.519 -0.963
0.06 -0.662
-2.253 0.133
0.291 1.124
-1.356 -2.844
-0.708 -0.49
-1.142 0.123
0.015 -0.204
-1.221 -0.31
-2.254 -0.614
0.296 -0.555
0.303 -0.06
2.091 0.557
0.654 -0.607
-0.231 1.717
1.034 1.886
0.628 0.253
-1.831 -0.014
-0.848 -1.096
-1.402 -2.41
-0.456 0.216
-0.693 0.883
-0.911 -0.662
0.26 -0.917
-0.156 0.168
-0.247 0.357
-0.759 0.342
0.792 -0.352
1.042 0.102
-1.113 1.054
1.28 0.968
1.431 1.218
0.038 0.485
-0.565 0.019
-0.308 -0.195
-1.313 0.047
-1.708 -0.033
-1.508 -0.199
-0.007 0.249
0.326 0.422
0.567 1.107
0.603 1.474
-0.384 1.845
0.011 0.928
0.003 -1.72
-0.21 -1.734
-0.691 -1.472
-1.093 -1.986
-1.508 -0.783
-2.124 -0.865
-2.512 -0.982
0.35 -0.943
-0.64 -1.017
-1.605 -0.188
-0.64 -0.358
-0.025 -1.692
0.25 -0.375
-1.27 -0.338
1.094 -1.969
0.924 -0.499
-0.051 -0.059
-1.045 -2.201
-2.107 -1.313
-0.679 -1.473
-1.977 -1.165
-2.187 -0.435
-0.231 -0.6
0.116 0.796
0.133 -0.896
-0.836 1.113
-0.369 -0.514
-0.462 -1.681
0.228 -0.382
-0.013 -0.239
0.08 -1.024
-1.838 -0.633
-2.343 -0.732
-1.414 -1.577
-0.797 -1.34
-0.324 0.374
-1.143 0.058
-0.714 0.184
-1.313 -0.369
-1.448 -0.179
-1.041 -1.277
0.483 0.964
-2.801 -0.772
-2.565 0.598
-0.938 -1.131
-0.837 0.793
-0.673 1.823
-0.852 0.308
-1.39 1.198
0.157 1.483
0.234 0.116
1.158 0.431
1.294 -0.059
0.817 1.172
0.117 0.725
0.162 -1.138
-1.433 0.068
-0.586 -1.04
-0.871 -1.047
-1.958 -2.362
-1.212 -0.246
0.232 -1.276
-0.647 -0.197
-1.718 -0.001
-0.271 -0.853
-0.98 0.511
-1.146 -0.216
-2.148 -1.726
-1.618 0.142
-2.222 -1.289
-1.443 1.034
-0.992 -0.051
-1.744 -0.842
-1.79 1.341
-3.028 -1.596
-1.792 0.322
-1.582 -1.539
-1.331 0.78
-2.13 -1.382
-2.427 -0.725
-1.448 0.516
-2.178 -0.777
-1.208 -0.055
-1.409 -0.168
-1.825 -0.268
-1.145 -0.379
-2.123 -1.767
-1.429 -1.26
-1.483 -0.837
-2.37 0.01
-1.855 -1.199
-3.136 -1.818
-1.813 -0.6
-0.705 -0.722
-1.342 0.428
-2.516 -0.804
-1.266 1.543
-2.8 0.199
-1.78 0.544
-2.291 0.115
-1.905 -0.404
-1.155 0.168
-1.989 -0.521
-1.641 -1.351
-1.616 -1.292
-1.836 -0.059
-1.155 -0.073
-1.55 -1.295
-0.876 0.032
-1.335 0.325
-2.256 -0.444
-2.292 -0.683
-2.228 -2.169
-4.115 0.826
-2.454 -0.963
-2.389 -0.985
-2.702 1.076
-4.228 -0.779
&
@target G0.S9
@type xy
0 0
0.439 0.691
1.408 2.165
0.921 1.495
2.809 1.802
2.362 1.844
2.621 1.448
2.435 1.714
2.715 1.409
3.195 2.086
1.35 1.3
1.258 0.945
0.769 2.203
1.156 2.179
2.355 1.362
2.217 2.328
2.242 1.27
2.038 1.686
2.643 1.771
1.902 1.728
1.519 1.094
1.405 1.413
1.349 1.198
0.375 0.204
1.172 2.224
0.51 1.813
0.73 1.889
1.251 2.633
2.089 1.592
1.499 1.529
1.363 2.496
0.447 2.058
0.971 1.672
1.032 2.653
1.337 3.068
1.157 1.611
1.35 2.063
1.88 2.479
1.122 1.664
1.419 1.129
0.905 0.775
0.201 2.221
1.328 2.083
1.375 3.201
0.772 3.205
1.478 1.369
1.621 2.407
1.554 1.978
1.806 2.29
1.492 3.038
1.515 1.649
1.03 1.46
1.743 2.169
1.908 2.768
2.567 1.89
2.174 0.955
1.647 2.492
0.91 2.319
0.166 1.554
-0.017 2.132
0.595 2.562
1.24 3.311
1.706 3.57
1.399 3.398
2.67 3.006
1.621 2.481
1.638 2.159
1.775 1.775
1.423 1.363
1.58 1.762
1.451 1.906
1.242 1.692
1.523 2.245
0.268 2.418
1.144 2.22
1.046 1.98
0.272 0.756
1.725 2.746
1.104 1.726
1.435 1.445
1.805 1.796
0.952 1.528
1.292 0.786
1.731 2.336
0.859 1.875
0.29 1.783
1.695 2.523
2.049 3.017
1.711 1.809
1.491 0.26
1.565 1.859
1.373 1.732
1.584 1.494
2.161 1.723
1.938 0.924
1.188 1.874
1.704 2.107
1.797 1.241
1.914 2.071
1.338 2.516
1.224 2.636
2.162 1.58
1.38 3.213
2.133 2.91
1.735 2.162
1.47 2.146
2.071 1.923
2.12 1.489
2.082 1.396
1.97 2.438
1.589 1.522
1.221 2.326
0.818 2.102
2.423 2.081
2.539 1.642
2.705 0.587
1.887 1.538
1.977 0.964
1.744 0.551
1.912 1.233
1.958 0.999
2.63 1.074
2.524 1.04
2.897 1.051
3.077 0.583
2.666 0.811
1.983 2.223
2.934 1.44
3.135 1.872
3.025 1.4
3.723 1.843
4.498 2.386
5.12 1.861
4.152 2.393
4.556 1.624
5.064 2.047
5.473 2.303
3.652 0.809
2.617 0.671
4.163 -0.066
2.315 0.575
2.26 -0.818
2.903 0.633
3.064 0.961
2.786 -0.077
3.052 1.143
3.364 1.458
4.266 2.253
3.698 1.356
3.127 1.04
4.372 2.443
4.084 0.861
4.386 2.187
3.204 1.817
3.482 1.845
4.165 2.166
4.226 1.53
2.995 3.549
3.783 2.816
3.484 2.643
3.98 2.54
2.917 2.282
4.212 2.911
4.49 1.748
3.726 1.788
4.299 2.179
4.341 2.211
3.934 3.228
3.528 1.57
3.505 0.717
4.265 2.477
3.461 0.857
3.249 2.105
2.544 1.721
4.4 2.093
3.935 1.832
4.494 1.836
3.629 1.029
5 1.984
3.456 0.439
3.5 2.606
4.192 2.196
3.354 2.375
4.686 3.257
5.095 2.308
4.791 2.217
3.436 1.841
2.896 2.075
4.06 2.795
3.718 1.721
4.127 2.035
4.427 2.883
4.171 2.878
4.32 3.562
5 1.461
5.11 3.317
5.448 2.662
5.753 2.943
4.957 1.502
5.099 1.7
2.82 2.509
5.728 2.155
5.185 1.622
4.412 2.757
3.57 2.788
4.56 2.219
4.324 2.079
4.436 2.496
4.899 2.095
4.866 3.164
5.778 1.796
5.171 1.472
5.466 2.78
6.725 1.934
6.759 2.784
5.206 2.905
4.541 2.18
5.509 2.706
4.691 2.163
4.346 2.747
5.253 2.387
5.048 2.34
6.567 2.488
6.283 3.438
5.423 4.028
5.206 1.458
4.032 1.399
3.849 2.63
5.491 3.977
5.112 1.484
4.729 2.302
4.544 2.401
4.611 1.459
3.81 1.628
3.617 0.981
2.362 3.925
3.868 2.548
4.774 2.369
5.281 3.083
4.72 2.716
5.98 2.935
5.13 3.638
4.868 2.097
3.739 2.125
3.531 1.822
3.741 2.044
3.175 1.525
4.019 1.481
3.004 2.442
2.803 2.773
4.039 2.448
3.982 2.141
4.646 3.522
3.352 1.927
4.346 3.01
3.481 1.882
4.594 2.424
4.282 1.69
3.813 2.157
2.584 1.908
2.413 3.021
2.993 2.911
3.326 2.77
3.045 2.745
3.607 3.448
4.13 4.632
4.488 2.77
3.719 2.925
4.348 2.852
4.847 2.709
4.19 2.899
4.748 2.483
3.975 3.605
3.891 3.175
3.458 2.127
3.318 3.16
2.696 3.45
3.679 3.42
3.84 2.247
3.389 3.333
4.312 4.086
3.292 2.583
3.349 3.332
3.219 3.214
4.354 2.761
3.341 2.987
3.439 3.522
4.49 4.069
4.155 4.21
3.616 3.738
3.664 3.733
3.76 3.16
3.968 4.231
3.678 2.569
5.01 4.017
4.048 3.341
3.696 4.759
3.001 3.182
3.833 3.337
3.338 3.849
2.933 3.242
3.235 3.468
2.517 3.365
3.065 4.352
3.425 2.837
3.293 4.636
3.387 4.398
3.653 4.417
3.765 4.219
3.595 3.704
2.912 1.968
3.649 3.904
3.73 2.422
3.393 4.024
4.123 3.748
3.609 2.814
3.105 3.293
3.333 3.023
3.314 3.808
3.848 3.518
3.701 3.511
3.829 2.464
4.049 3.011
3.105 2.869
3.695 3.101
3.911 2.901
3.217 2.985
3.011 3.739
3.978 3.278
2.126 3.395
3.189 3.077
2.828 3.563
2.427 2.827
2.146 2.622
3.728 3.121
2.789 3.113
2.76 3.13
3.134 2.71
1.828 3.092
1.271 3.039
2.19 4.009
2.041 3.085
2.18 2.38
1.336 2.967
2.151 2.677
2.268 3.418
2.15 3.338
1.537 2.395
2.843 2.916
2.435 3.327
2.248 2.135
2.799 2.164
2.303 2.326
2.413 1.761
1.199 1.984
2.005 1.611
2.193 1.89
1.689 1.559
1.68 1.758
1.241 2.06
&
@target G0.S10
@type xy
0 0
1 0.575
2 1.957
3 1.958
4 3.071
5 2.611
6 3.487
7 2.635
8 2.194
9 3.414
10 4.133
11 3.167
12 2.063
13 2.767
14 2.816
15 2.944
16 3.301
17 3.182
18 2.165
19 1.951
20 1.163
21 0.698
22 1.455
23 2.121
24 2.922
25 1.638
26 -0.298
27 -0.806
28 1.039
29 1.311
30 1.207
31 0.72
32 0.313
33 -0.772
34 0.297
35 0.068
36 -0.051
37 -2.051
38 -2.154
39 -1.806
40 -1.465
41 -1.178
42 -1.603
43 -1.888
44 -1.976
45 -3.114
46 -2.576
47 -3.413
48 -3.019
49 -4.062
50 -3.93
51 -5.082
52 -5.218
53 -4.866
54 -6.222
55 -5.946
56 -6.812
57 -6.636
58 -5.643
59 -6.856
60 -6.069
61 -7.436
62 -7.66
63 -6.64
64 -7.205
65 -9.2
66 -8.206
67 -7.445
68 -7.424
69 -8.056
70 -7.021
71 -7.589
72 -7.391
73 -9.403
74 -8.776
75 -9
76 -10.432
77 -11.557
78 -10.77
79 -10.878
80 -10.126
81 -10.095
82 -9.752
83 -10.774
84 -10.594
85 -10.868
86 -10.316
87 -11.046
88 -10.434
89 -10.12
90 -10.799
91 -10.858
92 -10.65
93 -11.472
94 -11.402
95 -11.577
96 -11.438
97 -11.271
98 -12.185
99 -12.299
100 -13.909
101 -15.578
102 -14.391
103 -15.671
104 -15.535
105 -15.439
106 -14.144
107 -14.279
108 -15.968
109 -15.984
110 -16.534
111 -15.775
112 -16.395
113 -17.315
114 -16.919
115 -16.64
116 -16.788
117 -16.134
118 -16.03
119 -16.302
120 -16.878
121 -18.15
122 -18.351
123 -16.921
124 -17.22
125 -17.536
126 -16.962
127 -16.634
128 -16.836
129 -17.301
130 -18.007
131 -18.866
132 -18.01
133 -18.527
134 -18.428
135 -18.279
136 -18.021
137 -18.704
138 -19.341
139 -18.775
140 -18.539
141 -18.711
142 -19.119
143 -19.47
144 -18.922
145 -19.533
146 -20.38
147 -19.64
148 -19.255
149 -19.241
150 -18.764
151 -18.583
152 -19.067
153 -18.944
154 -19.846
155 -20.616
156 -20.339
157 -18.592
158 -18.531
159 -18.184
160 -19.618
161 -19.442
162 -19.493
163 -19.549
164 -18.916
165 -18.225
166 -17.6
167 -17.707
168 -17.731
169 -16.771
170 -17.689
171 -17.159
172 -16.34
173 -16.711
174 -16.932
175 -15.322
176 -14.939
177 -14.081
178 -14.147
179 -14.535
180 -15.373
181 -14.098
182 -14.117
183 -13.122
184 -13.933
185 -13.766
186 -13.679
187 -13.956
188 -13.215
189 -12.442
190 -13.298
191 -13.175
192 -12.354
193 -12.747
194 -12.625
195 -13.191
196 -12.929
197 -13.995
198 -12.058
199 -12.248
200 -11.497
201 -11.562
202 -10.539
203 -11.442
204 -12.577
205 -11.482
206 -10.955
207 -11.096
208 -9.605
209 -9.701
210 -10.527
211 -10.264
212 -8.869
213 -9.291
214 -9.665
215 -9.785
216 -8.665
217 -7.925
218 -6.254
219 -7.953
220 -7.075
221 -8.007
222 -8.104
223 -8.053
224 -8.178
225 -9.23
226 -8.157
227 -7.215
228 -7.699
229 -8.478
230 -8.032
231 -7.512
232 -7.718
233 -7.114
234 -5.853
235 -5.311
236 -4.925
237 -5.559
238 -5.757
239 -5.584
240 -5.919
241 -6.112
242 -4.876
243 -3.307
244 -4.026
245 -4
246 -4.701
247 -4.444
248 -4.441
249 -5.427
250 -5.086
251 -2.433
252 -3.641
253 -3.295
254 -2.953
255 -2.727
256 -3.014
257 -2.096
258 -2.334
259 -1.538
260 -1.619
261 -1.894
262 -2.764
263 -1.486
264 -2.167
265 -2.457
266 -1.434
267 -1.214
268 -0.491
269 0.235
270 0.583
271 -0.449
272 0.579
273 0.553
274 0.773
275 1.713
276 2.758
277 2.155
278 2.341
279 2.002
280 2.909
281 3.584
282 4.294
283 3.668
284 5.006
285 3.415
286 3.98
287 4.571
288 5.289
289 4.872
290 5.122
291 5.032
292 5.861
293 6.357
294 5.119
295 7.147
296 6.369
297 7.396
298 7.115
299 7.633
300 7.228
301 7.269
302 7.325
303 8.065
304 8.394
305 7.289
306 7.439
307 7.802
308 7.4
309 8.016
310 7.953
311 8.589
312 8.445
313 8.676
314 8.95
315 8.888
316 10.439
317 8.962
318 9.046
319 10.778
320 12.278
321 10.747
322 10.28
323 10.437
324 9.482
325 10.728
326 10.368
327 10.174
328 9.791
329 8.754
330 7.412
331 8.034
332 7.451
333 8.244
334 6.625
335 7.025
336 6.577
337 5.81
338 6.586
339 6.717
340 6.725
341 6.32
342 4.507
343 4.237
344 4.316
345 4.267
346 4.233
347 3.453
348 2.945
349 2.923
350 2.382
351 3.031
352 3.417
353 2.807
354 3.432
355 3.277
356 3.414
357 4.579
358 4.921
359 3.621
&
@target G0.S11
@type xy
0 0
0.186 -0.4
0.586 -0.311
1.149 0.713
4.268 1.055
1.859 0.12
0.992 0.752
1.264 2.119
1.907 0.937
0.568 0.899
0.842 1.759
1.574 2.165
0.461 1.128
1.06 0.231
2.302 0.899
1.307 1.063
2.968 0.8
3.305 0.405
2.273 0.26
3.353 0.554
2.855 0.971
4.344 0.838
5.384 0.375
5.708 -0.139
5.144 -0.944
5.039 -0.147
4.953 -1.113
5.926 0.219
6.234 -0.491
7.142 0.61
6.779 -0.052
6.028 0.435
6.486 -0.039
5.244 1.081
5.367 0.193
5.134 -0.571
4.875 0.909
4.037 0.265
3.347 0.623
5.088 0.705
3.914 0.932
3.512 -0.578
3.393 -0.829
4.166 1.603
4.633 0.298
4.642 -0.522
2.878 -1.401
2.163 -2.114
1.719 0.036
1.414 0.754
2.751 0.989
4.589 -0.922
4.642 -1.361
4.904 0.212
1.944 1.26
0.556 2.204
1.48 4.664
2.948 2.829
3.381 1.194
4.98 2.296
3.801 1.516
3.284 1.072
2.135 1.531
1.189 2.502
0.384 0.96
2.351 2.121
2.518 2.882
0.166 3.917
1.899 4.005
1.452 4.975
2.346 3.679
2.805 2.195
2.152 2.641
1.828 3.592
0.714 2.643
0.962 2.694
1.707 3.97
2.151 5.232
5.461 5.532
4.875 5.749
3.664 5.833
3.52 5.484
4.109 4.542
4.653 7.359
4.377 6.937
3.823 7.029
3.673 7.048
2.146 7.792
3.909 4.891
4.062 5.631
3.665 6.854
4.711 6.806
2.053 8.549
2.618 7.301
2.96 6.593
3.49 6.796
4.574 6.004
4.638 7.451
6.014 8.209
6.39 6.936
5.566 6.909
6.579 7.264
7.24 6.162
7.988 4.159
7.508 3.549
7.609 4.594
6.498 6.424
7.73 5.444
6.996 7.521
6.179 7.556
8.831 6.284
7.374 8.486
9.36 6.444
10.615 6.2
12.446 2.507
12.552 1.65
11.989 0.797
12.71 -0.331
13.449 -0.529
14.048 -1.493
12.874 -0.236
12.547 0.114
12.514 1.251
12.675 0.5
12.018 1.139
11.878 1.993
11.274 2.307
10.09 3.068
11.943 1.538
12.222 1.862
14.51 1.764
16.22 0.558
16.032 1.205
16.115 2.357
16.468 2.443
14.941 1.653
14.015 3.293
13.163 3.219
13.752 3.113
15.183 1.31
15.403 0.812
16.98 0.116
16.963 -0.796
14.955 0.833
14.417 1.721
15.952 0.84
15.108 1.677
14.888 2.725
17.478 1.127
18.179 -0.128
17.112 1.438
17.157 1.328
16.578 2.402
17.712 2.143
17.913 1.72
19.154 0.189
19.963 1.693
19.513 3.237
19.65 3.564
17.801 3.927
21.104 2.545
21.069 2.223
21.37 2.561
21.374 2.006
21.697 1.964
20.99 2.302
21.077 1.932
21.946 1.809
24.036 0.982
24.073 0.952
24.885 1.108
22.56 2.103
21.788 2.185
21.661 1.258
20.063 2.647
20.774 1.717
21.171 1.576
20.791 2.216
18.88 4.275
18.601 3.32
18.643 3.19
18.97 3.101
18.622 2.09
16.128 3.818
18.851 1.662
17.993 3.117
19.843 1.898
21.749 0.076
22.549 -1.188
26.857 -2.162
27.063 -2.194
26.235 -1.983
25.65 -0.98
23.617 -0.7
23.661 -0.78
23.716 -0.149
25.608 -0.967
24.002 -0.75
23.617 -0.922
25.11 -0.834
24.046 -1.268
23.568 -0.853
23.243 -1.099
23.118 -0.603
23.105 -0.58
23.949 -1.553
24.316 -1.338
25.769 -1.363
24.4 -1.984
26.121 -1.385
26.799 -2.955
25.918 -3.681
24.729 -3.48
26.34 -3.991
26.992 -3.614
25.241 -3.205
24.392 -3.657
23.824 -2.352
26.19 -3.47
25.633 -3.032
26.293 -3.718
24.863 -3.811
26.855 -4.096
28.098 -4.988
28.419 -6.279
27.605 -4.911
27.074 -5.015
29.307 -5.941
29.87 -6.487
30.127 -5.812
28.567 -5.879
28.805 -5.884
27.758 -6.387
30.429 -6.291
29.358 -5.964
30.584 -6.745
32.221 -6.648
30.034 -7.199
31.386 -6.988
31.817 -6.632
31.641 -7.304
32.41 -7.783
33.506 -6.707
34.695 -7.054
32.316 -6.564
32.377 -6.393
31.493 -7.402
35.357 -7.095
36.716 -8.719
38.293 -9.679
38.311 -8.997
37.555 -8.701
38.278 -9.343
35.771 -9.009
37.173 -9.787
38.25 -8.948
40.28 -10.256
40.389 -10.158
41.037 -10.125
41.636 -11.816
41.676 -11.919
41.881 -12.792
44.643 -14.357
43.727 -13.18
42.909 -13.815
43.02 -13.975
43.458 -13.009
45.28 -14.153
45.794 -14.363
46.791 -14.877
46.82 -14.423
47.427 -13.549
45.348 -13.275
45.343 -13.951
44.524 -13.092
47.927 -12.539
47.301 -13.403
48.198 -13.69
48.761 -14.595
47.6 -14.66
47.474 -13.814
49.079 -14.186
47.605 -15.346
48.876 -15.598
49.4 -15.124
49.711 -15.806
50.338 -16.12
50.8 -16.015
49.133 -14.427
51.018 -15.588
52.151 -16.113
51.499 -15.994
49.845 -16.771
48.651 -16.003
49.08 -16.588
49.596 -17.141
47.818 -16.31
48.583 -15.94
49.653 -15.751
50.258 -15.75
51.314 -15.489
52.806 -16.263
52.129 -15.784
53.084 -15.827
51.051 -14.799
51.509 -13.524
50.616 -14.093
51.801 -14.529
51.19 -12.821
50.402 -13.507
52.12 -13.63
53.339 -14.19
56.01 -14.271
56.346 -14.414
57.255 -14.698
60.058 -16.034
61.723 -16.62
61.033 -15.933
60.857 -15.487
58.704 -14.294
59.744 -14.593
56.388 -12.577
59.304 -12.79
57.731 -12.609
57.393 -11.9
59.489 -11.119
56.74 -10.822
54.155 -10.159
56.437 -9.575
58.132 -10.052
56.762 -9.427
55.152 -10.41
58.242 -10.703
57.029 -10.787
57.763 -10.606
58.661 -10.646
58.883 -10.454
58.777 -10.571
58.165 -9.278
57.585 -9.554
59.329 -9.178
57.239 -9.325
61.249 -9.622
60.154 -9.393
62.985 -9.861
61.662 -10.384
60.816 -10.906
57.025 -11.112
56.668 -11.122
55.413 -9.701
51.872 -8.319
52.867 -7.642
53.872 -7.224
51.687 -7.197
51.658 -7.068
52.963 -7.617
53.052 -6.754
52.266 -5.387
50.652 -5.393
50.767 -5.396
&
