# Supplementary material for: Anomalous diffusion and q-Weibull velocity distributions in epithelial cell migration
Source: PLoS One. 2017 Jul 10;12(7):e0180777. doi: 10.1371/journal.pone.0180777 (PMC5507264; doi:10.1371/journal.pone.0180777)
Supplement: S2 File — Individual trajectories of each cell over time for density of 100 cel/cm2. (available in http://www.posfisicaaplicada.ufv.br/?pageid=2714). (ZIP) [file pone.0180777.s003.zip › 100/trajetoria_7_densidade100cel.dat]

0 0
0.877 -1.013
1.644 -1.143
0.269 -0.23
0.786 -0.751
1.161 -0.559
0.818 -0.637
0.802 -0.294
1.695 -0.098
-0.925 0.687
-0.278 1.266
0.057 0.346
0.976 0.16
1.542 -0.241
2.856 -0.416
0.466 0.243
1.488 -0.538
1.652 -0.797
2.777 -1.334
3.624 -1.433
0.876 -1.005
1.917 -1.327
1.148 -1.442
3.118 -2.429
2.546 -2.419
2.927 -2.616
4.144 -4.638
3.522 -3.734
3.808 -4.555
4.625 -4.508
3.722 -4.193
4.093 -5.243
5.434 -8.045
5.392 -8.854
5.639 -8.998
6.129 -10.49
7.977 -9.668
8.615 -12.159
8.273 -9.754
8.869 -11.165
8.247 -12.27
10.136 -13.049
11.185 -14.06
11.747 -14.541
11.941 -15.548
12.406 -18.385
15.889 -23.563
16.805 -25.659
17.422 -29.326
19.564 -31.483
18.973 -33.011
20.585 -36.644
22.058 -38.858
24.648 -40.888
23.656 -43.179
26.788 -45.406
27.668 -47.957
29.19 -51.723
32.025 -53.907
34.319 -58.821
37.591 -61.379
43.332 -67.773
47.374 -69.619
52.653 -71.85
67.709 -71.244
72.709 -67.348
75.531 -60.321
78.664 -56.693
68.446 -49.382
68.042 -48.534
65.194 -50.003
61.968 -51.708
59.773 -51.489
58.599 -50.009
57.842 -51.672
57.627 -51.932
64.443 -51.926
62.585 -54.742
57.269 -53.472
60.474 -52.181
67.146 -49.618
65.348 -50.719
65.396 -50.821
66.511 -50.648
69.165 -50.104
68.404 -50.614
67.58 -50.579
68.472 -51.501
66.18 -50.751
70.717 -49.196
71.646 -48.159
72.786 -49.148
70.933 -48.074
68.565 -50.042
73.814 -47.561
76.581 -48.225
74.691 -47.005
76.086 -47.67
72.804 -47.059
74.38 -47.713
75.078 -48.41
74.724 -46.781
75.449 -46.469
73.962 -46.148
73.796 -45.637
78.084 -46.541
77.211 -47.778
79.433 -45.627
76.103 -45.514
77.389 -42.719
83.405 -43.506
80.112 -42.821
83.555 -41.511
87.157 -39.365
91.323 -35.788
93.646 -34.218
93.569 -33.785
96.314 -31.553
99.307 -30.231
98.281 -29.671
102.109 -27.68
104.221 -26.493
106.58 -25.429
109.143 -23.632
111.313 -20.543
110.894 -19.446
114.139 -17.397
113.999 -14.576
115.095 -13.717
117.548 -12.222
119.73 -10.408
121.479 -11.462
124.67 -13.909
129.132 -15.188
134.008 -16.908
132.21 -22.48
115.695 -31.198
106.832 -32.273
106.779 -31.119
102.363 -32.106
98.844 -33.424
97.223 -32.795
97.309 -32.879
93.567 -33.137
93.148 -33.509
92.645 -33.067
89.374 -33.679
91.941 -30.643
91.461 -30.826
95.884 -28.18
91.625 -30.363
88.163 -31.894
91.296 -30.54
92.876 -30.644
93.178 -29.857
93.697 -29.182
93.229 -29.501
92.244 -30.477
90.298 -29.905
89.965 -30.122
90.962 -28.863
93.828 -28.611
92.44 -30.987
94.145 -29.28
90.484 -31.387
92.202 -29.573
93.463 -28.69
93.873 -28.463
94.278 -29.194
93.642 -29.199
93.901 -29.779
92.593 -30.656
92.319 -31.103
92.99 -30.818
92.949 -29.666
93.54 -29.874
91.583 -29.876
91.528 -30.416
96.205 -28.425
93.54 -30.859
92.131 -30.117
93.457 -29.95
96.83 -28.866
93.496 -30.257
93.929 -29.101
94.674 -28.117
93.797 -30.2
93.893 -29.45
93.16 -30.324
93.388 -28.875
92.686 -29.605
93.709 -28.964
90.831 -29.94
93.09 -29.261
95.471 -28.069
93.609 -29.545
94.229 -28.87
93.016 -28.378
93.088 -28.393
93.496 -28.97
93.419 -28.852
95.212 -28.576
93.421 -28.918
93.739 -29.863
93.122 -29.544
92.503 -29.54
94.004 -29.323
93.236 -29.258
93.448 -29.885
94.269 -29.483
94.133 -29.377
94.547 -29.039
92.947 -29.916
93.35 -29.456
92.238 -29.365
93.326 -29.555
94.835 -28.229
94.919 -29.604
96.358 -29.021
92.573 -30.201
95.628 -29.105
94.606 -29.374
92.978 -30.318
92.729 -28.824
95.038 -28.382
93.28 -28.617
93.311 -29.429
94.954 -27.8
94.134 -28.458
92.429 -29.019
92.163 -28.757
93.009 -29.075
92.707 -28.2
93.986 -27.789
94.535 -28.074
94.325 -28.845
93.924 -28.644
94.151 -28.27
93.02 -28.915
92.925 -28.887
93.75 -29.102
94.624 -28.552
94.376 -27.381
95.834 -27.823
95.382 -27.031
100.022 -28.272
91.077 -29.027
95.989 -28.012
96.629 -29.408
98.116 -26.4
93.819 -29.338
94.535 -28.666
95.32 -28.686
92.647 -26.857
94.055 -27.472
95.82 -27.047
96.167 -26.98
95.939 -26.08
94.55 -28.422
92.721 -29.074
96.682 -26.148
96.481 -28.538
95.62 -26.953
93.216 -28.285
93.803 -27.926
92.441 -29.099
94.078 -28.089
95.345 -26.518
93.006 -27.055
93.206 -27.776
93.77 -26.609
94.016 -27.706
92.988 -27.723
89.278 -29.132
93.485 -27.203
92.932 -27.665
91.795 -27.208
92.066 -27.274
90.873 -27.305
90.649 -27.121
92.6 -26.855
91.87 -26.097
90.644 -26.429
92.858 -25.58
91.149 -25.408
91.524 -25.172
88.965 -26.554
91.523 -26.007
91.998 -26.385
88.349 -27.552
88.871 -26.479
91.163 -25.972
89.012 -25.565
89.314 -26.33
90.837 -25.28
87.156 -26.159
87.52 -25.846
87.542 -27.274
91.804 -25.446
90.534 -25.832
90.018 -24.952
91.689 -24.571
88.239 -25.49
89.609 -25.172
88.806 -24.409
88.257 -24.808
88.265 -25.738
89.778 -24.019
90.744 -23.815
88.666 -24.9
89.322 -24.708
85.975 -25.223
87.706 -25.146
85.141 -25.039
85.53 -24.725
86.945 -23.831
85.992 -23.572
85.022 -23.991
83.904 -24.168
85.043 -23.4
84.038 -23.856
86.122 -22.395
83.764 -20.456
84.049 -22.409
83.857 -22.27
83.727 -21.814
84.663 -20.698
84.834 -22.668
85.974 -19.917
83.718 -20.774
82.475 -21.223
82.127 -20.69
82.265 -19.655
83.402 -21.95
82.02 -22.39
85.374 -21.408
85.201 -19.336
86.43 -17.971
83.069 -19.414
82.328 -19.393
81.885 -18.093
82.894 -17.563
79.366 -17.412
76.072 -17.955
74.5 -18.975
69.369 -20.524
68.627 -21.194
67.365 -21.118
69.787 -19.468
67.224 -20.251
66.315 -20.131
70.547 -18.62
69.009 -19.633
70.911 -18.018
70.702 -19.271
68.652 -20.925
67.871 -20.971
65.897 -21.944
67.57 -21.35
66.951 -21.095
