# Supplementary material for: Anomalous diffusion and q-Weibull velocity distributions in epithelial cell migration
Source: PLoS One. 2017 Jul 10;12(7):e0180777. doi: 10.1371/journal.pone.0180777 (PMC5507264; doi:10.1371/journal.pone.0180777)
Supplement: S2 File — Individual trajectories of each cell over time for density of 100 cel/cm2. (available in http://www.posfisicaaplicada.ufv.br/?pageid=2714). (ZIP) [file pone.0180777.s003.zip › 100/trajetoria_4_densidade100cel.dat]

0 0
0.525 -0.316
-1.48 -0.083
-1.61 0.134
-1.65 0.218
-1.873 0.53
-0.784 -1.021
-1.758 -0.372
-1.251 -0.449
-1.538 0.609
-1.443 -0.578
-1.673 -0.969
-0.986 0.237
-1.55 -0.709
-1.343 -0.749
-0.685 -0.737
-0.452 -0.35
-0.779 -0.426
-0.963 0.466
-0.926 -1.046
-1.249 -1.261
-1.624 -1.129
-2.334 -1.238
-1.045 -0.861
-0.26 0.005
-0.91 -1.426
-1.658 -0.123
-1.611 -0.957
-1.601 -1.527
-0.987 0.069
-1.293 0.175
-2.472 -1.289
-2.629 -1.112
-2.569 -1.59
-1.869 -0.68
-2.032 -1.568
-1.909 0.234
-3.263 -1.274
-4.258 -1.171
-2.618 -1.779
-3.487 -1.501
-2.129 -0.567
-2.96 -1.757
-1.549 -2.05
-3.097 -2.013
-2.653 -1.219
-3.334 -0.94
-3.187 -1.034
-2.302 -2.963
-2.222 -2.893
-3.71 -2.593
-3.079 -1.416
-3.098 -1.826
-2.972 -2.259
-2.342 -2.003
-3.597 -2.74
-2.713 -2.713
-3.443 -2.029
-2.751 -1.87
-2.38 -2.398
-2.595 -2.175
-2.684 -3.004
-3.472 -2.524
-3.635 -2.502
-3.764 -2.09
-3.572 -2.256
-2.486 -2.764
-3.166 -2.859
-1.551 -3.318
-2.899 -4.132
-3.849 -2.454
-2.791 -2.357
-2.903 -2.445
-0.782 -3.72
-2.318 -2.733
-3.359 -4.023
-2.291 -4.398
-3.87 -3.663
-3.456 -5.33
-4.188 -4.525
-3.312 -3.871
-2.555 -5.153
-2.807 -4.126
-3.37 -5.883
-2.802 -4.663
-4.546 -4.498
-4.251 -5.223
-4.188 -5.095
-2.967 -6.271
-3.717 -5.513
-3.616 -7.577
-5.234 -6.762
-4.717 -6.619
-4.933 -6.385
-5.483 -6.445
-4.161 -6.034
-2.355 -6.85
-3.316 -6.164
-3.935 -6.875
-4.691 -7.961
-5.184 -8.461
-4.059 -8.487
-3.841 -7.374
-3.662 -8.548
-3.968 -9.429
-3.389 -9.018
-3.263 -9.423
-4.185 -9.067
-4.235 -8.924
-4.241 -10.007
-4.431 -10.297
-5.189 -10.3
-5.368 -10.739
-5.551 -11.877
-5.004 -10.576
-5.05 -10.476
-4.113 -10.601
-2.504 -11.348
-2.806 -11.401
-3.388 -11.486
-5.179 -11.411
-4.24 -12.225
-4.125 -11.736
-3.183 -10.826
-3.233 -11.925
-2.203 -11.765
-2.21 -12.589
-2.573 -12.4
-3.625 -13.625
-4.652 -13.606
-4.924 -12.693
-5.413 -14.008
-4.242 -13.095
-2.808 -13.888
-2.192 -14.817
-3.446 -13.797
-3.885 -14.097
-4.482 -13.769
-4 -13.867
-3.641 -14.067
-4.366 -14.011
-3.428 -14.515
-3.792 -13.906
-5.033 -14.381
-5.224 -15.101
-4.218 -14.293
-3.923 -15.023
-3.838 -15.22
-3.418 -15.451
-4.015 -14.722
-4.295 -14.935
-5.029 -13.746
-4.694 -14.733
-4.922 -14.782
-2.748 -14.886
-3.522 -15.278
-3.451 -15.299
-3.123 -15.364
-4.252 -15.858
-3.97 -14.224
-2.307 -14.415
-2.996 -15.39
-2.346 -15.748
-3.906 -16.03
-3.472 -15.155
-4.323 -16.375
-4.313 -16.303
-4.036 -15.676
-4.098 -16.056
-3.679 -16.6
-2.228 -14.495
-3.603 -16.377
-3.174 -16.311
-4.281 -15.388
-2.628 -15.385
-2.831 -14.677
-3.066 -15.574
-1.956 -16.467
-1.939 -16.858
-1.998 -17.661
-2.561 -14.676
-4.145 -15.875
-2.663 -16.864
-3.807 -14.589
-2.241 -15.993
-1.845 -17.37
-3.007 -15.754
-3.176 -16.116
-3.576 -15.568
-1.974 -15.776
-2.767 -15.806
-2.245 -16.693
-3.391 -16.129
-2.868 -15.356
-3.183 -16.772
-3.889 -15.762
-3.465 -15.616
-4.305 -15.674
-2.945 -16.828
-3.426 -17.109
-3.072 -16.894
-2.93 -17.864
-3.91 -16.638
-5.328 -16.795
-4.104 -15.633
-3.576 -18.064
-2.127 -15.26
-1.784 -14.469
-1.811 -15.44
-2.345 -15.557
-3.79 -15.465
-2.855 -15.35
-2.076 -15.483
-3.145 -15.308
-2.845 -15.678
-2.595 -14.569
-2.108 -13.996
-3.329 -15.68
-3.162 -14.853
-5.41 -16.14
-3.406 -14.8
-2.305 -14.966
-3.987 -14.681
-2.232 -14.669
-2.733 -14.445
-3.828 -14.234
-3.551 -14.198
-2.368 -13.334
-3.248 -13.643
-3.357 -13.944
-5.064 -14.476
-5.674 -15.127
-6.124 -14.457
-7.536 -14.492
-7.359 -14.021
-8.983 -12.482
-10.493 -13.13
-10.64 -11.652
-12.076 -11.723
-11.992 -11.207
-14.985 -11.587
-15.661 -11.404
-16.252 -10.266
-17.17 -9.249
-15.95 -9.236
-14.646 -9.402
-16.508 -8.896
-16.618 -8.549
-16.62 -8.785
-17.879 -5.248
-17.12 -6.459
-17.486 -6.575
-17.308 -8.895
-16.906 -10.238
-18.921 -9.267
-19.308 -9.101
-20.257 -8.753
-20.145 -9.039
-17.873 -9.534
-18.752 -11.158
-18.19 -9.302
-19.114 -8.607
-19.937 -7.913
-19.911 -6.705
-20.698 -7.039
-21.09 -6.627
-19.848 -5.444
-20.575 -5.047
-21.169 -4.521
-22.14 -4.014
-24.539 -4.786
-23.258 -4.134
-24.245 -4.414
-25.255 -4.9
-25.635 -5.433
-25.647 -5.668
-24.601 -5.686
-26.368 -5.592
-26.951 -5.382
-28.032 -4.629
-27.59 -5.309
-26.972 -3.937
-25.87 -4.945
-27.886 -3.189
-27.425 -1.64
-28.252 -0.27
-28 -2.427
-29.657 -1.655
-29.001 -1.01
-30.466 -1.471
-27.941 -1.565
-28.433 -1.543
-30.63 -1.062
-29.54 -1.623
-30.171 -0.512
-29.069 -0.511
-29.316 0.341
-29.622 0.108
-29.648 -0.212
-29.814 -0.688
-31.102 0.615
-32.115 1.233
-31.531 0.309
-31.771 1.829
-32.223 2.287
-33.62 2.349
-30.814 2.178
-33.744 2.606
-36.206 2.407
-35.891 2.817
-36.468 3.001
-36.058 3.846
-36.981 2.804
-35.72 2.697
-36.753 3.916
-37.629 3.28
-37.547 3.844
-37.831 3.859
-36.232 3.837
-34.553 2.759
-34.323 3.4
-34.983 3.09
-35.755 4.707
-36.387 5.871
-36.964 6.815
-37.638 6.661
-35.506 6.331
-35.824 5.86
-34.696 6.13
-36.175 5.172
-38.514 5.654
-37.449 5.479
-37.016 5.264
-37.177 6.076
-36.522 6.133
-37.571 6.254
-38.025 5.462
-37.672 6.025
-38.547 6.382
-39.293 5.093
-39.137 5.194
-38.576 6.473
-36.625 4.758
-35.264 4.862
-35.953 4.79
-35.715 4.962
-36.286 4.507
-37.393 4.108
-36.634 4.791
-35.705 3.665
-35.187 3.253
-35.501 3.034
-34.623 3.488
-36.249 3.984
-35.852 4.362
-35.479 4.155
-36.315 3.314
-35.714 3.533
-36.184 4.403
-34.474 4.838
