# Supplementary material for: Anomalous diffusion and q-Weibull velocity distributions in epithelial cell migration
Source: PLoS One. 2017 Jul 10;12(7):e0180777. doi: 10.1371/journal.pone.0180777 (PMC5507264; doi:10.1371/journal.pone.0180777)
Supplement: S3 File — Individual trajectories of each cell over time for density of 2000 cel/cm2. (available in http://www.posfisicaaplicada.ufv.br/?pageid=2714). (ZIP) [file pone.0180777.s004.zip]

Archive with 16 entries (15 files):
- 2000/
- 2000/trajetoria_14_densidade2000cel.dat
- 2000/trajetoria_13_densidade2000cel.dat
- 2000/trajetoria_12_densidade2000cel.dat
- 2000/trajetoria_11_densidade2000cel.dat
- 2000/trajetoria_10_densidade2000cel.dat
- 2000/trajetoria_9_densidade2000cel.dat
- 2000/trajetoria_8_densidade2000cel.dat
- 2000/trajetoria_7_densidade2000cel.dat
- 2000/trajetoria_6_densidade2000cel.dat
- 2000/trajetoria_3_densidade2000cel.dat
- 2000/trajetoria_2_densidade2000cel.dat
- 2000/trajetoria_1_densidade2000cel.dat
- 2000/trajetoria_5_densidade2000cel.dat
- 2000/trajetoria_4_densidade2000cel.dat
- 2000/caminhadatodas.agr
