# Supplementary material for: Anomalous diffusion and q-Weibull velocity distributions in epithelial cell migration
Source: PLoS One. 2017 Jul 10;12(7):e0180777. doi: 10.1371/journal.pone.0180777 (PMC5507264; doi:10.1371/journal.pone.0180777)
Supplement: S3 File — Individual trajectories of each cell over time for density of 2000 cel/cm2. (available in http://www.posfisicaaplicada.ufv.br/?pageid=2714). (ZIP) [file pone.0180777.s004.zip › 2000/trajetoria_14_densidade2000cel.dat]

0 0
-0.236 -0.579
0.565 -1.096
0.213 -0.029
-0.242 -0.997
-0.204 -0.754
-0.663 -0.469
-0.673 -0.804
-0.106 -1.071
0.435 -1.157
0.366 -1.342
-0.426 -1.356
0.159 -1.75
-0.033 -1.663
0.347 -1.357
0.271 -1.296
0.703 -1.491
0.587 -1.677
0.31 -1.674
0.37 -1.159
0.461 -1.287
0.06 -1.465
0.23 -1.053
-0.431 -0.829
-0.231 -0.956
0.207 -1.293
0.127 -0.871
-0.109 -1.164
-0.162 -1.264
-0.106 -1.14
0.448 -0.793
0.528 -2.098
0.672 -1.711
0.96 -2.355
0.395 -2.4
0.71 -1.445
2.125 -2.472
1.973 -2.53
2.519 -2.165
2.169 -0.751
1.681 -2.036
2.061 -1.174
2.139 -0.849
2.055 -0.675
1.993 -0.666
2 -0.76
2.3 0.409
1.904 0.398
1.789 0.942
1.615 0.627
1.243 0.24
1.417 0.281
0.952 0.305
1.191 0.42
0.672 0.335
1.154 0.109
1.342 0.545
1.08 -0.009
1.109 0.522
0.649 0.399
1.187 0.939
1.393 0.429
1.196 0.292
1.399 1.474
1.007 0.205
1.518 0.012
1.419 0.514
1.74 0.769
1.097 0.724
1.348 1.269
1.356 0.736
1.264 1.268
0.819 1.08
1.149 0.976
1.528 0.799
0.53 1.513
1.339 1.14
1.404 0.474
1.27 0.835
1.27 0.835
0.304 1.497
1.012 0.3
0.516 1.054
1.189 0.833
1.117 1.033
1.223 0.895
1.255 1.181
0.941 1.017
0.494 -0.369
0.544 0.744
0.703 -0.288
0.367 0.072
0.565 -0.286
0.701 0.252
1.921 0.753
1.495 0.13
0.797 0.021
1.556 0.175
0.897 0.324
1.52 0.374
-0.102 -0.767
0.888 0.381
0.193 -0.493
-0.738 0.761
0.018 0.286
-0.149 0.14
-0.41 -0.011
0.337 0.351
1.098 0.4
0.074 1.003
0.065 0.585
0.957 1.258
0.101 0.728
0.316 -0.212
-0.562 0.387
-0.751 0.289
0.211 0.442
-0.105 0.045
-0.1 -0.059
-0.322 -0.533
0.145 0.352
-0.413 -0.023
-0.525 -0.232
-0.204 0.25
0.236 0.416
-0.016 -0.109
0.444 -0.36
0.501 0.542
0.424 0.127
0.743 0.508
-0.567 0.025
0.11 -0.353
-0.648 -0.185
0.045 0.14
-0.051 -0.356
0.192 1.396
0.307 0.045
-0.299 0.252
-0.29 0.177
-0.406 0.277
0.235 0.303
-0.177 0.38
1.252 -0.703
0.869 -0.286
0.469 -0.606
-0.041 0.012
1.237 -0.175
0.611 -0.599
0.728 -0.53
0.724 0.474
0.206 -0.538
1.987 -0.307
0.796 0.065
0.391 -0.039
0.989 -0.015
0.978 0.021
0.973 0.607
0.658 0.487
1.164 0.273
0.917 0.658
0.324 0.289
0.197 0.235
0.466 0.011
0.773 0.047
-0.507 0.68
0.113 0.098
0.838 0.94
0.281 0.657
0.443 0.12
0.101 -0.482
-0.94 0.268
-0.306 -0.601
0.681 -1.328
-0.427 0.539
-0.996 -0.828
0.829 -0.501
0.112 -0.186
-0.171 0.506
-0.796 0.645
0.556 -0.198
-0.53 -0.677
-0.786 -0.47
-0.396 -0.683
-0.798 -1.06
0.219 -0.267
-0.357 0.01
0.295 0.394
-0.439 0.107
-0.278 -0.361
-0.245 -0.289
-0.673 -0.229
-0.583 0.232
-0.198 -0.745
0.14 0.503
-0.297 -0.82
0.593 -0.127
0.568 -0.416
0.489 -0.454
0.17 -0.608
-0.363 -0.591
-0.862 -1.553
-0.449 -1.393
-1.003 -1.398
-0.798 -0.985
-0.073 0.543
-0.685 -0.822
-1.384 -1.058
-0.704 -0.339
-0.757 -0.651
-0.979 -0.488
-1.286 -1.55
-1.001 -0.659
-0.898 -0.95
-1.204 -1.408
-0.57 -1.471
-0.542 -1.494
-0.513 -1.77
-1.455 -2.945
-1.78 -2.124
-1.506 -2.657
-2.171 -3.627
-0.532 -3.7
-1.519 -4.339
-1.422 -3.774
-1.55 -3.347
-1.735 -4.285
-2.213 -4.151
-1.938 -4.35
-1.596 -4.752
-2.379 -4.239
-2.133 -3.222
-1.41 -3.7
-1.032 -3.029
-1.286 -2.252
-0.805 -2.603
-1.868 -2.887
-1.046 -3.077
-1.928 -3.403
-1.113 -2.228
-1.742 -3.738
-2.075 -5.659
-3.038 -5.946
-2.083 -3.718
-2.085 -3.326
-2.627 -3.404
-1.963 -2.447
-1.579 -1.762
-2.509 -2.018
-2.404 -2.864
-1.222 -3.404
-2.016 -3.136
-2.196 -4.025
-1.611 -3.407
-1.838 -2.892
-1.557 -3.561
-1.532 -4.037
-1.666 -3.72
-1.455 -3.583
-1.976 -3.578
-1.214 -3.687
-1.368 -3.852
-1.309 -2.598
-1.19 -3.729
-1.24 -2.02
-0.439 -2.92
-1.199 -2.635
-1.342 -3.265
-1.438 -4.343
-1.065 -3.747
-0.915 -3.636
-1.362 -3.603
-1.59 -3.011
-1.947 -2.437
-1.574 -4.29
-1.091 -4.282
-1.463 -4.885
-1.463 -3.495
-1.14 -3.496
-1.311 -4.359
-0.882 -4.783
-1.791 -4.55
-1.661 -4.479
-1.745 -4.799
-1.276 -4.464
-1.338 -4.479
-1.675 -4.836
-1.389 -4.108
-1.132 -3.775
-1.719 -4.442
-1.906 -4.107
-1.768 -4.132
-1.207 -3.897
-0.82 -4.34
-1.626 -4.246
-1.336 -3.895
-1.039 -3.275
-1.396 -3.338
-1.296 -3.709
-1.485 -3.424
-1.474 -3.525
-1.466 -4.442
-1.208 -3.874
-1.353 -3.951
-1.319 -4.705
-1.399 -3.998
-1.211 -4.095
-1.139 -3.501
-1.001 -4.082
-1.097 -3.377
-1.311 -3.782
-1.104 -3.707
-0.783 -4.289
-0.587 -4.428
-0.799 -4.655
-0.555 -3.934
-0.705 -4.209
-0.636 -4.494
-0.833 -4.426
-0.636 -4.913
-0.635 -4.258
-0.384 -4.402
-0.665 -5.136
-0.764 -5.172
-1.005 -4.977
-0.388 -4.42
-0.76 -6.32
-1.697 -5.142
-1.782 -6.114
-1.01 -5.312
-0.773 -5.522
-0.919 -5.826
-1.143 -5.987
-0.709 -4.786
-1.134 -4.827
-0.785 -4.421
-1.277 -4.316
-0.858 -4.512
-1.615 -4.931
-1.597 -4.878
-1.273 -5.382
-1.759 -4.933
-1.036 -5.354
-1.348 -5.984
-1.473 -6.11
-0.44 -5.663
-0.702 -5.69
-0.286 -5.502
-0.324 -5.846
-0.795 -5.329
-0.557 -5.149
-0.402 -6.149
-1.186 -5.858
-0.96 -6.159
-1.204 -5.536
-0.247 -5.617
-1.121 -5.519
-0.724 -5.569
-0.605 -5.873
-1.047 -5.022
-0.568 -5.509
