# Supplementary material for: Anomalous diffusion and q-Weibull velocity distributions in epithelial cell migration
Source: PLoS One. 2017 Jul 10;12(7):e0180777. doi: 10.1371/journal.pone.0180777 (PMC5507264; doi:10.1371/journal.pone.0180777)
Supplement: S3 File — Individual trajectories of each cell over time for density of 2000 cel/cm2. (available in http://www.posfisicaaplicada.ufv.br/?pageid=2714). (ZIP) [file pone.0180777.s004.zip › 2000/trajetoria_12_densidade2000cel.dat]

0 0
1.477 0.375
1.701 1.275
1.331 0.709
2.602 2.303
2.977 3.53
4.262 4.733
2.416 2.238
1.856 1.76
3.029 1.721
1.776 0.933
2.047 2.068
2.396 1.667
2.382 1.557
1.677 0.483
2.165 0.906
1.897 0.078
2.178 0.487
3.062 1.196
2.03 0.194
3.006 1.284
1.86 0.888
2.228 1.132
1.566 0.925
1.57 0.531
1.723 0.777
1.106 0.257
1.678 0.105
0.896 -0.502
1.453 0.573
0.248 -0.423
0.874 -0.875
-0.785 -3.094
-0.529 -2.611
0.556 -2.572
-0.368 -2.836
0.424 -2.783
-1.051 -3.898
-0.385 -2.871
-0.63 -1.972
0.124 -2.087
-0.737 -2.198
-0.744 -1.896
-1.639 -1.882
-1.351 -2.65
0.036 -2.023
-1.501 -2.757
-0.725 -2.275
-1.206 -1.712
-1.383 -1.348
-0.945 -1.667
-1.579 -2.135
-2.081 -2.148
-1.684 -2.082
-2.792 -1.941
-1.831 -1.848
-2.417 -2.797
-2.841 -3.035
-3.711 -2.484
-3.15 -2.486
-3.142 -2.732
-3.026 -2.89
-2.21 -2.44
-2.778 -3.134
-2.991 -2.298
-3.269 -3.03
-2.305 -2.891
-2.296 -2.536
-3.559 -2.644
-3.424 -2.062
-2.606 -2.31
-3.322 -1.526
-3.765 -2.408
-3.307 -1.845
-3.886 -1.297
-4.554 -1.302
-3.558 -1.732
-4.821 -2.01
-4.574 -2.016
-5.788 -2.559
-5.958 -2.899
-5.388 -2.22
-4.973 -2.245
-5.524 -1.95
-5.42 -2.324
-5.518 -1.893
-5.503 -1.611
-5.446 -0.971
-4.867 -1.765
-4.872 -1.295
-5.436 -1.337
-6.044 -0.767
-6.375 -0.971
-5.204 0.681
-5.359 -0.027
-5.693 -0.782
-6.093 -0.981
-6.113 -0.835
-6.053 -0.571
-7.261 -0.812
-7.772 -1.773
-7.432 -1.107
-7.461 -1.778
-7.921 -1.424
-7.669 -1.418
-7.734 -1.364
-8.254 -1.144
-7.418 -0.926
-5.929 -0.841
-7.405 -1.612
-6.688 -1.001
-5.911 -1.476
-7.893 -1.495
-8.278 -2.152
-8.295 -2.261
-8.258 -1.93
-7.86 -2.074
-7.9 -2.34
-9.098 -3.189
-8.389 -3.391
-8.382 -2.971
-9.088 -3.306
-9.269 -3.003
-9.775 -3.557
-8.889 -3.252
-9.877 -3.335
-10.578 -3.381
-10.819 -3.648
-11.141 -3.669
-10.437 -3.644
-9.023 -2
-9.882 -3.284
-10.176 -3.662
-9.755 -4.264
-10.405 -3.163
-9.846 -3.185
-8.628 -2.693
-9.354 -2.418
-10.06 -3.145
-11.192 -3.614
-10.212 -2.977
-9.83 -3.6
-10.248 -3.344
-9.941 -3.546
-9.273 -3.873
-8.705 -3.045
-8.878 -3.133
-8.676 -2.563
-8.967 -3.58
-9.267 -3.951
-8.855 -3.226
-8.42 -3.196
-8.97 -3.812
-9.484 -4.307
-8.981 -3.572
-8.648 -4.513
-9.525 -4.107
-8.486 -3.138
-9.874 -3.889
-9.996 -3.576
-9.585 -4.651
-8.692 -4.132
-9.526 -4.553
-9.279 -4.178
-8.635 -3.773
-9.382 -3.551
-8.509 -3.912
-7.793 -3.647
-8.608 -3.372
-8.609 -4.159
-8.168 -4.085
-7.565 -3.661
-7.083 -4.226
-6.101 -4.075
-6.33 -3.2
-7.068 -4.273
-6.893 -3.197
-6.679 -3.816
-6.764 -3.845
-6.428 -3.331
-5.16 -2.992
-5.125 -2.518
-4.564 -2.538
-7.115 -3.987
-6.046 -3.276
-6.193 -2.581
-5.369 -2.663
-5.13 -2.394
-5.13 -2.394
-6.695 -3.825
-6.991 -3.446
-6.395 -3.21
-7.059 -3.078
-6.887 -2.64
-7.331 -1.912
-6.972 -2.058
-5.794 -2.729
-6.051 -2.381
-6.48 -2.238
-6.41 -3.208
-7.04 -3.245
-5.785 -3.545
-7.201 -3.596
-6.179 -3.041
-4.567 -2.299
-5.494 -2.064
-6.401 -2.604
-5.852 -1.933
-6.377 -2.55
-5.318 -1.787
-5.898 -1.21
-5.462 -1.449
-6.91 -1.849
-6.165 -0.404
-5.511 -0.674
-5.582 -0.915
-5.524 -1.528
-6.854 -2.291
-5.154 -2.104
-7.07 -2.537
-6.797 -3.363
-6.634 -2.844
-7.144 -2.015
-7.119 -2.718
-8.275 -2.569
-7.868 -2.02
-7.606 -2.824
-7.848 -2.658
-7.141 -2.738
-8.167 -3.539
-8.108 -3.06
-8.727 -3.412
-8.918 -3.312
-8.249 -2.52
-8.694 -4.514
-9.115 -3.499
-7.678 -2.963
-7.479 -4.272
-7.79 -2.641
-7.324 -2.712
-6.984 -3.02
-6.181 -2.419
-6.065 -3.103
-5.358 -2.297
-3.877 -2.696
-4.119 -1.159
-3.678 -1.617
-4.757 -1.838
-4.471 -1.614
-4.558 -1.191
-5.254 -0.518
-4.709 -1.078
-4.58 -1.325
-5.927 -1.051
-4.74 -1.379
-5.832 -1.542
-6.374 -2.142
-6.135 -2.36
-6.681 -2.006
-7.102 -2.83
-7.102 -2.83
-6.646 -1.528
-7.419 -2.981
-5.794 -2.695
-6.206 -2.919
-7.248 -2.805
-5.963 -2.339
-7.474 -2.404
-7.398 -3.551
-5.821 -2.55
-8.415 -2.738
-8.176 -2.764
-8.431 -3.146
-6.925 -3.383
-6.929 -3.338
-7.803 -3.01
-6.562 -3.365
-5.494 -3.219
-6.334 -3.147
-6.617 -3.404
-6.948 -2.854
-6.012 -3.446
-6.802 -2.893
-6.469 -3.056
-6.529 -2.514
-6.552 -3.502
-5.917 -2.025
-5.796 -3.005
-5.599 -1.828
-4.61 -1.875
-6.036 -2.544
-4.598 -2.408
-5.469 -2.21
-5.968 -1.197
-5.216 -0.245
-6.126 -1.907
-5.693 -1.097
-5.393 -0.828
-6.295 -0.55
-5.495 -0.174
-5.965 -0.738
-5.832 -1.838
-4.905 -0.401
-5.334 -0.752
-4.598 -0.273
-4.738 0.053
-5.033 -1.085
-6.342 -0.69
-5.627 0.589
-6.334 -0.622
-5.99 -0.665
-6.045 -0.657
-6.479 -1.223
-6.964 -1.222
-6.345 -1.359
-7.845 -0.908
-6.527 -0.903
-7.401 -0.204
-9.234 -1.924
-9.034 -1.743
-8.79 -0.846
-8.821 -0.636
-9.141 -1.866
-8.67 -1.465
-10.299 -1.184
-9.618 -1.483
-8.034 -0.708
-8.904 -1.657
-9.531 -0.73
-9.171 -0.446
-9.08 -1.312
-8.896 -1.506
-7.797 -1.452
-8.01 -1.447
-7.64 -1.669
-9.225 -2.726
-8.475 -2.254
-8.368 -1.484
-7.778 -0.519
-9.135 -1.21
-9.437 -0.679
-10.243 -2.016
-9.653 -0.838
-8.606 -0.772
-7.982 -1.008
-8.71 -0.517
-8.731 -0.645
-7.968 -1.993
-9.238 -0.356
-8.674 -0.831
-8.839 -0.577
-8.69 -1.152
-8.671 -0.768
-9.346 -3.219
-9.166 -2.178
-9.369 -1.197
-8.459 -1.252
-9.871 -0.552
-9.572 0.029
-9.975 -0.621
