# Supplementary material for: Anomalous diffusion and q-Weibull velocity distributions in epithelial cell migration
Source: PLoS One. 2017 Jul 10;12(7):e0180777. doi: 10.1371/journal.pone.0180777 (PMC5507264; doi:10.1371/journal.pone.0180777)
Supplement: S3 File — Individual trajectories of each cell over time for density of 2000 cel/cm2. (available in http://www.posfisicaaplicada.ufv.br/?pageid=2714). (ZIP) [file pone.0180777.s004.zip › 2000/trajetoria_11_densidade2000cel.dat]

0 0
-0.098 1.307
0.406 2.7
0.416 2.874
1.316 4.512
1.043 4.429
0.056 5.027
-1.021 5.535
-1.672 4.176
0.417 3.987
-0.362 4.302
-0.04 3.058
0.003 4.756
-0.593 4.703
-1.199 5.067
-1.908 4.716
-2.191 3.926
-0.02 3.347
-2.274 4.4
-3.217 2.718
-4.581 2.72
-4.173 2.91
-3.42 4.971
-1.783 5.388
-3.397 5.409
-2.833 4.552
-3.887 3.584
-4.538 5.046
-5.692 4.147
-6.316 3.697
-6.246 4.016
-5.556 2.992
-5.469 3.496
-4.906 4.791
-4.162 5.856
-4.867 4.653
-4.686 4.714
-5.285 5.638
-5.601 4.825
-6.289 4.424
-5.423 3.71
-5.739 4.527
-6.757 3.145
-6.445 4.962
-5.629 4.507
-4.912 5.063
-3.952 6.637
-4.659 6.745
-4.816 6.085
-5.231 5.666
-5.872 4.32
-6.07 5.426
-6.411 4.85
-5.494 5.357
-5.549 3.888
-6.304 4.358
-4.569 4.581
-4.668 5.814
-4.635 4.923
-4.493 6.261
-3.729 4.235
-5.021 5.813
-5.009 6.179
-4.783 6.312
-4.711 5.895
-6.076 5.286
-4.384 3.999
-4.424 4.402
-4.015 6.028
-4.539 5.597
-2.545 6.976
-3.961 6.585
-4.206 7.019
-2.961 5.411
-4.748 4.882
-4.33 4.407
-6.111 5.367
-5.163 5.791
-4.871 6.12
-5.579 6.079
-5.145 5.336
-2.478 7.008
-5.703 6.291
-5.153 6.159
-5.141 5.104
-4.729 5.779
-5.861 5.526
-6.783 7.078
-6.084 6.003
-5.121 4.563
-5.849 5.075
-5.768 4.272
-8.001 3.215
-3.31 6.243
-5.076 6.728
-4.031 6.069
-3.343 5.428
-2.106 6.7
-4.826 7.79
-6.922 8.253
-7.903 6.11
-5.598 6.385
-5.892 2.343
-5.763 2.093
-7.16 3.671
-6.522 2.482
-4.91 6.361
-4.834 8.123
-5.25 2.788
-4.966 4.062
-5.423 5.581
-6.604 6.505
-5.332 6.772
-5.215 7.309
-5.75 6.92
-6.409 5.603
-5.381 5.618
-4.965 7.979
-4.832 5.204
-3.746 5.739
-4.785 4.865
-5.081 7.419
-4.545 6.706
-5.547 7.643
-6.445 6.666
-4.771 4.489
-5.58 7.057
-6.919 4.327
-4.335 4.034
-7.075 4.864
-4.94 7.07
-4.94 7.07
-3.354 5.493
-6.361 8.237
-5.829 7.816
-8.098 7.555
-6.7 7.016
-6.818 7.882
-7.715 6.074
-7.482 6.583
-6.832 6.682
-6.175 6.306
-6.852 7.594
-8.549 7.291
-7.231 9.02
-7.631 10.463
-8.158 10.343
-9.128 8.849
-9.981 9.396
-7.804 7.598
-7.275 6.734
-7.203 9.697
-9.512 10.196
-10.24 9.678
-9.146 9.01
-4.477 6.626
-7.777 9.373
-6.17 11.115
-6.243 11.757
-9.048 11.604
-9.829 10.642
-7.3 8.982
-5.573 8.346
-7.796 8.513
-8.655 8.883
-9.435 10.255
-8.878 8.313
-11.669 10.229
-10.014 9.738
-7.84 11.033
-4.649 8.892
-6.831 7.953
-9.442 8.147
-8.93 9.815
-7.545 7.583
-8.338 8.548
-6.815 8.357
-6.613 6.514
-7.309 6.665
-7.306 9.183
-8.62 8.075
-8.136 8.444
-7.443 8.797
-7.138 8.325
-9.373 9.597
-7.046 10.748
-6.076 8.648
-7.04 8.506
-8.798 10.147
-6.287 8.115
-9.983 8.164
-7.699 7.718
-7.543 7.415
-6.803 7.917
-6.803 7.917
-6.396 8.014
-6.898 9.515
-6.426 9.623
-9.853 6.717
-6.913 8.088
-4.595 8.589
-7.441 9.511
-8.578 7.909
-8.6 4.958
-7.674 7.873
-8.856 8.347
-6.32 9.159
-7.587 5.627
-8.222 8.184
-7.941 8.214
-4.609 8.93
-5.233 7.29
-5.259 7.16
-4.298 9.603
-7.61 7.541
-6.28 7.941
-4.582 6.448
-6.465 7.768
-8.843 10.184
-6.105 10.556
-3.939 9.588
-6.15 11.359
-5.558 11.684
-7.059 10.605
-7.493 8.575
-5.017 9.273
-4.876 8.658
-7.54 10.536
-5.584 9.26
-5.236 6.839
-8.523 10.413
-4.554 5.398
-6.962 8.77
-6.6 8.745
-7.117 9.561
-6.627 10.201
-5.439 12.147
-7.053 9.959
-4.72 10.631
-5.585 11.125
-6.829 12.167
-4.064 11.329
-7.168 10.808
-5.042 9.518
-7.914 10.983
-7.465 10.283
-7.016 10.936
-6.228 9.333
-5.604 8.68
-5.961 7.223
-6.714 9.116
-4.801 10.333
-7.71 9.497
-9.563 9.662
-7.992 11.42
-7.088 11.184
-6.344 11.731
-6.316 9.941
-5.996 11.295
-6.282 11.011
-5.112 8.664
-6.558 10.682
-8.032 11.146
-8.213 13.232
-5.395 11.531
-7.006 12.504
-7.355 11.584
-8.745 11.662
-8.492 11.71
-9.582 11.175
-9.084 11.099
-8.33 12.859
-8.184 12.009
-8.417 10.305
-7.34 10.596
-8.249 8.367
-6.474 10.18
-6.718 10.144
-7.099 9.391
-7.892 11.894
-6.963 9.061
-8.857 10.835
-8.014 10.457
-8.128 12.167
-8.373 12.849
-9.139 11.821
-9.553 11.478
-5.953 13.745
-7.941 11.746
-5.779 11.806
-7.903 11.557
-7.98 10.792
-6.472 12.029
-8.539 11.347
-7.803 12.811
-7.938 12.634
-7.991 11.84
-9.274 13.906
-8.564 12.432
-8.603 11.686
-11.529 14.008
-10.096 12.364
-9.914 15.536
-9.821 15.388
-11.543 15.823
-9.942 16.079
-10.987 17.257
-10.128 14.755
-8.896 17.197
-8.689 16.389
-10.668 17.53
-11.103 18.592
-8.631 17.738
-8.692 17.764
-10.06 19.348
-10.084 18.052
-8.683 18.22
-8.564 19.159
-8.803 18.344
-8.168 17.548
-8.823 18.602
-7.146 16.885
-7.501 18.734
-7.968 20.039
-5.467 18.064
-5.462 18.419
-6.445 19.257
-7.367 18.848
-6.659 18.054
-6.824 17.873
-9.562 19.889
-8.011 19.278
-6.599 18.865
-6.318 17.528
-6.573 16.909
-8.231 19.377
-5.92 19.511
-6.522 19.33
-6.357 19.954
-7.042 19.038
-6.678 19.74
-7.562 19.725
-8.277 20.103
-8.294 21.373
-8.004 18.193
-8.092 18.39
-6.502 18.551
-7.704 18.207
-6.039 17.971
-8.269 20.103
-8.136 19.027
-7.172 17.85
-7.84 18.846
-8.433 20.472
-8.092 20.527
-8.701 18.865
-7.175 18.639
-6.491 18.601
-8.528 20.422
-9.817 20.779
