# Supplementary material for: Anomalous diffusion and q-Weibull velocity distributions in epithelial cell migration
Source: PLoS One. 2017 Jul 10;12(7):e0180777. doi: 10.1371/journal.pone.0180777 (PMC5507264; doi:10.1371/journal.pone.0180777)
Supplement: S3 File — Individual trajectories of each cell over time for density of 2000 cel/cm2. (available in http://www.posfisicaaplicada.ufv.br/?pageid=2714). (ZIP) [file pone.0180777.s004.zip › 2000/trajetoria_10_densidade2000cel.dat]

0 0
0.247 -0.13
0.021 2.096
0.898 2.841
1.237 2.919
1.237 2.919
-0.479 3.986
0.246 4.366
0.608 3.347
-0.282 2.732
0.102 3.008
0.139 3.636
1.292 3.24
-2.07 4.468
-2.69 4.607
-0.779 3.626
-2.817 4.702
-2.338 3.677
-2.521 2.561
-3.828 1.926
-3.437 2.231
-3.52 3.896
-2.79 3.117
-3.47 4.533
-2.945 3.644
-4.953 3.716
-5.132 1.888
-4.639 2.885
-5.917 2.808
-6.69 3.587
-6.691 2.657
-6.415 3.013
-4.221 2.649
-4.79 3.75
-4.615 4.75
-5.015 4.118
-5.609 3.734
-6.014 3.644
-6.522 3.51
-7.698 2.97
-5.846 3.457
-6.387 1.814
-7.096 1.651
-6.212 3.073
-5.422 2.516
-4.945 3.711
-4.264 5.717
-4.341 3.641
-4.441 3.829
-6.078 4.162
-5.62 3.952
-5.506 3.389
-5.281 2.673
-6.014 3.636
-5.513 3.164
-5.73 3.509
-5.151 4.476
-5.08 4.746
-4.407 5.374
-3.903 5.203
-5.396 3.823
-5.194 3.595
-4.708 3.588
-4.823 4.881
-5.057 3.154
-4.596 2.689
-6.089 3.201
-4.107 2.945
-5.023 3.875
-3.806 4.081
-2.928 4.402
-3.741 3.33
-3.974 3.708
-4.578 4.858
-4.145 4.862
-4.541 4.099
-4.473 2.547
-4.747 3.628
-5.385 3.504
-5.612 3.302
-5.757 4.492
-5.437 5.12
-4.192 6.685
-3.081 4.808
-4.253 5.055
-3.178 5.369
-5.673 5.35
-6.184 4.578
-6.905 4.959
-6.96 5.613
-6.574 4.505
-7.714 4.936
-6.845 4.657
-5.336 5.359
-4.991 6.887
-4.223 6.186
-4.211 6.084
-4.955 5.251
-6.079 4.805
-6.934 4.772
-4.761 4.624
-6.628 5.593
-7.249 6.012
-6.22 5.169
-6.863 3.599
-6.159 4.913
-5.533 5.02
-5.242 5.67
-5.345 5.704
-6.305 6.067
-6.779 6.957
-5.803 6.486
-6.79 6.076
-6.584 5.424
-6.915 4.279
-9.062 5.809
-7.679 5.063
-6.366 4.365
-6.751 5.726
-4.894 5.363
-5.905 6.512
-6.401 4.903
-6.872 4.333
-7.615 5.999
-7.033 5.297
-6.554 6.166
-7.653 5.974
-7.813 5.992
-6.995 5.905
-8.516 5.748
-8.516 5.748
-6.473 6.255
-5.546 5.703
-5.725 5.094
-6.97 5.004
-7.671 5.196
-7.426 5.206
-6.732 4.416
-7.506 4.812
-7.725 4.743
-8.132 4.311
-6.949 4.53
-9.038 5.014
-8.906 4.688
-9.033 6.483
-7.143 5.707
-7.639 6.28
-8.471 6.428
-7.508 5.689
-8.098 5.162
-7.615 5.375
-7.888 4.773
-8.911 4.643
-8.06 4.46
-8.082 4.539
-8.06 4.784
-5.856 4.751
-6.157 5.78
-6.607 5.347
-7.976 6.082
-8.18 3.355
-7.981 4.819
-7.441 4.78
-7.669 5.08
-8.035 5.107
-7.853 4.298
-8.118 5.486
-6.649 5.409
-6.598 5.608
-7.812 5.133
-7.081 5.883
-7.882 5.061
-8.013 6.038
-7.974 4.899
-7.966 4.809
-7.837 5.645
-7.41 4.826
-8.009 3.746
-7.999 4.269
-9.632 5.348
-8.254 4.648
-7.284 4.611
-7.652 6.69
-8.124 5.824
-8.138 6.017
-8.71 6.301
-7.648 6.42
-7.239 5.747
-8.215 5.77
-8.31 6.104
-8.205 5.831
-7.424 5.984
-9.005 5.895
-9.672 5.077
-8.96 6.552
-7.894 7.347
-7.551 6.968
-8.082 6.61
-7.329 6.158
-8.049 6.282
-9.071 6.854
-8.498 5.304
-7.62 6.741
-8.876 6.327
-6.768 6.195
-8.225 6.92
-8.707 7.247
-8.881 6.427
-7.182 6.97
-6.68 6.473
-7.359 6.59
-7.209 6.778
-8.191 6.892
-6.893 6.027
-7.447 6.018
-7.683 6.859
-8.609 5.717
-8.728 7.007
-7.877 6.343
-6.786 5.44
-7.526 5.572
-7.802 5.999
-8.026 7.188
-7.3 6.276
-7.199 7.333
-7.62 7.277
-8.27 6.466
-7.226 8.098
-8.304 7.223
-8.517 6.625
-7.817 7.161
-7.174 5.635
-8.867 6.52
-7.132 6.087
-7.935 5.917
-7.458 6.828
-7.32 6.944
-9.48 6.731
-8.677 6.479
-7.403 7.388
-8.175 7.517
-8.361 6.536
-8.777 6.921
-8.217 6.922
-9.007 6.784
-8.179 7.153
-7.364 6.778
-7.682 6.716
-8.632 5.758
-6.522 6.447
-7.555 6.565
-7.394 7.765
-7.133 8.257
-7.594 8.046
-7.118 8.574
-7.461 8.078
-6.818 9.214
-5.904 8.304
-5.703 8.463
-5.971 7.962
-6.418 8.468
-5.977 8.527
-5.942 8.054
-6.353 7.736
-7.699 7.043
-7.654 8.877
-6.496 7.973
-7.242 9.334
-7.466 8.875
-6.464 8.41
-7.335 8.612
-7.239 8.277
-6.888 7.778
-8.001 7.849
-7.325 7.254
-7.75 8.048
-7.47 7.472
-7.867 8.115
-7.927 7.537
-7.242 8.287
-8.154 8.605
-7.119 9.145
-6.542 8.497
-7.829 10.03
-6.887 10.69
-7.148 10.046
-5.978 10.035
-6.091 9.795
-6.017 9.333
-5.295 10.023
-5.278 10.096
-5.169 10.112
-5.898 9.86
-6.111 9.674
-5.618 10.755
-5.616 10.686
-6.526 10.833
-5.273 10.284
-5.915 10.54
-5.701 12.519
-6.305 12.308
-7.14 13.257
-5.604 13.042
-6.728 14.192
-7.131 13.207
-6.979 14.434
-5.911 14.498
-7.415 15.846
-7.103 16.915
-7.268 16.701
-7.04 14.938
-7.004 15.149
-5.966 15.741
-6.658 16.24
-6.338 15.915
-6.364 15.569
-6.042 15.63
-7.013 15.954
-8.501 16.877
-5.468 16.461
-5.002 16.179
-7.093 17.072
-6.274 16.645
-5.156 17.599
-4.54 17.146
-4.952 17.189
-4.731 16.599
-4.744 15.932
-4.952 16.269
-2.978 17.539
-4.401 17.859
-3.805 17.389
-3.378 17.077
-3.295 17.18
-4.593 17.166
-4.12 16.833
-2.559 16.554
-4.158 18.952
-4.661 17.339
-2.963 16.992
-4.431 17.903
-3.561 19.515
-3.528 17.266
-4.583 16.604
-4.766 17.581
-3.019 18.734
-4.341 17.62
-4.212 17.511
-2.77 17.948
-4.188 16.034
-4.386 17.225
-3.854 17.558
-4.556 17.328
-4.623 17.962
-4.689 17.83
-4.239 18.779
-3.563 17.832
-4.564 17.663
-2.975 17.705
-3.453 18.704
