# Supplementary material for: Anomalous diffusion and q-Weibull velocity distributions in epithelial cell migration
Source: PLoS One. 2017 Jul 10;12(7):e0180777. doi: 10.1371/journal.pone.0180777 (PMC5507264; doi:10.1371/journal.pone.0180777)
Supplement: S3 File — Individual trajectories of each cell over time for density of 2000 cel/cm2. (available in http://www.posfisicaaplicada.ufv.br/?pageid=2714). (ZIP) [file pone.0180777.s004.zip › 2000/trajetoria_9_densidade2000cel.dat]

0 0
1.355 0.931
0.25 2.302
-3.414 0.069
0.131 2.098
-0.297 1.905
1.869 2.757
-0.631 3.532
-0.068 4.111
-0.139 3.42
1.275 5.782
0.958 3.583
1.459 5.165
0.394 4.469
0.169 4.762
-1.79 3.985
-0.968 4.206
-1.634 4.317
-1.515 4.392
-1.588 3.356
-2.875 3.497
-2.279 3.165
-2.479 3.634
-2.457 4.186
-3.61 4.561
-2.459 5.115
-1.385 5.575
-5.221 3.827
-1.424 6.019
-5.304 3.685
-7.459 3.087
-8.237 2.73
-8.155 2.284
-7.833 3.751
-7.535 2.666
-6.244 3.69
-6.907 4.415
-5.899 2.963
-6.989 3.503
-7.132 3.606
-7.332 3.949
-9.329 1.654
-7.218 1.348
-6.861 4.23
-8.764 1.87
-9.517 1.509
-8.76 2.556
-6.848 4.519
-5.86 5.098
-7.192 4.682
-8.418 4.181
-7.06 3.393
-9.513 3.78
-8.211 4.257
-8.453 4.176
-9.143 2.562
-8.891 3.333
-8.891 3.333
-6.847 3.255
-7.895 3.047
-9.033 2.866
-9.188 2.994
-9.822 2.561
-8.328 2.902
-10.445 1.914
-10.734 1.509
-10.762 1.709
-11.401 0.904
-10.766 0.697
-9.52 3.17
-9.223 3.192
-9.144 1.351
-9.761 1.719
-10.343 2.251
-10.562 1.943
-10.522 1.747
-11.047 1.553
-11.702 0.685
-10.846 2.259
-10.467 3.101
-11.745 1.631
-12.188 1.694
-10.005 2.913
-8.604 3.165
-9.06 3.691
-9.661 2.549
-11.268 1.648
-10.699 2.31
-12.621 1.831
-11.117 2.173
-11 1.627
-10.916 2.414
-10.747 2.591
-12.272 1.459
-12.161 2.775
-10.364 2.529
-9.263 3.705
-10.12 3.062
-10.504 2.066
-10.396 1.411
-11.302 2.109
-10.303 2.841
-12.596 2.575
-12.065 2.335
-11.175 3.428
-10.795 3.059
-12.172 1.28
-10.268 2.582
-9.65 4.488
-9.719 3.813
-10.424 5.144
-10.867 3.862
-10.931 3.6
-12.499 2.04
-9.912 3.835
-13.056 1.49
-12.43 1.221
-10.369 3.816
-10.395 3.42
-10.209 2.963
-9.294 4.315
-7.97 4.238
-8.367 5.199
-6.37 6.47
-8.785 4.52
-9.278 3.627
-10.122 3.73
-8.806 3.143
-8.141 4.285
-8.647 4.613
-9.093 3.416
-8.789 3.428
-7.676 3.353
-5.945 5.135
-7.804 5.756
-7.727 4.77
-7.305 4.664
-8.51 3.093
-7.202 3.872
-9.821 2.797
-8.999 3.966
-8.682 4.967
-8.22 3.68
-7.974 4.375
-9.335 2.415
-10.053 2.958
-9.967 3.018
-8.642 4.634
-9.742 3.878
-9.742 3.878
-8.86 5.034
-11.188 2.994
-10.804 3.754
-9.071 2.473
-9.469 4.088
-10.428 0.899
-9.528 2.898
-6.226 3.716
-6.792 4.404
-9.005 4.075
-10.118 2.203
-11.316 0.532
-9.667 3.101
-10.021 3.73
-8.893 4.068
-10.317 2.705
-12.038 1.828
-11.225 2.042
-12.157 0.618
-10.896 2.131
-12.77 0.442
-10.715 3.319
-10.015 4.22
-9.54 3.8
-8.794 3.783
-10.029 3.484
-12.679 0.876
-10.46 2.095
-10.4 2.644
-9.689 3.425
-11.473 2.142
-11.846 1.149
-12.512 1.443
-10.094 3.051
-12.306 1.766
-10.42 3.753
-9.211 4.207
-9.097 3.024
-11.314 2.987
-10.562 3.095
-8.687 3.525
-11.398 1.915
-10.81 2.1
-9.812 2.873
-10.21 3.319
-9.248 3.49
-10.325 4.085
-9.402 4.738
-8.855 4.351
-8.285 5.793
-13.29 2.677
-13.324 1.116
-11.666 2.342
-13.545 0.759
-12.782 2.273
-10.576 2.407
-11.88 1.21
-10.514 2.928
-13.792 0.028
-12.376 2.08
-11.956 1.048
-10.277 2.046
-10.787 2.71
-9.07 3.144
-9.756 2.354
-10.405 1.822
-11.311 1.85
-10.212 1.64
-11.153 4.038
-10.52 0.696
-10.614 1.142
-10.732 1.531
-11.961 1.67
-10.757 2.384
-11.986 1.3
-10.621 2.751
-11.056 1.84
-10.438 3.431
-10.495 3.207
-10.479 2.732
-10.674 1.224
-9.454 3.895
-11.14 0.848
-11.065 1.524
-10.327 1.804
-12.157 0.548
-9.257 3.256
-12.534 0.206
-10.702 1.026
-12.62 1.621
-12.928 1.304
-11.216 0.588
-9.941 2.184
-10.739 2.025
-11.109 2
-9.941 1.352
-10.522 0.026
-11.752 1
-9.805 1.499
-10.74 1.019
-13.274 -0.363
-9.04 3.267
-10.29 1.518
-10.179 1.669
-11.265 1.528
-10.527 3.692
-10.158 3.979
-9.929 5.109
-11.829 3.116
-7.942 5.675
-10.732 2.981
-7.526 5.867
-8.291 4.676
-9.518 3.405
-11.446 2.45
-9.249 4.434
-9.127 5.357
-8.622 3.629
-8.113 5.126
-10.59 3.351
-9.517 4.72
-11.367 3.815
-10.389 5.676
-10.84 3.664
-9.318 4.481
-9.186 4.029
-9.097 2.796
-8.11 4.221
-9.362 2.764
-10.091 2.367
-9.173 2.741
-10.319 2.405
-10.374 3.63
-11.584 1.916
-10.072 4.701
-8.656 5.284
-10.119 3.912
-10.255 4.982
-10.435 4.733
-11.665 3.261
-12.601 2.335
-8.494 4.906
-11.539 2.904
-8.014 4.88
-10.433 3.111
-8.434 3.438
-9.04 4.202
-11.372 2.729
-10.285 3.679
-9.534 4.859
-11.141 3.433
-10.792 3.679
-13.932 2.109
-11.805 3.491
-9.557 5.611
-14.608 2.876
-11.906 4.292
-13.807 5.627
-14.404 4.631
-12.64 5.919
-14.552 5.503
-14.295 5.574
-14.726 6.622
-16.642 3.836
-13.469 7.937
-14.299 7.152
-12.728 8.034
-13.75 6.468
-13.923 5.887
-13.567 6.813
-12.805 8.181
-13.253 8.006
-11.911 9.208
-11.447 8.083
-10.055 10.003
-13.299 7.824
-11.676 9.138
-10.386 11.074
-11.792 8.426
-13.388 6.514
-13.363 7.088
-13.751 7.106
-12.326 9.609
-12.315 8.271
-14.441 6.284
-14.577 6.86
-11.306 9.259
-13.964 5.882
-11.195 10.982
-9.47 10.534
-12.425 8.732
-12.487 8.539
-13.514 8.365
-12.386 9.487
-12.655 8.752
-13.444 8.86
-14.649 7.436
-14.733 7.332
-13.768 8.897
-13.266 8.726
-12.9 9.259
-15.833 6.42
-14.903 7.474
-15.113 7.799
-14.214 7.112
-14.264 8.127
-14.707 7.192
-14.109 9.449
-11.722 9.898
-14.754 8.381
