# Supplementary material for: Anomalous diffusion and q-Weibull velocity distributions in epithelial cell migration
Source: PLoS One. 2017 Jul 10;12(7):e0180777. doi: 10.1371/journal.pone.0180777 (PMC5507264; doi:10.1371/journal.pone.0180777)
Supplement: S3 File — Individual trajectories of each cell over time for density of 2000 cel/cm2. (available in http://www.posfisicaaplicada.ufv.br/?pageid=2714). (ZIP) [file pone.0180777.s004.zip › 2000/trajetoria_8_densidade2000cel.dat]

0 0
-0.253 0.004
-1.359 0.175
0.264 0.25
0.046 2.824
0.123 3.67
-0.004 1.129
0.314 1.719
-1.428 1.163
-1.141 2.677
-0.19 1.453
-0.794 1.467
-0.761 1.51
-1.473 -0.415
-2.012 1.93
-2.701 2.562
-2.468 0.619
-3.919 1.19
-3.82 1.137
-4.877 0.918
-4.684 -0.021
-4.873 1.82
-3.803 1.149
-6.046 2.729
-4.841 0.76
-5.944 0.531
-5.387 -0.095
-7.165 1.56
-6.901 0.493
-7.51 1.761
-8.289 0.969
-8.708 1.551
-9.042 1.002
-6.795 1.694
-7.43 3.723
-6.098 3.073
-7.622 3.719
-6.741 3.652
-7.308 2.2
-6.82 2.71
-8.037 2.915
-9.053 0.986
-8.241 2.249
-8.318 1.161
-8.3 1.815
-9.482 1.394
-8.369 3.652
-5.085 3.276
-6.573 4.818
-8.156 3.614
-7.501 4.597
-7.005 2.406
-6.627 2.783
-7.656 2.741
-8.212 2.836
-8.059 1.813
-9.687 1.228
-7.651 1.867
-9.166 3.232
-7.188 3.442
-7.385 3.328
-7.712 2.526
-7.814 3.172
-8.872 2.692
-9.058 4.48
-8.6 2.404
-9.225 4.358
-9.358 2.098
-9.444 2.404
-10.152 2.578
-7.571 2.657
-8.485 4.911
-7.732 5.286
-8.55 5.579
-8.612 5.149
-7.889 4.723
-7.808 4.768
-7.33 2.263
-8.599 4.063
-8.32 5.262
-8.953 6.308
-8.477 5.289
-6.486 4.624
-7.284 6.177
-5.832 7.076
-5.747 6.6
-6.599 5.174
-7.155 6.783
-7.558 5.589
-7.014 4.203
-8.778 6.359
-8.763 5.256
-7.804 7.09
-10.011 8.413
-8.444 7.135
-7.29 6.788
-7.469 8.173
-7.876 8.52
-3.662 8.438
-7.12 9.193
-8.003 9.237
-6.017 7.819
-8.048 9.282
-5.066 8.926
-8.191 9.619
-7.857 8.93
-7.352 7.605
-8.067 8.499
-6.183 9.883
-4.751 9.281
-4.944 9.286
-5.149 9.484
-5.058 10.048
-6.611 11.15
-5.426 8.692
-6.142 9.726
-4.331 9.144
-4.106 7.044
-7.449 9.238
-4.015 9.699
-2.778 10.8
-5.944 12.535
-5.221 11.598
-7.325 10.637
-4.846 11.3
-6.678 11.884
-5.575 10.84
-5.684 12.435
-7.653 12.26
-7.228 12.776
-8.014 11.342
-8.522 11.603
-11.052 12.245
-5.332 13.091
-7.244 13.53
-5.151 14.461
-5.893 15.094
-7.716 14.395
-8.336 14.723
-10.107 14.106
-11.006 14.732
-9.099 14.255
-11.753 15.189
-10.384 15.226
-11.124 14.658
-11.689 16.572
-10.893 15.454
-9.437 15.481
-11.384 16.495
-10.798 16.639
-12.685 17.716
-10.269 16.311
-11.054 15.106
-10.652 16.111
-11.213 15.016
-13.324 14.26
-11.14 15.697
-11.5 14.858
-12.781 13.825
-12.096 17.312
-11.102 16.632
-10.505 15.995
-12.77 17.64
-13.179 16.01
-12.643 16.336
-13.557 16.234
-14.683 16.74
-10.63 14.584
-11.618 15.538
-9.79 16.517
-9.71 14.349
-8.6 15.918
-9.628 15.906
-10.299 15.91
-8.365 12.184
-9.283 15.619
-9.376 14.552
-9.695 13.169
-10.608 14.518
-9.518 14.25
-9.93 14.26
-8.296 12.817
-8.912 13.179
-8.87 13.832
-9.261 14.022
-9.045 14.068
-6.644 12.624
-7.992 14.923
-9.35 13.964
-8.16 13.486
-8.29 13.294
-7.486 11.751
-6.884 11.777
-7.55 11.12
-7.759 11.606
-8.999 13.315
-8.248 13.168
-9.422 14.467
-7.329 12.391
-6.507 13.032
-9.303 11.812
-8.654 11.657
-7.048 11.427
-6.831 10.364
-7.212 10.479
-10.316 11.65
-7.287 10.701
-9.492 12.516
-6.899 12.616
-8.41 12.94
-8.127 12.57
-7.589 10.983
-7.215 11.029
-7.057 10.664
-8.019 9.716
-9.098 10.04
-8.827 8.459
-8.481 8.244
-9.093 10.554
-9.315 10.446
-9.813 13.011
-8.68 10.287
-9.46 10.479
-9.64 11.78
-8.536 11.134
-10.294 10.073
-9.77 9.492
-10.034 10.116
-9.147 10.833
-9.039 10.129
-7.858 11.141
-8.273 11.804
-10.193 12.742
-9.669 12.397
-8.079 10.971
-8.886 9.112
-10.088 9.476
-9.428 11.988
-8.77 8.411
-8.28 10.075
-8.616 10.091
-9.046 9.423
-6.873 7.669
-7.048 11.047
-6.586 10.434
-9.306 9.946
-6.385 6.554
-9.627 11.757
-10.757 10.237
-7.052 8.751
-6.911 9.046
-8.049 9.655
-6.76 8.153
-8.222 9.615
-7.215 10.218
-9.128 10.356
-9.404 11.055
-6.651 10.377
-5.682 10.718
-3.806 11.131
-4.506 11.637
-5.993 10.808
-4.559 10.77
-7.696 11.558
-5.88 10.712
-5.605 11.298
-6.575 11.588
-6.634 10.225
-9.13 11.692
-3.527 11.557
-3.052 9.925
-4.932 11.874
-7.904 11.795
-6.474 9.857
-6.001 9.855
-7.216 10.241
-6.627 9.645
-3.475 10.013
0.284 9.396
-5.952 9.424
-4.568 8.319
-3.784 8.514
-4.846 7.789
-8.198 9.564
-8.913 11.266
-8.652 9.911
-7.665 9.733
-9.94 12.217
-8.565 10.707
-8.478 10.465
-8.888 11.015
-7.327 9.567
-5.776 8.495
-9.558 8.279
-8.284 9.215
-7.432 10.494
-11.351 11.482
-3.729 8.286
-10.69 11.381
-7.126 9.916
-12.837 11.471
-9.789 10.946
-3.301 11.487
-9.003 10.899
-11.71 14.032
-12.436 14.076
-11.639 14.027
-9.868 14.809
-13.585 16.711
-10.84 17.289
-13.458 16.837
-9.666 15.547
-10.92 14.706
-14.132 17.568
-11.298 17.015
-13.939 16.26
-14.465 18.005
-13.391 16.645
-14.93 16.649
-12.441 15.842
-14.066 16.904
-12.848 19.259
-10.345 16.122
-10.502 16.86
-10.917 15.435
-7.089 14.42
-9.092 15.867
-10.582 16.716
-7.882 15.493
-14.719 16.635
-10.581 15.419
-10.56 16.126
-12.015 16.679
-11.368 16.407
-8.716 15.633
-13.831 18.179
-10.439 15.367
-12.008 16.838
-11.813 16.563
-10.615 16.764
-9.679 16.41
-11.984 15.89
-8.697 15.587
-10.224 17.309
-11.314 15.324
-14.428 16.508
-12.174 15.073
-11.388 14.334
-9.586 14.009
-10.104 13.663
-10.525 12.947
-11.032 13.201
-7.941 11.759
-10.649 12.769
-4.868 11.405
-9.249 12.666
-10.975 13.202
-7.159 15.502
-3.547 12.227
-7.653 13.717
