# Supplementary material for: Anomalous diffusion and q-Weibull velocity distributions in epithelial cell migration
Source: PLoS One. 2017 Jul 10;12(7):e0180777. doi: 10.1371/journal.pone.0180777 (PMC5507264; doi:10.1371/journal.pone.0180777)
Supplement: S3 File — Individual trajectories of each cell over time for density of 2000 cel/cm2. (available in http://www.posfisicaaplicada.ufv.br/?pageid=2714). (ZIP) [file pone.0180777.s004.zip › 2000/trajetoria_7_densidade2000cel.dat]

0 0
-0.117 2.773
-5.147 -5.315
0.192 -0.391
0.457 1.806
-2.16 3.413
-1.025 3.125
-2.99 1.135
-4.021 2.745
-5.33 3.55
-3.244 0.82
-4.105 -1.703
-7.964 -2.026
-5.972 2.521
-5.645 -0.632
-6.647 -1.036
-9.204 -1.853
-10.984 -2.924
-10.91 -6.403
-13.742 -4.663
-12.13 -0.818
-12.917 -9.212
-13.857 -6.23
-12.835 -8.16
-14.179 -5.858
-17.005 -4.111
-17.217 -5.607
-16.24 -5.845
-15.631 -5.368
-17.717 -3.503
-16.134 -6.248
-15.503 -4.975
-17.482 -6.384
-17.874 -3.614
-16.26 -3.016
-17.352 -0.671
-19.711 0.064
-18.633 -2.303
-18.245 0.263
-21.643 -0.54
-20.664 -1.378
-22.076 0.544
-22.964 -0.628
-23.358 1.204
-24.594 -0.306
-23.93 3.083
-17.396 -0.103
-20.192 4.138
-24.266 5.094
-23.758 2.02
-23.685 6.023
-23.695 6.926
-22.932 4.792
-23.426 5.053
-26.476 8.044
-26.981 8.045
-26.886 5.987
-25.779 5.681
-24.568 8.933
-23.288 7.666
-25.184 6.648
-26.149 5.459
-25.838 6.541
-26.667 7.205
-28.758 10.424
-28.923 9.094
-27.048 9.75
-28.551 10.518
-27.446 11.4
-29.075 14.928
-26.495 15.978
-27.368 14.49
-28.025 16.338
-25.798 16.292
-25.039 14.312
-32.567 15.193
-25.077 20.032
-26.703 17.256
-30.079 15.721
-33.924 21.849
-29.933 19.839
-25.994 21.204
-27.889 25.73
-29.157 26.568
-29.621 25.076
-32.307 25.879
-30.754 22.42
-30.74 25.226
-29.706 25.814
-29.285 24.166
-32.479 23.445
-30.526 22.468
-31.454 22.713
-27.754 24.989
-27.253 26.267
-25.244 28.525
-28.212 27.656
-33.121 28.932
-29.055 28.497
-33.067 27.326
-31.202 27.764
-29.958 26.822
-29.159 27.888
-28.656 26.835
-29.29 26.875
-30.286 26.79
-28.592 26.176
-31.681 30.01
-29.298 30.34
-28.966 30.449
-32.727 30.625
-27.746 29.476
-34.769 28.985
-30.669 31.988
-30.123 31.22
-31.062 31.588
-34.132 31.574
-27.411 33.339
-40.441 32.418
-34.198 33.37
-30.341 34.187
-33.657 34.094
-31.807 36.237
-36.44 33.378
-31.917 32.366
-29.503 34.49
-33.258 34.176
-33.767 32.996
-38.691 33.963
-33.119 31.987
-34.938 35.783
-32.318 34.716
-36.798 37.385
-34.586 35.799
-34.953 35.554
-32.634 35.245
-34.114 38.243
-31.912 36.895
-34.81 36.914
-37.861 36.737
-31.634 35.526
-37.938 38.516
-39.941 38.412
-34.022 36.523
-41.406 39.056
-37.453 39.405
-38.937 39.638
-38.851 39.608
-39.759 38.589
-39.778 38.493
-39.405 37.714
-37.625 38.373
-38.962 35.637
-41.005 36.961
-39.858 39.919
-36.107 38.628
-37.845 36.851
-33.584 37.85
-34.727 38.961
-38.688 40.618
-35.469 39.132
-39.449 38.846
-34.282 38.344
-40.522 39.938
-40.317 37.707
-38.553 38.579
-39.196 39.301
-38.12 39.454
-39.088 41.076
-41.444 42.14
-40.127 42.249
-36.923 40.826
-47.331 42.857
-40.841 44.057
-34.378 40.653
-37.986 41.581
-45.082 45.709
-38.889 43.172
-35.572 41.657
-34.891 40.378
-35.137 41.938
-35.148 44.496
-40.769 43.307
-36.445 40.349
-33.063 38.218
-30.054 40.106
-27.22 39.674
-30.192 41.221
-35.452 40.36
-26.503 38.878
-31.397 40.777
-27.767 39.557
-29.332 40.499
-37.237 43.178
-33.593 41.727
-29.215 41.132
-30.075 39.931
-26.863 38.219
-28.163 40.275
-23.502 40.971
-27.699 38.243
-28.586 39.802
-28.21 39.333
-28.241 39.721
-19.483 34.679
-26.919 37.458
-23.342 36.543
-26.537 35.235
-25.347 38.103
-21.502 35.456
-18.952 36.562
-19.98 34.294
-15.612 36.153
-20.716 34.86
-17.984 33.838
-15.255 36.356
-16.934 35.733
-15.456 35.559
-17.086 36.276
-17.405 39.332
-12.095 35.592
-11.402 33.459
-13.005 33.375
-10.433 30.578
-14.056 37.203
-12.95 32.004
-7.682 29.598
-12.113 32.037
-8.978 31.518
-10.257 32.046
-9.133 32.685
-9.852 30.606
-7.949 30.175
-7.125 30.447
-11.464 29.461
-7.03 31.592
-8.772 29.784
-7.291 31.484
-5.54 28.041
-6.088 29.561
-1.467 31.88
-3.56 29.751
-4.722 28.575
-3.344 29.059
-3.748 29.237
-0.368 31.427
-6.953 31.364
-6.095 30.354
-3.885 29.565
-1.224 28.748
-4.775 29.152
-4.15 25.607
-2.765 29.016
-5.333 29.506
-6.86 29.559
-5.539 31.285
-4.068 30.426
-3.287 29.054
-1.09 28.921
0.306 29.724
-6.475 31.617
1.022 29.919
-2.224 30.157
-2.224 30.157
-1.095 30.891
-4.003 32.047
-1.173 33.208
-1.914 33.763
-4.498 34.291
-3.272 31.972
1.959 33.337
-2.289 36.217
-2.47 32.808
-4.375 32
-2.156 32.26
-0.317 32.109
-0.377 33.428
-0.136 31.306
2.772 30.831
-0.744 31.846
2.452 30.013
5.164 32.01
5.344 33.307
4.799 30.337
3.458 31.741
4.061 32.349
0.833 33.043
3.481 33.417
0.787 31.539
-0.359 32.011
3.241 30.948
3.708 31.802
5.453 29.137
6.197 28.391
4.41 27.288
4.779 29.613
7.311 28.222
5.46 29.945
4.4 28.375
4.039 30.007
5.216 29.456
2.017 31.68
2.377 30.779
1.613 31.553
1.837 32.243
1.434 32.165
3.514 33.773
4.424 33.986
4.925 31.922
4.075 33.44
3.137 33.204
-1.596 35.878
1.897 32.897
2.771 34.948
2.26 32.069
0.704 32.951
0.554 36.573
0.465 33.685
-0.515 33.308
2.595 33.458
2.279 34.664
3.591 33.727
2.737 33.664
6.051 35.035
3.125 33.374
5.371 34.053
1.505 33.81
5.871 31.702
6.145 32.196
6.212 32.372
5.849 36.37
6.977 33.495
8.816 33.174
12.616 32.907
9.819 34.59
6.261 34.548
4.318 33.396
3.703 32.685
6.594 32.748
7.872 34.065
2.459 34.614
2.449 35.59
3.026 34.356
3.274 35.842
5.864 35.836
4.752 36.195
2.311 36.766
2.205 37.431
1.792 34.56
-0.228 37.001
1.842 33.324
3.895 34.744
3.188 36.586
-3.637 36.139
0.608 39.746
-3.172 39.313
-4.982 37.535
-0.811 36.778
-4.011 40.356
-4.757 36.775
