# Supplementary material for: Anomalous diffusion and q-Weibull velocity distributions in epithelial cell migration
Source: PLoS One. 2017 Jul 10;12(7):e0180777. doi: 10.1371/journal.pone.0180777 (PMC5507264; doi:10.1371/journal.pone.0180777)
Supplement: S3 File — Individual trajectories of each cell over time for density of 2000 cel/cm2. (available in http://www.posfisicaaplicada.ufv.br/?pageid=2714). (ZIP) [file pone.0180777.s004.zip › 2000/trajetoria_6_densidade2000cel.dat]

0 0
0.333 1.25
-1.836 0.74
0.18 1.047
-0.513 1.612
-0.598 0.584
-0.567 1.392
-1.643 1.27
-0.242 1.521
-0.86 1.703
-2.072 1.175
-1.009 1.241
0.309 1.523
-1.098 1.222
0.826 1.932
0.826 1.932
-0.078 1.077
-2.28 1.755
-1.452 0.968
-3.294 2.32
-4.823 2.155
-1.099 2.482
-0.398 1.929
-1.124 1.957
-2.895 2.532
-3.764 1.591
-3.823 3.414
-0.194 2.499
-3.646 3.396
-1.28 2.959
-0.467 2.8
-1.348 1.983
-2.765 2.367
-3.625 3.102
-2.367 3.382
-1.272 2.68
-3.245 3.145
-3.964 3.677
-2.313 4.343
-1.629 3.123
-0.135 3.772
2.127 2.877
-1.749 4.354
-2.811 3.869
-2.372 4.305
-5.184 4.031
-0.554 3.803
-2.402 2.862
-1.069 2.23
-0.159 2.876
-0.495 2.697
-3.03 2.896
-1.382 2.951
-1.972 3.674
-2.596 3.998
-2.596 3.998
-1.285 2.84
-0.709 3.817
0.147 3.102
2.309 3.741
1.035 4.154
-1.642 4.612
-2.46 3.439
-0.839 4.177
1.712 3.928
3.96 2.787
4.198 3.054
5.883 3.079
4.719 3.156
6.16 3.133
7.666 3.542
6.867 3.927
8.335 4.579
6.449 4.499
4.778 4.465
5.937 5.142
5.638 5.28
5.738 5.573
5.039 6.672
4.234 6.947
5.219 6.772
4.551 7.258
4.478 6.825
4.557 7.253
4.286 7.565
4.799 8.137
6.415 7.695
6.341 8.694
6.431 9.828
6.427 9.456
6.686 8.737
5.701 10.27
5.911 10.328
5.67 10.515
6.137 11.368
4.73 10.326
4.329 10.565
6.047 10.882
4.472 10.97
4.036 11.825
3.283 11.239
2.855 10.951
2.011 11.284
4.409 11.552
3.103 12.32
3.659 12.82
3.157 12.107
3.609 11.47
3.576 12.363
2.02 10.566
1.209 10.716
1.657 11.687
3.412 11.059
1.278 11.555
-0.08 11.138
1.147 11.623
-0.848 11.326
-0.658 11.657
0.456 11.155
0.021 11.324
-0.459 11.994
-1.35 11.506
-1.137 11.136
-0.611 12.202
0.472 10.915
-0.237 11.769
-0.733 11.546
-0.759 12.314
0.19 10.703
-0.25 12.617
-1 13.019
-2.163 12.529
-0.9 12.955
0.82 12.578
0.478 11.379
-1.059 12.769
-0.595 11.602
0.542 12.735
-1.219 12.306
-0.219 12.796
-0.439 12.575
2.507 13.046
1.968 13.265
2.08 13.498
-0.037 12.31
1.839 12.79
2.644 13.803
3.012 13.585
3.618 12.161
3.411 11.502
3.581 12.165
3.73 12.651
5.011 12.338
3.719 13.023
3.457 12.957
3.876 11.975
5.078 11.948
6.014 11.113
8.561 10.941
10.345 9.333
10.812 10.729
10.368 10.949
9.879 10.316
9.789 11.91
11.256 10.025
11.533 10.877
10.303 10.129
10.523 9.349
11.766 8.734
12.502 9.284
12.955 8.177
13.001 7.782
12.519 8.326
12.588 9.383
12.562 9.3
11.728 8.729
11.141 8.797
12.418 10.343
10.675 10.388
11.19 11.351
8.821 12.03
10.088 11.274
8.864 11.631
9.609 11.16
9.336 11.711
9.836 13.215
6.719 12.025
8.357 12.809
6.512 12.326
7.907 13.404
5.979 13.651
6.581 13.384
7.309 13.274
6.005 14.534
9.713 13.603
7.818 13.289
8.564 13.231
8.638 11.879
7.562 12.187
5.58 13.599
5.884 14
6.731 14.072
4.979 13.439
7.285 13.112
6.02 13.898
5.484 13.246
5.659 14.557
5.293 13.889
7.356 14.471
4.977 13.873
4.088 14.717
5.184 13.964
4.306 12.955
2.929 13.717
4.506 13.018
2.915 12.781
4.133 13.257
4.702 12.131
4.399 12.934
4.562 12.841
5.463 12.738
2.804 13.83
4.24 13.496
4.333 12.715
3.569 13.084
3.313 13.349
7.168 11.771
5.47 11.229
6.36 11.467
8.716 10.746
7.75 9.808
5.813 11.425
8.155 12.282
7.637 12.154
7.66 12.7
8.013 10.528
7.3 11.349
9.827 11.109
12.524 11.33
11.067 12.279
11.346 10.162
11.314 11.782
11.619 11.844
11.728 12.626
13.043 12.2
9.656 12.604
12.2 12.059
12.012 12.18
12.351 12.883
10.63 12.491
10.934 12.144
10.728 14.211
9.58 13.356
9.257 13.933
8.135 14.379
9.928 14.815
9.308 14.301
9.06 14.95
10.022 15.053
9.711 16.385
8.57 15.367
9.398 16.242
8.985 15.192
7.892 15.79
7.817 15.453
10.14 15.272
6.395 15.61
9.734 16.51
7.895 15.138
7.611 15.533
7.577 15.488
8.946 14.763
6.977 14.944
7.171 15.291
6.342 14.805
6.098 14.84
5.512 14.332
4.563 13.912
4.975 14.287
4.621 14.325
3.946 13.922
3.635 13.041
3.077 13.48
4.287 12.966
2.891 13.049
4.094 12.729
3.467 13.425
6.271 12.706
10.903 12.859
11.32 12.581
10.481 11.568
12.243 12.395
11.613 13.001
10.194 11.846
10.457 12.801
11.127 11.882
10.665 11.578
9.556 10.695
13.059 11.018
12.626 11.879
10.595 11.685
11.21 12.379
11.56 12.53
13.33 11.98
12.577 12.058
12.872 12.768
12.793 12.06
10.687 11.407
9.434 12.236
11.878 12.248
13.038 12.225
12.606 13.401
11.782 11.677
10.23 11.218
10.881 11.909
10.21 12.522
10.02 12.451
11.333 13.984
11.442 14.033
11.865 14.419
11.262 13.947
10.454 13.702
10.518 13.889
9.744 15.078
9.908 15.481
8.308 15.233
10.313 14.863
9.359 14.533
9.627 14.657
10.061 14.648
10.336 14.447
8.721 14.465
9.213 14.06
6.184 14.085
6.775 14.366
6.132 14.436
7.36 15.23
6.676 14.835
6.305 15.29
7.183 12.948
4.317 13.617
5.454 12.919
5.661 12.732
4.144 12.296
5.646 12.358
5.206 13.307
5.255 12.064
4.896 12.802
6.557 12.346
6.367 12.24
5.718 12.027
8.366 11.534
11.238 13.067
12.588 12.465
12.581 12.677
12.92 13.153
13.64 11.734
12.825 12.869
11.756 12.353
12.987 11.976
