# Supplementary material for: Anomalous diffusion and q-Weibull velocity distributions in epithelial cell migration
Source: PLoS One. 2017 Jul 10;12(7):e0180777. doi: 10.1371/journal.pone.0180777 (PMC5507264; doi:10.1371/journal.pone.0180777)
Supplement: S3 File — Individual trajectories of each cell over time for density of 2000 cel/cm2. (available in http://www.posfisicaaplicada.ufv.br/?pageid=2714). (ZIP) [file pone.0180777.s004.zip › 2000/trajetoria_3_densidade2000cel.dat]

0 0
-2.558 -7.042
-1.118 -4.791
-2.405 -8.923
-3.069 -7.916
-5.197 -9.671
-3.779 -9.509
-2.185 -5.348
-3.746 -8.29
-2.991 -7.765
-2.166 -9.746
-3.566 -10.66
-3.701 -7.837
-3.061 -7.638
-3.436 -7.32
-4.555 -5.483
-5.42 -7.687
-6.461 -10.992
-5.589 -8.801
-4.914 -10.567
-7.839 -12.397
-7.948 -9.078
-5.975 -12.228
-7.653 -9.089
-5.16 -5.226
-8.093 -8.696
-9.723 -8.871
-6.926 -7.878
-11.414 -9.628
-8.94 -9.175
-8.908 -6.048
-7.85 -7.839
-10.484 -9.794
-9.788 -9.364
-10.581 -10.732
-10.662 -10.05
-10.839 -12.368
-13.161 -12.071
-12.403 -9.674
-13.793 -11.361
-15.205 -13.055
-13.731 -11.343
-13.883 -9.689
-16.445 -10.491
-14.579 -9.559
-14.334 -8.647
-16.245 -8.875
-16.978 -10.129
-19.447 -11.357
-18.758 -11.345
-19.247 -13.538
-20.045 -13.52
-19.291 -13.792
-19.46 -12.115
-20.697 -14.237
-23.384 -14.447
-22.89 -14.182
-23.574 -13.621
-22.253 -13.218
-23.305 -13.172
-24.9 -15.81
-25.415 -15.01
-25.854 -14.315
-24.755 -14.269
-27.588 -14.662
-25.465 -13.981
-25.622 -16.656
-26.237 -16.534
-25.614 -12.753
-27.525 -16.506
-26.051 -12.499
-27.437 -14.349
-26.801 -13.908
-23.361 -9.361
-26.35 -17.34
-24.893 -8.88
-25.915 -13.233
-24.793 -11.183
-26.771 -11.193
-27.263 -10.566
-27.103 -12.593
-27.83 -12.474
-25.958 -10.924
-27.225 -10.546
-28.237 -11.586
-28.168 -12.691
-27.172 -9.69
-24.289 -8.274
-25.981 -8.803
-28.422 -9.528
-27.85 -11.841
-26.141 -11.781
-28.693 -11.998
-27.091 -9.572
-26.033 -9.366
-25.759 -9.737
-25.413 -8.585
-25.705 -10.671
-27.535 -10.439
-27.62 -10.141
-27.576 -10.93
-26.721 -9.294
-26.935 -7.73
-28.055 -11.578
-27.296 -8.687
-25.491 -9.054
-25.413 -8.5
-26.633 -9.74
-27.723 -11.758
-27.083 -10.524
-27.837 -8.596
-28.233 -9.3
-26.394 -9.356
-24.98 -8.191
-27.325 -9.287
-27.899 -9.45
-27.129 -9.477
-27.665 -10.009
-26.49 -9.218
-27.657 -11.574
-27.657 -9.556
-29.828 -10.529
-27.235 -8.635
-27.674 -10.902
-28.183 -9.66
-27.62 -9.402
-28.465 -9.719
-27.285 -7.909
-26.86 -8.166
-28.472 -11.595
-25.467 -8.822
-27.47 -10.78
-26.661 -9.143
-25.84 -5.89
-28.015 -10.298
-27.064 -7.74
-26.831 -9.085
-28.291 -9.446
-24.681 -7.177
-24.949 -6.491
-25.269 -5.887
-25.086 -7.285
-27.32 -11.008
-28.334 -9.541
-26.651 -7.449
-28.768 -10.263
-27.704 -8.769
-26.476 -8.576
-28.395 -8.831
-28.518 -8.368
-29.907 -9.454
-29.225 -8.929
-26.607 -9.874
-27.91 -8.537
-28.018 -9.84
-28.438 -10.415
-27.224 -10.404
-27.352 -10.921
-28.558 -9.77
-28.566 -10.765
-28.012 -9.839
-27.504 -8.69
-29.215 -9.386
-26.982 -10.529
-27.872 -9.996
-27.24 -9.395
-28.646 -9.864
-28.698 -8.995
-28.166 -9.46
-30.103 -12.439
-29.139 -9.408
-26.588 -6.81
-27.774 -8.309
-27.813 -9.334
-26.613 -7.663
-27.606 -7.429
-26.557 -7.061
-27.703 -7.704
-23.565 -3.175
-28.562 -9.45
-29.415 -10.669
-26.843 -9.642
-29.442 -8.93
-28.149 -8.631
-26.929 -8.127
-29.713 -8.765
-27.43 -7.58
-28.469 -9.829
-29.302 -10.545
-28.461 -8.942
-28.248 -10.685
-27.321 -8.231
-29.151 -10.744
-28.66 -9.966
-30.188 -10.857
-29.124 -10.576
-29.331 -10.608
-28.975 -9.278
-31.616 -11.043
-28.527 -8.461
-29.268 -9.242
-29.66 -10.98
-28.092 -8.785
-30.088 -10.694
-28.405 -8.076
-28.571 -7.691
-28.797 -8.615
-30.002 -9.258
-28.848 -6.602
-29.95 -9.536
-29.306 -7.839
-29.844 -8.839
-28.881 -7.37
-28.802 -5.894
-27.753 -7.404
-28.568 -6.864
-28.024 -6.813
-28.283 -7.06
-27.872 -7.098
-27.49 -5.843
-27.833 -6.271
-28.9 -7.815
-31.073 -9.008
-29.041 -6.818
-28.626 -6.882
-29.498 -6.527
-30.006 -8.727
-30.513 -7.843
-30.332 -8.658
-30.792 -9.437
-30.66 -9.52
-30.011 -8.78
-31.081 -8.92
-29.984 -8.592
-31.139 -10.879
-29.193 -6.324
-30.161 -8.607
-30.569 -9.32
-30.949 -8.466
-31.502 -9.641
-29.424 -8.001
-30.271 -8.394
-29.16 -7.605
-28.946 -7.132
-29.162 -7.06
-28.731 -8.674
-30.475 -7.768
-31.196 -9.802
-28.896 -7.141
-31.313 -8.05
-29.092 -8.462
-29.079 -8.425
-32.039 -9.339
-32.826 -10.333
-31.248 -7.871
-31.542 -9.757
-30.546 -8.33
-30.959 -8.321
-31.647 -6.994
-29.849 -8.723
-31.522 -8.341
-30.499 -7.381
-32.024 -8.812
-32.215 -9.311
-31.781 -9.1
-31.58 -10.631
-33.072 -11.046
-33.392 -10.401
-32.545 -10.016
-33.933 -10.754
-34.43 -10.759
-30.53 -8.848
-31.819 -9.586
-30.525 -7.606
-32.762 -12.105
-31.786 -9.699
-31.681 -6.66
-30.769 -6.595
-32.677 -10.861
-29.777 -7.599
-32.209 -8.308
-34.176 -9.13
-31.578 -9.419
-32.824 -10.385
-34.132 -12.29
-31.67 -10.648
-33.006 -11.827
-32.057 -9.026
-32.604 -10.02
-33.474 -11.335
-33.414 -12.599
-33.854 -13.949
-32.93 -12.102
-34.266 -12.566
-32.14 -10.848
-34.19 -13.082
-31.132 -9.826
-31.663 -10.902
-32.254 -11.249
-33.865 -13.083
-32.187 -13.025
-33.885 -14.049
-30.423 -9.061
-32.439 -11.868
-34.66 -13.376
-31.151 -9.877
-32.099 -13.392
-33.318 -12.783
-30.414 -9.6
-30.627 -10.555
-33.514 -13.538
-31.628 -12.499
-32.725 -13.949
-32.379 -13.796
-29.616 -11.001
-32.153 -14.043
-31.42 -11.783
-30.998 -12.373
-34.089 -12.85
-31.278 -9.449
-32.686 -13.215
-32.013 -12.211
-30.882 -10.009
-33.638 -15.288
-31.738 -10.929
-31.302 -10.84
-29.531 -12.128
-32.249 -14.238
-32.566 -14.612
-34.221 -16.409
-32.271 -13.318
-31.871 -10.818
-30.578 -11.572
-33.816 -14.237
-29.405 -11.306
-31.526 -12.952
-32.857 -14.74
-33.501 -15.918
-31.446 -12.35
-31.78 -13.701
-34.551 -17.093
-33.26 -16.603
-34.274 -15.354
-31.707 -12.482
-32.564 -13.859
-32.114 -15.471
-35.228 -17.152
-33.702 -15.171
-35.681 -17.687
-33.18 -13.484
-33.534 -14.779
-34.15 -15.735
-33.556 -15.09
-33.425 -14.397
-33.402 -13.869
-34.464 -14.27
-34.096 -13.89
-32.8 -13.383
-32.302 -12.984
-32.326 -13.901
