# Supplementary material for: Anomalous diffusion and q-Weibull velocity distributions in epithelial cell migration
Source: PLoS One. 2017 Jul 10;12(7):e0180777. doi: 10.1371/journal.pone.0180777 (PMC5507264; doi:10.1371/journal.pone.0180777)
Supplement: S3 File — Individual trajectories of each cell over time for density of 2000 cel/cm2. (available in http://www.posfisicaaplicada.ufv.br/?pageid=2714). (ZIP) [file pone.0180777.s004.zip › 2000/trajetoria_2_densidade2000cel.dat]

0 0
0.016 -2.148
-0.501 -2.63
0.717 -2.942
-0.961 -0.845
-4.256 -2.471
0.153 -3.669
-0.462 -2.48
-0.066 -2.004
-0.79 -3.296
0.763 0.536
-2.361 -3.216
0.075 -1.509
1.226 -0.034
-0.647 2.212
-1.015 3.699
-1.348 0.314
-1.988 -0.475
-0.849 0.818
-0.705 2.542
-0.705 2.542
-2.654 0.128
-0.563 0.813
-3.45 -0.314
-4.006 0.698
-1.49 3.478
-3.847 1.384
-6.795 2.117
-5.122 1.161
-5.553 1.811
-5.492 1.934
-4.575 1.139
-4.771 1.097
-6.769 1.605
-7.226 1.481
-7.835 2.303
-5.613 0.8
-6.661 2.993
-8.001 1.786
-8.716 1.491
-8.724 0.485
-9.408 0.942
-9.688 1.642
-10.429 2.31
-10.157 2.968
-8.425 1.964
-10.83 2.391
-11.131 2.758
-10.796 1.763
-11.388 1.904
-10.827 0.32
-11.8 0.699
-11.82 2.18
-13.651 1.355
-12.476 1.24
-12.794 0.616
-13.245 1.587
-14.428 4.141
-13.863 1.521
-14.404 2.851
-14.104 1.481
-13.731 1.883
-14.947 1.697
-14.947 1.697
-13.497 2.278
-14.498 1.663
-12.506 3.039
-13.866 3.198
-14.132 4.587
-15.367 2.893
-15.586 3.253
-15.44 2.841
-12.945 2.969
-15.64 2.165
-13.482 3.27
-15.664 2.833
-14.832 3.213
-14.359 4.467
-14.623 5.333
-14.211 4.969
-15.058 5.809
-15.594 5.305
-15.321 4.554
-15.627 4.198
-16.08 3.636
-16.064 5.045
-16.067 3.499
-15.217 4.221
-14.825 4.465
-15.998 4.395
-17.262 3.875
-15.901 4.243
-17.068 3.281
-15.697 3.462
-16.219 4.465
-16.464 3.107
-16.628 3.483
-15.913 4.518
-17.761 3.219
-17.02 2.571
-17.404 1.794
-16.396 5.329
-18.809 3.503
-16.754 3.512
-17.509 2.639
-16.786 2.729
-15.903 3.674
-16.817 5.391
-15.774 4.886
-16.695 4.178
-15.368 5.031
-16.782 4.344
-15.065 2.566
-16.692 4.146
-16.305 4.406
-16.524 5.906
-16.777 4.205
-16.021 7.224
-16.28 5.253
-16.596 5.328
-15.842 4.527
-17.732 6.473
-17.118 5.909
-17.842 3.779
-16.061 5.96
-16.98 6.465
-17.243 6.442
-17.212 7.1
-17.395 6.63
-16.04 5.075
-16.356 7.065
-17.129 5.979
-17.172 5.601
-15.973 5.073
-17.348 5.598
-18.221 5.408
-15.939 4.171
-17.521 4.947
-17.405 5.843
-17.044 4.28
-17.333 4.359
-17.296 5.227
-16.901 4.977
-16.022 5.335
-17.177 3.543
-16.648 5.884
-16.097 4.36
-17.818 4.646
-17.826 6.687
-18.693 4.062
-17.623 5.94
-16.012 6.16
-16.797 5.862
-16.232 5.284
-16.565 5.034
-17.004 5.811
-18.077 5.63
-17.189 4.78
-17.734 6.248
-17.221 6.28
-16.773 5.837
-17.141 6.981
-16.407 6.508
-16.525 5.533
-16.767 5.623
-17.781 6.515
-17.389 6.669
-17.229 6.167
-17.947 5.899
-19.449 6.669
-18.611 7.132
-18.421 6.538
-18.53 6.188
-17.014 5.798
-18.128 5.891
-18.181 6.065
-18.578 6.568
-19.069 5.358
-18.146 5.347
-17.619 5.977
-18.196 5.614
-17.692 5.827
-18.569 6.816
-18.668 7.044
-19.687 6.537
-18.688 6.345
-19.089 6.128
-17.927 6.449
-18.752 6.06
-18.504 5.715
-18.145 6.162
-19.078 5.569
-19.332 6.841
-19.509 6.221
-18.561 5.283
-19.039 6.665
-17.966 6.195
-18.908 5.739
-19.12 5.397
-18.946 5.808
-18.945 6.864
-18.668 5.14
-18.179 5.584
-19.191 5.804
-19.028 5.874
-18.613 5.275
-18.616 5.537
-18.544 5.814
-18.353 4.982
-18.632 5.591
-19.04 6.675
-18.868 5.357
-19.717 6.515
-19.531 5.727
-18.704 5.332
-18.171 5.271
-19.478 5.341
-19.105 5.46
-19.264 4.571
-19.362 5.215
-19.719 4.94
-19.361 4.875
-19.236 5.453
-19.579 4.638
-19.494 4.545
-18.425 4.792
-19.081 4.849
-21.053 5.206
-19.076 4.155
-19.621 4.646
-19.475 3.949
-20.188 4.75
-19.428 4.762
-19.362 5.068
-19.904 4.941
-19.953 5.937
-20.139 5.367
-19.899 4.487
-20.207 4.569
-20.078 5.265
-20.509 4.457
-20.965 4.536
-20.734 5.665
-20.226 5.1
-19.676 4.923
-19.078 4.733
-20.557 5.338
-19.355 5.064
-20.63 5.061
-20.742 4.845
-20.884 4.891
-19.37 4.202
-19.822 4.27
-20.455 5.448
-19.642 5.12
-21.252 5.073
-21.034 5.081
-20.838 4.961
-20.742 5.1
-20.806 4.855
-20.543 4.867
-20.575 4.901
-20.968 5.313
-20.446 5.119
-21.159 5.084
-21.036 4.456
-20.705 5.075
-20.966 5.32
-20.213 4.729
-19.756 4.606
-19.625 4.661
-19.963 4.786
-20.887 5.13
-21.107 4.653
-20.634 4.449
-21.55 5.09
-21.712 4.706
-20.893 4.588
-20.787 4.802
-20.809 4.899
-20.336 4.696
-20.27 4.738
-21 5.034
-20.719 4.838
-21.142 5.163
-20.504 5.213
-21.024 5.348
-20.631 5.229
-20.348 4.637
-20.81 5.042
-21.366 5.438
-21.661 5.027
-20.918 4.983
-20.881 5.065
-21.124 5.379
-20.732 5.415
-20.634 5.235
-20.853 5.217
-20.836 5.29
-20.988 4.729
-21.77 5.423
-22.169 5.69
-21.61 5.415
-21.36 5.146
-21.286 5.492
-21.974 5.488
-21.635 5.62
-21.423 5.455
-21.955 5.613
-21.208 5.151
-21.535 5.454
-21.278 5.741
-21.329 5.063
-21.251 4.894
-21.937 5.612
-22.042 5.825
-21.904 5.183
-21.682 5.55
-21.458 5.669
-21.311 5.136
-20.957 5.334
-21.928 5.323
-21.963 4.409
-21.755 5.152
-22.306 5.068
-22.638 5.511
-21.53 5.222
-21.915 5.591
-21.641 4.587
-21.672 4.775
-22.141 4.123
-21.993 5.428
-22.725 5.126
-21.935 5.455
-22.179 4.955
-21.716 5.152
-21.591 4.611
-23.129 5.345
-21.947 4.079
-24.334 5.348
-21.337 4.197
-22.003 4.44
-22.363 4.84
-22.635 5.974
-22.285 3.938
-23.578 5.269
-23.104 5.073
-22.058 4.166
-22.021 3.894
-21.407 4.595
-22.375 5.219
-21.336 5.224
-22.736 5.487
-21.91 5.17
-22.007 4.782
-21.764 5.766
-22.218 4.388
-21.386 5.917
-22.774 4.33
-21.613 5.279
