# Supplementary material for: Anomalous diffusion and q-Weibull velocity distributions in epithelial cell migration
Source: PLoS One. 2017 Jul 10;12(7):e0180777. doi: 10.1371/journal.pone.0180777 (PMC5507264; doi:10.1371/journal.pone.0180777)
Supplement: S3 File — Individual trajectories of each cell over time for density of 2000 cel/cm2. (available in http://www.posfisicaaplicada.ufv.br/?pageid=2714). (ZIP) [file pone.0180777.s004.zip › 2000/trajetoria_1_densidade2000cel.dat]

0 0
1.401 -2.184
0.234 -1.627
0.864 -2.789
0.685 -2.599
-1.335 -2.184
-0.002 -2.802
0.948 -3.824
0.845 -2.925
0.16 -2.692
1.459 -2.189
-0.576 -2.442
0.693 -1.949
0.462 -0.982
0.714 -2.484
0.486 -2.761
-0.162 -0.668
-0.087 -1.86
-1.076 -1.085
-1.789 0.949
-1.99 0.815
-3.72 1.942
-2.78 -0.18
-2.506 0.043
-2.761 0.143
-5.027 1.415
-4.419 -1.331
-4.489 -0.409
-5.266 -2.823
-4.787 -0.613
-5.017 -0.651
-4.634 -0.884
-6.697 0.766
-6.231 1.229
-7.07 0.778
-5.112 0.268
-5.162 -1.77
-7.446 1.035
-7.157 -0.375
-7.244 0.675
-8.119 0.958
-7.834 -0.991
-7.988 -0.635
-11.071 0.192
-10.061 0.584
-9.58 0.694
-11.938 1.66
-12.42 0.901
-11.451 1.154
-12.844 3.415
-11.544 -1.041
-13.164 0.221
-11.475 1.126
-12.572 1.012
-13.874 2.664
-15.512 2.5
-13.155 -0.16
-15.586 3.294
-14.131 0.903
-14.473 1.426
-13.977 2.45
-16.22 2.377
-16.429 3.354
-15.479 3.58
-13.366 2.935
-13.056 2.474
-14.717 2.731
-12.819 0.337
-14.927 4.004
-14.018 3.777
-15.572 2.918
-14.892 1.974
-13.859 4.728
-13.559 2.721
-14.627 4.252
-12.667 2.309
-15.762 3.398
-14.621 3.69
-14.621 3.69
-13.615 3.889
-14.011 2.89
-11.492 2.158
-14.505 1.41
-13.892 2.233
-15.096 2.642
-12.495 0.644
-14.062 2.124
-12.283 2.434
-14.368 3.249
-15.197 1.866
-14.203 3.579
-13.032 2.404
-12.323 0.859
-13.403 1.576
-14.522 2.971
-12.439 2.173
-11.465 0.295
-14.476 4.081
-11.891 1.51
-13.697 2.249
-14.536 3.897
-13.13 6.517
-14 4.623
-13.892 5.458
-13.752 4.842
-13.177 4.261
-13.066 3.568
-14.318 5.479
-12.455 3.65
-13.505 4.844
-13.967 6.158
-13.756 7.304
-12.4 5.478
-14.253 5.361
-13.27 4.893
-14.947 7.719
-14.409 7.774
-14.948 9.015
-14.801 7.425
-13.793 6.359
-12.34 4.975
-14.406 7.182
-14.549 6.695
-12.941 5.466
-15.15 7.855
-14.58 7.396
-15.676 8.24
-15.479 8.415
-15.446 6.378
-13.877 6.929
-13.1 9.366
-12.631 8.401
-12.776 7.179
-12.836 9.213
-13.028 9.385
-14.447 10.05
-12.487 10.039
-13.481 9.749
-14.154 10.802
-15.041 10.517
-13.445 9.739
-14.298 10.236
-14.411 10.248
-14.226 8.755
-14.379 10.048
-15.636 9.833
-14.581 10.744
-14.521 10.09
-14.974 10.338
-15.29 9.983
-15.368 9.962
-15.821 10.162
-13.386 9.3
-16.555 12.574
-16.116 12.375
-15.337 10.205
-13.802 8.396
-15.563 10.489
-16.381 10.243
-15.769 11.936
-17.404 11.217
-17.063 9.177
-15.323 12.622
-16.266 10.472
-18.369 8.608
-17.668 9.893
-16.544 10.168
-17.019 10.47
-16.265 9.067
-16.54 8.365
-18.145 10.524
-16.913 10.091
-15.903 8.2
-15.487 7.963
-15.895 9.63
-14.909 11.462
-17.135 10.064
-15.303 10.265
-15.928 10.505
-14.608 11.453
-15.081 9.498
-16.685 11.551
-14.962 9.099
-15.362 10.464
-15.685 10.118
-15.561 7.784
-15.709 9.836
-15.956 9.763
-15.85 9.495
-15.253 10.013
-16.162 9.984
-17.041 11.849
-15.644 10.616
-15.339 8.676
-16.544 8.25
-15.369 10.6
-16.258 9.217
-14.635 7.831
-16.591 8.578
-14.929 7.275
-15.241 7.331
-17.326 8.518
-15.572 8.368
-15.458 9.427
-17.576 11.213
-16.173 7.34
-13.878 6.295
-16.032 9.391
-17.694 9.595
-17.581 9.89
-16.291 8.827
-17.84 8.432
-16.834 9.541
-16.721 8.843
-19.072 9.478
-16.331 7.577
-17.575 8.344
-19.557 8.091
-19.6 8.317
-17.97 6.963
-17.828 7.563
-18.936 6.018
-18.861 6.064
-17.383 6.119
-18.664 5.363
-18.963 6.024
-18.87 5.021
-19.72 6.415
-19.073 3.934
-18.633 5.981
-20.168 7.012
-20.003 6.536
-18.775 4.182
-18.138 6.821
-17.537 6.419
-16.785 7.527
-18.394 5.443
-17.131 4.978
-17.552 6.224
-16.404 6.68
-17.134 2.89
-19.509 5.849
-20.128 5.058
-16.283 4.005
-18.436 4.835
-17.065 6.007
-16.895 3.655
-17.36 5.238
-17.962 6.007
-15.696 3.827
-16.119 4.495
-17.804 6.209
-16.566 5.912
-18.556 6.142
-18.264 5.174
-18.848 5.198
-18.545 4.725
-18.467 5.559
-19.152 3.651
-18.762 4.655
-20.053 5.681
-18.554 5.655
-17.509 5.25
-18.131 5.443
-17.182 5.727
-16.937 5.929
-18.341 8.391
-18.79 7.91
-17.336 6.575
-17.492 5.368
-21.421 8.499
-20.129 8.041
-19.622 6.844
-18.008 8.706
-19.97 8.585
-17.969 4.938
-19.299 7.747
-18.097 6.17
-18.508 7.256
-18.255 6.627
-19.151 7.209
-18.245 5.388
-19.305 5.664
-17.553 9.21
-19.006 8.519
-18.093 7.059
-19.766 10.227
-18.767 7.341
-18.493 7.19
-19.621 5.749
-18.476 8.843
-18.884 7.89
-20.377 9.685
-17.892 8.977
-19.126 8.661
-18.665 8.753
-19.35 8.132
-18.845 7.589
-19.066 10.084
-17.907 8.93
-20.301 7.1
-18.511 5.095
-19.971 7.973
-18.975 6.818
-19.921 8.266
-17.717 4.541
-20.258 7.334
-19.625 7.254
-19.625 7.254
-20.763 9.235
-20.563 5.425
-19.068 6.2
-20.823 7.373
-20.741 7.661
-21.648 6.656
-21.701 7.756
-22.526 7.386
-23.088 6.458
-22.364 7.718
-20.784 5.447
-20.262 7.449
-21.4 8.3
-20.801 6.799
-20.919 7.605
-21.089 7.877
-21.722 7.59
-21.484 7.499
-21.776 7.577
-22.766 7.247
-21.68 6.785
-21.85 6.543
-20.967 7.746
-21.364 7.574
-22.914 8.68
-23.241 7.092
-23.389 7.942
-20.221 6.478
-24.339 7.272
-23.429 7.72
-21.516 8.122
-21.77 9.679
-21.502 7.98
-23.046 7.778
-21.471 7.968
-20.533 6.174
-20.791 6.168
-21.802 8.544
-22.993 9.857
-22.928 9.785
-21.756 9.074
-23.063 6.754
-22.645 9.784
-25.207 8.469
-23.228 6.648
-23.478 10.674
-21.865 10.16
-22.798 6.671
-23.469 11.436
-23.244 7.425
-22.621 9.339
