# Supplementary material for: Anomalous diffusion and q-Weibull velocity distributions in epithelial cell migration
Source: PLoS One. 2017 Jul 10;12(7):e0180777. doi: 10.1371/journal.pone.0180777 (PMC5507264; doi:10.1371/journal.pone.0180777)
Supplement: S3 File — Individual trajectories of each cell over time for density of 2000 cel/cm2. (available in http://www.posfisicaaplicada.ufv.br/?pageid=2714). (ZIP) [file pone.0180777.s004.zip › 2000/trajetoria_5_densidade2000cel.dat]

0 0
-0.192 1.631
-0.67 1.403
-0.299 -0.499
-1.482 -0.351
-2.579 -0.291
-1.575 -1.366
-1.092 -1.732
-1.052 -2.976
-0.912 -0.741
-1.063 0.648
-1.724 0.285
-0.173 1.545
-1.752 0.971
-1.878 0.646
-1.042 2.843
0.147 3.03
-0.067 4.036
-1.319 2.046
-1.656 0.255
-3.908 1.507
-4.034 0.251
-3.529 -2.181
-2.608 1.012
-2.455 2.167
-2.236 1.51
-3.949 0.62
-4.097 1.6
-4.478 2.774
-4.131 0.022
-5.397 3.347
-4.906 2.122
-5.388 2.671
-6.365 1.428
-7.23 3.531
-4.689 3.195
-6.051 1.6
-6.497 1.834
-7.151 1.988
-7.828 1.002
-8.938 3.065
-8.544 3.614
-8.693 3.698
-9.727 3.566
-9.188 3.166
-9.436 1.882
-10.082 2.033
-9.904 2.034
-10.144 1.953
-11.667 3.727
-10.92 3.537
-10.92 3.173
-12.714 1.904
-12.523 1.543
-11.831 4.221
-13.765 4.599
-13.907 1.858
-11.277 3.504
-14.328 0.312
-13.412 1.88
-13.885 1.453
-13.564 1.735
-15.363 1.633
-13.689 1.931
-16.5 2.384
-16.316 -1.11
-13.943 1.721
-16.566 0.087
-16.553 2.583
-16.218 1.634
-17.27 1.083
-16.219 1.195
-16.92 -0.278
-17.349 3.213
-16.488 2.795
-15.836 1.722
-17.303 -0.205
-15.608 -1.004
-17.109 2.215
-15.546 2.763
-15.884 1.592
-15.865 3.135
-16.275 -0.295
-17.456 1.537
-16.715 3.382
-16.702 2.238
-16.179 2.218
-15.909 1.373
-15.723 0.614
-16.134 3.418
-14.71 3.852
-15.132 0.562
-15.609 2.002
-16.542 1.553
-16.382 0.8
-17.2 0.383
-17.293 -0.885
-16.014 0.056
-16.852 1.363
-17.21 -0.285
-17.304 1.372
-17.444 0.634
-17.181 2.407
-17.648 -1.676
-17.66 0.13
-17.664 0.938
-18.039 1.48
-17.788 -0.47
-18.219 -0.9
-17.517 0.89
-17.154 2.475
-17.933 0.434
-17.899 0.25
-17.872 -0.618
-17.653 0.982
-18.408 -2.127
-18.576 -1.78
-19.635 -0.376
-18.831 -1.423
-19.492 -2.369
-18.965 -1.85
-20.794 -1.733
-21.617 -4.311
-24.289 -5.003
-28.226 -7.27
-29.638 -6.956
-34.16 -13.144
-33.437 -11.899
-34.414 -11.772
-33.088 -11.637
-33.737 -14.29
-35.235 -15.28
-35.134 -13.216
-37.987 -15.905
-37.305 -16.058
-36.753 -15.139
-37 -14.051
-35.437 -13.519
-38.22 -16.04
-36.655 -14.394
-33.692 -13.577
-35.882 -14.765
-36.111 -14.98
-36.156 -14.372
-36.321 -13.67
-39.731 -16.18
-42.317 -16.025
-41.138 -17.174
-39.623 -16.25
-40.606 -15.013
-43.87 -16.303
-40.63 -14.325
-43.395 -14.021
-41.299 -16.017
-36.993 -12.685
-37.021 -16.275
-39.72 -16.771
-38.495 -14.449
-36.01 -14.443
-39.739 -16.641
-38.007 -15.109
-37.934 -14.673
-35.045 -14.115
-37.484 -15.032
-41.363 -15.642
-41.049 -16.055
-38.142 -14.931
-40.04 -16.524
-42.089 -16.935
-41.712 -16.426
-38.901 -14.6
-41.118 -17.749
-43.826 -17.83
-40.33 -15.085
-44.045 -17.758
-39.914 -15.232
-41.137 -16.755
-42.601 -17.029
-42.619 -17.255
-41.86 -18.487
-41.391 -17.454
-42.87 -17.062
-43.342 -19.736
-41.365 -14.22
-41.523 -14.801
-40.411 -12.096
-42.504 -17.317
-43.165 -16.066
-42.4 -16.012
-46.167 -15.668
-44.507 -19.243
-43.87 -15.595
-42.001 -14.173
-41.927 -15.883
-42.338 -15.102
-42.309 -15.878
-43.506 -15.601
-42.364 -14.675
-43.391 -17.644
-43.859 -17.946
-41.98 -15.679
-42.471 -16.75
-41.715 -17.276
-43.166 -19.256
-40.073 -16.73
-40.73 -15.764
-41.811 -17.161
-42.371 -18.526
-41.434 -17.857
-39.274 -15.876
-41.193 -16.564
-41.261 -17.598
-42.98 -18.105
-38.96 -16.28
-40.016 -16.322
-40.207 -15.824
-39.817 -16.209
-39.922 -17.142
-40.875 -15.562
-41.212 -16.061
-38.923 -14.878
-41.805 -17.446
-39.549 -15.464
-38.271 -15.283
-41.487 -19.116
-42.023 -16.608
-40.887 -14.994
-40.336 -16.869
-40.357 -16.239
-42.499 -15.877
-40.276 -14.234
-40.067 -14.215
-41.698 -15.232
-39.967 -14.639
-38.375 -14.374
-40.615 -13.634
-39.987 -14.96
-40.905 -16.516
-41.276 -16.313
-40.909 -16.239
-40.744 -16.827
-39.473 -15.019
-39.47 -15.321
-39.09 -13.713
-39.727 -15.633
-41.45 -17.248
-41.635 -18.543
-41.29 -18.072
-40.668 -15.576
-41.289 -17.214
-41.448 -17.76
-40.077 -17.606
-39.273 -17.011
-40.498 -17.123
-40.989 -17.18
-40.81 -16.726
-44.485 -18.309
-41.978 -16.449
-42.861 -18.139
-44.242 -17.462
-43.903 -18.417
-44.739 -18.681
-44.506 -17.864
-44.618 -17.614
-44.21 -18.477
-45.595 -19.075
-46.536 -18.871
-46.783 -19.203
-47.613 -19.765
-45.084 -20.522
-47.587 -20.197
-47.07 -19.993
-47.595 -20.394
-47.919 -19.921
-50.712 -21.431
-51.078 -22.741
-50.804 -21.09
-51.709 -22.801
-52.877 -22.245
-54.038 -22.767
-50.061 -22.546
-53.268 -24.794
-52.543 -24.445
-54.873 -23.807
-54.874 -22.649
-53.496 -22.85
-56.512 -23.417
-52.363 -22.412
-54.774 -23.645
-51.528 -21.458
-53.668 -22.931
-53.111 -22.304
-55.309 -21.094
-56.575 -22.568
-53.274 -22.575
-56.38 -23.289
-58.401 -22.979
-55.661 -19.028
-53.811 -20.728
-55.471 -20.884
-56.24 -21.934
-52.347 -19.897
-53.196 -18.861
-55.287 -19.022
-56.006 -22.281
-57.723 -24.42
-57.319 -22.479
-54.567 -20.926
-53.607 -20.5
-55.151 -23.007
-54.036 -23.162
-56.307 -22.604
-56.22 -22.275
-53.959 -21.171
-53.789 -21.661
-54.825 -19.956
-54.115 -21.826
-52.522 -20.276
-52.749 -22.218
-52.441 -20.25
-48.928 -19.531
-54.432 -20.158
-53.434 -20.798
-53.792 -20.805
-50.656 -19.877
-51.838 -17.613
-52.333 -18.827
-51.972 -18.596
-51.888 -17.413
-51.57 -18.565
-49.73 -16.828
-50.199 -16.962
-50.836 -19.54
-51.949 -20.103
-50.172 -19.498
-48.739 -17.453
-51.297 -18.666
-50.71 -19.124
-50.3 -18.48
-49.144 -18.96
-50.103 -18.805
-48.254 -17.26
-49.083 -15.443
-52.861 -17.441
-49.928 -17.919
-50.375 -17.973
-48.659 -16.504
-46.776 -15.163
-48.853 -17.571
-49.639 -16.489
-46.934 -15.12
-46.917 -16.391
-47.359 -15.525
-46.592 -15.619
-48.06 -15.371
-48.98 -16.143
-50.367 -17.689
-47.59 -17.159
-47.359 -16.169
-45.467 -15.627
