# Supplementary material for: Anomalous diffusion and q-Weibull velocity distributions in epithelial cell migration
Source: PLoS One. 2017 Jul 10;12(7):e0180777. doi: 10.1371/journal.pone.0180777 (PMC5507264; doi:10.1371/journal.pone.0180777)
Supplement: S3 File — Individual trajectories of each cell over time for density of 2000 cel/cm2. (available in http://www.posfisicaaplicada.ufv.br/?pageid=2714). (ZIP) [file pone.0180777.s004.zip › 2000/trajetoria_4_densidade2000cel.dat]

0 0
0.781 -2.356
0.339 -4.079
-0.98 -6.828
-0.766 -6.315
-2.355 -6.127
-1.132 -6.829
-0.177 -5.154
-0.497 -3.087
0.375 -4.813
-0.021 -3.48
-0.547 -3.808
0.679 -5.144
1.993 -2.566
-0.598 -1.354
-3.381 -3.893
0.979 -1.378
0.941 -1.673
0.135 -4.143
0.135 -4.143
-2.254 0.615
0.453 2.462
-1.422 -1.467
-0.792 -2.411
-4.037 -1.618
-2.181 -1.025
-2.08 -3.285
-3.895 -1.858
-4.092 -2.481
-4.092 -2.481
-6.987 -2.043
-4.669 1.737
-6.654 -2.45
-3.616 0.61
-6.512 -3.127
-6.124 -0.707
-7.639 -1.833
-7.196 -1.564
-7.651 -2.782
-7.228 -1.209
-9.12 -2.671
-7.807 -0.157
-10.959 -1.92
-9.665 -2.05
-8.636 -1.989
-9.361 -1.181
-11.384 0.413
-9.199 -0.305
-11.451 -1.223
-11.566 0.517
-10.793 -2.809
-9.797 -2.383
-11.589 -3.346
-10.882 -1.148
-11.471 -1.66
-13.12 0.929
-12.615 0.379
-12.098 -1.092
-13.924 -0.199
-13.648 0.804
-12.274 -1.047
-12.488 0.732
-13.065 -0.519
-12.478 0.61
-12.263 0.586
-11.388 -0.445
-11.774 1.03
-9.383 2.672
-12.593 0.587
-10.773 1.882
-12.329 0.334
-12.043 -0.433
-11.275 1.451
-11.103 1.309
-11.202 0.964
-10.377 2.476
-11.671 2.226
-13.238 2.639
-13.063 2.16
-12.279 2.337
-13.591 0.922
-11.958 3.576
-12.16 1.723
-14.568 2.157
-11.995 2.429
-12.072 2.928
-13.407 3.154
-12.911 0.527
-12.501 3.139
-14.343 1.293
-11.833 4.283
-12.846 3.324
-13.643 1.213
-14.148 3.318
-12.347 1.266
-12.039 3.639
-13.915 2.114
-11.729 3.083
-13.889 1.824
-13.58 1.98
-13.238 3.665
-13.222 1.637
-12.677 1.779
-14.174 4.786
-14.439 0.838
-11.889 2.76
-13.827 2.033
-12.594 0.96
-14.241 1.879
-13.137 1.71
-12.234 2.493
-14.236 1.866
-12.64 3.64
-13.635 2.403
-13.3 2.873
-12.56 4.457
-12.558 3.632
-14.379 2.121
-11.151 4.791
-11.916 2.771
-12.083 4.456
-12.058 4.172
-12.036 2.72
-11.697 3.537
-12.719 5.099
-13.972 3.06
-13.64 2.701
-13.265 3.679
-13.618 3.076
-12.73 4.17
-13.328 3.14
-13.113 2.567
-12.793 2.981
-11.792 3.192
-14.044 3.153
-14.235 3.558
-14.226 3.174
-14.79 3.979
-14.919 1.576
-14.392 1.874
-14.451 0.946
-13.664 3.409
-14.486 1.545
-13.322 2.7
-13.295 3.059
-12.742 3.351
-12.843 3.595
-13.374 2.706
-14.463 2.709
-14.579 2.646
-13.987 3.727
-13.04 3.286
-12.756 1.745
-13.533 4.56
-12.426 4.582
-13.925 3.898
-13.244 3.003
-13.857 2.189
-14.575 4.239
-14.813 3.102
-15.756 1.828
-16.61 0.618
-14.648 1.02
-14.176 2.563
-15.323 2.069
-13.454 2.335
-14.028 1.682
-14.168 2.012
-14.106 2.913
-15.368 2.86
-15.339 2.873
-16.572 -0.014
-16.086 0.597
-16.058 2.715
-14.636 2.642
-16.122 1.555
-13.825 2.238
-14.09 1.925
-15.401 2.649
-15.248 1.528
-14.237 2.134
-14.242 1.985
-14.801 1.022
-15.119 2.191
-14.779 2.507
-14.321 3.011
-14.538 0.937
-14.491 2.159
-15.026 1.839
-14.649 3.426
-13.501 2.533
-15.17 1.968
-15.236 0.942
-14.663 1.606
-13.959 1.916
-13.703 1.52
-12.417 1.364
-13.694 2.412
-12.121 1.856
-12.062 1.99
-14.266 -0.835
-13.196 0.949
-12.541 -0.758
-12.587 -0.461
-12.657 0.814
-12.988 -0.384
-13.345 -0.069
-13.277 0.403
-12.843 -0.868
-13.075 0.658
-13.104 1.013
-12.958 -0.502
-13.977 0.508
-12.396 -0.034
-13.751 0.212
-11.806 -0.442
-13.755 -1.632
-13.17 -0.258
-13.064 -0.96
-13.873 0.054
-12.973 0.108
-12.92 -0.231
-14.201 -2.769
-13.122 -2.286
-13.818 -0.306
-13.97 -1.046
-14.71 -1.431
-13.898 -1.148
-14.515 -1.41
-13.1 -0.127
-13.675 -0.729
-13.714 -0.511
-12.474 -0.86
-13.801 0.253
-13.38 -0.874
-14.637 0.219
-12.737 0.17
-13.779 0.455
-13.67 -0.794
-13.607 -1.764
-14.384 -0.836
-12.161 -1.869
-13.452 -1.206
-12.434 -1.421
-11.842 -1.878
-11.524 -1.914
-11.796 -0.982
-13.393 -1.51
-12.359 -2.028
-12.505 -1.183
-13.018 -3.282
-12.908 -2.524
-10.58 -3.616
-12.28 -2.502
-12.62 -2.946
-13.26 -2.578
-13.057 -2.769
-13.664 -2.383
-12.966 -2.08
-14.027 -2.314
-12.646 0.354
-13.02 -1.484
-13.261 -2.678
-12.868 -3.04
-14.421 -1.989
-12.574 -0.408
-12.476 -2.369
-12.653 -2.914
-12.496 -1.438
-11.896 -3.003
-12.148 -1.033
-12.268 -0.784
-13.231 -2.153
-12.251 -2.551
-14.803 -4.964
-13.657 -3.296
-14.126 -3.393
-13.738 -4.949
-13.381 -4.344
-13.652 -2.564
-13.006 -3.541
-13.268 -3.557
-14.751 -3.442
-13.971 -4.589
-14.39 -4.405
-14.329 -3.766
-13.792 -3.388
-13.732 -4.542
-13.413 -4.607
-13.235 -2.251
-13.241 -3.614
-12.87 -3.521
-13.522 -2.83
-12.409 -2.732
-12.119 -3.651
-13.464 -2.632
-12.924 -1.665
-11.947 -2.616
-12.23 -3.259
-12.747 -2.73
-13.37 -2.432
-12.996 -2.565
-13.413 -1.819
-13.248 -3.286
-14.377 -4.179
-13.841 -2.932
-13.559 -3.82
-13.528 -3.657
-13.145 -3.747
-14.721 -3.32
-13.087 -2.97
-13.233 -1.493
-14.021 -3.027
-14.641 -4.61
-12.274 -3.253
-13.823 -3.675
-13.446 -3.892
-14.452 -3.105
-12.68 -2.2
-12.939 -4.586
-13.209 -4.963
-12.447 -5.319
-13.086 -5.828
-13.099 -5.383
-12.588 -5.14
-14.472 -4.439
-13.359 -4.508
-14.36 -7.109
-13.448 -5.527
-13.058 -5.85
-11.883 -5.493
-13.259 -5.11
-13.347 -5.488
-13.461 -5.924
-14.455 -4.541
-13.941 -2.948
-12.802 -6.024
-13.455 -6.229
-13.457 -5.536
-13.262 -4.219
-11.964 -4.607
-13.875 -5.812
-13.543 -7.514
-12.811 -4.562
-12.932 -5.602
-13.126 -6.708
-12.007 -5.505
-11.768 -6.377
-12.444 -4.996
-12.912 -5.638
-12.642 -4.75
-12.165 -6.678
-15.547 -6.745
-12.266 -5.32
-12.938 -6.903
-13.772 -7.952
-13.489 -8.546
-13.263 -6.101
-12.061 -6.449
-13.921 -6.299
