# Supplementary material for: Anomalous diffusion and q-Weibull velocity distributions in epithelial cell migration
Source: PLoS One. 2017 Jul 10;12(7):e0180777. doi: 10.1371/journal.pone.0180777 (PMC5507264; doi:10.1371/journal.pone.0180777)
Supplement: S3 File — Individual trajectories of each cell over time for density of 2000 cel/cm2. (available in http://www.posfisicaaplicada.ufv.br/?pageid=2714). (ZIP) [file pone.0180777.s004.zip › 2000/caminhadatodas.agr]

# Grace project file
#
@version 50122
@page size 792, 612
@page scroll 5%
@page inout 5%
@link page off
@map font 8 to "Courier", "Courier"
@map font 10 to "Courier-Bold", "Courier-Bold"
@map font 11 to "Courier-BoldOblique", "Courier-BoldOblique"
@map font 9 to "Courier-Oblique", "Courier-Oblique"
@map font 4 to "Helvetica", "Helvetica"
@map font 6 to "Helvetica-Bold", "Helvetica-Bold"
@map font 7 to "Helvetica-BoldOblique", "Helvetica-BoldOblique"
@map font 5 to "Helvetica-Oblique", "Helvetica-Oblique"
@map font 14 to "NimbusMonoL-BoldOblique", "NimbusMonoL-BoldOblique"
@map font 15 to "NimbusMonoL-Regular", "NimbusMonoL-Regular"
@map font 16 to "NimbusMonoL-RegularOblique", "NimbusMonoL-RegularOblique"
@map font 17 to "NimbusRomanNo9L-Medium", "NimbusRomanNo9L-Medium"
@map font 18 to "NimbusRomanNo9L-MediumItalic", "NimbusRomanNo9L-MediumItalic"
@map font 19 to "NimbusRomanNo9L-Regular", "NimbusRomanNo9L-Regular"
@map font 20 to "NimbusRomanNo9L-RegularItalic", "NimbusRomanNo9L-RegularItalic"
@map font 21 to "NimbusSansL-Bold", "NimbusSansL-Bold"
@map font 22 to "NimbusSansL-BoldCondensed", "NimbusSansL-BoldCondensed"
@map font 23 to "NimbusSansL-BoldCondensedItalic", "NimbusSansL-BoldCondensedItalic"
@map font 24 to "NimbusSansL-BoldItalic", "NimbusSansL-BoldItalic"
@map font 25 to "NimbusSansL-Regular", "NimbusSansL-Regular"
@map font 26 to "NimbusSansL-RegularCondensed", "NimbusSansL-RegularCondensed"
@map font 27 to "NimbusSansL-RegularCondensedItalic", "NimbusSansL-RegularCondensedItalic"
@map font 28 to "NimbusSansL-RegularItalic", "NimbusSansL-RegularItalic"
@map font 29 to "StandardSymbolsL-Regular", "StandardSymbolsL-Regular"
@map font 12 to "Symbol", "Symbol"
@map font 31 to "Symbol-Regular", "Symbol-Regular"
@map font 2 to "Times-Bold", "Times-Bold"
@map font 3 to "Times-BoldItalic", "Times-BoldItalic"
@map font 1 to "Times-Italic", "Times-Italic"
@map font 0 to "Times-Roman", "Times-Roman"
@map font 36 to "URWBookmanL-DemiBold", "URWBookmanL-DemiBold"
@map font 37 to "URWBookmanL-DemiBoldItalic", "URWBookmanL-DemiBoldItalic"
@map font 38 to "URWBookmanL-Light", "URWBookmanL-Light"
@map font 39 to "URWBookmanL-LightItalic", "URWBookmanL-LightItalic"
@map font 40 to "URWChanceryL-MediumItalic", "URWChanceryL-MediumItalic"
@map font 41 to "URWGothicL-Book", "URWGothicL-Book"
@map font 42 to "URWGothicL-BookOblique", "URWGothicL-BookOblique"
@map font 43 to "URWGothicL-Demi", "URWGothicL-Demi"
@map font 44 to "URWGothicL-DemiOblique", "URWGothicL-DemiOblique"
@map font 45 to "URWPalladioL-Bold", "URWPalladioL-Bold"
@map font 46 to "URWPalladioL-BoldItalic", "URWPalladioL-BoldItalic"
@map font 47 to "URWPalladioL-Italic", "URWPalladioL-Italic"
@map font 48 to "URWPalladioL-Roman", "URWPalladioL-Roman"
@map font 13 to "ZapfDingbats", "ZapfDingbats"
@map color 0 to (255, 255, 255), "white"
@map color 1 to (0, 0, 0), "black"
@map color 2 to (255, 0, 0), "red"
@map color 3 to (0, 255, 0), "green"
@map color 4 to (0, 0, 255), "blue"
@map color 5 to (255, 255, 0), "yellow"
@map color 6 to (188, 143, 143), "brown"
@map color 7 to (220, 220, 220), "grey"
@map color 8 to (148, 0, 211), "violet"
@map color 9 to (0, 255, 255), "cyan"
@map color 10 to (255, 0, 255), "magenta"
@map color 11 to (255, 165, 0), "orange"
@map color 12 to (114, 33, 188), "indigo"
@map color 13 to (103, 7, 72), "maroon"
@map color 14 to (64, 224, 208), "turquoise"
@map color 15 to (0, 139, 0), "green4"
@reference date 0
@date wrap off
@date wrap year 1950
@default linewidth 1.0
@default linestyle 1
@default color 1
@default pattern 1
@default font 0
@default char size 1.000000
@default symbol size 1.000000
@default sformat "%.8g"
@background color 0
@page background fill on
@timestamp off
@timestamp 0.03, 0.03
@timestamp color 1
@timestamp rot 0
@timestamp font 0
@timestamp char size 1.000000
@timestamp def "Thu Apr 30 12:28:24 2015"
@r0 off
@link r0 to g0
@r0 type above
@r0 linestyle 1
@r0 linewidth 1.0
@r0 color 1
@r0 line 0, 0, 0, 0
@r1 off
@link r1 to g0
@r1 type above
@r1 linestyle 1
@r1 linewidth 1.0
@r1 color 1
@r1 line 0, 0, 0, 0
@r2 off
@link r2 to g0
@r2 type above
@r2 linestyle 1
@r2 linewidth 1.0
@r2 color 1
@r2 line 0, 0, 0, 0
@r3 off
@link r3 to g0
@r3 type above
@r3 linestyle 1
@r3 linewidth 1.0
@r3 color 1
@r3 line 0, 0, 0, 0
@r4 off
@link r4 to g0
@r4 type above
@r4 linestyle 1
@r4 linewidth 1.0
@r4 color 1
@r4 line 0, 0, 0, 0
@g0 on
@g0 hidden false
@g0 type XY
@g0 stacked false
@g0 bar hgap 0.000000
@g0 fixedpoint off
@g0 fixedpoint type 0
@g0 fixedpoint xy 0.000000, 0.000000
@g0 fixedpoint format general general
@g0 fixedpoint prec 6, 6
@with g0
@    world -68.4, -38.4, 28.4, 58.4
@    stack world 0, 0, 0, 0
@    znorm 1
@    view 0.100000, 0.100000, 0.900000, 0.900000
@    title ""
@    title font 0
@    title size 1.500000
@    title color 1
@    subtitle ""
@    subtitle font 0
@    subtitle size 1.000000
@    subtitle color 1
@    xaxes scale Normal
@    yaxes scale Normal
@    xaxes invert off
@    yaxes invert off
@    xaxis  on
@    xaxis  type zero false
@    xaxis  offset 0.000000 , 0.000000
@    xaxis  bar on
@    xaxis  bar color 1
@    xaxis  bar linestyle 1
@    xaxis  bar linewidth 1.0
@    xaxis  label "\xm\0m"
@    xaxis  label layout para
@    xaxis  label place auto
@    xaxis  label char size 1.000000
@    xaxis  label font 0
@    xaxis  label color 1
@    xaxis  label place normal
@    xaxis  tick on
@    xaxis  tick major 20
@    xaxis  tick minor ticks 1
@    xaxis  tick default 6
@    xaxis  tick place rounded true
@    xaxis  tick in
@    xaxis  tick major size 1.000000
@    xaxis  tick major color 1
@    xaxis  tick major linewidth 1.0
@    xaxis  tick major linestyle 1
@    xaxis  tick major grid off
@    xaxis  tick minor color 1
@    xaxis  tick minor linewidth 1.0
@    xaxis  tick minor linestyle 1
@    xaxis  tick minor grid off
@    xaxis  tick minor size 0.500000
@    xaxis  ticklabel on
@    xaxis  ticklabel format general
@    xaxis  ticklabel prec 5
@    xaxis  ticklabel formula ""
@    xaxis  ticklabel append ""
@    xaxis  ticklabel prepend ""
@    xaxis  ticklabel angle 0
@    xaxis  ticklabel skip 0
@    xaxis  ticklabel stagger 0
@    xaxis  ticklabel place normal
@    xaxis  ticklabel offset auto
@    xaxis  ticklabel offset 0.000000 , 0.010000
@    xaxis  ticklabel start type auto
@    xaxis  ticklabel start 0.000000
@    xaxis  ticklabel stop type auto
@    xaxis  ticklabel stop 0.000000
@    xaxis  ticklabel char size 1.000000
@    xaxis  ticklabel font 0
@    xaxis  ticklabel color 1
@    xaxis  tick place both
@    xaxis  tick spec type none
@    yaxis  on
@    yaxis  type zero false
@    yaxis  offset 0.000000 , 0.000000
@    yaxis  bar on
@    yaxis  bar color 1
@    yaxis  bar linestyle 1
@    yaxis  bar linewidth 1.0
@    yaxis  label "\xm\0m"
@    yaxis  label layout para
@    yaxis  label place auto
@    yaxis  label char size 1.000000
@    yaxis  label font 0
@    yaxis  label color 1
@    yaxis  label place normal
@    yaxis  tick on
@    yaxis  tick major 20
@    yaxis  tick minor ticks 1
@    yaxis  tick default 6
@    yaxis  tick place rounded true
@    yaxis  tick in
@    yaxis  tick major size 1.000000
@    yaxis  tick major color 1
@    yaxis  tick major linewidth 1.0
@    yaxis  tick major linestyle 1
@    yaxis  tick major grid off
@    yaxis  tick minor color 1
@    yaxis  tick minor linewidth 1.0
@    yaxis  tick minor linestyle 1
@    yaxis  tick minor grid off
@    yaxis  tick minor size 0.500000
@    yaxis  ticklabel on
@    yaxis  ticklabel format general
@    yaxis  ticklabel prec 5
@    yaxis  ticklabel formula ""
@    yaxis  ticklabel append ""
@    yaxis  ticklabel prepend ""
@    yaxis  ticklabel angle 0
@    yaxis  ticklabel skip 0
@    yaxis  ticklabel stagger 0
@    yaxis  ticklabel place normal
@    yaxis  ticklabel offset auto
@    yaxis  ticklabel offset 0.000000 , 0.010000
@    yaxis  ticklabel start type auto
@    yaxis  ticklabel start 0.000000
@    yaxis  ticklabel stop type auto
@    yaxis  ticklabel stop 0.000000
@    yaxis  ticklabel char size 1.000000
@    yaxis  ticklabel font 0
@    yaxis  ticklabel color 1
@    yaxis  tick place both
@    yaxis  tick spec type none
@    altxaxis  off
@    altyaxis  off
@    legend on
@    legend loctype view
@    legend 0.85, 0.8
@    legend box color 1
@    legend box pattern 1
@    legend box linewidth 1.0
@    legend box linestyle 1
@    legend box fill color 0
@    legend box fill pattern 1
@    legend font 0
@    legend char size 1.000000
@    legend color 1
@    legend length 4
@    legend vgap 1
@    legend hgap 1
@    legend invert false
@    frame type 0
@    frame linestyle 1
@    frame linewidth 1.0
@    frame color 1
@    frame pattern 1
@    frame background color 0
@    frame background pattern 0
@    s0 hidden false
@    s0 type xy
@    s0 symbol 0
@    s0 symbol size 1.000000
@    s0 symbol color 1
@    s0 symbol pattern 1
@    s0 symbol fill color 1
@    s0 symbol fill pattern 0
@    s0 symbol linewidth 1.0
@    s0 symbol linestyle 1
@    s0 symbol char 65
@    s0 symbol char font 0
@    s0 symbol skip 0
@    s0 line type 1
@    s0 line linestyle 1
@    s0 line linewidth 1.5
@    s0 line color 1
@    s0 line pattern 1
@    s0 baseline type 0
@    s0 baseline off
@    s0 dropline off
@    s0 fill type 0
@    s0 fill rule 0
@    s0 fill color 1
@    s0 fill pattern 1
@    s0 avalue off
@    s0 avalue type 2
@    s0 avalue char size 1.000000
@    s0 avalue font 0
@    s0 avalue color 1
@    s0 avalue rot 0
@    s0 avalue format general
@    s0 avalue prec 3
@    s0 avalue prepend ""
@    s0 avalue append ""
@    s0 avalue offset 0.000000 , 0.000000
@    s0 errorbar on
@    s0 errorbar place both
@    s0 errorbar color 1
@    s0 errorbar pattern 1
@    s0 errorbar size 1.000000
@    s0 errorbar linewidth 1.0
@    s0 errorbar linestyle 1
@    s0 errorbar riser linewidth 1.0
@    s0 errorbar riser linestyle 1
@    s0 errorbar riser clip off
@    s0 errorbar riser clip length 0.100000
@    s0 comment "Cols 2:3"
@    s0 legend  ""
@    s1 hidden false
@    s1 type xy
@    s1 symbol 0
@    s1 symbol size 1.000000
@    s1 symbol color 2
@    s1 symbol pattern 1
@    s1 symbol fill color 2
@    s1 symbol fill pattern 0
@    s1 symbol linewidth 1.0
@    s1 symbol linestyle 1
@    s1 symbol char 65
@    s1 symbol char font 0
@    s1 symbol skip 0
@    s1 line type 1
@    s1 line linestyle 1
@    s1 line linewidth 1.5
@    s1 line color 2
@    s1 line pattern 1
@    s1 baseline type 0
@    s1 baseline off
@    s1 dropline off
@    s1 fill type 0
@    s1 fill rule 0
@    s1 fill color 1
@    s1 fill pattern 1
@    s1 avalue off
@    s1 avalue type 2
@    s1 avalue char size 1.000000
@    s1 avalue font 0
@    s1 avalue color 1
@    s1 avalue rot 0
@    s1 avalue format general
@    s1 avalue prec 3
@    s1 avalue prepend ""
@    s1 avalue append ""
@    s1 avalue offset 0.000000 , 0.000000
@    s1 errorbar on
@    s1 errorbar place both
@    s1 errorbar color 2
@    s1 errorbar pattern 1
@    s1 errorbar size 1.000000
@    s1 errorbar linewidth 1.0
@    s1 errorbar linestyle 1
@    s1 errorbar riser linewidth 1.0
@    s1 errorbar riser linestyle 1
@    s1 errorbar riser clip off
@    s1 errorbar riser clip length 0.100000
@    s1 comment "Cols 2:3"
@    s1 legend  ""
@    s2 hidden false
@    s2 type xy
@    s2 symbol 0
@    s2 symbol size 1.000000
@    s2 symbol color 3
@    s2 symbol pattern 1
@    s2 symbol fill color 3
@    s2 symbol fill pattern 0
@    s2 symbol linewidth 1.0
@    s2 symbol linestyle 1
@    s2 symbol char 65
@    s2 symbol char font 0
@    s2 symbol skip 0
@    s2 line type 1
@    s2 line linestyle 1
@    s2 line linewidth 1.5
@    s2 line color 3
@    s2 line pattern 1
@    s2 baseline type 0
@    s2 baseline off
@    s2 dropline off
@    s2 fill type 0
@    s2 fill rule 0
@    s2 fill color 1
@    s2 fill pattern 1
@    s2 avalue off
@    s2 avalue type 2
@    s2 avalue char size 1.000000
@    s2 avalue font 0
@    s2 avalue color 1
@    s2 avalue rot 0
@    s2 avalue format general
@    s2 avalue prec 3
@    s2 avalue prepend ""
@    s2 avalue append ""
@    s2 avalue offset 0.000000 , 0.000000
@    s2 errorbar on
@    s2 errorbar place both
@    s2 errorbar color 3
@    s2 errorbar pattern 1
@    s2 errorbar size 1.000000
@    s2 errorbar linewidth 1.0
@    s2 errorbar linestyle 1
@    s2 errorbar riser linewidth 1.0
@    s2 errorbar riser linestyle 1
@    s2 errorbar riser clip off
@    s2 errorbar riser clip length 0.100000
@    s2 comment "Cols 2:3"
@    s2 legend  ""
@    s3 hidden false
@    s3 type xy
@    s3 symbol 0
@    s3 symbol size 1.000000
@    s3 symbol color 4
@    s3 symbol pattern 1
@    s3 symbol fill color 4
@    s3 symbol fill pattern 0
@    s3 symbol linewidth 1.0
@    s3 symbol linestyle 1
@    s3 symbol char 65
@    s3 symbol char font 0
@    s3 symbol skip 0
@    s3 line type 1
@    s3 line linestyle 1
@    s3 line linewidth 1.5
@    s3 line color 4
@    s3 line pattern 1
@    s3 baseline type 0
@    s3 baseline off
@    s3 dropline off
@    s3 fill type 0
@    s3 fill rule 0
@    s3 fill color 1
@    s3 fill pattern 1
@    s3 avalue off
@    s3 avalue type 2
@    s3 avalue char size 1.000000
@    s3 avalue font 0
@    s3 avalue color 1
@    s3 avalue rot 0
@    s3 avalue format general
@    s3 avalue prec 3
@    s3 avalue prepend ""
@    s3 avalue append ""
@    s3 avalue offset 0.000000 , 0.000000
@    s3 errorbar on
@    s3 errorbar place both
@    s3 errorbar color 4
@    s3 errorbar pattern 1
@    s3 errorbar size 1.000000
@    s3 errorbar linewidth 1.0
@    s3 errorbar linestyle 1
@    s3 errorbar riser linewidth 1.0
@    s3 errorbar riser linestyle 1
@    s3 errorbar riser clip off
@    s3 errorbar riser clip length 0.100000
@    s3 comment "Cols 2:3"
@    s3 legend  ""
@    s4 hidden false
@    s4 type xy
@    s4 symbol 0
@    s4 symbol size 1.000000
@    s4 symbol color 5
@    s4 symbol pattern 1
@    s4 symbol fill color 5
@    s4 symbol fill pattern 0
@    s4 symbol linewidth 1.0
@    s4 symbol linestyle 1
@    s4 symbol char 65
@    s4 symbol char font 0
@    s4 symbol skip 0
@    s4 line type 1
@    s4 line linestyle 1
@    s4 line linewidth 1.5
@    s4 line color 5
@    s4 line pattern 1
@    s4 baseline type 0
@    s4 baseline off
@    s4 dropline off
@    s4 fill type 0
@    s4 fill rule 0
@    s4 fill color 1
@    s4 fill pattern 1
@    s4 avalue off
@    s4 avalue type 2
@    s4 avalue char size 1.000000
@    s4 avalue font 0
@    s4 avalue color 1
@    s4 avalue rot 0
@    s4 avalue format general
@    s4 avalue prec 3
@    s4 avalue prepend ""
@    s4 avalue append ""
@    s4 avalue offset 0.000000 , 0.000000
@    s4 errorbar on
@    s4 errorbar place both
@    s4 errorbar color 5
@    s4 errorbar pattern 1
@    s4 errorbar size 1.000000
@    s4 errorbar linewidth 1.0
@    s4 errorbar linestyle 1
@    s4 errorbar riser linewidth 1.0
@    s4 errorbar riser linestyle 1
@    s4 errorbar riser clip off
@    s4 errorbar riser clip length 0.100000
@    s4 comment "Cols 2:3"
@    s4 legend  ""
@    s5 hidden false
@    s5 type xy
@    s5 symbol 0
@    s5 symbol size 1.000000
@    s5 symbol color 6
@    s5 symbol pattern 1
@    s5 symbol fill color 6
@    s5 symbol fill pattern 0
@    s5 symbol linewidth 1.0
@    s5 symbol linestyle 1
@    s5 symbol char 65
@    s5 symbol char font 0
@    s5 symbol skip 0
@    s5 line type 1
@    s5 line linestyle 1
@    s5 line linewidth 1.5
@    s5 line color 6
@    s5 line pattern 1
@    s5 baseline type 0
@    s5 baseline off
@    s5 dropline off
@    s5 fill type 0
@    s5 fill rule 0
@    s5 fill color 1
@    s5 fill pattern 1
@    s5 avalue off
@    s5 avalue type 2
@    s5 avalue char size 1.000000
@    s5 avalue font 0
@    s5 avalue color 1
@    s5 avalue rot 0
@    s5 avalue format general
@    s5 avalue prec 3
@    s5 avalue prepend ""
@    s5 avalue append ""
@    s5 avalue offset 0.000000 , 0.000000
@    s5 errorbar on
@    s5 errorbar place both
@    s5 errorbar color 6
@    s5 errorbar pattern 1
@    s5 errorbar size 1.000000
@    s5 errorbar linewidth 1.0
@    s5 errorbar linestyle 1
@    s5 errorbar riser linewidth 1.0
@    s5 errorbar riser linestyle 1
@    s5 errorbar riser clip off
@    s5 errorbar riser clip length 0.100000
@    s5 comment "Cols 2:3"
@    s5 legend  ""
@    s6 hidden false
@    s6 type xy
@    s6 symbol 0
@    s6 symbol size 1.000000
@    s6 symbol color 7
@    s6 symbol pattern 1
@    s6 symbol fill color 7
@    s6 symbol fill pattern 0
@    s6 symbol linewidth 1.0
@    s6 symbol linestyle 1
@    s6 symbol char 65
@    s6 symbol char font 0
@    s6 symbol skip 0
@    s6 line type 1
@    s6 line linestyle 1
@    s6 line linewidth 1.5
@    s6 line color 7
@    s6 line pattern 1
@    s6 baseline type 0
@    s6 baseline off
@    s6 dropline off
@    s6 fill type 0
@    s6 fill rule 0
@    s6 fill color 1
@    s6 fill pattern 1
@    s6 avalue off
@    s6 avalue type 2
@    s6 avalue char size 1.000000
@    s6 avalue font 0
@    s6 avalue color 1
@    s6 avalue rot 0
@    s6 avalue format general
@    s6 avalue prec 3
@    s6 avalue prepend ""
@    s6 avalue append ""
@    s6 avalue offset 0.000000 , 0.000000
@    s6 errorbar on
@    s6 errorbar place both
@    s6 errorbar color 7
@    s6 errorbar pattern 1
@    s6 errorbar size 1.000000
@    s6 errorbar linewidth 1.0
@    s6 errorbar linestyle 1
@    s6 errorbar riser linewidth 1.0
@    s6 errorbar riser linestyle 1
@    s6 errorbar riser clip off
@    s6 errorbar riser clip length 0.100000
@    s6 comment "Cols 2:3"
@    s6 legend  ""
@    s7 hidden false
@    s7 type xy
@    s7 symbol 0
@    s7 symbol size 1.000000
@    s7 symbol color 8
@    s7 symbol pattern 1
@    s7 symbol fill color 8
@    s7 symbol fill pattern 0
@    s7 symbol linewidth 1.0
@    s7 symbol linestyle 1
@    s7 symbol char 65
@    s7 symbol char font 0
@    s7 symbol skip 0
@    s7 line type 1
@    s7 line linestyle 1
@    s7 line linewidth 1.5
@    s7 line color 8
@    s7 line pattern 1
@    s7 baseline type 0
@    s7 baseline off
@    s7 dropline off
@    s7 fill type 0
@    s7 fill rule 0
@    s7 fill color 1
@    s7 fill pattern 1
@    s7 avalue off
@    s7 avalue type 2
@    s7 avalue char size 1.000000
@    s7 avalue font 0
@    s7 avalue color 1
@    s7 avalue rot 0
@    s7 avalue format general
@    s7 avalue prec 3
@    s7 avalue prepend ""
@    s7 avalue append ""
@    s7 avalue offset 0.000000 , 0.000000
@    s7 errorbar on
@    s7 errorbar place both
@    s7 errorbar color 8
@    s7 errorbar pattern 1
@    s7 errorbar size 1.000000
@    s7 errorbar linewidth 1.0
@    s7 errorbar linestyle 1
@    s7 errorbar riser linewidth 1.0
@    s7 errorbar riser linestyle 1
@    s7 errorbar riser clip off
@    s7 errorbar riser clip length 0.100000
@    s7 comment "Cols 2:3"
@    s7 legend  ""
@    s8 hidden false
@    s8 type xy
@    s8 symbol 0
@    s8 symbol size 1.000000
@    s8 symbol color 9
@    s8 symbol pattern 1
@    s8 symbol fill color 9
@    s8 symbol fill pattern 0
@    s8 symbol linewidth 1.0
@    s8 symbol linestyle 1
@    s8 symbol char 65
@    s8 symbol char font 0
@    s8 symbol skip 0
@    s8 line type 1
@    s8 line linestyle 1
@    s8 line linewidth 1.5
@    s8 line color 9
@    s8 line pattern 1
@    s8 baseline type 0
@    s8 baseline off
@    s8 dropline off
@    s8 fill type 0
@    s8 fill rule 0
@    s8 fill color 1
@    s8 fill pattern 1
@    s8 avalue off
@    s8 avalue type 2
@    s8 avalue char size 1.000000
@    s8 avalue font 0
@    s8 avalue color 1
@    s8 avalue rot 0
@    s8 avalue format general
@    s8 avalue prec 3
@    s8 avalue prepend ""
@    s8 avalue append ""
@    s8 avalue offset 0.000000 , 0.000000
@    s8 errorbar on
@    s8 errorbar place both
@    s8 errorbar color 9
@    s8 errorbar pattern 1
@    s8 errorbar size 1.000000
@    s8 errorbar linewidth 1.0
@    s8 errorbar linestyle 1
@    s8 errorbar riser linewidth 1.0
@    s8 errorbar riser linestyle 1
@    s8 errorbar riser clip off
@    s8 errorbar riser clip length 0.100000
@    s8 comment "Cols 2:3"
@    s8 legend  ""
@    s9 hidden false
@    s9 type xy
@    s9 symbol 0
@    s9 symbol size 1.000000
@    s9 symbol color 10
@    s9 symbol pattern 1
@    s9 symbol fill color 10
@    s9 symbol fill pattern 0
@    s9 symbol linewidth 1.0
@    s9 symbol linestyle 1
@    s9 symbol char 65
@    s9 symbol char font 0
@    s9 symbol skip 0
@    s9 line type 1
@    s9 line linestyle 1
@    s9 line linewidth 1.5
@    s9 line color 10
@    s9 line pattern 1
@    s9 baseline type 0
@    s9 baseline off
@    s9 dropline off
@    s9 fill type 0
@    s9 fill rule 0
@    s9 fill color 1
@    s9 fill pattern 1
@    s9 avalue off
@    s9 avalue type 2
@    s9 avalue char size 1.000000
@    s9 avalue font 0
@    s9 avalue color 1
@    s9 avalue rot 0
@    s9 avalue format general
@    s9 avalue prec 3
@    s9 avalue prepend ""
@    s9 avalue append ""
@    s9 avalue offset 0.000000 , 0.000000
@    s9 errorbar on
@    s9 errorbar place both
@    s9 errorbar color 10
@    s9 errorbar pattern 1
@    s9 errorbar size 1.000000
@    s9 errorbar linewidth 1.0
@    s9 errorbar linestyle 1
@    s9 errorbar riser linewidth 1.0
@    s9 errorbar riser linestyle 1
@    s9 errorbar riser clip off
@    s9 errorbar riser clip length 0.100000
@    s9 comment "Cols 2:3"
@    s9 legend  ""
@    s10 hidden false
@    s10 type xy
@    s10 symbol 0
@    s10 symbol size 1.000000
@    s10 symbol color 11
@    s10 symbol pattern 1
@    s10 symbol fill color 11
@    s10 symbol fill pattern 0
@    s10 symbol linewidth 1.0
@    s10 symbol linestyle 1
@    s10 symbol char 65
@    s10 symbol char font 0
@    s10 symbol skip 0
@    s10 line type 1
@    s10 line linestyle 1
@    s10 line linewidth 1.5
@    s10 line color 11
@    s10 line pattern 1
@    s10 baseline type 0
@    s10 baseline off
@    s10 dropline off
@    s10 fill type 0
@    s10 fill rule 0
@    s10 fill color 1
@    s10 fill pattern 1
@    s10 avalue off
@    s10 avalue type 2
@    s10 avalue char size 1.000000
@    s10 avalue font 0
@    s10 avalue color 1
@    s10 avalue rot 0
@    s10 avalue format general
@    s10 avalue prec 3
@    s10 avalue prepend ""
@    s10 avalue append ""
@    s10 avalue offset 0.000000 , 0.000000
@    s10 errorbar on
@    s10 errorbar place both
@    s10 errorbar color 11
@    s10 errorbar pattern 1
@    s10 errorbar size 1.000000
@    s10 errorbar linewidth 1.0
@    s10 errorbar linestyle 1
@    s10 errorbar riser linewidth 1.0
@    s10 errorbar riser linestyle 1
@    s10 errorbar riser clip off
@    s10 errorbar riser clip length 0.100000
@    s10 comment "Cols 2:3"
@    s10 legend  ""
@    s11 hidden false
@    s11 type xy
@    s11 symbol 0
@    s11 symbol size 1.000000
@    s11 symbol color 12
@    s11 symbol pattern 1
@    s11 symbol fill color 12
@    s11 symbol fill pattern 0
@    s11 symbol linewidth 1.0
@    s11 symbol linestyle 1
@    s11 symbol char 65
@    s11 symbol char font 0
@    s11 symbol skip 0
@    s11 line type 1
@    s11 line linestyle 1
@    s11 line linewidth 1.5
@    s11 line color 12
@    s11 line pattern 1
@    s11 baseline type 0
@    s11 baseline off
@    s11 dropline off
@    s11 fill type 0
@    s11 fill rule 0
@    s11 fill color 1
@    s11 fill pattern 1
@    s11 avalue off
@    s11 avalue type 2
@    s11 avalue char size 1.000000
@    s11 avalue font 0
@    s11 avalue color 1
@    s11 avalue rot 0
@    s11 avalue format general
@    s11 avalue prec 3
@    s11 avalue prepend ""
@    s11 avalue append ""
@    s11 avalue offset 0.000000 , 0.000000
@    s11 errorbar on
@    s11 errorbar place both
@    s11 errorbar color 12
@    s11 errorbar pattern 1
@    s11 errorbar size 1.000000
@    s11 errorbar linewidth 1.0
@    s11 errorbar linestyle 1
@    s11 errorbar riser linewidth 1.0
@    s11 errorbar riser linestyle 1
@    s11 errorbar riser clip off
@    s11 errorbar riser clip length 0.100000
@    s11 comment "Cols 2:3"
@    s11 legend  ""
@    s12 hidden false
@    s12 type xy
@    s12 symbol 0
@    s12 symbol size 1.000000
@    s12 symbol color 13
@    s12 symbol pattern 1
@    s12 symbol fill color 13
@    s12 symbol fill pattern 0
@    s12 symbol linewidth 1.0
@    s12 symbol linestyle 1
@    s12 symbol char 65
@    s12 symbol char font 0
@    s12 symbol skip 0
@    s12 line type 1
@    s12 line linestyle 1
@    s12 line linewidth 1.5
@    s12 line color 13
@    s12 line pattern 1
@    s12 baseline type 0
@    s12 baseline off
@    s12 dropline off
@    s12 fill type 0
@    s12 fill rule 0
@    s12 fill color 1
@    s12 fill pattern 1
@    s12 avalue off
@    s12 avalue type 2
@    s12 avalue char size 1.000000
@    s12 avalue font 0
@    s12 avalue color 1
@    s12 avalue rot 0
@    s12 avalue format general
@    s12 avalue prec 3
@    s12 avalue prepend ""
@    s12 avalue append ""
@    s12 avalue offset 0.000000 , 0.000000
@    s12 errorbar on
@    s12 errorbar place both
@    s12 errorbar color 13
@    s12 errorbar pattern 1
@    s12 errorbar size 1.000000
@    s12 errorbar linewidth 1.0
@    s12 errorbar linestyle 1
@    s12 errorbar riser linewidth 1.0
@    s12 errorbar riser linestyle 1
@    s12 errorbar riser clip off
@    s12 errorbar riser clip length 0.100000
@    s12 comment "Cols 2:3"
@    s12 legend  ""
@    s13 hidden false
@    s13 type xy
@    s13 symbol 0
@    s13 symbol size 1.000000
@    s13 symbol color 14
@    s13 symbol pattern 1
@    s13 symbol fill color 14
@    s13 symbol fill pattern 0
@    s13 symbol linewidth 1.0
@    s13 symbol linestyle 1
@    s13 symbol char 65
@    s13 symbol char font 0
@    s13 symbol skip 0
@    s13 line type 1
@    s13 line linestyle 1
@    s13 line linewidth 1.5
@    s13 line color 14
@    s13 line pattern 1
@    s13 baseline type 0
@    s13 baseline off
@    s13 dropline off
@    s13 fill type 0
@    s13 fill rule 0
@    s13 fill color 1
@    s13 fill pattern 1
@    s13 avalue off
@    s13 avalue type 2
@    s13 avalue char size 1.000000
@    s13 avalue font 0
@    s13 avalue color 1
@    s13 avalue rot 0
@    s13 avalue format general
@    s13 avalue prec 3
@    s13 avalue prepend ""
@    s13 avalue append ""
@    s13 avalue offset 0.000000 , 0.000000
@    s13 errorbar on
@    s13 errorbar place both
@    s13 errorbar color 14
@    s13 errorbar pattern 1
@    s13 errorbar size 1.000000
@    s13 errorbar linewidth 1.0
@    s13 errorbar linestyle 1
@    s13 errorbar riser linewidth 1.0
@    s13 errorbar riser linestyle 1
@    s13 errorbar riser clip off
@    s13 errorbar riser clip length 0.100000
@    s13 comment "Cols 2:3"
@    s13 legend  ""
@target G0.S0
@type xy
0 0
1.401 -2.184
0.234 -1.627
0.864 -2.789
0.685 -2.599
-1.335 -2.184
-0.002 -2.802
0.948 -3.824
0.845 -2.925
0.16 -2.692
1.459 -2.189
-0.576 -2.442
0.693 -1.949
0.462 -0.982
0.714 -2.484
0.486 -2.761
-0.162 -0.668
-0.087 -1.86
-1.076 -1.085
-1.789 0.949
-1.99 0.815
-3.72 1.942
-2.78 -0.18
-2.506 0.043
-2.761 0.143
-5.027 1.415
-4.419 -1.331
-4.489 -0.409
-5.266 -2.823
-4.787 -0.613
-5.017 -0.651
-4.634 -0.884
-6.697 0.766
-6.231 1.229
-7.07 0.778
-5.112 0.268
-5.162 -1.77
-7.446 1.035
-7.157 -0.375
-7.244 0.675
-8.119 0.958
-7.834 -0.991
-7.988 -0.635
-11.071 0.192
-10.061 0.584
-9.58 0.694
-11.938 1.66
-12.42 0.901
-11.451 1.154
-12.844 3.415
-11.544 -1.041
-13.164 0.221
-11.475 1.126
-12.572 1.012
-13.874 2.664
-15.512 2.5
-13.155 -0.16
-15.586 3.294
-14.131 0.903
-14.473 1.426
-13.977 2.45
-16.22 2.377
-16.429 3.354
-15.479 3.58
-13.366 2.935
-13.056 2.474
-14.717 2.731
-12.819 0.337
-14.927 4.004
-14.018 3.777
-15.572 2.918
-14.892 1.974
-13.859 4.728
-13.559 2.721
-14.627 4.252
-12.667 2.309
-15.762 3.398
-14.621 3.69
-14.621 3.69
-13.615 3.889
-14.011 2.89
-11.492 2.158
-14.505 1.41
-13.892 2.233
-15.096 2.642
-12.495 0.644
-14.062 2.124
-12.283 2.434
-14.368 3.249
-15.197 1.866
-14.203 3.579
-13.032 2.404
-12.323 0.859
-13.403 1.576
-14.522 2.971
-12.439 2.173
-11.465 0.295
-14.476 4.081
-11.891 1.51
-13.697 2.249
-14.536 3.897
-13.13 6.517
-14 4.623
-13.892 5.458
-13.752 4.842
-13.177 4.261
-13.066 3.568
-14.318 5.479
-12.455 3.65
-13.505 4.844
-13.967 6.158
-13.756 7.304
-12.4 5.478
-14.253 5.361
-13.27 4.893
-14.947 7.719
-14.409 7.774
-14.948 9.015
-14.801 7.425
-13.793 6.359
-12.34 4.975
-14.406 7.182
-14.549 6.695
-12.941 5.466
-15.15 7.855
-14.58 7.396
-15.676 8.24
-15.479 8.415
-15.446 6.378
-13.877 6.929
-13.1 9.366
-12.631 8.401
-12.776 7.179
-12.836 9.213
-13.028 9.385
-14.447 10.05
-12.487 10.039
-13.481 9.749
-14.154 10.802
-15.041 10.517
-13.445 9.739
-14.298 10.236
-14.411 10.248
-14.226 8.755
-14.379 10.048
-15.636 9.833
-14.581 10.744
-14.521 10.09
-14.974 10.338
-15.29 9.983
-15.368 9.962
-15.821 10.162
-13.386 9.3
-16.555 12.574
-16.116 12.375
-15.337 10.205
-13.802 8.396
-15.563 10.489
-16.381 10.243
-15.769 11.936
-17.404 11.217
-17.063 9.177
-15.323 12.622
-16.266 10.472
-18.369 8.608
-17.668 9.893
-16.544 10.168
-17.019 10.47
-16.265 9.067
-16.54 8.365
-18.145 10.524
-16.913 10.091
-15.903 8.2
-15.487 7.963
-15.895 9.63
-14.909 11.462
-17.135 10.064
-15.303 10.265
-15.928 10.505
-14.608 11.453
-15.081 9.498
-16.685 11.551
-14.962 9.099
-15.362 10.464
-15.685 10.118
-15.561 7.784
-15.709 9.836
-15.956 9.763
-15.85 9.495
-15.253 10.013
-16.162 9.984
-17.041 11.849
-15.644 10.616
-15.339 8.676
-16.544 8.25
-15.369 10.6
-16.258 9.217
-14.635 7.831
-16.591 8.578
-14.929 7.275
-15.241 7.331
-17.326 8.518
-15.572 8.368
-15.458 9.427
-17.576 11.213
-16.173 7.34
-13.878 6.295
-16.032 9.391
-17.694 9.595
-17.581 9.89
-16.291 8.827
-17.84 8.432
-16.834 9.541
-16.721 8.843
-19.072 9.478
-16.331 7.577
-17.575 8.344
-19.557 8.091
-19.6 8.317
-17.97 6.963
-17.828 7.563
-18.936 6.018
-18.861 6.064
-17.383 6.119
-18.664 5.363
-18.963 6.024
-18.87 5.021
-19.72 6.415
-19.073 3.934
-18.633 5.981
-20.168 7.012
-20.003 6.536
-18.775 4.182
-18.138 6.821
-17.537 6.419
-16.785 7.527
-18.394 5.443
-17.131 4.978
-17.552 6.224
-16.404 6.68
-17.134 2.89
-19.509 5.849
-20.128 5.058
-16.283 4.005
-18.436 4.835
-17.065 6.007
-16.895 3.655
-17.36 5.238
-17.962 6.007
-15.696 3.827
-16.119 4.495
-17.804 6.209
-16.566 5.912
-18.556 6.142
-18.264 5.174
-18.848 5.198
-18.545 4.725
-18.467 5.559
-19.152 3.651
-18.762 4.655
-20.053 5.681
-18.554 5.655
-17.509 5.25
-18.131 5.443
-17.182 5.727
-16.937 5.929
-18.341 8.391
-18.79 7.91
-17.336 6.575
-17.492 5.368
-21.421 8.499
-20.129 8.041
-19.622 6.844
-18.008 8.706
-19.97 8.585
-17.969 4.938
-19.299 7.747
-18.097 6.17
-18.508 7.256
-18.255 6.627
-19.151 7.209
-18.245 5.388
-19.305 5.664
-17.553 9.21
-19.006 8.519
-18.093 7.059
-19.766 10.227
-18.767 7.341
-18.493 7.19
-19.621 5.749
-18.476 8.843
-18.884 7.89
-20.377 9.685
-17.892 8.977
-19.126 8.661
-18.665 8.753
-19.35 8.132
-18.845 7.589
-19.066 10.084
-17.907 8.93
-20.301 7.1
-18.511 5.095
-19.971 7.973
-18.975 6.818
-19.921 8.266
-17.717 4.541
-20.258 7.334
-19.625 7.254
-19.625 7.254
-20.763 9.235
-20.563 5.425
-19.068 6.2
-20.823 7.373
-20.741 7.661
-21.648 6.656
-21.701 7.756
-22.526 7.386
-23.088 6.458
-22.364 7.718
-20.784 5.447
-20.262 7.449
-21.4 8.3
-20.801 6.799
-20.919 7.605
-21.089 7.877
-21.722 7.59
-21.484 7.499
-21.776 7.577
-22.766 7.247
-21.68 6.785
-21.85 6.543
-20.967 7.746
-21.364 7.574
-22.914 8.68
-23.241 7.092
-23.389 7.942
-20.221 6.478
-24.339 7.272
-23.429 7.72
-21.516 8.122
-21.77 9.679
-21.502 7.98
-23.046 7.778
-21.471 7.968
-20.533 6.174
-20.791 6.168
-21.802 8.544
-22.993 9.857
-22.928 9.785
-21.756 9.074
-23.063 6.754
-22.645 9.784
-25.207 8.469
-23.228 6.648
-23.478 10.674
-21.865 10.16
-22.798 6.671
-23.469 11.436
-23.244 7.425
-22.621 9.339
&
@target G0.S1
@type xy
0 0
0.016 -2.148
-0.501 -2.63
0.717 -2.942
-0.961 -0.845
-4.256 -2.471
0.153 -3.669
-0.462 -2.48
-0.066 -2.004
-0.79 -3.296
0.763 0.536
-2.361 -3.216
0.075 -1.509
1.226 -0.034
-0.647 2.212
-1.015 3.699
-1.348 0.314
-1.988 -0.475
-0.849 0.818
-0.705 2.542
-0.705 2.542
-2.654 0.128
-0.563 0.813
-3.45 -0.314
-4.006 0.698
-1.49 3.478
-3.847 1.384
-6.795 2.117
-5.122 1.161
-5.553 1.811
-5.492 1.934
-4.575 1.139
-4.771 1.097
-6.769 1.605
-7.226 1.481
-7.835 2.303
-5.613 0.8
-6.661 2.993
-8.001 1.786
-8.716 1.491
-8.724 0.485
-9.408 0.942
-9.688 1.642
-10.429 2.31
-10.157 2.968
-8.425 1.964
-10.83 2.391
-11.131 2.758
-10.796 1.763
-11.388 1.904
-10.827 0.32
-11.8 0.699
-11.82 2.18
-13.651 1.355
-12.476 1.24
-12.794 0.616
-13.245 1.587
-14.428 4.141
-13.863 1.521
-14.404 2.851
-14.104 1.481
-13.731 1.883
-14.947 1.697
-14.947 1.697
-13.497 2.278
-14.498 1.663
-12.506 3.039
-13.866 3.198
-14.132 4.587
-15.367 2.893
-15.586 3.253
-15.44 2.841
-12.945 2.969
-15.64 2.165
-13.482 3.27
-15.664 2.833
-14.832 3.213
-14.359 4.467
-14.623 5.333
-14.211 4.969
-15.058 5.809
-15.594 5.305
-15.321 4.554
-15.627 4.198
-16.08 3.636
-16.064 5.045
-16.067 3.499
-15.217 4.221
-14.825 4.465
-15.998 4.395
-17.262 3.875
-15.901 4.243
-17.068 3.281
-15.697 3.462
-16.219 4.465
-16.464 3.107
-16.628 3.483
-15.913 4.518
-17.761 3.219
-17.02 2.571
-17.404 1.794
-16.396 5.329
-18.809 3.503
-16.754 3.512
-17.509 2.639
-16.786 2.729
-15.903 3.674
-16.817 5.391
-15.774 4.886
-16.695 4.178
-15.368 5.031
-16.782 4.344
-15.065 2.566
-16.692 4.146
-16.305 4.406
-16.524 5.906
-16.777 4.205
-16.021 7.224
-16.28 5.253
-16.596 5.328
-15.842 4.527
-17.732 6.473
-17.118 5.909
-17.842 3.779
-16.061 5.96
-16.98 6.465
-17.243 6.442
-17.212 7.1
-17.395 6.63
-16.04 5.075
-16.356 7.065
-17.129 5.979
-17.172 5.601
-15.973 5.073
-17.348 5.598
-18.221 5.408
-15.939 4.171
-17.521 4.947
-17.405 5.843
-17.044 4.28
-17.333 4.359
-17.296 5.227
-16.901 4.977
-16.022 5.335
-17.177 3.543
-16.648 5.884
-16.097 4.36
-17.818 4.646
-17.826 6.687
-18.693 4.062
-17.623 5.94
-16.012 6.16
-16.797 5.862
-16.232 5.284
-16.565 5.034
-17.004 5.811
-18.077 5.63
-17.189 4.78
-17.734 6.248
-17.221 6.28
-16.773 5.837
-17.141 6.981
-16.407 6.508
-16.525 5.533
-16.767 5.623
-17.781 6.515
-17.389 6.669
-17.229 6.167
-17.947 5.899
-19.449 6.669
-18.611 7.132
-18.421 6.538
-18.53 6.188
-17.014 5.798
-18.128 5.891
-18.181 6.065
-18.578 6.568
-19.069 5.358
-18.146 5.347
-17.619 5.977
-18.196 5.614
-17.692 5.827
-18.569 6.816
-18.668 7.044
-19.687 6.537
-18.688 6.345
-19.089 6.128
-17.927 6.449
-18.752 6.06
-18.504 5.715
-18.145 6.162
-19.078 5.569
-19.332 6.841
-19.509 6.221
-18.561 5.283
-19.039 6.665
-17.966 6.195
-18.908 5.739
-19.12 5.397
-18.946 5.808
-18.945 6.864
-18.668 5.14
-18.179 5.584
-19.191 5.804
-19.028 5.874
-18.613 5.275
-18.616 5.537
-18.544 5.814
-18.353 4.982
-18.632 5.591
-19.04 6.675
-18.868 5.357
-19.717 6.515
-19.531 5.727
-18.704 5.332
-18.171 5.271
-19.478 5.341
-19.105 5.46
-19.264 4.571
-19.362 5.215
-19.719 4.94
-19.361 4.875
-19.236 5.453
-19.579 4.638
-19.494 4.545
-18.425 4.792
-19.081 4.849
-21.053 5.206
-19.076 4.155
-19.621 4.646
-19.475 3.949
-20.188 4.75
-19.428 4.762
-19.362 5.068
-19.904 4.941
-19.953 5.937
-20.139 5.367
-19.899 4.487
-20.207 4.569
-20.078 5.265
-20.509 4.457
-20.965 4.536
-20.734 5.665
-20.226 5.1
-19.676 4.923
-19.078 4.733
-20.557 5.338
-19.355 5.064
-20.63 5.061
-20.742 4.845
-20.884 4.891
-19.37 4.202
-19.822 4.27
-20.455 5.448
-19.642 5.12
-21.252 5.073
-21.034 5.081
-20.838 4.961
-20.742 5.1
-20.806 4.855
-20.543 4.867
-20.575 4.901
-20.968 5.313
-20.446 5.119
-21.159 5.084
-21.036 4.456
-20.705 5.075
-20.966 5.32
-20.213 4.729
-19.756 4.606
-19.625 4.661
-19.963 4.786
-20.887 5.13
-21.107 4.653
-20.634 4.449
-21.55 5.09
-21.712 4.706
-20.893 4.588
-20.787 4.802
-20.809 4.899
-20.336 4.696
-20.27 4.738
-21 5.034
-20.719 4.838
-21.142 5.163
-20.504 5.213
-21.024 5.348
-20.631 5.229
-20.348 4.637
-20.81 5.042
-21.366 5.438
-21.661 5.027
-20.918 4.983
-20.881 5.065
-21.124 5.379
-20.732 5.415
-20.634 5.235
-20.853 5.217
-20.836 5.29
-20.988 4.729
-21.77 5.423
-22.169 5.69
-21.61 5.415
-21.36 5.146
-21.286 5.492
-21.974 5.488
-21.635 5.62
-21.423 5.455
-21.955 5.613
-21.208 5.151
-21.535 5.454
-21.278 5.741
-21.329 5.063
-21.251 4.894
-21.937 5.612
-22.042 5.825
-21.904 5.183
-21.682 5.55
-21.458 5.669
-21.311 5.136
-20.957 5.334
-21.928 5.323
-21.963 4.409
-21.755 5.152
-22.306 5.068
-22.638 5.511
-21.53 5.222
-21.915 5.591
-21.641 4.587
-21.672 4.775
-22.141 4.123
-21.993 5.428
-22.725 5.126
-21.935 5.455
-22.179 4.955
-21.716 5.152
-21.591 4.611
-23.129 5.345
-21.947 4.079
-24.334 5.348
-21.337 4.197
-22.003 4.44
-22.363 4.84
-22.635 5.974
-22.285 3.938
-23.578 5.269
-23.104 5.073
-22.058 4.166
-22.021 3.894
-21.407 4.595
-22.375 5.219
-21.336 5.224
-22.736 5.487
-21.91 5.17
-22.007 4.782
-21.764 5.766
-22.218 4.388
-21.386 5.917
-22.774 4.33
-21.613 5.279
&
@target G0.S2
@type xy
0 0
-2.558 -7.042
-1.118 -4.791
-2.405 -8.923
-3.069 -7.916
-5.197 -9.671
-3.779 -9.509
-2.185 -5.348
-3.746 -8.29
-2.991 -7.765
-2.166 -9.746
-3.566 -10.66
-3.701 -7.837
-3.061 -7.638
-3.436 -7.32
-4.555 -5.483
-5.42 -7.687
-6.461 -10.992
-5.589 -8.801
-4.914 -10.567
-7.839 -12.397
-7.948 -9.078
-5.975 -12.228
-7.653 -9.089
-5.16 -5.226
-8.093 -8.696
-9.723 -8.871
-6.926 -7.878
-11.414 -9.628
-8.94 -9.175
-8.908 -6.048
-7.85 -7.839
-10.484 -9.794
-9.788 -9.364
-10.581 -10.732
-10.662 -10.05
-10.839 -12.368
-13.161 -12.071
-12.403 -9.674
-13.793 -11.361
-15.205 -13.055
-13.731 -11.343
-13.883 -9.689
-16.445 -10.491
-14.579 -9.559
-14.334 -8.647
-16.245 -8.875
-16.978 -10.129
-19.447 -11.357
-18.758 -11.345
-19.247 -13.538
-20.045 -13.52
-19.291 -13.792
-19.46 -12.115
-20.697 -14.237
-23.384 -14.447
-22.89 -14.182
-23.574 -13.621
-22.253 -13.218
-23.305 -13.172
-24.9 -15.81
-25.415 -15.01
-25.854 -14.315
-24.755 -14.269
-27.588 -14.662
-25.465 -13.981
-25.622 -16.656
-26.237 -16.534
-25.614 -12.753
-27.525 -16.506
-26.051 -12.499
-27.437 -14.349
-26.801 -13.908
-23.361 -9.361
-26.35 -17.34
-24.893 -8.88
-25.915 -13.233
-24.793 -11.183
-26.771 -11.193
-27.263 -10.566
-27.103 -12.593
-27.83 -12.474
-25.958 -10.924
-27.225 -10.546
-28.237 -11.586
-28.168 -12.691
-27.172 -9.69
-24.289 -8.274
-25.981 -8.803
-28.422 -9.528
-27.85 -11.841
-26.141 -11.781
-28.693 -11.998
-27.091 -9.572
-26.033 -9.366
-25.759 -9.737
-25.413 -8.585
-25.705 -10.671
-27.535 -10.439
-27.62 -10.141
-27.576 -10.93
-26.721 -9.294
-26.935 -7.73
-28.055 -11.578
-27.296 -8.687
-25.491 -9.054
-25.413 -8.5
-26.633 -9.74
-27.723 -11.758
-27.083 -10.524
-27.837 -8.596
-28.233 -9.3
-26.394 -9.356
-24.98 -8.191
-27.325 -9.287
-27.899 -9.45
-27.129 -9.477
-27.665 -10.009
-26.49 -9.218
-27.657 -11.574
-27.657 -9.556
-29.828 -10.529
-27.235 -8.635
-27.674 -10.902
-28.183 -9.66
-27.62 -9.402
-28.465 -9.719
-27.285 -7.909
-26.86 -8.166
-28.472 -11.595
-25.467 -8.822
-27.47 -10.78
-26.661 -9.143
-25.84 -5.89
-28.015 -10.298
-27.064 -7.74
-26.831 -9.085
-28.291 -9.446
-24.681 -7.177
-24.949 -6.491
-25.269 -5.887
-25.086 -7.285
-27.32 -11.008
-28.334 -9.541
-26.651 -7.449
-28.768 -10.263
-27.704 -8.769
-26.476 -8.576
-28.395 -8.831
-28.518 -8.368
-29.907 -9.454
-29.225 -8.929
-26.607 -9.874
-27.91 -8.537
-28.018 -9.84
-28.438 -10.415
-27.224 -10.404
-27.352 -10.921
-28.558 -9.77
-28.566 -10.765
-28.012 -9.839
-27.504 -8.69
-29.215 -9.386
-26.982 -10.529
-27.872 -9.996
-27.24 -9.395
-28.646 -9.864
-28.698 -8.995
-28.166 -9.46
-30.103 -12.439
-29.139 -9.408
-26.588 -6.81
-27.774 -8.309
-27.813 -9.334
-26.613 -7.663
-27.606 -7.429
-26.557 -7.061
-27.703 -7.704
-23.565 -3.175
-28.562 -9.45
-29.415 -10.669
-26.843 -9.642
-29.442 -8.93
-28.149 -8.631
-26.929 -8.127
-29.713 -8.765
-27.43 -7.58
-28.469 -9.829
-29.302 -10.545
-28.461 -8.942
-28.248 -10.685
-27.321 -8.231
-29.151 -10.744
-28.66 -9.966
-30.188 -10.857
-29.124 -10.576
-29.331 -10.608
-28.975 -9.278
-31.616 -11.043
-28.527 -8.461
-29.268 -9.242
-29.66 -10.98
-28.092 -8.785
-30.088 -10.694
-28.405 -8.076
-28.571 -7.691
-28.797 -8.615
-30.002 -9.258
-28.848 -6.602
-29.95 -9.536
-29.306 -7.839
-29.844 -8.839
-28.881 -7.37
-28.802 -5.894
-27.753 -7.404
-28.568 -6.864
-28.024 -6.813
-28.283 -7.06
-27.872 -7.098
-27.49 -5.843
-27.833 -6.271
-28.9 -7.815
-31.073 -9.008
-29.041 -6.818
-28.626 -6.882
-29.498 -6.527
-30.006 -8.727
-30.513 -7.843
-30.332 -8.658
-30.792 -9.437
-30.66 -9.52
-30.011 -8.78
-31.081 -8.92
-29.984 -8.592
-31.139 -10.879
-29.193 -6.324
-30.161 -8.607
-30.569 -9.32
-30.949 -8.466
-31.502 -9.641
-29.424 -8.001
-30.271 -8.394
-29.16 -7.605
-28.946 -7.132
-29.162 -7.06
-28.731 -8.674
-30.475 -7.768
-31.196 -9.802
-28.896 -7.141
-31.313 -8.05
-29.092 -8.462
-29.079 -8.425
-32.039 -9.339
-32.826 -10.333
-31.248 -7.871
-31.542 -9.757
-30.546 -8.33
-30.959 -8.321
-31.647 -6.994
-29.849 -8.723
-31.522 -8.341
-30.499 -7.381
-32.024 -8.812
-32.215 -9.311
-31.781 -9.1
-31.58 -10.631
-33.072 -11.046
-33.392 -10.401
-32.545 -10.016
-33.933 -10.754
-34.43 -10.759
-30.53 -8.848
-31.819 -9.586
-30.525 -7.606
-32.762 -12.105
-31.786 -9.699
-31.681 -6.66
-30.769 -6.595
-32.677 -10.861
-29.777 -7.599
-32.209 -8.308
-34.176 -9.13
-31.578 -9.419
-32.824 -10.385
-34.132 -12.29
-31.67 -10.648
-33.006 -11.827
-32.057 -9.026
-32.604 -10.02
-33.474 -11.335
-33.414 -12.599
-33.854 -13.949
-32.93 -12.102
-34.266 -12.566
-32.14 -10.848
-34.19 -13.082
-31.132 -9.826
-31.663 -10.902
-32.254 -11.249
-33.865 -13.083
-32.187 -13.025
-33.885 -14.049
-30.423 -9.061
-32.439 -11.868
-34.66 -13.376
-31.151 -9.877
-32.099 -13.392
-33.318 -12.783
-30.414 -9.6
-30.627 -10.555
-33.514 -13.538
-31.628 -12.499
-32.725 -13.949
-32.379 -13.796
-29.616 -11.001
-32.153 -14.043
-31.42 -11.783
-30.998 -12.373
-34.089 -12.85
-31.278 -9.449
-32.686 -13.215
-32.013 -12.211
-30.882 -10.009
-33.638 -15.288
-31.738 -10.929
-31.302 -10.84
-29.531 -12.128
-32.249 -14.238
-32.566 -14.612
-34.221 -16.409
-32.271 -13.318
-31.871 -10.818
-30.578 -11.572
-33.816 -14.237
-29.405 -11.306
-31.526 -12.952
-32.857 -14.74
-33.501 -15.918
-31.446 -12.35
-31.78 -13.701
-34.551 -17.093
-33.26 -16.603
-34.274 -15.354
-31.707 -12.482
-32.564 -13.859
-32.114 -15.471
-35.228 -17.152
-33.702 -15.171
-35.681 -17.687
-33.18 -13.484
-33.534 -14.779
-34.15 -15.735
-33.556 -15.09
-33.425 -14.397
-33.402 -13.869
-34.464 -14.27
-34.096 -13.89
-32.8 -13.383
-32.302 -12.984
-32.326 -13.901
&
@target G0.S3
@type xy
0 0
0.781 -2.356
0.339 -4.079
-0.98 -6.828
-0.766 -6.315
-2.355 -6.127
-1.132 -6.829
-0.177 -5.154
-0.497 -3.087
0.375 -4.813
-0.021 -3.48
-0.547 -3.808
0.679 -5.144
1.993 -2.566
-0.598 -1.354
-3.381 -3.893
0.979 -1.378
0.941 -1.673
0.135 -4.143
0.135 -4.143
-2.254 0.615
0.453 2.462
-1.422 -1.467
-0.792 -2.411
-4.037 -1.618
-2.181 -1.025
-2.08 -3.285
-3.895 -1.858
-4.092 -2.481
-4.092 -2.481
-6.987 -2.043
-4.669 1.737
-6.654 -2.45
-3.616 0.61
-6.512 -3.127
-6.124 -0.707
-7.639 -1.833
-7.196 -1.564
-7.651 -2.782
-7.228 -1.209
-9.12 -2.671
-7.807 -0.157
-10.959 -1.92
-9.665 -2.05
-8.636 -1.989
-9.361 -1.181
-11.384 0.413
-9.199 -0.305
-11.451 -1.223
-11.566 0.517
-10.793 -2.809
-9.797 -2.383
-11.589 -3.346
-10.882 -1.148
-11.471 -1.66
-13.12 0.929
-12.615 0.379
-12.098 -1.092
-13.924 -0.199
-13.648 0.804
-12.274 -1.047
-12.488 0.732
-13.065 -0.519
-12.478 0.61
-12.263 0.586
-11.388 -0.445
-11.774 1.03
-9.383 2.672
-12.593 0.587
-10.773 1.882
-12.329 0.334
-12.043 -0.433
-11.275 1.451
-11.103 1.309
-11.202 0.964
-10.377 2.476
-11.671 2.226
-13.238 2.639
-13.063 2.16
-12.279 2.337
-13.591 0.922
-11.958 3.576
-12.16 1.723
-14.568 2.157
-11.995 2.429
-12.072 2.928
-13.407 3.154
-12.911 0.527
-12.501 3.139
-14.343 1.293
-11.833 4.283
-12.846 3.324
-13.643 1.213
-14.148 3.318
-12.347 1.266
-12.039 3.639
-13.915 2.114
-11.729 3.083
-13.889 1.824
-13.58 1.98
-13.238 3.665
-13.222 1.637
-12.677 1.779
-14.174 4.786
-14.439 0.838
-11.889 2.76
-13.827 2.033
-12.594 0.96
-14.241 1.879
-13.137 1.71
-12.234 2.493
-14.236 1.866
-12.64 3.64
-13.635 2.403
-13.3 2.873
-12.56 4.457
-12.558 3.632
-14.379 2.121
-11.151 4.791
-11.916 2.771
-12.083 4.456
-12.058 4.172
-12.036 2.72
-11.697 3.537
-12.719 5.099
-13.972 3.06
-13.64 2.701
-13.265 3.679
-13.618 3.076
-12.73 4.17
-13.328 3.14
-13.113 2.567
-12.793 2.981
-11.792 3.192
-14.044 3.153
-14.235 3.558
-14.226 3.174
-14.79 3.979
-14.919 1.576
-14.392 1.874
-14.451 0.946
-13.664 3.409
-14.486 1.545
-13.322 2.7
-13.295 3.059
-12.742 3.351
-12.843 3.595
-13.374 2.706
-14.463 2.709
-14.579 2.646
-13.987 3.727
-13.04 3.286
-12.756 1.745
-13.533 4.56
-12.426 4.582
-13.925 3.898
-13.244 3.003
-13.857 2.189
-14.575 4.239
-14.813 3.102
-15.756 1.828
-16.61 0.618
-14.648 1.02
-14.176 2.563
-15.323 2.069
-13.454 2.335
-14.028 1.682
-14.168 2.012
-14.106 2.913
-15.368 2.86
-15.339 2.873
-16.572 -0.014
-16.086 0.597
-16.058 2.715
-14.636 2.642
-16.122 1.555
-13.825 2.238
-14.09 1.925
-15.401 2.649
-15.248 1.528
-14.237 2.134
-14.242 1.985
-14.801 1.022
-15.119 2.191
-14.779 2.507
-14.321 3.011
-14.538 0.937
-14.491 2.159
-15.026 1.839
-14.649 3.426
-13.501 2.533
-15.17 1.968
-15.236 0.942
-14.663 1.606
-13.959 1.916
-13.703 1.52
-12.417 1.364
-13.694 2.412
-12.121 1.856
-12.062 1.99
-14.266 -0.835
-13.196 0.949
-12.541 -0.758
-12.587 -0.461
-12.657 0.814
-12.988 -0.384
-13.345 -0.069
-13.277 0.403
-12.843 -0.868
-13.075 0.658
-13.104 1.013
-12.958 -0.502
-13.977 0.508
-12.396 -0.034
-13.751 0.212
-11.806 -0.442
-13.755 -1.632
-13.17 -0.258
-13.064 -0.96
-13.873 0.054
-12.973 0.108
-12.92 -0.231
-14.201 -2.769
-13.122 -2.286
-13.818 -0.306
-13.97 -1.046
-14.71 -1.431
-13.898 -1.148
-14.515 -1.41
-13.1 -0.127
-13.675 -0.729
-13.714 -0.511
-12.474 -0.86
-13.801 0.253
-13.38 -0.874
-14.637 0.219
-12.737 0.17
-13.779 0.455
-13.67 -0.794
-13.607 -1.764
-14.384 -0.836
-12.161 -1.869
-13.452 -1.206
-12.434 -1.421
-11.842 -1.878
-11.524 -1.914
-11.796 -0.982
-13.393 -1.51
-12.359 -2.028
-12.505 -1.183
-13.018 -3.282
-12.908 -2.524
-10.58 -3.616
-12.28 -2.502
-12.62 -2.946
-13.26 -2.578
-13.057 -2.769
-13.664 -2.383
-12.966 -2.08
-14.027 -2.314
-12.646 0.354
-13.02 -1.484
-13.261 -2.678
-12.868 -3.04
-14.421 -1.989
-12.574 -0.408
-12.476 -2.369
-12.653 -2.914
-12.496 -1.438
-11.896 -3.003
-12.148 -1.033
-12.268 -0.784
-13.231 -2.153
-12.251 -2.551
-14.803 -4.964
-13.657 -3.296
-14.126 -3.393
-13.738 -4.949
-13.381 -4.344
-13.652 -2.564
-13.006 -3.541
-13.268 -3.557
-14.751 -3.442
-13.971 -4.589
-14.39 -4.405
-14.329 -3.766
-13.792 -3.388
-13.732 -4.542
-13.413 -4.607
-13.235 -2.251
-13.241 -3.614
-12.87 -3.521
-13.522 -2.83
-12.409 -2.732
-12.119 -3.651
-13.464 -2.632
-12.924 -1.665
-11.947 -2.616
-12.23 -3.259
-12.747 -2.73
-13.37 -2.432
-12.996 -2.565
-13.413 -1.819
-13.248 -3.286
-14.377 -4.179
-13.841 -2.932
-13.559 -3.82
-13.528 -3.657
-13.145 -3.747
-14.721 -3.32
-13.087 -2.97
-13.233 -1.493
-14.021 -3.027
-14.641 -4.61
-12.274 -3.253
-13.823 -3.675
-13.446 -3.892
-14.452 -3.105
-12.68 -2.2
-12.939 -4.586
-13.209 -4.963
-12.447 -5.319
-13.086 -5.828
-13.099 -5.383
-12.588 -5.14
-14.472 -4.439
-13.359 -4.508
-14.36 -7.109
-13.448 -5.527
-13.058 -5.85
-11.883 -5.493
-13.259 -5.11
-13.347 -5.488
-13.461 -5.924
-14.455 -4.541
-13.941 -2.948
-12.802 -6.024
-13.455 -6.229
-13.457 -5.536
-13.262 -4.219
-11.964 -4.607
-13.875 -5.812
-13.543 -7.514
-12.811 -4.562
-12.932 -5.602
-13.126 -6.708
-12.007 -5.505
-11.768 -6.377
-12.444 -4.996
-12.912 -5.638
-12.642 -4.75
-12.165 -6.678
-15.547 -6.745
-12.266 -5.32
-12.938 -6.903
-13.772 -7.952
-13.489 -8.546
-13.263 -6.101
-12.061 -6.449
-13.921 -6.299
&
@target G0.S4
@type xy
0 0
-0.192 1.631
-0.67 1.403
-0.299 -0.499
-1.482 -0.351
-2.579 -0.291
-1.575 -1.366
-1.092 -1.732
-1.052 -2.976
-0.912 -0.741
-1.063 0.648
-1.724 0.285
-0.173 1.545
-1.752 0.971
-1.878 0.646
-1.042 2.843
0.147 3.03
-0.067 4.036
-1.319 2.046
-1.656 0.255
-3.908 1.507
-4.034 0.251
-3.529 -2.181
-2.608 1.012
-2.455 2.167
-2.236 1.51
-3.949 0.62
-4.097 1.6
-4.478 2.774
-4.131 0.022
-5.397 3.347
-4.906 2.122
-5.388 2.671
-6.365 1.428
-7.23 3.531
-4.689 3.195
-6.051 1.6
-6.497 1.834
-7.151 1.988
-7.828 1.002
-8.938 3.065
-8.544 3.614
-8.693 3.698
-9.727 3.566
-9.188 3.166
-9.436 1.882
-10.082 2.033
-9.904 2.034
-10.144 1.953
-11.667 3.727
-10.92 3.537
-10.92 3.173
-12.714 1.904
-12.523 1.543
-11.831 4.221
-13.765 4.599
-13.907 1.858
-11.277 3.504
-14.328 0.312
-13.412 1.88
-13.885 1.453
-13.564 1.735
-15.363 1.633
-13.689 1.931
-16.5 2.384
-16.316 -1.11
-13.943 1.721
-16.566 0.087
-16.553 2.583
-16.218 1.634
-17.27 1.083
-16.219 1.195
-16.92 -0.278
-17.349 3.213
-16.488 2.795
-15.836 1.722
-17.303 -0.205
-15.608 -1.004
-17.109 2.215
-15.546 2.763
-15.884 1.592
-15.865 3.135
-16.275 -0.295
-17.456 1.537
-16.715 3.382
-16.702 2.238
-16.179 2.218
-15.909 1.373
-15.723 0.614
-16.134 3.418
-14.71 3.852
-15.132 0.562
-15.609 2.002
-16.542 1.553
-16.382 0.8
-17.2 0.383
-17.293 -0.885
-16.014 0.056
-16.852 1.363
-17.21 -0.285
-17.304 1.372
-17.444 0.634
-17.181 2.407
-17.648 -1.676
-17.66 0.13
-17.664 0.938
-18.039 1.48
-17.788 -0.47
-18.219 -0.9
-17.517 0.89
-17.154 2.475
-17.933 0.434
-17.899 0.25
-17.872 -0.618
-17.653 0.982
-18.408 -2.127
-18.576 -1.78
-19.635 -0.376
-18.831 -1.423
-19.492 -2.369
-18.965 -1.85
-20.794 -1.733
-21.617 -4.311
-24.289 -5.003
-28.226 -7.27
-29.638 -6.956
-34.16 -13.144
-33.437 -11.899
-34.414 -11.772
-33.088 -11.637
-33.737 -14.29
-35.235 -15.28
-35.134 -13.216
-37.987 -15.905
-37.305 -16.058
-36.753 -15.139
-37 -14.051
-35.437 -13.519
-38.22 -16.04
-36.655 -14.394
-33.692 -13.577
-35.882 -14.765
-36.111 -14.98
-36.156 -14.372
-36.321 -13.67
-39.731 -16.18
-42.317 -16.025
-41.138 -17.174
-39.623 -16.25
-40.606 -15.013
-43.87 -16.303
-40.63 -14.325
-43.395 -14.021
-41.299 -16.017
-36.993 -12.685
-37.021 -16.275
-39.72 -16.771
-38.495 -14.449
-36.01 -14.443
-39.739 -16.641
-38.007 -15.109
-37.934 -14.673
-35.045 -14.115
-37.484 -15.032
-41.363 -15.642
-41.049 -16.055
-38.142 -14.931
-40.04 -16.524
-42.089 -16.935
-41.712 -16.426
-38.901 -14.6
-41.118 -17.749
-43.826 -17.83
-40.33 -15.085
-44.045 -17.758
-39.914 -15.232
-41.137 -16.755
-42.601 -17.029
-42.619 -17.255
-41.86 -18.487
-41.391 -17.454
-42.87 -17.062
-43.342 -19.736
-41.365 -14.22
-41.523 -14.801
-40.411 -12.096
-42.504 -17.317
-43.165 -16.066
-42.4 -16.012
-46.167 -15.668
-44.507 -19.243
-43.87 -15.595
-42.001 -14.173
-41.927 -15.883
-42.338 -15.102
-42.309 -15.878
-43.506 -15.601
-42.364 -14.675
-43.391 -17.644
-43.859 -17.946
-41.98 -15.679
-42.471 -16.75
-41.715 -17.276
-43.166 -19.256
-40.073 -16.73
-40.73 -15.764
-41.811 -17.161
-42.371 -18.526
-41.434 -17.857
-39.274 -15.876
-41.193 -16.564
-41.261 -17.598
-42.98 -18.105
-38.96 -16.28
-40.016 -16.322
-40.207 -15.824
-39.817 -16.209
-39.922 -17.142
-40.875 -15.562
-41.212 -16.061
-38.923 -14.878
-41.805 -17.446
-39.549 -15.464
-38.271 -15.283
-41.487 -19.116
-42.023 -16.608
-40.887 -14.994
-40.336 -16.869
-40.357 -16.239
-42.499 -15.877
-40.276 -14.234
-40.067 -14.215
-41.698 -15.232
-39.967 -14.639
-38.375 -14.374
-40.615 -13.634
-39.987 -14.96
-40.905 -16.516
-41.276 -16.313
-40.909 -16.239
-40.744 -16.827
-39.473 -15.019
-39.47 -15.321
-39.09 -13.713
-39.727 -15.633
-41.45 -17.248
-41.635 -18.543
-41.29 -18.072
-40.668 -15.576
-41.289 -17.214
-41.448 -17.76
-40.077 -17.606
-39.273 -17.011
-40.498 -17.123
-40.989 -17.18
-40.81 -16.726
-44.485 -18.309
-41.978 -16.449
-42.861 -18.139
-44.242 -17.462
-43.903 -18.417
-44.739 -18.681
-44.506 -17.864
-44.618 -17.614
-44.21 -18.477
-45.595 -19.075
-46.536 -18.871
-46.783 -19.203
-47.613 -19.765
-45.084 -20.522
-47.587 -20.197
-47.07 -19.993
-47.595 -20.394
-47.919 -19.921
-50.712 -21.431
-51.078 -22.741
-50.804 -21.09
-51.709 -22.801
-52.877 -22.245
-54.038 -22.767
-50.061 -22.546
-53.268 -24.794
-52.543 -24.445
-54.873 -23.807
-54.874 -22.649
-53.496 -22.85
-56.512 -23.417
-52.363 -22.412
-54.774 -23.645
-51.528 -21.458
-53.668 -22.931
-53.111 -22.304
-55.309 -21.094
-56.575 -22.568
-53.274 -22.575
-56.38 -23.289
-58.401 -22.979
-55.661 -19.028
-53.811 -20.728
-55.471 -20.884
-56.24 -21.934
-52.347 -19.897
-53.196 -18.861
-55.287 -19.022
-56.006 -22.281
-57.723 -24.42
-57.319 -22.479
-54.567 -20.926
-53.607 -20.5
-55.151 -23.007
-54.036 -23.162
-56.307 -22.604
-56.22 -22.275
-53.959 -21.171
-53.789 -21.661
-54.825 -19.956
-54.115 -21.826
-52.522 -20.276
-52.749 -22.218
-52.441 -20.25
-48.928 -19.531
-54.432 -20.158
-53.434 -20.798
-53.792 -20.805
-50.656 -19.877
-51.838 -17.613
-52.333 -18.827
-51.972 -18.596
-51.888 -17.413
-51.57 -18.565
-49.73 -16.828
-50.199 -16.962
-50.836 -19.54
-51.949 -20.103
-50.172 -19.498
-48.739 -17.453
-51.297 -18.666
-50.71 -19.124
-50.3 -18.48
-49.144 -18.96
-50.103 -18.805
-48.254 -17.26
-49.083 -15.443
-52.861 -17.441
-49.928 -17.919
-50.375 -17.973
-48.659 -16.504
-46.776 -15.163
-48.853 -17.571
-49.639 -16.489
-46.934 -15.12
-46.917 -16.391
-47.359 -15.525
-46.592 -15.619
-48.06 -15.371
-48.98 -16.143
-50.367 -17.689
-47.59 -17.159
-47.359 -16.169
-45.467 -15.627
&
@target G0.S5
@type xy
0 0
0.333 1.25
-1.836 0.74
0.18 1.047
-0.513 1.612
-0.598 0.584
-0.567 1.392
-1.643 1.27
-0.242 1.521
-0.86 1.703
-2.072 1.175
-1.009 1.241
0.309 1.523
-1.098 1.222
0.826 1.932
0.826 1.932
-0.078 1.077
-2.28 1.755
-1.452 0.968
-3.294 2.32
-4.823 2.155
-1.099 2.482
-0.398 1.929
-1.124 1.957
-2.895 2.532
-3.764 1.591
-3.823 3.414
-0.194 2.499
-3.646 3.396
-1.28 2.959
-0.467 2.8
-1.348 1.983
-2.765 2.367
-3.625 3.102
-2.367 3.382
-1.272 2.68
-3.245 3.145
-3.964 3.677
-2.313 4.343
-1.629 3.123
-0.135 3.772
2.127 2.877
-1.749 4.354
-2.811 3.869
-2.372 4.305
-5.184 4.031
-0.554 3.803
-2.402 2.862
-1.069 2.23
-0.159 2.876
-0.495 2.697
-3.03 2.896
-1.382 2.951
-1.972 3.674
-2.596 3.998
-2.596 3.998
-1.285 2.84
-0.709 3.817
0.147 3.102
2.309 3.741
1.035 4.154
-1.642 4.612
-2.46 3.439
-0.839 4.177
1.712 3.928
3.96 2.787
4.198 3.054
5.883 3.079
4.719 3.156
6.16 3.133
7.666 3.542
6.867 3.927
8.335 4.579
6.449 4.499
4.778 4.465
5.937 5.142
5.638 5.28
5.738 5.573
5.039 6.672
4.234 6.947
5.219 6.772
4.551 7.258
4.478 6.825
4.557 7.253
4.286 7.565
4.799 8.137
6.415 7.695
6.341 8.694
6.431 9.828
6.427 9.456
6.686 8.737
5.701 10.27
5.911 10.328
5.67 10.515
6.137 11.368
4.73 10.326
4.329 10.565
6.047 10.882
4.472 10.97
4.036 11.825
3.283 11.239
2.855 10.951
2.011 11.284
4.409 11.552
3.103 12.32
3.659 12.82
3.157 12.107
3.609 11.47
3.576 12.363
2.02 10.566
1.209 10.716
1.657 11.687
3.412 11.059
1.278 11.555
-0.08 11.138
1.147 11.623
-0.848 11.326
-0.658 11.657
0.456 11.155
0.021 11.324
-0.459 11.994
-1.35 11.506
-1.137 11.136
-0.611 12.202
0.472 10.915
-0.237 11.769
-0.733 11.546
-0.759 12.314
0.19 10.703
-0.25 12.617
-1 13.019
-2.163 12.529
-0.9 12.955
0.82 12.578
0.478 11.379
-1.059 12.769
-0.595 11.602
0.542 12.735
-1.219 12.306
-0.219 12.796
-0.439 12.575
2.507 13.046
1.968 13.265
2.08 13.498
-0.037 12.31
1.839 12.79
2.644 13.803
3.012 13.585
3.618 12.161
3.411 11.502
3.581 12.165
3.73 12.651
5.011 12.338
3.719 13.023
3.457 12.957
3.876 11.975
5.078 11.948
6.014 11.113
8.561 10.941
10.345 9.333
10.812 10.729
10.368 10.949
9.879 10.316
9.789 11.91
11.256 10.025
11.533 10.877
10.303 10.129
10.523 9.349
11.766 8.734
12.502 9.284
12.955 8.177
13.001 7.782
12.519 8.326
12.588 9.383
12.562 9.3
11.728 8.729
11.141 8.797
12.418 10.343
10.675 10.388
11.19 11.351
8.821 12.03
10.088 11.274
8.864 11.631
9.609 11.16
9.336 11.711
9.836 13.215
6.719 12.025
8.357 12.809
6.512 12.326
7.907 13.404
5.979 13.651
6.581 13.384
7.309 13.274
6.005 14.534
9.713 13.603
7.818 13.289
8.564 13.231
8.638 11.879
7.562 12.187
5.58 13.599
5.884 14
6.731 14.072
4.979 13.439
7.285 13.112
6.02 13.898
5.484 13.246
5.659 14.557
5.293 13.889
7.356 14.471
4.977 13.873
4.088 14.717
5.184 13.964
4.306 12.955
2.929 13.717
4.506 13.018
2.915 12.781
4.133 13.257
4.702 12.131
4.399 12.934
4.562 12.841
5.463 12.738
2.804 13.83
4.24 13.496
4.333 12.715
3.569 13.084
3.313 13.349
7.168 11.771
5.47 11.229
6.36 11.467
8.716 10.746
7.75 9.808
5.813 11.425
8.155 12.282
7.637 12.154
7.66 12.7
8.013 10.528
7.3 11.349
9.827 11.109
12.524 11.33
11.067 12.279
11.346 10.162
11.314 11.782
11.619 11.844
11.728 12.626
13.043 12.2
9.656 12.604
12.2 12.059
12.012 12.18
12.351 12.883
10.63 12.491
10.934 12.144
10.728 14.211
9.58 13.356
9.257 13.933
8.135 14.379
9.928 14.815
9.308 14.301
9.06 14.95
10.022 15.053
9.711 16.385
8.57 15.367
9.398 16.242
8.985 15.192
7.892 15.79
7.817 15.453
10.14 15.272
6.395 15.61
9.734 16.51
7.895 15.138
7.611 15.533
7.577 15.488
8.946 14.763
6.977 14.944
7.171 15.291
6.342 14.805
6.098 14.84
5.512 14.332
4.563 13.912
4.975 14.287
4.621 14.325
3.946 13.922
3.635 13.041
3.077 13.48
4.287 12.966
2.891 13.049
4.094 12.729
3.467 13.425
6.271 12.706
10.903 12.859
11.32 12.581
10.481 11.568
12.243 12.395
11.613 13.001
10.194 11.846
10.457 12.801
11.127 11.882
10.665 11.578
9.556 10.695
13.059 11.018
12.626 11.879
10.595 11.685
11.21 12.379
11.56 12.53
13.33 11.98
12.577 12.058
12.872 12.768
12.793 12.06
10.687 11.407
9.434 12.236
11.878 12.248
13.038 12.225
12.606 13.401
11.782 11.677
10.23 11.218
10.881 11.909
10.21 12.522
10.02 12.451
11.333 13.984
11.442 14.033
11.865 14.419
11.262 13.947
10.454 13.702
10.518 13.889
9.744 15.078
9.908 15.481
8.308 15.233
10.313 14.863
9.359 14.533
9.627 14.657
10.061 14.648
10.336 14.447
8.721 14.465
9.213 14.06
6.184 14.085
6.775 14.366
6.132 14.436
7.36 15.23
6.676 14.835
6.305 15.29
7.183 12.948
4.317 13.617
5.454 12.919
5.661 12.732
4.144 12.296
5.646 12.358
5.206 13.307
5.255 12.064
4.896 12.802
6.557 12.346
6.367 12.24
5.718 12.027
8.366 11.534
11.238 13.067
12.588 12.465
12.581 12.677
12.92 13.153
13.64 11.734
12.825 12.869
11.756 12.353
12.987 11.976
&
@target G0.S6
@type xy
0 0
-0.117 2.773
-5.147 -5.315
0.192 -0.391
0.457 1.806
-2.16 3.413
-1.025 3.125
-2.99 1.135
-4.021 2.745
-5.33 3.55
-3.244 0.82
-4.105 -1.703
-7.964 -2.026
-5.972 2.521
-5.645 -0.632
-6.647 -1.036
-9.204 -1.853
-10.984 -2.924
-10.91 -6.403
-13.742 -4.663
-12.13 -0.818
-12.917 -9.212
-13.857 -6.23
-12.835 -8.16
-14.179 -5.858
-17.005 -4.111
-17.217 -5.607
-16.24 -5.845
-15.631 -5.368
-17.717 -3.503
-16.134 -6.248
-15.503 -4.975
-17.482 -6.384
-17.874 -3.614
-16.26 -3.016
-17.352 -0.671
-19.711 0.064
-18.633 -2.303
-18.245 0.263
-21.643 -0.54
-20.664 -1.378
-22.076 0.544
-22.964 -0.628
-23.358 1.204
-24.594 -0.306
-23.93 3.083
-17.396 -0.103
-20.192 4.138
-24.266 5.094
-23.758 2.02
-23.685 6.023
-23.695 6.926
-22.932 4.792
-23.426 5.053
-26.476 8.044
-26.981 8.045
-26.886 5.987
-25.779 5.681
-24.568 8.933
-23.288 7.666
-25.184 6.648
-26.149 5.459
-25.838 6.541
-26.667 7.205
-28.758 10.424
-28.923 9.094
-27.048 9.75
-28.551 10.518
-27.446 11.4
-29.075 14.928
-26.495 15.978
-27.368 14.49
-28.025 16.338
-25.798 16.292
-25.039 14.312
-32.567 15.193
-25.077 20.032
-26.703 17.256
-30.079 15.721
-33.924 21.849
-29.933 19.839
-25.994 21.204
-27.889 25.73
-29.157 26.568
-29.621 25.076
-32.307 25.879
-30.754 22.42
-30.74 25.226
-29.706 25.814
-29.285 24.166
-32.479 23.445
-30.526 22.468
-31.454 22.713
-27.754 24.989
-27.253 26.267
-25.244 28.525
-28.212 27.656
-33.121 28.932
-29.055 28.497
-33.067 27.326
-31.202 27.764
-29.958 26.822
-29.159 27.888
-28.656 26.835
-29.29 26.875
-30.286 26.79
-28.592 26.176
-31.681 30.01
-29.298 30.34
-28.966 30.449
-32.727 30.625
-27.746 29.476
-34.769 28.985
-30.669 31.988
-30.123 31.22
-31.062 31.588
-34.132 31.574
-27.411 33.339
-40.441 32.418
-34.198 33.37
-30.341 34.187
-33.657 34.094
-31.807 36.237
-36.44 33.378
-31.917 32.366
-29.503 34.49
-33.258 34.176
-33.767 32.996
-38.691 33.963
-33.119 31.987
-34.938 35.783
-32.318 34.716
-36.798 37.385
-34.586 35.799
-34.953 35.554
-32.634 35.245
-34.114 38.243
-31.912 36.895
-34.81 36.914
-37.861 36.737
-31.634 35.526
-37.938 38.516
-39.941 38.412
-34.022 36.523
-41.406 39.056
-37.453 39.405
-38.937 39.638
-38.851 39.608
-39.759 38.589
-39.778 38.493
-39.405 37.714
-37.625 38.373
-38.962 35.637
-41.005 36.961
-39.858 39.919
-36.107 38.628
-37.845 36.851
-33.584 37.85
-34.727 38.961
-38.688 40.618
-35.469 39.132
-39.449 38.846
-34.282 38.344
-40.522 39.938
-40.317 37.707
-38.553 38.579
-39.196 39.301
-38.12 39.454
-39.088 41.076
-41.444 42.14
-40.127 42.249
-36.923 40.826
-47.331 42.857
-40.841 44.057
-34.378 40.653
-37.986 41.581
-45.082 45.709
-38.889 43.172
-35.572 41.657
-34.891 40.378
-35.137 41.938
-35.148 44.496
-40.769 43.307
-36.445 40.349
-33.063 38.218
-30.054 40.106
-27.22 39.674
-30.192 41.221
-35.452 40.36
-26.503 38.878
-31.397 40.777
-27.767 39.557
-29.332 40.499
-37.237 43.178
-33.593 41.727
-29.215 41.132
-30.075 39.931
-26.863 38.219
-28.163 40.275
-23.502 40.971
-27.699 38.243
-28.586 39.802
-28.21 39.333
-28.241 39.721
-19.483 34.679
-26.919 37.458
-23.342 36.543
-26.537 35.235
-25.347 38.103
-21.502 35.456
-18.952 36.562
-19.98 34.294
-15.612 36.153
-20.716 34.86
-17.984 33.838
-15.255 36.356
-16.934 35.733
-15.456 35.559
-17.086 36.276
-17.405 39.332
-12.095 35.592
-11.402 33.459
-13.005 33.375
-10.433 30.578
-14.056 37.203
-12.95 32.004
-7.682 29.598
-12.113 32.037
-8.978 31.518
-10.257 32.046
-9.133 32.685
-9.852 30.606
-7.949 30.175
-7.125 30.447
-11.464 29.461
-7.03 31.592
-8.772 29.784
-7.291 31.484
-5.54 28.041
-6.088 29.561
-1.467 31.88
-3.56 29.751
-4.722 28.575
-3.344 29.059
-3.748 29.237
-0.368 31.427
-6.953 31.364
-6.095 30.354
-3.885 29.565
-1.224 28.748
-4.775 29.152
-4.15 25.607
-2.765 29.016
-5.333 29.506
-6.86 29.559
-5.539 31.285
-4.068 30.426
-3.287 29.054
-1.09 28.921
0.306 29.724
-6.475 31.617
1.022 29.919
-2.224 30.157
-2.224 30.157
-1.095 30.891
-4.003 32.047
-1.173 33.208
-1.914 33.763
-4.498 34.291
-3.272 31.972
1.959 33.337
-2.289 36.217
-2.47 32.808
-4.375 32
-2.156 32.26
-0.317 32.109
-0.377 33.428
-0.136 31.306
2.772 30.831
-0.744 31.846
2.452 30.013
5.164 32.01
5.344 33.307
4.799 30.337
3.458 31.741
4.061 32.349
0.833 33.043
3.481 33.417
0.787 31.539
-0.359 32.011
3.241 30.948
3.708 31.802
5.453 29.137
6.197 28.391
4.41 27.288
4.779 29.613
7.311 28.222
5.46 29.945
4.4 28.375
4.039 30.007
5.216 29.456
2.017 31.68
2.377 30.779
1.613 31.553
1.837 32.243
1.434 32.165
3.514 33.773
4.424 33.986
4.925 31.922
4.075 33.44
3.137 33.204
-1.596 35.878
1.897 32.897
2.771 34.948
2.26 32.069
0.704 32.951
0.554 36.573
0.465 33.685
-0.515 33.308
2.595 33.458
2.279 34.664
3.591 33.727
2.737 33.664
6.051 35.035
3.125 33.374
5.371 34.053
1.505 33.81
5.871 31.702
6.145 32.196
6.212 32.372
5.849 36.37
6.977 33.495
8.816 33.174
12.616 32.907
9.819 34.59
6.261 34.548
4.318 33.396
3.703 32.685
6.594 32.748
7.872 34.065
2.459 34.614
2.449 35.59
3.026 34.356
3.274 35.842
5.864 35.836
4.752 36.195
2.311 36.766
2.205 37.431
1.792 34.56
-0.228 37.001
1.842 33.324
3.895 34.744
3.188 36.586
-3.637 36.139
0.608 39.746
-3.172 39.313
-4.982 37.535
-0.811 36.778
-4.011 40.356
-4.757 36.775
&
@target G0.S7
@type xy
0 0
-0.253 0.004
-1.359 0.175
0.264 0.25
0.046 2.824
0.123 3.67
-0.004 1.129
0.314 1.719
-1.428 1.163
-1.141 2.677
-0.19 1.453
-0.794 1.467
-0.761 1.51
-1.473 -0.415
-2.012 1.93
-2.701 2.562
-2.468 0.619
-3.919 1.19
-3.82 1.137
-4.877 0.918
-4.684 -0.021
-4.873 1.82
-3.803 1.149
-6.046 2.729
-4.841 0.76
-5.944 0.531
-5.387 -0.095
-7.165 1.56
-6.901 0.493
-7.51 1.761
-8.289 0.969
-8.708 1.551
-9.042 1.002
-6.795 1.694
-7.43 3.723
-6.098 3.073
-7.622 3.719
-6.741 3.652
-7.308 2.2
-6.82 2.71
-8.037 2.915
-9.053 0.986
-8.241 2.249
-8.318 1.161
-8.3 1.815
-9.482 1.394
-8.369 3.652
-5.085 3.276
-6.573 4.818
-8.156 3.614
-7.501 4.597
-7.005 2.406
-6.627 2.783
-7.656 2.741
-8.212 2.836
-8.059 1.813
-9.687 1.228
-7.651 1.867
-9.166 3.232
-7.188 3.442
-7.385 3.328
-7.712 2.526
-7.814 3.172
-8.872 2.692
-9.058 4.48
-8.6 2.404
-9.225 4.358
-9.358 2.098
-9.444 2.404
-10.152 2.578
-7.571 2.657
-8.485 4.911
-7.732 5.286
-8.55 5.579
-8.612 5.149
-7.889 4.723
-7.808 4.768
-7.33 2.263
-8.599 4.063
-8.32 5.262
-8.953 6.308
-8.477 5.289
-6.486 4.624
-7.284 6.177
-5.832 7.076
-5.747 6.6
-6.599 5.174
-7.155 6.783
-7.558 5.589
-7.014 4.203
-8.778 6.359
-8.763 5.256
-7.804 7.09
-10.011 8.413
-8.444 7.135
-7.29 6.788
-7.469 8.173
-7.876 8.52
-3.662 8.438
-7.12 9.193
-8.003 9.237
-6.017 7.819
-8.048 9.282
-5.066 8.926
-8.191 9.619
-7.857 8.93
-7.352 7.605
-8.067 8.499
-6.183 9.883
-4.751 9.281
-4.944 9.286
-5.149 9.484
-5.058 10.048
-6.611 11.15
-5.426 8.692
-6.142 9.726
-4.331 9.144
-4.106 7.044
-7.449 9.238
-4.015 9.699
-2.778 10.8
-5.944 12.535
-5.221 11.598
-7.325 10.637
-4.846 11.3
-6.678 11.884
-5.575 10.84
-5.684 12.435
-7.653 12.26
-7.228 12.776
-8.014 11.342
-8.522 11.603
-11.052 12.245
-5.332 13.091
-7.244 13.53
-5.151 14.461
-5.893 15.094
-7.716 14.395
-8.336 14.723
-10.107 14.106
-11.006 14.732
-9.099 14.255
-11.753 15.189
-10.384 15.226
-11.124 14.658
-11.689 16.572
-10.893 15.454
-9.437 15.481
-11.384 16.495
-10.798 16.639
-12.685 17.716
-10.269 16.311
-11.054 15.106
-10.652 16.111
-11.213 15.016
-13.324 14.26
-11.14 15.697
-11.5 14.858
-12.781 13.825
-12.096 17.312
-11.102 16.632
-10.505 15.995
-12.77 17.64
-13.179 16.01
-12.643 16.336
-13.557 16.234
-14.683 16.74
-10.63 14.584
-11.618 15.538
-9.79 16.517
-9.71 14.349
-8.6 15.918
-9.628 15.906
-10.299 15.91
-8.365 12.184
-9.283 15.619
-9.376 14.552
-9.695 13.169
-10.608 14.518
-9.518 14.25
-9.93 14.26
-8.296 12.817
-8.912 13.179
-8.87 13.832
-9.261 14.022
-9.045 14.068
-6.644 12.624
-7.992 14.923
-9.35 13.964
-8.16 13.486
-8.29 13.294
-7.486 11.751
-6.884 11.777
-7.55 11.12
-7.759 11.606
-8.999 13.315
-8.248 13.168
-9.422 14.467
-7.329 12.391
-6.507 13.032
-9.303 11.812
-8.654 11.657
-7.048 11.427
-6.831 10.364
-7.212 10.479
-10.316 11.65
-7.287 10.701
-9.492 12.516
-6.899 12.616
-8.41 12.94
-8.127 12.57
-7.589 10.983
-7.215 11.029
-7.057 10.664
-8.019 9.716
-9.098 10.04
-8.827 8.459
-8.481 8.244
-9.093 10.554
-9.315 10.446
-9.813 13.011
-8.68 10.287
-9.46 10.479
-9.64 11.78
-8.536 11.134
-10.294 10.073
-9.77 9.492
-10.034 10.116
-9.147 10.833
-9.039 10.129
-7.858 11.141
-8.273 11.804
-10.193 12.742
-9.669 12.397
-8.079 10.971
-8.886 9.112
-10.088 9.476
-9.428 11.988
-8.77 8.411
-8.28 10.075
-8.616 10.091
-9.046 9.423
-6.873 7.669
-7.048 11.047
-6.586 10.434
-9.306 9.946
-6.385 6.554
-9.627 11.757
-10.757 10.237
-7.052 8.751
-6.911 9.046
-8.049 9.655
-6.76 8.153
-8.222 9.615
-7.215 10.218
-9.128 10.356
-9.404 11.055
-6.651 10.377
-5.682 10.718
-3.806 11.131
-4.506 11.637
-5.993 10.808
-4.559 10.77
-7.696 11.558
-5.88 10.712
-5.605 11.298
-6.575 11.588
-6.634 10.225
-9.13 11.692
-3.527 11.557
-3.052 9.925
-4.932 11.874
-7.904 11.795
-6.474 9.857
-6.001 9.855
-7.216 10.241
-6.627 9.645
-3.475 10.013
0.284 9.396
-5.952 9.424
-4.568 8.319
-3.784 8.514
-4.846 7.789
-8.198 9.564
-8.913 11.266
-8.652 9.911
-7.665 9.733
-9.94 12.217
-8.565 10.707
-8.478 10.465
-8.888 11.015
-7.327 9.567
-5.776 8.495
-9.558 8.279
-8.284 9.215
-7.432 10.494
-11.351 11.482
-3.729 8.286
-10.69 11.381
-7.126 9.916
-12.837 11.471
-9.789 10.946
-3.301 11.487
-9.003 10.899
-11.71 14.032
-12.436 14.076
-11.639 14.027
-9.868 14.809
-13.585 16.711
-10.84 17.289
-13.458 16.837
-9.666 15.547
-10.92 14.706
-14.132 17.568
-11.298 17.015
-13.939 16.26
-14.465 18.005
-13.391 16.645
-14.93 16.649
-12.441 15.842
-14.066 16.904
-12.848 19.259
-10.345 16.122
-10.502 16.86
-10.917 15.435
-7.089 14.42
-9.092 15.867
-10.582 16.716
-7.882 15.493
-14.719 16.635
-10.581 15.419
-10.56 16.126
-12.015 16.679
-11.368 16.407
-8.716 15.633
-13.831 18.179
-10.439 15.367
-12.008 16.838
-11.813 16.563
-10.615 16.764
-9.679 16.41
-11.984 15.89
-8.697 15.587
-10.224 17.309
-11.314 15.324
-14.428 16.508
-12.174 15.073
-11.388 14.334
-9.586 14.009
-10.104 13.663
-10.525 12.947
-11.032 13.201
-7.941 11.759
-10.649 12.769
-4.868 11.405
-9.249 12.666
-10.975 13.202
-7.159 15.502
-3.547 12.227
-7.653 13.717
&
@target G0.S8
@type xy
0 0
1.355 0.931
0.25 2.302
-3.414 0.069
0.131 2.098
-0.297 1.905
1.869 2.757
-0.631 3.532
-0.068 4.111
-0.139 3.42
1.275 5.782
0.958 3.583
1.459 5.165
0.394 4.469
0.169 4.762
-1.79 3.985
-0.968 4.206
-1.634 4.317
-1.515 4.392
-1.588 3.356
-2.875 3.497
-2.279 3.165
-2.479 3.634
-2.457 4.186
-3.61 4.561
-2.459 5.115
-1.385 5.575
-5.221 3.827
-1.424 6.019
-5.304 3.685
-7.459 3.087
-8.237 2.73
-8.155 2.284
-7.833 3.751
-7.535 2.666
-6.244 3.69
-6.907 4.415
-5.899 2.963
-6.989 3.503
-7.132 3.606
-7.332 3.949
-9.329 1.654
-7.218 1.348
-6.861 4.23
-8.764 1.87
-9.517 1.509
-8.76 2.556
-6.848 4.519
-5.86 5.098
-7.192 4.682
-8.418 4.181
-7.06 3.393
-9.513 3.78
-8.211 4.257
-8.453 4.176
-9.143 2.562
-8.891 3.333
-8.891 3.333
-6.847 3.255
-7.895 3.047
-9.033 2.866
-9.188 2.994
-9.822 2.561
-8.328 2.902
-10.445 1.914
-10.734 1.509
-10.762 1.709
-11.401 0.904
-10.766 0.697
-9.52 3.17
-9.223 3.192
-9.144 1.351
-9.761 1.719
-10.343 2.251
-10.562 1.943
-10.522 1.747
-11.047 1.553
-11.702 0.685
-10.846 2.259
-10.467 3.101
-11.745 1.631
-12.188 1.694
-10.005 2.913
-8.604 3.165
-9.06 3.691
-9.661 2.549
-11.268 1.648
-10.699 2.31
-12.621 1.831
-11.117 2.173
-11 1.627
-10.916 2.414
-10.747 2.591
-12.272 1.459
-12.161 2.775
-10.364 2.529
-9.263 3.705
-10.12 3.062
-10.504 2.066
-10.396 1.411
-11.302 2.109
-10.303 2.841
-12.596 2.575
-12.065 2.335
-11.175 3.428
-10.795 3.059
-12.172 1.28
-10.268 2.582
-9.65 4.488
-9.719 3.813
-10.424 5.144
-10.867 3.862
-10.931 3.6
-12.499 2.04
-9.912 3.835
-13.056 1.49
-12.43 1.221
-10.369 3.816
-10.395 3.42
-10.209 2.963
-9.294 4.315
-7.97 4.238
-8.367 5.199
-6.37 6.47
-8.785 4.52
-9.278 3.627
-10.122 3.73
-8.806 3.143
-8.141 4.285
-8.647 4.613
-9.093 3.416
-8.789 3.428
-7.676 3.353
-5.945 5.135
-7.804 5.756
-7.727 4.77
-7.305 4.664
-8.51 3.093
-7.202 3.872
-9.821 2.797
-8.999 3.966
-8.682 4.967
-8.22 3.68
-7.974 4.375
-9.335 2.415
-10.053 2.958
-9.967 3.018
-8.642 4.634
-9.742 3.878
-9.742 3.878
-8.86 5.034
-11.188 2.994
-10.804 3.754
-9.071 2.473
-9.469 4.088
-10.428 0.899
-9.528 2.898
-6.226 3.716
-6.792 4.404
-9.005 4.075
-10.118 2.203
-11.316 0.532
-9.667 3.101
-10.021 3.73
-8.893 4.068
-10.317 2.705
-12.038 1.828
-11.225 2.042
-12.157 0.618
-10.896 2.131
-12.77 0.442
-10.715 3.319
-10.015 4.22
-9.54 3.8
-8.794 3.783
-10.029 3.484
-12.679 0.876
-10.46 2.095
-10.4 2.644
-9.689 3.425
-11.473 2.142
-11.846 1.149
-12.512 1.443
-10.094 3.051
-12.306 1.766
-10.42 3.753
-9.211 4.207
-9.097 3.024
-11.314 2.987
-10.562 3.095
-8.687 3.525
-11.398 1.915
-10.81 2.1
-9.812 2.873
-10.21 3.319
-9.248 3.49
-10.325 4.085
-9.402 4.738
-8.855 4.351
-8.285 5.793
-13.29 2.677
-13.324 1.116
-11.666 2.342
-13.545 0.759
-12.782 2.273
-10.576 2.407
-11.88 1.21
-10.514 2.928
-13.792 0.028
-12.376 2.08
-11.956 1.048
-10.277 2.046
-10.787 2.71
-9.07 3.144
-9.756 2.354
-10.405 1.822
-11.311 1.85
-10.212 1.64
-11.153 4.038
-10.52 0.696
-10.614 1.142
-10.732 1.531
-11.961 1.67
-10.757 2.384
-11.986 1.3
-10.621 2.751
-11.056 1.84
-10.438 3.431
-10.495 3.207
-10.479 2.732
-10.674 1.224
-9.454 3.895
-11.14 0.848
-11.065 1.524
-10.327 1.804
-12.157 0.548
-9.257 3.256
-12.534 0.206
-10.702 1.026
-12.62 1.621
-12.928 1.304
-11.216 0.588
-9.941 2.184
-10.739 2.025
-11.109 2
-9.941 1.352
-10.522 0.026
-11.752 1
-9.805 1.499
-10.74 1.019
-13.274 -0.363
-9.04 3.267
-10.29 1.518
-10.179 1.669
-11.265 1.528
-10.527 3.692
-10.158 3.979
-9.929 5.109
-11.829 3.116
-7.942 5.675
-10.732 2.981
-7.526 5.867
-8.291 4.676
-9.518 3.405
-11.446 2.45
-9.249 4.434
-9.127 5.357
-8.622 3.629
-8.113 5.126
-10.59 3.351
-9.517 4.72
-11.367 3.815
-10.389 5.676
-10.84 3.664
-9.318 4.481
-9.186 4.029
-9.097 2.796
-8.11 4.221
-9.362 2.764
-10.091 2.367
-9.173 2.741
-10.319 2.405
-10.374 3.63
-11.584 1.916
-10.072 4.701
-8.656 5.284
-10.119 3.912
-10.255 4.982
-10.435 4.733
-11.665 3.261
-12.601 2.335
-8.494 4.906
-11.539 2.904
-8.014 4.88
-10.433 3.111
-8.434 3.438
-9.04 4.202
-11.372 2.729
-10.285 3.679
-9.534 4.859
-11.141 3.433
-10.792 3.679
-13.932 2.109
-11.805 3.491
-9.557 5.611
-14.608 2.876
-11.906 4.292
-13.807 5.627
-14.404 4.631
-12.64 5.919
-14.552 5.503
-14.295 5.574
-14.726 6.622
-16.642 3.836
-13.469 7.937
-14.299 7.152
-12.728 8.034
-13.75 6.468
-13.923 5.887
-13.567 6.813
-12.805 8.181
-13.253 8.006
-11.911 9.208
-11.447 8.083
-10.055 10.003
-13.299 7.824
-11.676 9.138
-10.386 11.074
-11.792 8.426
-13.388 6.514
-13.363 7.088
-13.751 7.106
-12.326 9.609
-12.315 8.271
-14.441 6.284
-14.577 6.86
-11.306 9.259
-13.964 5.882
-11.195 10.982
-9.47 10.534
-12.425 8.732
-12.487 8.539
-13.514 8.365
-12.386 9.487
-12.655 8.752
-13.444 8.86
-14.649 7.436
-14.733 7.332
-13.768 8.897
-13.266 8.726
-12.9 9.259
-15.833 6.42
-14.903 7.474
-15.113 7.799
-14.214 7.112
-14.264 8.127
-14.707 7.192
-14.109 9.449
-11.722 9.898
-14.754 8.381
&
@target G0.S9
@type xy
0 0
0.247 -0.13
0.021 2.096
0.898 2.841
1.237 2.919
1.237 2.919
-0.479 3.986
0.246 4.366
0.608 3.347
-0.282 2.732
0.102 3.008
0.139 3.636
1.292 3.24
-2.07 4.468
-2.69 4.607
-0.779 3.626
-2.817 4.702
-2.338 3.677
-2.521 2.561
-3.828 1.926
-3.437 2.231
-3.52 3.896
-2.79 3.117
-3.47 4.533
-2.945 3.644
-4.953 3.716
-5.132 1.888
-4.639 2.885
-5.917 2.808
-6.69 3.587
-6.691 2.657
-6.415 3.013
-4.221 2.649
-4.79 3.75
-4.615 4.75
-5.015 4.118
-5.609 3.734
-6.014 3.644
-6.522 3.51
-7.698 2.97
-5.846 3.457
-6.387 1.814
-7.096 1.651
-6.212 3.073
-5.422 2.516
-4.945 3.711
-4.264 5.717
-4.341 3.641
-4.441 3.829
-6.078 4.162
-5.62 3.952
-5.506 3.389
-5.281 2.673
-6.014 3.636
-5.513 3.164
-5.73 3.509
-5.151 4.476
-5.08 4.746
-4.407 5.374
-3.903 5.203
-5.396 3.823
-5.194 3.595
-4.708 3.588
-4.823 4.881
-5.057 3.154
-4.596 2.689
-6.089 3.201
-4.107 2.945
-5.023 3.875
-3.806 4.081
-2.928 4.402
-3.741 3.33
-3.974 3.708
-4.578 4.858
-4.145 4.862
-4.541 4.099
-4.473 2.547
-4.747 3.628
-5.385 3.504
-5.612 3.302
-5.757 4.492
-5.437 5.12
-4.192 6.685
-3.081 4.808
-4.253 5.055
-3.178 5.369
-5.673 5.35
-6.184 4.578
-6.905 4.959
-6.96 5.613
-6.574 4.505
-7.714 4.936
-6.845 4.657
-5.336 5.359
-4.991 6.887
-4.223 6.186
-4.211 6.084
-4.955 5.251
-6.079 4.805
-6.934 4.772
-4.761 4.624
-6.628 5.593
-7.249 6.012
-6.22 5.169
-6.863 3.599
-6.159 4.913
-5.533 5.02
-5.242 5.67
-5.345 5.704
-6.305 6.067
-6.779 6.957
-5.803 6.486
-6.79 6.076
-6.584 5.424
-6.915 4.279
-9.062 5.809
-7.679 5.063
-6.366 4.365
-6.751 5.726
-4.894 5.363
-5.905 6.512
-6.401 4.903
-6.872 4.333
-7.615 5.999
-7.033 5.297
-6.554 6.166
-7.653 5.974
-7.813 5.992
-6.995 5.905
-8.516 5.748
-8.516 5.748
-6.473 6.255
-5.546 5.703
-5.725 5.094
-6.97 5.004
-7.671 5.196
-7.426 5.206
-6.732 4.416
-7.506 4.812
-7.725 4.743
-8.132 4.311
-6.949 4.53
-9.038 5.014
-8.906 4.688
-9.033 6.483
-7.143 5.707
-7.639 6.28
-8.471 6.428
-7.508 5.689
-8.098 5.162
-7.615 5.375
-7.888 4.773
-8.911 4.643
-8.06 4.46
-8.082 4.539
-8.06 4.784
-5.856 4.751
-6.157 5.78
-6.607 5.347
-7.976 6.082
-8.18 3.355
-7.981 4.819
-7.441 4.78
-7.669 5.08
-8.035 5.107
-7.853 4.298
-8.118 5.486
-6.649 5.409
-6.598 5.608
-7.812 5.133
-7.081 5.883
-7.882 5.061
-8.013 6.038
-7.974 4.899
-7.966 4.809
-7.837 5.645
-7.41 4.826
-8.009 3.746
-7.999 4.269
-9.632 5.348
-8.254 4.648
-7.284 4.611
-7.652 6.69
-8.124 5.824
-8.138 6.017
-8.71 6.301
-7.648 6.42
-7.239 5.747
-8.215 5.77
-8.31 6.104
-8.205 5.831
-7.424 5.984
-9.005 5.895
-9.672 5.077
-8.96 6.552
-7.894 7.347
-7.551 6.968
-8.082 6.61
-7.329 6.158
-8.049 6.282
-9.071 6.854
-8.498 5.304
-7.62 6.741
-8.876 6.327
-6.768 6.195
-8.225 6.92
-8.707 7.247
-8.881 6.427
-7.182 6.97
-6.68 6.473
-7.359 6.59
-7.209 6.778
-8.191 6.892
-6.893 6.027
-7.447 6.018
-7.683 6.859
-8.609 5.717
-8.728 7.007
-7.877 6.343
-6.786 5.44
-7.526 5.572
-7.802 5.999
-8.026 7.188
-7.3 6.276
-7.199 7.333
-7.62 7.277
-8.27 6.466
-7.226 8.098
-8.304 7.223
-8.517 6.625
-7.817 7.161
-7.174 5.635
-8.867 6.52
-7.132 6.087
-7.935 5.917
-7.458 6.828
-7.32 6.944
-9.48 6.731
-8.677 6.479
-7.403 7.388
-8.175 7.517
-8.361 6.536
-8.777 6.921
-8.217 6.922
-9.007 6.784
-8.179 7.153
-7.364 6.778
-7.682 6.716
-8.632 5.758
-6.522 6.447
-7.555 6.565
-7.394 7.765
-7.133 8.257
-7.594 8.046
-7.118 8.574
-7.461 8.078
-6.818 9.214
-5.904 8.304
-5.703 8.463
-5.971 7.962
-6.418 8.468
-5.977 8.527
-5.942 8.054
-6.353 7.736
-7.699 7.043
-7.654 8.877
-6.496 7.973
-7.242 9.334
-7.466 8.875
-6.464 8.41
-7.335 8.612
-7.239 8.277
-6.888 7.778
-8.001 7.849
-7.325 7.254
-7.75 8.048
-7.47 7.472
-7.867 8.115
-7.927 7.537
-7.242 8.287
-8.154 8.605
-7.119 9.145
-6.542 8.497
-7.829 10.03
-6.887 10.69
-7.148 10.046
-5.978 10.035
-6.091 9.795
-6.017 9.333
-5.295 10.023
-5.278 10.096
-5.169 10.112
-5.898 9.86
-6.111 9.674
-5.618 10.755
-5.616 10.686
-6.526 10.833
-5.273 10.284
-5.915 10.54
-5.701 12.519
-6.305 12.308
-7.14 13.257
-5.604 13.042
-6.728 14.192
-7.131 13.207
-6.979 14.434
-5.911 14.498
-7.415 15.846
-7.103 16.915
-7.268 16.701
-7.04 14.938
-7.004 15.149
-5.966 15.741
-6.658 16.24
-6.338 15.915
-6.364 15.569
-6.042 15.63
-7.013 15.954
-8.501 16.877
-5.468 16.461
-5.002 16.179
-7.093 17.072
-6.274 16.645
-5.156 17.599
-4.54 17.146
-4.952 17.189
-4.731 16.599
-4.744 15.932
-4.952 16.269
-2.978 17.539
-4.401 17.859
-3.805 17.389
-3.378 17.077
-3.295 17.18
-4.593 17.166
-4.12 16.833
-2.559 16.554
-4.158 18.952
-4.661 17.339
-2.963 16.992
-4.431 17.903
-3.561 19.515
-3.528 17.266
-4.583 16.604
-4.766 17.581
-3.019 18.734
-4.341 17.62
-4.212 17.511
-2.77 17.948
-4.188 16.034
-4.386 17.225
-3.854 17.558
-4.556 17.328
-4.623 17.962
-4.689 17.83
-4.239 18.779
-3.563 17.832
-4.564 17.663
-2.975 17.705
-3.453 18.704
&
@target G0.S10
@type xy
0 0
-0.098 1.307
0.406 2.7
0.416 2.874
1.316 4.512
1.043 4.429
0.056 5.027
-1.021 5.535
-1.672 4.176
0.417 3.987
-0.362 4.302
-0.04 3.058
0.003 4.756
-0.593 4.703
-1.199 5.067
-1.908 4.716
-2.191 3.926
-0.02 3.347
-2.274 4.4
-3.217 2.718
-4.581 2.72
-4.173 2.91
-3.42 4.971
-1.783 5.388
-3.397 5.409
-2.833 4.552
-3.887 3.584
-4.538 5.046
-5.692 4.147
-6.316 3.697
-6.246 4.016
-5.556 2.992
-5.469 3.496
-4.906 4.791
-4.162 5.856
-4.867 4.653
-4.686 4.714
-5.285 5.638
-5.601 4.825
-6.289 4.424
-5.423 3.71
-5.739 4.527
-6.757 3.145
-6.445 4.962
-5.629 4.507
-4.912 5.063
-3.952 6.637
-4.659 6.745
-4.816 6.085
-5.231 5.666
-5.872 4.32
-6.07 5.426
-6.411 4.85
-5.494 5.357
-5.549 3.888
-6.304 4.358
-4.569 4.581
-4.668 5.814
-4.635 4.923
-4.493 6.261
-3.729 4.235
-5.021 5.813
-5.009 6.179
-4.783 6.312
-4.711 5.895
-6.076 5.286
-4.384 3.999
-4.424 4.402
-4.015 6.028
-4.539 5.597
-2.545 6.976
-3.961 6.585
-4.206 7.019
-2.961 5.411
-4.748 4.882
-4.33 4.407
-6.111 5.367
-5.163 5.791
-4.871 6.12
-5.579 6.079
-5.145 5.336
-2.478 7.008
-5.703 6.291
-5.153 6.159
-5.141 5.104
-4.729 5.779
-5.861 5.526
-6.783 7.078
-6.084 6.003
-5.121 4.563
-5.849 5.075
-5.768 4.272
-8.001 3.215
-3.31 6.243
-5.076 6.728
-4.031 6.069
-3.343 5.428
-2.106 6.7
-4.826 7.79
-6.922 8.253
-7.903 6.11
-5.598 6.385
-5.892 2.343
-5.763 2.093
-7.16 3.671
-6.522 2.482
-4.91 6.361
-4.834 8.123
-5.25 2.788
-4.966 4.062
-5.423 5.581
-6.604 6.505
-5.332 6.772
-5.215 7.309
-5.75 6.92
-6.409 5.603
-5.381 5.618
-4.965 7.979
-4.832 5.204
-3.746 5.739
-4.785 4.865
-5.081 7.419
-4.545 6.706
-5.547 7.643
-6.445 6.666
-4.771 4.489
-5.58 7.057
-6.919 4.327
-4.335 4.034
-7.075 4.864
-4.94 7.07
-4.94 7.07
-3.354 5.493
-6.361 8.237
-5.829 7.816
-8.098 7.555
-6.7 7.016
-6.818 7.882
-7.715 6.074
-7.482 6.583
-6.832 6.682
-6.175 6.306
-6.852 7.594
-8.549 7.291
-7.231 9.02
-7.631 10.463
-8.158 10.343
-9.128 8.849
-9.981 9.396
-7.804 7.598
-7.275 6.734
-7.203 9.697
-9.512 10.196
-10.24 9.678
-9.146 9.01
-4.477 6.626
-7.777 9.373
-6.17 11.115
-6.243 11.757
-9.048 11.604
-9.829 10.642
-7.3 8.982
-5.573 8.346
-7.796 8.513
-8.655 8.883
-9.435 10.255
-8.878 8.313
-11.669 10.229
-10.014 9.738
-7.84 11.033
-4.649 8.892
-6.831 7.953
-9.442 8.147
-8.93 9.815
-7.545 7.583
-8.338 8.548
-6.815 8.357
-6.613 6.514
-7.309 6.665
-7.306 9.183
-8.62 8.075
-8.136 8.444
-7.443 8.797
-7.138 8.325
-9.373 9.597
-7.046 10.748
-6.076 8.648
-7.04 8.506
-8.798 10.147
-6.287 8.115
-9.983 8.164
-7.699 7.718
-7.543 7.415
-6.803 7.917
-6.803 7.917
-6.396 8.014
-6.898 9.515
-6.426 9.623
-9.853 6.717
-6.913 8.088
-4.595 8.589
-7.441 9.511
-8.578 7.909
-8.6 4.958
-7.674 7.873
-8.856 8.347
-6.32 9.159
-7.587 5.627
-8.222 8.184
-7.941 8.214
-4.609 8.93
-5.233 7.29
-5.259 7.16
-4.298 9.603
-7.61 7.541
-6.28 7.941
-4.582 6.448
-6.465 7.768
-8.843 10.184
-6.105 10.556
-3.939 9.588
-6.15 11.359
-5.558 11.684
-7.059 10.605
-7.493 8.575
-5.017 9.273
-4.876 8.658
-7.54 10.536
-5.584 9.26
-5.236 6.839
-8.523 10.413
-4.554 5.398
-6.962 8.77
-6.6 8.745
-7.117 9.561
-6.627 10.201
-5.439 12.147
-7.053 9.959
-4.72 10.631
-5.585 11.125
-6.829 12.167
-4.064 11.329
-7.168 10.808
-5.042 9.518
-7.914 10.983
-7.465 10.283
-7.016 10.936
-6.228 9.333
-5.604 8.68
-5.961 7.223
-6.714 9.116
-4.801 10.333
-7.71 9.497
-9.563 9.662
-7.992 11.42
-7.088 11.184
-6.344 11.731
-6.316 9.941
-5.996 11.295
-6.282 11.011
-5.112 8.664
-6.558 10.682
-8.032 11.146
-8.213 13.232
-5.395 11.531
-7.006 12.504
-7.355 11.584
-8.745 11.662
-8.492 11.71
-9.582 11.175
-9.084 11.099
-8.33 12.859
-8.184 12.009
-8.417 10.305
-7.34 10.596
-8.249 8.367
-6.474 10.18
-6.718 10.144
-7.099 9.391
-7.892 11.894
-6.963 9.061
-8.857 10.835
-8.014 10.457
-8.128 12.167
-8.373 12.849
-9.139 11.821
-9.553 11.478
-5.953 13.745
-7.941 11.746
-5.779 11.806
-7.903 11.557
-7.98 10.792
-6.472 12.029
-8.539 11.347
-7.803 12.811
-7.938 12.634
-7.991 11.84
-9.274 13.906
-8.564 12.432
-8.603 11.686
-11.529 14.008
-10.096 12.364
-9.914 15.536
-9.821 15.388
-11.543 15.823
-9.942 16.079
-10.987 17.257
-10.128 14.755
-8.896 17.197
-8.689 16.389
-10.668 17.53
-11.103 18.592
-8.631 17.738
-8.692 17.764
-10.06 19.348
-10.084 18.052
-8.683 18.22
-8.564 19.159
-8.803 18.344
-8.168 17.548
-8.823 18.602
-7.146 16.885
-7.501 18.734
-7.968 20.039
-5.467 18.064
-5.462 18.419
-6.445 19.257
-7.367 18.848
-6.659 18.054
-6.824 17.873
-9.562 19.889
-8.011 19.278
-6.599 18.865
-6.318 17.528
-6.573 16.909
-8.231 19.377
-5.92 19.511
-6.522 19.33
-6.357 19.954
-7.042 19.038
-6.678 19.74
-7.562 19.725
-8.277 20.103
-8.294 21.373
-8.004 18.193
-8.092 18.39
-6.502 18.551
-7.704 18.207
-6.039 17.971
-8.269 20.103
-8.136 19.027
-7.172 17.85
-7.84 18.846
-8.433 20.472
-8.092 20.527
-8.701 18.865
-7.175 18.639
-6.491 18.601
-8.528 20.422
-9.817 20.779
&
@target G0.S11
@type xy
0 0
1.477 0.375
1.701 1.275
1.331 0.709
2.602 2.303
2.977 3.53
4.262 4.733
2.416 2.238
1.856 1.76
3.029 1.721
1.776 0.933
2.047 2.068
2.396 1.667
2.382 1.557
1.677 0.483
2.165 0.906
1.897 0.078
2.178 0.487
3.062 1.196
2.03 0.194
3.006 1.284
1.86 0.888
2.228 1.132
1.566 0.925
1.57 0.531
1.723 0.777
1.106 0.257
1.678 0.105
0.896 -0.502
1.453 0.573
0.248 -0.423
0.874 -0.875
-0.785 -3.094
-0.529 -2.611
0.556 -2.572
-0.368 -2.836
0.424 -2.783
-1.051 -3.898
-0.385 -2.871
-0.63 -1.972
0.124 -2.087
-0.737 -2.198
-0.744 -1.896
-1.639 -1.882
-1.351 -2.65
0.036 -2.023
-1.501 -2.757
-0.725 -2.275
-1.206 -1.712
-1.383 -1.348
-0.945 -1.667
-1.579 -2.135
-2.081 -2.148
-1.684 -2.082
-2.792 -1.941
-1.831 -1.848
-2.417 -2.797
-2.841 -3.035
-3.711 -2.484
-3.15 -2.486
-3.142 -2.732
-3.026 -2.89
-2.21 -2.44
-2.778 -3.134
-2.991 -2.298
-3.269 -3.03
-2.305 -2.891
-2.296 -2.536
-3.559 -2.644
-3.424 -2.062
-2.606 -2.31
-3.322 -1.526
-3.765 -2.408
-3.307 -1.845
-3.886 -1.297
-4.554 -1.302
-3.558 -1.732
-4.821 -2.01
-4.574 -2.016
-5.788 -2.559
-5.958 -2.899
-5.388 -2.22
-4.973 -2.245
-5.524 -1.95
-5.42 -2.324
-5.518 -1.893
-5.503 -1.611
-5.446 -0.971
-4.867 -1.765
-4.872 -1.295
-5.436 -1.337
-6.044 -0.767
-6.375 -0.971
-5.204 0.681
-5.359 -0.027
-5.693 -0.782
-6.093 -0.981
-6.113 -0.835
-6.053 -0.571
-7.261 -0.812
-7.772 -1.773
-7.432 -1.107
-7.461 -1.778
-7.921 -1.424
-7.669 -1.418
-7.734 -1.364
-8.254 -1.144
-7.418 -0.926
-5.929 -0.841
-7.405 -1.612
-6.688 -1.001
-5.911 -1.476
-7.893 -1.495
-8.278 -2.152
-8.295 -2.261
-8.258 -1.93
-7.86 -2.074
-7.9 -2.34
-9.098 -3.189
-8.389 -3.391
-8.382 -2.971
-9.088 -3.306
-9.269 -3.003
-9.775 -3.557
-8.889 -3.252
-9.877 -3.335
-10.578 -3.381
-10.819 -3.648
-11.141 -3.669
-10.437 -3.644
-9.023 -2
-9.882 -3.284
-10.176 -3.662
-9.755 -4.264
-10.405 -3.163
-9.846 -3.185
-8.628 -2.693
-9.354 -2.418
-10.06 -3.145
-11.192 -3.614
-10.212 -2.977
-9.83 -3.6
-10.248 -3.344
-9.941 -3.546
-9.273 -3.873
-8.705 -3.045
-8.878 -3.133
-8.676 -2.563
-8.967 -3.58
-9.267 -3.951
-8.855 -3.226
-8.42 -3.196
-8.97 -3.812
-9.484 -4.307
-8.981 -3.572
-8.648 -4.513
-9.525 -4.107
-8.486 -3.138
-9.874 -3.889
-9.996 -3.576
-9.585 -4.651
-8.692 -4.132
-9.526 -4.553
-9.279 -4.178
-8.635 -3.773
-9.382 -3.551
-8.509 -3.912
-7.793 -3.647
-8.608 -3.372
-8.609 -4.159
-8.168 -4.085
-7.565 -3.661
-7.083 -4.226
-6.101 -4.075
-6.33 -3.2
-7.068 -4.273
-6.893 -3.197
-6.679 -3.816
-6.764 -3.845
-6.428 -3.331
-5.16 -2.992
-5.125 -2.518
-4.564 -2.538
-7.115 -3.987
-6.046 -3.276
-6.193 -2.581
-5.369 -2.663
-5.13 -2.394
-5.13 -2.394
-6.695 -3.825
-6.991 -3.446
-6.395 -3.21
-7.059 -3.078
-6.887 -2.64
-7.331 -1.912
-6.972 -2.058
-5.794 -2.729
-6.051 -2.381
-6.48 -2.238
-6.41 -3.208
-7.04 -3.245
-5.785 -3.545
-7.201 -3.596
-6.179 -3.041
-4.567 -2.299
-5.494 -2.064
-6.401 -2.604
-5.852 -1.933
-6.377 -2.55
-5.318 -1.787
-5.898 -1.21
-5.462 -1.449
-6.91 -1.849
-6.165 -0.404
-5.511 -0.674
-5.582 -0.915
-5.524 -1.528
-6.854 -2.291
-5.154 -2.104
-7.07 -2.537
-6.797 -3.363
-6.634 -2.844
-7.144 -2.015
-7.119 -2.718
-8.275 -2.569
-7.868 -2.02
-7.606 -2.824
-7.848 -2.658
-7.141 -2.738
-8.167 -3.539
-8.108 -3.06
-8.727 -3.412
-8.918 -3.312
-8.249 -2.52
-8.694 -4.514
-9.115 -3.499
-7.678 -2.963
-7.479 -4.272
-7.79 -2.641
-7.324 -2.712
-6.984 -3.02
-6.181 -2.419
-6.065 -3.103
-5.358 -2.297
-3.877 -2.696
-4.119 -1.159
-3.678 -1.617
-4.757 -1.838
-4.471 -1.614
-4.558 -1.191
-5.254 -0.518
-4.709 -1.078
-4.58 -1.325
-5.927 -1.051
-4.74 -1.379
-5.832 -1.542
-6.374 -2.142
-6.135 -2.36
-6.681 -2.006
-7.102 -2.83
-7.102 -2.83
-6.646 -1.528
-7.419 -2.981
-5.794 -2.695
-6.206 -2.919
-7.248 -2.805
-5.963 -2.339
-7.474 -2.404
-7.398 -3.551
-5.821 -2.55
-8.415 -2.738
-8.176 -2.764
-8.431 -3.146
-6.925 -3.383
-6.929 -3.338
-7.803 -3.01
-6.562 -3.365
-5.494 -3.219
-6.334 -3.147
-6.617 -3.404
-6.948 -2.854
-6.012 -3.446
-6.802 -2.893
-6.469 -3.056
-6.529 -2.514
-6.552 -3.502
-5.917 -2.025
-5.796 -3.005
-5.599 -1.828
-4.61 -1.875
-6.036 -2.544
-4.598 -2.408
-5.469 -2.21
-5.968 -1.197
-5.216 -0.245
-6.126 -1.907
-5.693 -1.097
-5.393 -0.828
-6.295 -0.55
-5.495 -0.174
-5.965 -0.738
-5.832 -1.838
-4.905 -0.401
-5.334 -0.752
-4.598 -0.273
-4.738 0.053
-5.033 -1.085
-6.342 -0.69
-5.627 0.589
-6.334 -0.622
-5.99 -0.665
-6.045 -0.657
-6.479 -1.223
-6.964 -1.222
-6.345 -1.359
-7.845 -0.908
-6.527 -0.903
-7.401 -0.204
-9.234 -1.924
-9.034 -1.743
-8.79 -0.846
-8.821 -0.636
-9.141 -1.866
-8.67 -1.465
-10.299 -1.184
-9.618 -1.483
-8.034 -0.708
-8.904 -1.657
-9.531 -0.73
-9.171 -0.446
-9.08 -1.312
-8.896 -1.506
-7.797 -1.452
-8.01 -1.447
-7.64 -1.669
-9.225 -2.726
-8.475 -2.254
-8.368 -1.484
-7.778 -0.519
-9.135 -1.21
-9.437 -0.679
-10.243 -2.016
-9.653 -0.838
-8.606 -0.772
-7.982 -1.008
-8.71 -0.517
-8.731 -0.645
-7.968 -1.993
-9.238 -0.356
-8.674 -0.831
-8.839 -0.577
-8.69 -1.152
-8.671 -0.768
-9.346 -3.219
-9.166 -2.178
-9.369 -1.197
-8.459 -1.252
-9.871 -0.552
-9.572 0.029
-9.975 -0.621
&
@target G0.S12
@type xy
0 0
-0.236 -0.579
0.565 -1.096
0.213 -0.029
-0.242 -0.997
-0.204 -0.754
-0.663 -0.469
-0.673 -0.804
-0.106 -1.071
0.435 -1.157
0.366 -1.342
-0.426 -1.356
0.159 -1.75
-0.033 -1.663
0.347 -1.357
0.271 -1.296
0.703 -1.491
0.587 -1.677
0.31 -1.674
0.37 -1.159
0.461 -1.287
0.06 -1.465
0.23 -1.053
-0.431 -0.829
-0.231 -0.956
0.207 -1.293
0.127 -0.871
-0.109 -1.164
-0.162 -1.264
-0.106 -1.14
0.448 -0.793
0.528 -2.098
0.672 -1.711
0.96 -2.355
0.395 -2.4
0.71 -1.445
2.125 -2.472
1.973 -2.53
2.519 -2.165
2.169 -0.751
1.681 -2.036
2.061 -1.174
2.139 -0.849
2.055 -0.675
1.993 -0.666
2 -0.76
2.3 0.409
1.904 0.398
1.789 0.942
1.615 0.627
1.243 0.24
1.417 0.281
0.952 0.305
1.191 0.42
0.672 0.335
1.154 0.109
1.342 0.545
1.08 -0.009
1.109 0.522
0.649 0.399
1.187 0.939
1.393 0.429
1.196 0.292
1.399 1.474
1.007 0.205
1.518 0.012
1.419 0.514
1.74 0.769
1.097 0.724
1.348 1.269
1.356 0.736
1.264 1.268
0.819 1.08
1.149 0.976
1.528 0.799
0.53 1.513
1.339 1.14
1.404 0.474
1.27 0.835
1.27 0.835
0.304 1.497
1.012 0.3
0.516 1.054
1.189 0.833
1.117 1.033
1.223 0.895
1.255 1.181
0.941 1.017
0.494 -0.369
0.544 0.744
0.703 -0.288
0.367 0.072
0.565 -0.286
0.701 0.252
1.921 0.753
1.495 0.13
0.797 0.021
1.556 0.175
0.897 0.324
1.52 0.374
-0.102 -0.767
0.888 0.381
0.193 -0.493
-0.738 0.761
0.018 0.286
-0.149 0.14
-0.41 -0.011
0.337 0.351
1.098 0.4
0.074 1.003
0.065 0.585
0.957 1.258
0.101 0.728
0.316 -0.212
-0.562 0.387
-0.751 0.289
0.211 0.442
-0.105 0.045
-0.1 -0.059
-0.322 -0.533
0.145 0.352
-0.413 -0.023
-0.525 -0.232
-0.204 0.25
0.236 0.416
-0.016 -0.109
0.444 -0.36
0.501 0.542
0.424 0.127
0.743 0.508
-0.567 0.025
0.11 -0.353
-0.648 -0.185
0.045 0.14
-0.051 -0.356
0.192 1.396
0.307 0.045
-0.299 0.252
-0.29 0.177
-0.406 0.277
0.235 0.303
-0.177 0.38
1.252 -0.703
0.869 -0.286
0.469 -0.606
-0.041 0.012
1.237 -0.175
0.611 -0.599
0.728 -0.53
0.724 0.474
0.206 -0.538
1.987 -0.307
0.796 0.065
0.391 -0.039
0.989 -0.015
0.978 0.021
0.973 0.607
0.658 0.487
1.164 0.273
0.917 0.658
0.324 0.289
0.197 0.235
0.466 0.011
0.773 0.047
-0.507 0.68
0.113 0.098
0.838 0.94
0.281 0.657
0.443 0.12
0.101 -0.482
-0.94 0.268
-0.306 -0.601
0.681 -1.328
-0.427 0.539
-0.996 -0.828
0.829 -0.501
0.112 -0.186
-0.171 0.506
-0.796 0.645
0.556 -0.198
-0.53 -0.677
-0.786 -0.47
-0.396 -0.683
-0.798 -1.06
0.219 -0.267
-0.357 0.01
0.295 0.394
-0.439 0.107
-0.278 -0.361
-0.245 -0.289
-0.673 -0.229
-0.583 0.232
-0.198 -0.745
0.14 0.503
-0.297 -0.82
0.593 -0.127
0.568 -0.416
0.489 -0.454
0.17 -0.608
-0.363 -0.591
-0.862 -1.553
-0.449 -1.393
-1.003 -1.398
-0.798 -0.985
-0.073 0.543
-0.685 -0.822
-1.384 -1.058
-0.704 -0.339
-0.757 -0.651
-0.979 -0.488
-1.286 -1.55
-1.001 -0.659
-0.898 -0.95
-1.204 -1.408
-0.57 -1.471
-0.542 -1.494
-0.513 -1.77
-1.455 -2.945
-1.78 -2.124
-1.506 -2.657
-2.171 -3.627
-0.532 -3.7
-1.519 -4.339
-1.422 -3.774
-1.55 -3.347
-1.735 -4.285
-2.213 -4.151
-1.938 -4.35
-1.596 -4.752
-2.379 -4.239
-2.133 -3.222
-1.41 -3.7
-1.032 -3.029
-1.286 -2.252
-0.805 -2.603
-1.868 -2.887
-1.046 -3.077
-1.928 -3.403
-1.113 -2.228
-1.742 -3.738
-2.075 -5.659
-3.038 -5.946
-2.083 -3.718
-2.085 -3.326
-2.627 -3.404
-1.963 -2.447
-1.579 -1.762
-2.509 -2.018
-2.404 -2.864
-1.222 -3.404
-2.016 -3.136
-2.196 -4.025
-1.611 -3.407
-1.838 -2.892
-1.557 -3.561
-1.532 -4.037
-1.666 -3.72
-1.455 -3.583
-1.976 -3.578
-1.214 -3.687
-1.368 -3.852
-1.309 -2.598
-1.19 -3.729
-1.24 -2.02
-0.439 -2.92
-1.199 -2.635
-1.342 -3.265
-1.438 -4.343
-1.065 -3.747
-0.915 -3.636
-1.362 -3.603
-1.59 -3.011
-1.947 -2.437
-1.574 -4.29
-1.091 -4.282
-1.463 -4.885
-1.463 -3.495
-1.14 -3.496
-1.311 -4.359
-0.882 -4.783
-1.791 -4.55
-1.661 -4.479
-1.745 -4.799
-1.276 -4.464
-1.338 -4.479
-1.675 -4.836
-1.389 -4.108
-1.132 -3.775
-1.719 -4.442
-1.906 -4.107
-1.768 -4.132
-1.207 -3.897
-0.82 -4.34
-1.626 -4.246
-1.336 -3.895
-1.039 -3.275
-1.396 -3.338
-1.296 -3.709
-1.485 -3.424
-1.474 -3.525
-1.466 -4.442
-1.208 -3.874
-1.353 -3.951
-1.319 -4.705
-1.399 -3.998
-1.211 -4.095
-1.139 -3.501
-1.001 -4.082
-1.097 -3.377
-1.311 -3.782
-1.104 -3.707
-0.783 -4.289
-0.587 -4.428
-0.799 -4.655
-0.555 -3.934
-0.705 -4.209
-0.636 -4.494
-0.833 -4.426
-0.636 -4.913
-0.635 -4.258
-0.384 -4.402
-0.665 -5.136
-0.764 -5.172
-1.005 -4.977
-0.388 -4.42
-0.76 -6.32
-1.697 -5.142
-1.782 -6.114
-1.01 -5.312
-0.773 -5.522
-0.919 -5.826
-1.143 -5.987
-0.709 -4.786
-1.134 -4.827
-0.785 -4.421
-1.277 -4.316
-0.858 -4.512
-1.615 -4.931
-1.597 -4.878
-1.273 -5.382
-1.759 -4.933
-1.036 -5.354
-1.348 -5.984
-1.473 -6.11
-0.44 -5.663
-0.702 -5.69
-0.286 -5.502
-0.324 -5.846
-0.795 -5.329
-0.557 -5.149
-0.402 -6.149
-1.186 -5.858
-0.96 -6.159
-1.204 -5.536
-0.247 -5.617
-1.121 -5.519
-0.724 -5.569
-0.605 -5.873
-1.047 -5.022
-0.568 -5.509
&
@target G0.S13
@type xy
0 0
-0.236 -0.579
0.565 -1.096
0.213 -0.029
-0.242 -0.997
-0.204 -0.754
-0.663 -0.469
-0.673 -0.804
-0.106 -1.071
0.435 -1.157
0.366 -1.342
-0.426 -1.356
0.159 -1.75
-0.033 -1.663
0.347 -1.357
0.271 -1.296
0.703 -1.491
0.587 -1.677
0.31 -1.674
0.37 -1.159
0.461 -1.287
0.06 -1.465
0.23 -1.053
-0.431 -0.829
-0.231 -0.956
0.207 -1.293
0.127 -0.871
-0.109 -1.164
-0.162 -1.264
-0.106 -1.14
0.448 -0.793
0.528 -2.098
0.672 -1.711
0.96 -2.355
0.395 -2.4
0.71 -1.445
2.125 -2.472
1.973 -2.53
2.519 -2.165
2.169 -0.751
1.681 -2.036
2.061 -1.174
2.139 -0.849
2.055 -0.675
1.993 -0.666
2 -0.76
2.3 0.409
1.904 0.398
1.789 0.942
1.615 0.627
1.243 0.24
1.417 0.281
0.952 0.305
1.191 0.42
0.672 0.335
1.154 0.109
1.342 0.545
1.08 -0.009
1.109 0.522
0.649 0.399
1.187 0.939
1.393 0.429
1.196 0.292
1.399 1.474
1.007 0.205
1.518 0.012
1.419 0.514
1.74 0.769
1.097 0.724
1.348 1.269
1.356 0.736
1.264 1.268
0.819 1.08
1.149 0.976
1.528 0.799
0.53 1.513
1.339 1.14
1.404 0.474
1.27 0.835
1.27 0.835
0.304 1.497
1.012 0.3
0.516 1.054
1.189 0.833
1.117 1.033
1.223 0.895
1.255 1.181
0.941 1.017
0.494 -0.369
0.544 0.744
0.703 -0.288
0.367 0.072
0.565 -0.286
0.701 0.252
1.921 0.753
1.495 0.13
0.797 0.021
1.556 0.175
0.897 0.324
1.52 0.374
-0.102 -0.767
0.888 0.381
0.193 -0.493
-0.738 0.761
0.018 0.286
-0.149 0.14
-0.41 -0.011
0.337 0.351
1.098 0.4
0.074 1.003
0.065 0.585
0.957 1.258
0.101 0.728
0.316 -0.212
-0.562 0.387
-0.751 0.289
0.211 0.442
-0.105 0.045
-0.1 -0.059
-0.322 -0.533
0.145 0.352
-0.413 -0.023
-0.525 -0.232
-0.204 0.25
0.236 0.416
-0.016 -0.109
0.444 -0.36
0.501 0.542
0.424 0.127
0.743 0.508
-0.567 0.025
0.11 -0.353
-0.648 -0.185
0.045 0.14
-0.051 -0.356
0.192 1.396
0.307 0.045
-0.299 0.252
-0.29 0.177
-0.406 0.277
0.235 0.303
-0.177 0.38
1.252 -0.703
0.869 -0.286
0.469 -0.606
-0.041 0.012
1.237 -0.175
0.611 -0.599
0.728 -0.53
0.724 0.474
0.206 -0.538
1.987 -0.307
0.796 0.065
0.391 -0.039
0.989 -0.015
0.978 0.021
0.973 0.607
0.658 0.487
1.164 0.273
0.917 0.658
0.324 0.289
0.197 0.235
0.466 0.011
0.773 0.047
-0.507 0.68
0.113 0.098
0.838 0.94
0.281 0.657
0.443 0.12
0.101 -0.482
-0.94 0.268
-0.306 -0.601
0.681 -1.328
-0.427 0.539
-0.996 -0.828
0.829 -0.501
0.112 -0.186
-0.171 0.506
-0.796 0.645
0.556 -0.198
-0.53 -0.677
-0.786 -0.47
-0.396 -0.683
-0.798 -1.06
0.219 -0.267
-0.357 0.01
0.295 0.394
-0.439 0.107
-0.278 -0.361
-0.245 -0.289
-0.673 -0.229
-0.583 0.232
-0.198 -0.745
0.14 0.503
-0.297 -0.82
0.593 -0.127
0.568 -0.416
0.489 -0.454
0.17 -0.608
-0.363 -0.591
-0.862 -1.553
-0.449 -1.393
-1.003 -1.398
-0.798 -0.985
-0.073 0.543
-0.685 -0.822
-1.384 -1.058
-0.704 -0.339
-0.757 -0.651
-0.979 -0.488
-1.286 -1.55
-1.001 -0.659
-0.898 -0.95
-1.204 -1.408
-0.57 -1.471
-0.542 -1.494
-0.513 -1.77
-1.455 -2.945
-1.78 -2.124
-1.506 -2.657
-2.171 -3.627
-0.532 -3.7
-1.519 -4.339
-1.422 -3.774
-1.55 -3.347
-1.735 -4.285
-2.213 -4.151
-1.938 -4.35
-1.596 -4.752
-2.379 -4.239
-2.133 -3.222
-1.41 -3.7
-1.032 -3.029
-1.286 -2.252
-0.805 -2.603
-1.868 -2.887
-1.046 -3.077
-1.928 -3.403
-1.113 -2.228
-1.742 -3.738
-2.075 -5.659
-3.038 -5.946
-2.083 -3.718
-2.085 -3.326
-2.627 -3.404
-1.963 -2.447
-1.579 -1.762
-2.509 -2.018
-2.404 -2.864
-1.222 -3.404
-2.016 -3.136
-2.196 -4.025
-1.611 -3.407
-1.838 -2.892
-1.557 -3.561
-1.532 -4.037
-1.666 -3.72
-1.455 -3.583
-1.976 -3.578
-1.214 -3.687
-1.368 -3.852
-1.309 -2.598
-1.19 -3.729
-1.24 -2.02
-0.439 -2.92
-1.199 -2.635
-1.342 -3.265
-1.438 -4.343
-1.065 -3.747
-0.915 -3.636
-1.362 -3.603
-1.59 -3.011
-1.947 -2.437
-1.574 -4.29
-1.091 -4.282
-1.463 -4.885
-1.463 -3.495
-1.14 -3.496
-1.311 -4.359
-0.882 -4.783
-1.791 -4.55
-1.661 -4.479
-1.745 -4.799
-1.276 -4.464
-1.338 -4.479
-1.675 -4.836
-1.389 -4.108
-1.132 -3.775
-1.719 -4.442
-1.906 -4.107
-1.768 -4.132
-1.207 -3.897
-0.82 -4.34
-1.626 -4.246
-1.336 -3.895
-1.039 -3.275
-1.396 -3.338
-1.296 -3.709
-1.485 -3.424
-1.474 -3.525
-1.466 -4.442
-1.208 -3.874
-1.353 -3.951
-1.319 -4.705
-1.399 -3.998
-1.211 -4.095
-1.139 -3.501
-1.001 -4.082
-1.097 -3.377
-1.311 -3.782
-1.104 -3.707
-0.783 -4.289
-0.587 -4.428
-0.799 -4.655
-0.555 -3.934
-0.705 -4.209
-0.636 -4.494
-0.833 -4.426
-0.636 -4.913
-0.635 -4.258
-0.384 -4.402
-0.665 -5.136
-0.764 -5.172
-1.005 -4.977
-0.388 -4.42
-0.76 -6.32
-1.697 -5.142
-1.782 -6.114
-1.01 -5.312
-0.773 -5.522
-0.919 -5.826
-1.143 -5.987
-0.709 -4.786
-1.134 -4.827
-0.785 -4.421
-1.277 -4.316
-0.858 -4.512
-1.615 -4.931
-1.597 -4.878
-1.273 -5.382
-1.759 -4.933
-1.036 -5.354
-1.348 -5.984
-1.473 -6.11
-0.44 -5.663
-0.702 -5.69
-0.286 -5.502
-0.324 -5.846
-0.795 -5.329
-0.557 -5.149
-0.402 -6.149
-1.186 -5.858
-0.96 -6.159
-1.204 -5.536
-0.247 -5.617
-1.121 -5.519
-0.724 -5.569
-0.605 -5.873
-1.047 -5.022
-0.568 -5.509
&
