# Supplementary material for: Anomalous diffusion and q-Weibull velocity distributions in epithelial cell migration
Source: PLoS One. 2017 Jul 10;12(7):e0180777. doi: 10.1371/journal.pone.0180777 (PMC5507264; doi:10.1371/journal.pone.0180777)
Supplement: S4 File — Individual trajectories of each cell over time for density of 1000 cel/cm2. (available in http://www.posfisicaaplicada.ufv.br/?pageid=2714). (ZIP) [file pone.0180777.s005.zip › 10000/trajetoria_13_densidade1000cel.dat]

0 0
0.257 1.143
1.107 0.139
1.383 0.269
1.432 -0.608
0.694 0.371
0.833 0.13
0.252 -0.407
-0.039 -0.353
0.658 0.228
1.798 0.323
2.009 0.568
1.737 0.325
1.172 1.052
1.115 -0.15
1.087 0.745
1.502 0.1
1.352 1.147
1.954 1.596
1.816 1.451
1.319 0.807
1.596 0.862
1.051 0.576
2.257 0.396
1.431 0.541
1.368 1.717
1.6 1.298
1.005 1.405
1.771 2.27
0.247 1.006
0.825 1.661
0.588 0.857
-0.748 0.435
0.17 0.592
0.975 0.951
1.522 1.047
1.882 0.358
2.637 0.846
1.97 1.924
2.243 2.204
1.314 0.788
1.091 1.393
2.028 2.321
2.896 1.823
2.126 1.334
1.711 0.307
1.761 0.229
1.911 0.847
2.215 2.152
2.818 0.926
2.519 1.388
2.643 1.126
2.725 1.294
2.065 1.121
1.701 1.19
2.763 1.269
1.71 1.264
1.17 0.132
1.513 0.671
1.51 1.139
1.605 0.886
1.794 1.161
1.712 0.381
1.077 0.38
1.175 0.477
1.268 0.811
1.71 0.959
1.756 0.069
1.298 0.265
1.564 0.771
1.076 0.797
1.505 1.343
1.022 0.31
1.012 1.31
1.144 0.691
0.497 0.841
0.804 0.861
1.463 0.818
2.072 0.947
1.551 1.131
1.323 1.01
2.055 1.185
0.943 1.317
1.667 1.028
1.548 0.826
1.602 1.022
1.835 1.015
1.042 1.131
1.945 0.958
2.15 0.642
1.442 -0.149
2.073 1.063
1.934 0.455
1.897 0.576
2.02 0.301
1.676 0.958
1.613 0.558
2.165 1.006
2.486 1.318
2.511 1.396
1.825 1.129
1.857 0.677
2.249 1.378
3.04 0.671
1.893 0.666
1.998 -0.311
2.33 1.174
1.902 0.521
0.882 0.774
1.874 0.845
1.217 0.479
1.415 0.615
1.079 0.202
1.433 -0.274
0.418 0.888
1.072 0.272
0.79 0.888
0.663 1.114
1.457 -0.147
0.965 0.931
1.08 0.369
1.022 -0.074
0.607 0.714
0.984 -0.011
0.226 0.486
1.324 0.511
1.437 0.037
0.448 -0.407
0.824 0.244
0.724 0.45
1.029 -0.522
1.083 -0.944
1.379 -0.306
0.647 -0.655
-0.382 -0.29
1.297 -0.164
0.627 -0.468
0.647 -1.228
1.641 -1.297
1.73 -0.205
0.654 -0.637
0.225 -0.638
1.777 -0.989
2.047 -0.664
1.287 -1.472
2.545 -0.173
2.424 -1
1.681 -1.694
2.047 -1.684
2.415 -2.712
2.068 -2.388
2.086 -1.405
1.594 -1.496
1.648 -1.168
2.762 -1.443
2.822 -1.47
4.177 -0.705
4.141 -0.917
4.381 -0.804
3.931 -1.25
3.93 -1.482
3.277 -1.582
3.195 -2.094
2.415 -0.978
2.194 -1.751
2.991 -2.154
2.772 -1.072
2.976 -1.242
3.622 -0.749
3.793 -0.302
3.809 -1.047
3.194 -1.483
1.973 -2.213
3.15 -2.017
2.981 -1.596
2.23 -1.404
2.414 -1.216
2.855 -1.122
3.881 -1.716
3.223 -0.697
4.166 -0.821
4.532 -0.139
4.046 -0.424
3.522 -1.018
2.48 -1.375
2.6 -2.414
2.768 -2.699
2.106 -1.773
2.625 -2.345
2.773 -3.071
4.391 -2.492
3.783 -2.369
4.514 -2.347
5.194 -0.986
4.32 -2.026
3.834 -1.355
4.102 -1.3
2.699 -1.766
2.904 -1.309
2.43 -2.18
2.576 -1.949
3.892 -1.463
3.607 -1.502
3.93 -0.938
4.064 -1.045
3.921 -1.059
3.37 -1.084
3.074 -1.761
3.172 -1.358
3.257 -2.362
2.654 -1.636
3.18 -1.442
4.489 -2.225
4.603 -1.407
4.61 -1.565
4.685 -0.7
3.881 -1.194
4.191 -1.576
3.956 -0.867
3.583 -0.844
3.101 -1.75
3.461 -1.986
3.515 -1.689
3.542 -1.916
3.848 -1.887
3.671 -1.229
4.131 -1.38
4.702 -1.937
4.828 -0.84
4.153 -1.326
3.386 -2.307
4.43 -2.623
3.89 -1.526
3.363 -1.615
2.855 -1.726
3.498 -1.556
3.398 -1.393
4.447 -1.795
4.369 -1.341
4.406 -1.747
4.093 -1.517
3.479 -0.994
3.243 -1.194
3.524 -1.756
2.953 -2.369
2.793 -2.654
3.114 -2.536
3.081 -2.704
3.716 -1.831
3.751 -1.786
3.282 -1.799
4.47 -1.119
4.047 -1.205
3.063 -1.472
3.556 -0.634
2.3 -2.285
2.634 -2.043
3.756 -2.519
3.43 -1.439
3.066 -2.526
3.229 -2.336
4.182 -1.843
4.687 -1.283
3.696 -1.998
3.543 -2.255
3.583 -2.439
3.052 -2.025
4.527 -2.833
3.852 -2.305
4.204 -2.678
4.717 -1.727
4.985 -1.625
4.73 -1.591
4.52 -0.888
4.732 -0.475
4.083 -0.583
4.796 -1.837
3.521 -2.504
3.732 -2.779
3.641 -2.077
3.068 -2.611
3.66 -2.857
3.84 -2.348
4.379 -1.705
4.039 -1.588
4.582 -2.088
4.719 -3.159
5.273 -1.956
4.586 -2.09
3.321 -2.42
4.58 -3.061
3.342 -2.681
3.931 -2.908
3.784 -1.95
2.901 -3.419
3.976 -2.599
3.904 -1.521
4.418 -2.243
4.071 -0.946
4.088 -1.41
5.047 -1.855
3.987 -3.017
3.5 -3.265
3.43 -2.582
3.168 -2.688
10.946 -4.499
4.028 -2.154
4.225 -1.518
4.225 -1.518
4.483 -1.023
4.304 -1.315
4.138 -1.754
5.035 -1.666
4.107 -2.1
3.932 -3.514
4.25 -2.619
3.954 -2.096
4.076 -2.31
4.634 -2.506
4.749 -2.336
4.612 -1.348
4.271 -2.188
4.184 -1.274
3.753 -1.443
4.294 -0.426
3.716 -1.662
3.606 -1.844
3.24 -1.865
2.19 -1.822
3.568 -1.88
3.891 -1.384
4.527 -2.038
4.228 -0.992
4.292 -0.744
4.946 -0.876
5.436 -0.98
5.071 -1.304
3.762 -1.5
3.577 -1.249
4.503 -1.988
3.703 -2.093
2.866 -1.525
3.318 -1.969
4.003 -1.529
4.896 -0.922
5.205 -0.908
5.189 -1.824
4.484 -1.596
4.621 -1.364
4.712 -1.087
2.922 -3.81
4.016 -2.705
4.23 -1.525
3.541 -2.311
3.458 -2.4
4.318 -2.77
3.791 -1.864
3.495 -2.509
4.029 -2.43
4.35 -1.12
