# Supplementary material for: Anomalous diffusion and q-Weibull velocity distributions in epithelial cell migration
Source: PLoS One. 2017 Jul 10;12(7):e0180777. doi: 10.1371/journal.pone.0180777 (PMC5507264; doi:10.1371/journal.pone.0180777)
Supplement: S4 File — Individual trajectories of each cell over time for density of 1000 cel/cm2. (available in http://www.posfisicaaplicada.ufv.br/?pageid=2714). (ZIP) [file pone.0180777.s005.zip › 10000/trajetoria_12_densidade1000cel.dat]

0 0
0.507 -0.477
-0.505 0.395
0.21 0.36
0.84 0.796
0.673 1.671
0.827 0.893
-0.188 0.985
-0.989 0.955
-0.666 1.407
0.218 0.858
0.622 1.284
1.952 1.078
2.073 2.118
1.965 3.231
1.225 2.376
0.911 2.917
1.538 2.072
1.216 2.607
1.224 2.975
1.382 3.962
1.762 3.13
2.454 3.158
2.379 4.002
2.956 3.938
1.991 3.243
3.124 4.411
3.667 4.768
4.216 4.238
3.318 3.693
4.015 3.97
3.013 2.661
2.533 4.356
2.692 4.128
2.51 4.615
3.877 3.836
4.01 4.232
4.935 4.297
3.609 3.787
4.035 2.94
3.157 4.355
3.205 3.32
2.1 2.994
2.836 3.751
2.114 3.299
2.275 2.262
2.348 2.682
2.925 2.08
2.166 2.724
2.414 2.125
3.439 3.646
2.826 2.546
2.998 1.253
2.418 1.295
1.768 2.577
1.514 2.254
1.798 2.398
1.209 2.668
0.905 2.287
2.437 2.703
1.355 1.724
2.086 2.598
0.933 1.374
0.689 2.299
2.454 2.055
1.159 4.094
0.972 2.949
0.485 3.495
0.263 3.444
0.494 3.541
1.23 3.839
2.109 2.255
1.691 2.773
1.743 2.589
0.821 1.231
2.104 1.7
0.634 2.298
0.536 2.543
0.842 2.38
1.452 1.97
1.417 2.283
1.349 2.888
1.616 1.602
2.39 1.511
2.893 1.924
1.858 1.222
2.325 2.239
2.301 1.782
2.17 1.493
2.593 1.826
2.166 1.633
1.824 2.784
1.191 2.036
1.492 3.173
1.443 2.575
2.325 2.244
1.788 2.249
1.108 3.912
1.782 2.599
1.347 2.508
0.727 3.042
0.45 2.605
-0.649 3.943
-1.078 4.118
0.84 2.413
-0.265 3.41
-1.81 2.555
-0.887 2.712
-0.993 3.437
-1.397 2.508
-2.187 2.526
-2.753 3.147
-2.023 2.235
-1.956 1.83
-1.424 1.482
-2.119 2.437
-1.554 2.003
-2.563 2.169
-1.852 1.901
-1.304 -0.106
-1.862 1.156
-0.647 1.041
-1.736 0.398
-2.582 0.956
-2.503 0.787
-1.219 0.414
-1.542 -0.369
-1.644 -0.909
-1.903 0.976
-3.132 0.909
-2.752 -0.391
-2.352 -0.421
-2.55 -0.266
-1.196 -1.225
-2.209 0.483
-2.884 -0.462
-1.775 -2.297
-2.608 -0.311
-2.824 -0.137
-1.581 -1.138
-2.893 -0.541
-2.839 -0.054
-2.474 -0.264
-2.715 0.317
-2.794 -0.786
-2.98 -0.218
-2.285 -0.44
-1.119 -1.16
-2.635 -2.144
-1.391 -2.325
-2.27 -1.114
-1.712 -1.109
-2.55 -1.167
-2.64 0.334
-2.132 -1.165
-2.163 -1.175
-1.174 -1.425
-1.245 -0.657
-0.847 -1.739
-0.753 -2.043
-0.722 -0.877
-1.391 -1.641
-1.752 -2.336
-1.336 -2.132
-1.588 -1.9
-1.871 -2.779
-0.903 -2.533
-0.506 -3.318
-0.496 -1.643
-0.405 -1.9
-0.369 -1.233
-0.317 -1.079
-0.607 -1.948
-1.08 -2.268
-2.29 -2.019
-1.053 -2.971
-0.5 -2.345
-1.654 -2.966
-0.785 -1.699
0.97 -1.133
0.566 -1.466
0.052 -0.19
-0.011 -1.202
0.621 -1.556
-1.695 -0.852
-1.401 -2.24
-2.085 -1.503
-2.652 -2.121
-1.619 -1.379
-1.17 -1.492
-1.447 -1.496
-0.933 -2.062
-1.017 -0.775
-0.715 -1.047
-0.483 -0.202
-0.788 -1.154
-0.608 -0.585
-1.279 -0.686
-2.907 -0.691
-1.551 -0.572
-2.637 -1.144
-2.015 -0.693
-1.269 -0.513
-0.282 -0.665
-0.786 0.196
-0.99 -0.557
-1.727 0.284
-2.186 -0.385
-1.429 -1.075
-2.076 -0.547
-2.237 -0.511
-2.326 -0.973
-1.926 -0.732
-1.181 -0.842
-0.626 -1.315
-0.725 -0.9
-0.344 0.472
0.105 0.394
0.282 -0.298
-0.082 0.127
-1.341 -0.536
-1.388 -1.363
-0.206 0.242
-0.884 -0.16
-1.247 -0.942
-0.634 -0.363
-0.725 0.672
-0.494 -0.134
-0.09 0.783
-0.015 -0.081
0.355 -0.926
-0.792 -1.061
-1.072 -1.596
-1.759 -1.305
-2.759 -0.48
-2.435 -1.154
-2.728 -1.305
-1.993 -1.045
-2.079 0.346
-2.291 -1.163
-1.825 -0.909
-3.451 -0.591
-3.281 0.71
-3.531 -0.787
-3.84 -1.955
-2.832 -1.329
-3.524 -1.817
-2.63 -1.983
-3.285 -1.893
-3.822 -2.549
-1.592 -2.042
-2.32 -2.144
-3.267 -1.58
-2.301 -0.506
-1.612 -0.309
-1.91 -1.369
-0.792 -0.927
-1.74 -0.685
-2.621 -2.069
-1.924 -1.088
-2.028 -1.616
-2.307 -1.165
-2.444 0.393
-1.845 -1.264
-0.689 -0.153
-0.752 -1.2
0.67 0.313
-1.608 -1.465
-2.061 -0.724
0.109 -0.886
-1.961 -1.556
-1.098 -0.611
-1.574 -0.509
-0.646 -0.652
-0.684 0.238
-0.495 -0.732
-1.685 1.013
-1.533 0.357
-0.322 -0.876
-0.313 0.048
-2.168 -1.566
-1.814 -0.632
-3.785 -1.644
-2.696 -1.232
-2.508 -1.584
-2.286 -0.803
-0.758 -0.883
-0.87 0.141
-0.162 -0.465
-0.8 -0.554
-1.467 -0.608
-0.475 -0.659
-1.625 -1.673
-1.575 -1.829
-1.728 -1.546
-1.417 -1.137
-2.268 -1.279
-1.574 -0.609
-1.208 -0.241
-1.087 -0.594
-1.856 -1.394
-1.366 -1.074
-1.108 -0.891
-1.73 -1.678
-2.368 -1.743
-1.544 -2.738
-2.351 -1.75
-2.469 -1.451
-1.886 -1.276
-1.437 -0.696
-1.742 -0.56
-0.553 -0.349
-1.138 0.518
-0.024 0.358
-0.989 -0.826
-0.832 -0.77
-2.177 0.276
-0.845 -1.148
-1.217 -0.715
-1.385 -0.061
-1.044 -1.184
-0.057 -0.974
-0.036 -0.752
0.464 -1.006
-0.095 -0.682
0.845 -0.524
0.39 -0.63
0.091 -0.439
-0.453 -1.155
-0.283 -0.98
-1.603 -0.544
-2.304 -1.265
-1.728 -0.904
-1.135 -1.462
-1.549 -0.063
-1.527 -0.403
-0.699 -0.383
-0.099 -0.439
-0.376 -1.291
-1.931 -1.393
-1.99 -0.922
-1.218 -2.399
-1.539 -1.076
-1.734 -1.747
-2.004 -1.611
-1.87 -1.355
-1.611 -1.063
-0.95 -1.264
-2.015 -0.774
-1.202 -0.382
0.411 -1.11
-0.65 -0.951
-0.703 -1.8
-0.901 -2.469
-1.281 -2.869
-1.947 -2.595
-1.254 -3.297
-1.972 -1.69
-1.027 -1.937
-1.053 -1.533
