# Supplementary material for: Anomalous diffusion and q-Weibull velocity distributions in epithelial cell migration
Source: PLoS One. 2017 Jul 10;12(7):e0180777. doi: 10.1371/journal.pone.0180777 (PMC5507264; doi:10.1371/journal.pone.0180777)
Supplement: S4 File — Individual trajectories of each cell over time for density of 1000 cel/cm2. (available in http://www.posfisicaaplicada.ufv.br/?pageid=2714). (ZIP) [file pone.0180777.s005.zip › 10000/trajetoria_11_densidade1000cel.dat]

0 0
0.079 0.435
-0.564 0.396
0.308 1.307
-0.447 2.465
-0.584 1.33
-0.325 1.782
-0.193 -0.079
0.587 -0.101
0.404 -0.299
1.655 0.64
2.529 2.257
1.962 2.727
2.084 1.632
0.789 0.226
1.606 1.891
0.394 0.519
1.193 0.363
2.484 1.272
2.135 1.287
1.74 1.054
1.685 0.843
2.105 0.185
2.103 0.778
1.196 1.647
2.622 2.007
3.381 1.832
2.613 1.453
1.355 -0.036
1.482 -0.248
-0.044 0.009
1.042 1.305
0.793 1.31
0.098 0.068
0.335 -0.022
2.412 0.782
2.493 -0.022
2.233 2.04
1.509 1.429
1.344 0.772
1.868 -0.013
0.276 0.431
1.413 0.552
1.663 0.304
1.917 2.179
1.725 1.664
0.906 -0.711
1.264 -0.542
2.432 -1.439
2.062 -1.527
1.545 -0.613
1.03 -2.093
2.037 -0.3
1.028 -1.428
2.462 -0.312
1.92 -3.24
0.964 -1.949
1.571 -1.456
2.146 -2.126
0.836 -1.54
2.032 -2.179
2.311 -2.261
1.59 -1.733
1.6 -1.051
1.322 -1.282
1.691 -0.344
1.969 -2.285
1.631 -3.447
1.993 -1.483
1.901 -2.7
1.641 -2.59
1.81 -2.784
0.766 -2.245
0.919 -3.099
1.227 -3.113
0.644 -1.958
1.627 -2.074
0.899 -1.799
2.324 -2.337
1.167 -1.858
1.869 -2.096
1.489 -2.205
2.229 -2.644
2.328 -1.799
0.999 -1.814
1.687 -1.961
1.424 -2.835
1.953 -3.003
1.773 -3.271
1.748 -1.798
1.332 -2.384
1.384 -2.948
2.26 -0.974
2.948 -1.953
1.915 -2.946
1.948 -3.699
1.216 -2.888
2.12 -3.571
2.228 -2.225
1.902 -2.909
1.472 -2.801
2.64 -2.874
1.728 -3.257
2.286 -2.793
0.722 -3.03
1.685 -3.367
2.722 -3.136
2.482 -2.747
2.133 -3.524
2.503 -3.047
1.661 -3.094
2.409 -2.599
1.827 -2.99
1.225 -1.823
2.151 -2.93
3.08 -2.284
2.272 -3.669
2.723 -3.086
3.204 -3.984
2.849 -3.596
3.239 -3.809
2.455 -4.808
1.794 -4.2
3.076 -3.031
3.375 -3.409
3.531 -2.669
3.422 -2.731
3.443 -4.752
3.04 -4.782
1.363 -4.162
3.206 -3.292
3.436 -3.799
3.233 -3.686
3.353 -3.723
2.977 -3.598
3.421 -3.066
3.253 -2.765
2.821 -3.056
3.962 -3.156
3.21 -3.925
2.679 -2.373
3.077 -3.638
3.503 -2.648
3.897 -2.747
3.616 -3.44
4.422 -3.216
4.579 -2.19
4.41 -3.622
3.73 -2.882
4.447 -3.766
4.426 -2.895
4.029 -2.816
2.82 -2.962
3.127 -2.967
3.705 -3.515
4.206 -2.566
4.76 -1.993
4.51 -1.581
5.874 -3.203
5.036 -2.399
4.917 -2.096
4.207 -3.657
3.629 -3.608
4.232 -3.128
3.848 -3
4.07 -2.18
5.41 -2.462
4.859 -0.618
5.078 -1.475
5.496 -1.177
4.939 -1.823
4.276 -3.053
3.812 -3.821
4.279 -4.544
3.944 -4.406
4.081 -3.382
3.667 -3.321
4.322 -3.058
5.013 -2.937
5.676 -1.857
5.728 -1.816
6.64 -2.071
6.048 -1.141
4.976 -1.879
4.39 -3.162
4.658 -2.878
4.672 -2.607
4.255 -3.315
4.306 -2.535
5.006 -2.753
5.469 -2.511
5.735 -1.122
5.986 -0.992
5.809 -1.344
5.897 -2.211
4.797 -2.105
5.217 -1.929
3.638 -1.95
4.62 -2.483
4.31 -1.625
4.766 -1.785
4.824 -2.363
6.021 -1.826
4.976 -0.936
4.245 -1.32
5.034 -1.768
4.862 -2.269
4.883 -1.612
4.463 -2.986
5.209 -1.977
4.528 -2.398
4.313 -2.046
4.962 -2.289
5.313 -1.965
5.363 -2.537
6.047 -2.762
6.028 -1.69
6.179 -2.716
5.577 -2.877
5.372 -2.567
5.034 -4.226
5.228 -3.164
5.897 -3.594
5.22 -3.267
5.523 -4.184
6.279 -3.609
6.706 -3.568
5.117 -3.244
5.495 -2.85
5.56 -4.286
6.835 -3.54
6.431 -3.898
6.051 -4.883
5.2 -4.867
5.999 -4.837
5.723 -4.709
6.471 -4.687
6.176 -4.972
6.453 -4.074
5.981 -4.922
6.235 -5.172
7.162 -3.669
5.915 -5.453
4.752 -5.705
5.485 -5.678
6.436 -5.79
6.351 -5.249
6.091 -5.256
5.637 -5.455
6.445 -5.602
7.104 -4.922
6.795 -4.271
7.218 -3.457
7.563 -3.568
6.706 -4.52
6.796 -4.295
5.447 -4.773
5.485 -4.335
6.369 -4.983
5.814 -3.842
6.077 -4.451
6.497 -3.681
6.358 -2.887
6.696 -2.694
7.045 -2.822
7.163 -3.01
8.016 -4.256
6.67 -2.861
7.502 -3.185
8.057 -2.75
7.508 -2.351
8.262 -2.099
7.792 -2.23
7.459 -2.079
8.267 -1.938
7.417 -2.772
7.41 -2.781
6.609 -4.701
6.091 -2.631
5.708 -2.47
7.313 -1.399
6.19 -2.184
7.3 -1.244
7.223 -1.231
6.754 -1.384
7.118 -2.261
7.961 -1.401
7.722 -1.378
7.795 -1.389
8.218 -1.685
7.46 -2.068
6.711 -2.513
6.509 -2.007
6.912 -1.801
6.184 -2.161
7.594 -2.131
7.84 -1.736
7.004 -1.416
7.355 -1.461
7.351 -0.864
7.723 -1.672
8.757 -1.704
7.311 -2.229
7.258 -2.225
7.108 -2.398
7.6 -2.274
7.507 -1.201
7.946 -1.209
8.156 -0.744
8.049 -0.83
8.822 -0.163
8.347 -0.716
8.427 -1.226
8.427 -1.226
8.226 -2.105
8.442 -1.103
7.738 -1.804
8.211 -2.248
7.236 -2.014
7.905 -0.66
8.63 -0.964
9.793 0.102
9.417 -1.222
9.167 -0.716
10.433 -0.825
7.478 -0.057
9.104 -1.804
8.563 -1.54
7.631 -1.23
7.203 -1.029
8.19 -0.775
9.339 -1.363
8.095 -0.905
8.77 0.191
8.887 -0.265
9.422 -1.012
9.48 -0.306
9.128 -1.497
7.728 -2.731
8.081 -2.047
7.573 -2.021
9.265 -1.628
9.408 -2.078
9.483 -2.392
9.519 -1.511
9.248 -2.286
10.33 -1.87
10.736 -0.972
10.526 -0.564
10.751 -1.736
9.903 -2.709
9.292 -3.008
9.859 -3.359
10.146 -3.021
8.978 -2.088
10.496 -2.088
9.987 -1.057
10.293 -1.854
10.264 -1.503
10.755 -1.792
