# Supplementary material for: Anomalous diffusion and q-Weibull velocity distributions in epithelial cell migration
Source: PLoS One. 2017 Jul 10;12(7):e0180777. doi: 10.1371/journal.pone.0180777 (PMC5507264; doi:10.1371/journal.pone.0180777)
Supplement: S4 File — Individual trajectories of each cell over time for density of 1000 cel/cm2. (available in http://www.posfisicaaplicada.ufv.br/?pageid=2714). (ZIP) [file pone.0180777.s005.zip › 10000/trajetoria_10_densidade1000cel.dat]

0 0
-1.161 5.362
-0.238 0.808
-1.401 3.706
-1.868 5.251
-1.935 1.003
-1.549 -0.078
-1.719 5.514
2.119 6.095
3.734 1.199
2.704 1.735
3.563 -3.789
3.477 -0.057
2.426 5.493
1.081 1.182
5.129 -1.349
3.089 4.675
2.917 2.229
2.414 3.971
3.492 6.41
3.31 3.465
2.296 5.561
2.463 6.427
-1.713 14.169
0.818 9.315
2.357 9.419
7.931 -8.822
6.767 -10.072
2.93 6.041
3.342 8.745
2.208 14.848
2.587 13.428
5.933 6.508
3.471 17.165
4.812 9.235
5.699 11.841
6.389 6.094
4.603 9.846
3.567 13.255
7.621 9.909
8.125 11.36
7.86 9.977
6.589 8.792
7.685 6.838
7.011 4.167
6.248 10.806
7.011 3.775
2.681 12.672
5.689 6.499
5.178 5.52
4.435 -0.765
6.633 -0.718
3.718 2.159
4.02 3.527
4.256 -0.358
4.735 -0.895
4.127 0.986
8.638 -2.126
7.194 1.022
4.004 3.491
4.562 3.503
2.245 5.341
4.937 -4.127
7.088 -4.135
5.949 -6.141
5.284 -5.129
5.88 -5.198
5.104 -7.904
3.664 -5.901
-1.464 16.346
-2.131 1.158
-3.676 6.017
-2.247 7.044
-2.199 5.111
-6.033 9.183
-5.356 6.888
-8.158 12.57
-8.31 9.702
-3.951 -1.984
-12.578 12.015
-8.088 -2.258
-11.505 7.964
-7.678 -1.731
-14.215 13.77
-12.45 14.909
-14.775 15.718
-15.306 15.415
-12.731 10.872
-12.466 15.764
-10.882 20.7
-6.467 7.721
-10.921 15.908
-14.113 21.331
-12.157 12.086
-12.936 23.298
-6.683 22.244
-6.614 19.767
-5.925 9.957
-9.163 17.307
-7.386 21.416
-9.939 23.135
-5.023 15.46
-6.92 21.959
-4.535 14.442
-7.95 19.201
-3.852 14.407
-3.399 19.167
-11.468 36.949
-11.814 38.158
-11.555 36.947
-11.676 35.729
-8.049 36.071
-7.518 38.199
-7.406 36.529
-4.889 38.091
-5.396 36.297
-7.661 36.198
-5.405 37.116
-5.932 37.752
-4.761 37.903
-0.666 40.068
3.369 39.381
3.156 37.239
2.483 38.779
4.92 38.021
4.754 39.325
5.685 39.794
4.714 41.72
6.618 40.435
10.209 38.001
10.453 39.258
11.93 37.889
9.248 40.126
7.302 36.958
5.473 40.408
7.075 38.99
8.167 38.234
6.146 38.773
7.038 38.577
7.174 35.599
6.922 41.869
5.909 37.295
2.409 40.232
2.033 38.236
2.124 37.626
1.466 38.66
2.916 38.632
1.79 40.128
2.722 36.844
1.853 38.296
-0.819 37.652
-2.043 36.041
-4.468 37.885
-1.823 35.781
-4.6 35.611
-4.882 36.566
-3.101 38.079
-6.439 39.024
-6.004 40.354
-7.474 40.562
-5.537 44.606
-2.598 45.193
-4.368 44.118
-5.562 43.225
-1.057 45.585
-4.123 44.928
-3.213 47.238
-5.495 46.782
-7.508 46.375
-6.394 48.648
-3.652 48.514
-5.3 48.383
-3.528 48.207
-2.697 48.675
-5.138 47.899
-9.14 46.808
-7.726 46.448
-10.896 47.523
-7.649 50.798
-10.119 46.806
-9.347 48.731
-7.648 48.325
-5.474 48.383
-5.885 47.59
-4.078 47.298
-2.794 46.73
-4.021 47.734
-4.532 45.515
-2.907 46.655
-0.628 45.102
-1.567 45.367
-2.003 44.699
-1.583 45.344
-2.026 43.122
-2.952 43.626
-2.498 42.314
-3.551 41.491
-3.369 44.245
-3.642 39.805
-4.218 39.095
-4.623 39.357
-4.524 36.663
-5.179 40.524
-5.68 33.624
-7.859 35.183
-5.464 35.446
-6.186 35.431
-4.199 33.866
-2.417 33.938
-5.126 34.869
-6.019 38.236
-5.454 36.595
-3.258 36.354
-6.258 34.295
-8.005 36.359
-6.937 35.39
-6.605 34.588
-4.804 34.315
-5.15 34.269
-4.9 33.26
-5.224 31.233
-6.789 33.08
-8.526 31.795
-7.787 31.818
-8.245 32.053
-5.581 31.527
-3.676 29.985
-3.046 29.87
-4.284 28.387
-2.055 26.866
-2.753 24.865
-3.29 25.202
-1.875 23.704
-1.834 25.103
0.227 22.23
0.118 22.028
0.306 21.619
-0.385 22.617
1.92 23.503
1.276 21.458
0.846 20.649
-0.347 19.422
-0.028 19.134
2.074 18.771
2.726 15.446
2.757 13.999
3.978 12.728
4.632 12.16
3.199 11.78
3.568 10.208
3.288 6.847
4.262 5.88
5.976 3.264
6.383 1.431
7.034 -0.647
6.757 -1.032
7.315 -3.32
8.296 -3.234
9.48 -5.224
8.251 -7.947
8.002 -8.005
7.942 -7.311
9.912 -4.779
7.912 -5.496
8.243 -6.474
8.824 -8.643
9.01 -7.059
7.401 -7.824
9.256 -7.913
8.302 -9.722
9.884 -9.27
9.015 -12.61
10.183 -9.523
8.829 -3.569
6.431 -3.408
7.064 -1.849
6.247 1.061
5.707 1.278
5.338 0.156
2.204 -0.534
3.265 1.405
2.459 2.441
3.803 2.271
0.947 3.014
1.839 5.526
-0.36 5.592
-0.222 6.665
-2.129 2.202
-0.287 2.388
-4.64 3.6
-6.068 6.317
-5.137 5.771
-6.33 8.744
-6.938 9.461
-7.992 10.795
-8.407 10.149
-8.827 13.935
-7.917 13.94
-9.141 15.181
-9.429 16.89
-8.616 16.854
-8.565 19.37
-7.296 23.457
-7.274 22.964
-9.072 23.195
-8.553 24.386
-7.049 22.559
-8.865 26.135
-12.194 27.517
-12.85 33.463
-10.976 34.64
-12.077 38.125
-11.725 37.747
-13.547 41.201
-14.183 41.86
-13.523 44.688
-14.673 45.109
-12.268 47.233
-13.603 47.747
-12.75 49.144
-11.693 50.268
-14.201 50.495
-13.713 50.878
-13.364 50.663
-14.152 52.465
-16.943 52.667
-16.5 53.526
-16.895 52.808
-17.335 54.154
-15.637 53.827
-12.983 53.828
-13.821 52.846
-14.049 51.684
-12.075 51.016
-13.859 50.626
-15.032 50.538
-15.282 49.785
-13.97 49.71
-13.184 50.001
-15.046 49.239
-13.752 48.849
-14.245 50.557
-14.083 47.503
-14.413 49.264
-13.215 49.637
-15.312 49.124
-14.433 50.629
-14.521 50.289
-14.332 51.149
-17.11 51.588
-14.232 50.093
-14.994 50.581
-14.031 51.233
-14.857 49.61
-15.34 49.08
-15.334 49.259
-14.75 48.281
-15.422 50.137
-14.498 50.594
-14.504 48.46
