# Supplementary material for: Anomalous diffusion and q-Weibull velocity distributions in epithelial cell migration
Source: PLoS One. 2017 Jul 10;12(7):e0180777. doi: 10.1371/journal.pone.0180777 (PMC5507264; doi:10.1371/journal.pone.0180777)
Supplement: S4 File — Individual trajectories of each cell over time for density of 1000 cel/cm2. (available in http://www.posfisicaaplicada.ufv.br/?pageid=2714). (ZIP) [file pone.0180777.s005.zip › 10000/trajetoria_9_densidade1000cel.dat]

0 0
-1.796 -1.369
0.116 0.654
-0.762 0.143
-2.618 -0.731
-4.149 -2.371
-0.801 -2.432
-1.556 -2.431
0.273 -0.979
-1.36 -1.384
-2.608 -0.793
-4.751 -3.25
-5.226 -1.72
-3.025 -2.97
-2.443 -1.173
-2.53 -1.315
-2.878 -1.645
-3.242 -1.566
-3.192 -2.581
-4.582 -0.597
-3.612 -0.777
-3.551 -0.716
-3.843 -0.411
-3.658 -3.039
-1.776 -1.989
1.035 -0.662
-3.309 -1.534
-2.836 -0.524
-2.273 -1.367
-2.457 -0.798
-3.034 -2.936
-0.243 -0.395
-0.483 -0.716
-3.09 -1.535
-1.717 -0.547
-1.105 -0.167
-1.112 0.325
0.827 0.572
4.109 2.029
4.82 2.138
3.512 -0.374
1.492 0.564
-0.309 0.879
1.922 2.753
2.378 2.716
3.187 2.209
2.739 2.834
1.361 1.585
0.377 0.502
-1.508 -0.045
-0.867 0.731
0.678 1.257
0.832 2.281
1.85 2.04
2.98 2.35
1.477 1.388
4.741 2.045
1.187 0.823
2.64 2.165
3.685 2.974
-0.208 1.702
0.996 2.386
2.697 3.194
2.216 1.163
2.277 0.862
2.816 1.151
3.2 0.893
3.231 2.166
2.598 0.884
1.559 0.455
5.363 1.168
4.565 0.902
6.546 1.225
3.049 -0.425
5.953 0.952
2.707 0.141
1.817 -0.343
2.221 -0.061
5.426 -0.17
5.042 0.084
2.757 -2.769
3.21 -2.864
-1.391 -4.487
-2.365 -5.372
-1.894 -5.259
-2.687 -7.163
-0.164 -4.996
2.214 -4.898
1.882 -6.987
0.356 -6.708
-2.201 -6.742
-1.666 -7.046
-1.491 -6.544
-0.451 -6.686
-0.211 -7.844
1.702 -8.329
-2.007 -9.93
-3.486 -10.408
-4.044 -10.907
-2.482 -11.636
-4.889 -11.71
-2.855 -10.841
-3.706 -10.607
-3.626 -10.714
0.431 -10.887
-3.336 -13.288
-3.069 -13.544
-1.074 -12.199
-3.874 -13.409
-3.043 -14.121
-4.418 -14.167
-1.106 -12.902
-3.323 -13.859
-4.245 -14.468
-5.452 -14.729
-4.025 -13.704
-7.386 -15.291
-5.523 -14.481
-3.932 -14.232
-3.241 -14.942
-3.061 -15.821
-3.816 -15.346
-7.075 -16.711
-10.217 -16.508
-8.559 -16.721
-8.874 -16.958
-8.42 -17.726
-6.495 -15.771
-5.997 -16.449
-8.994 -18.667
-5.983 -16.547
-7.282 -17.18
-10.68 -18.119
-12.735 -20.269
-13.039 -18.845
-10.636 -19.482
-12.054 -21.72
-9.22 -17.657
-8.715 -18.937
-7.981 -19.336
-15.128 -22.33
-15.016 -22.913
-14.976 -20.347
-14.31 -21.413
-17.036 -22.715
-14.785 -24.241
-15.494 -21.098
-17.939 -21.871
-21.411 -22.844
-20.963 -25.235
-18.363 -22.517
-17.132 -21.501
-19.145 -23.045
-15.861 -25.017
-15.716 -22.004
-11.589 -23.055
-12.135 -21.333
-12.23 -21.308
-14.213 -20.743
-19.439 -24.041
-18.535 -22.938
-19.421 -23.882
-18.536 -23.011
-17.088 -23.444
-19.038 -23.935
-18.245 -24.873
-22.519 -27.266
-20.798 -29.181
-19.52 -27.541
-20.765 -29.246
-22.082 -27.746
-19.184 -28.869
-19.207 -28.702
-22.996 -29.646
-24.402 -30.759
-24.254 -31.976
-26.06 -32.371
-25.968 -32.037
-26.566 -34.201
-27.551 -32.968
-25.308 -31.723
-27.874 -34.042
-27.635 -35.144
-30.608 -35.595
-28.248 -34.565
-33.638 -36.283
-35.9 -36.803
-33.425 -37.837
-35.54 -39.19
-32.025 -36.526
-33.275 -38.475
-32.264 -37.991
-33.909 -39.064
-34.476 -39.94
-36.053 -40.267
-34.979 -39.608
-31.733 -37.915
-32.069 -39.254
-33.111 -40.812
-30.976 -39.58
-32.719 -39.298
-32.502 -39.145
-34.026 -39.253
-34.339 -40.559
-33.056 -39.377
-35.119 -41.964
-34.237 -39.239
-33.945 -42.014
-33.931 -41.991
-33.72 -41.172
-30.895 -40.715
-33.092 -39.398
-33.609 -39.91
-32.225 -38.3
-30.792 -35.931
-30.388 -37.823
-29.213 -36.901
-30.203 -34.89
-30.078 -35.596
-33.216 -35.944
-33.199 -36.815
-32.479 -35.769
-32.24 -35.611
-31.001 -35.115
-31.569 -36.548
-34.088 -36.944
-37.261 -38.779
-40.315 -38.78
-38.94 -38.105
-38.41 -37.045
-40.49 -37.252
-38.506 -35.899
-38.112 -35.637
-39.757 -37.02
-41.563 -36.499
-41.432 -36.87
-42.256 -36.302
-40.272 -35.504
-41.919 -36.307
-42.366 -35.844
-43.84 -34.999
-41.658 -33.595
-40.738 -34.171
-40.517 -33.687
-42.252 -32.186
-40.105 -29.672
-42.094 -28.895
-42.375 -26.289
-44.847 -26.337
-44.736 -25.067
-45.605 -25.435
-46.581 -22.423
-46.477 -21.927
-47.146 -22.128
-47.158 -22.09
-48.139 -21.421
-46.435 -21.209
-48.593 -22.085
-46.464 -20.82
-47.533 -21.403
-47.543 -18.974
-45.984 -18.115
-47.73 -17.569
-49.68 -19.622
-46.5 -16.6
-47.811 -17.61
-47.762 -16.17
-48.839 -17.083
-48.044 -17.06
-45.4 -15.955
-46.918 -16.11
-44.266 -13.182
-45.17 -13.194
-45.002 -13.543
-46.896 -14.105
-45.433 -13.19
-45.926 -14.049
-45.018 -12.864
-45.309 -12.333
-45.449 -14.107
-42.609 -12.125
-43.556 -11.627
-41.074 -11.533
-42.935 -10.21
-42.635 -9.404
-40.827 -7.76
-40.887 -7.114
-40.11 -6.285
-38.822 -5.499
-36.221 -5.265
-38.003 -5.271
-36.263 -4.129
-36.346 -5.266
-35.318 -5.245
-36.477 -4.656
-37.759 -5.559
-38.184 -5.533
-36.936 -1.278
-35.612 -3.316
-33.582 -3.34
-34.816 -4.367
-34.315 -3.773
-32.604 -3.846
-33.02 -3.422
-33.811 -4.339
-35.424 -4.962
-35.063 -5.053
-34.947 -5.023
-35.065 -4.368
-33.215 -5.116
-31.577 -4.324
-31.5 -3.263
-30.122 -1.811
-31.215 -2.909
-29.835 -1.575
-29.309 -1.023
-30.13 -0.247
-27.541 0.197
-26.114 2.943
-23.178 3.618
-22.433 4.113
-22.291 4.272
-23.605 3.017
-26.218 2.41
-25.51 1.957
-25.195 2.457
-23.815 2.136
-24.434 2.541
-20.868 4.215
-21.632 3.402
-20.219 3.258
-19.625 3.2
-20.824 4.664
-16.748 6.301
-15.585 6.118
-15.636 6.66
-12.328 7.363
-14.487 7.905
-12.524 7.468
-10.956 8.098
-11.454 7.888
-10.87 8.689
-10.454 9.523
-10.249 10.097
-8.319 8.149
-8.291 8.979
-7.949 9.059
-5.347 10.205
-4.287 9.952
-4.46 9.556
-4.551 9.508
-3.457 10.108
-3.379 11.601
-4.229 10.988
-2.313 11.401
0.339 12.785
-0.752 11.456
1.681 13.21
2.073 13.803
5.208 13.738
