# Supplementary material for: Anomalous diffusion and q-Weibull velocity distributions in epithelial cell migration
Source: PLoS One. 2017 Jul 10;12(7):e0180777. doi: 10.1371/journal.pone.0180777 (PMC5507264; doi:10.1371/journal.pone.0180777)
Supplement: S4 File — Individual trajectories of each cell over time for density of 1000 cel/cm2. (available in http://www.posfisicaaplicada.ufv.br/?pageid=2714). (ZIP) [file pone.0180777.s005.zip › 10000/trajetoria_8_densidade1000cel.dat]

0 0
-1.059 -0.432
-2.331 -1.248
-4.45 -1.769
-7.563 -1.367
-7.16 -1.401
-9.225 -1.728
-11.527 -2.155
-12.696 -2.465
-7.99 -3.089
-9.148 -2.732
-10.796 -2.596
-12.884 -2.16
-11.895 -2.472
-13.193 -1.728
-13.448 -2.485
-15.303 -2.495
-13.463 -1.537
-15.803 -1.033
-16.343 -3.029
-16.147 -2.399
-17.318 -1.086
-17.872 -1.069
-18.56 -2.833
-19.554 -1.794
-19.096 -0.91
-19.962 -0.762
-21.543 -2.118
-22.565 -1.046
-22.218 -0.284
-23.89 0.889
-23.384 0.872
-24.381 -0.165
-24.364 0.799
-26.295 1.395
-24.656 1.196
-26.091 0.957
-26.692 0.597
-25.866 1.692
-25.928 0.418
-25.068 0.72
-26.925 1.049
-29.728 0.56
-30.266 1.333
-31.794 1.954
-30.802 0.727
-33.444 1.216
-31.137 2.722
-32.526 1.703
-34.667 1.534
-33.984 1.962
-34.649 3.246
-37.661 2.54
-37.096 2.842
-37.7 3.791
-37.607 4.459
-38.162 3.998
-34.143 3.556
-36.611 4.579
-37.853 2.482
-36.712 1.243
-41.361 2.632
-40.129 3.234
-42.72 3.699
-46.304 3.114
-45.882 3.643
-45 4.326
-43.989 4.959
-45.694 3.122
-44.378 4.318
-45.752 3.989
-48.028 5.179
-46.681 4.023
-48.856 4.618
-48.515 5.101
-48.812 3.378
-50.489 5.238
-50.839 4.526
-52.958 5.54
-55.302 5.719
-56.57 5.612
-56.131 5.338
-54.124 6.615
-54.457 6.233
-54.981 6.066
-55.276 6.161
-54.682 5.311
-55.265 6.592
-53.695 6.686
-53.063 5.954
-54.182 5.441
-55.998 5.923
-52.895 5.804
-52.826 5.816
-54.465 6.251
-56.594 6.526
-54.488 7.383
-53.011 6.206
-52.739 5.456
-53.79 5.547
-54.775 5.486
-51.344 5.017
-52.608 5.932
-49.389 5.154
-50.405 6.157
-49.089 6.178
-48.317 6.906
-49.433 6.016
-46.713 6.418
-44.894 6.072
-46.365 6.431
-44.792 5.709
-45.929 6.741
-46.819 6.544
-47.816 6.555
-48.781 6.526
-48.379 7.21
-48.418 6.602
-49.596 6.566
-49.887 6.201
-50.184 5.96
-49.381 6.408
-48.17 6.025
-50.153 6.56
-48.088 5.842
-50.501 6.754
-47.201 7.103
-47.427 6.387
-43.699 6.477
-44.814 5.834
-44.315 5.084
-42.096 6.159
-43.65 5.895
-43.273 6.029
-41.166 5.273
-40.408 3.949
-42.443 5.403
-40.824 4.745
-38.573 4.457
-38.684 5.396
-39.533 4.377
-37.145 4.161
-38.37 4.488
-37.397 4.775
-36.363 4.496
-36.027 3.075
-36.251 3.585
-36.055 3.101
-35.412 2.028
-34.586 2.704
-35.164 1.245
-34.858 0.555
-33.894 0.756
-33.761 -0.759
-33.513 -1.339
-32.116 -0.663
-33.14 0.314
-34.306 -0.221
-33.443 -2.045
-33.057 -2.894
-32.622 -1.412
-33.217 -1.421
-31.087 -2.927
-30.228 -3.153
-28.919 -0.742
-29.427 -2.165
-28.559 -1.932
-25.563 -2.615
-26.997 -3.917
-26.485 -3.811
-23.426 -3.004
-24.16 -3.099
-23.209 -4.551
-23.229 -4.75
-22.263 -7.14
-22.723 -5.261
-21.699 -5.976
-20.991 -5.669
-20.672 -4.999
-18.892 -7.422
-18.831 -6.856
-19.92 -7.3
-20.097 -7.641
-17.977 -9.3
-17.775 -9.878
-15.417 -8.568
-17.445 -8.125
-17.01 -9.316
-17.892 -9.123
-14.371 -9.475
-14.244 -10.361
-14.293 -8.75
-11.795 -8.19
-11.918 -6.18
-9.155 -6.717
-7.162 -6.267
-8.382 -6.752
-9.508 -6.22
-7.999 -6.492
-7.627 -6.277
-8.44 -6.717
-6.668 -7.719
-6.752 -7.448
-6.61 -7.105
-3.775 -9.53
-4.947 -7.663
-5.213 -8.674
-4.311 -9.926
-3.491 -9.856
-4.122 -9.341
-3.08 -9.339
-3.98 -8.65
-3.669 -8.731
-3.739 -6.845
-3.965 -8.028
-2.524 -8.822
-1.603 -9.833
-1.782 -9.895
-1.977 -9.217
-3.011 -6.584
-2.475 -8.177
-2.059 -10.058
-0.856 -10.221
-0.874 -9.074
0.072 -9.59
2.203 -11.368
1.871 -11.085
1.544 -10.718
3.532 -11.935
6.291 -11.806
5.037 -12.99
5.058 -11.299
5.427 -11.912
6.183 -11.589
7.748 -12.557
6.339 -12.264
7.257 -12.461
8.03 -12.074
7.414 -12.092
7.135 -11.335
6.111 -13.891
8.8 -14.581
7.516 -14.401
8.331 -12.32
7.312 -11.631
8.803 -12.553
7.429 -12.223
6.485 -10.277
7.963 -11.13
9.993 -9.694
10.187 -12.257
8.211 -11.748
8.728 -11.601
10.503 -10.902
6.707 -10.152
4.775 -10.029
5.62 -10.749
5.858 -11.742
3.225 -10.25
2.183 -10.724
4.67 -11.025
2.907 -10.224
2.874 -10.199
6.404 -9.401
4.671 -8.995
5.969 -8.492
6.879 -7.906
6.359 -6.767
9.673 -7.153
8.224 -5.383
9.394 -5.396
9.304 -5.027
9.166 -5.931
10.716 -4.909
13.347 -4.69
10.325 -4.916
15.098 -5.186
13.676 -4.547
15.531 -3.59
17.48 -4.549
17.541 -3.806
17.403 -4.044
18.102 -4.269
19.627 -5.076
21.027 -4.01
19.012 -3.785
20.383 -2.143
19.855 -2.528
20.188 -1.834
22.268 -2.559
21.428 -2.324
23.542 -3.136
21.013 -1.675
21.992 -1.805
18.469 -1.637
21.945 -0.547
22.014 -1.742
20.762 -1.208
20.543 -2.326
22.615 -3.526
20.498 -1.957
22.986 -1.124
22.45 0.186
20.986 1.538
21.705 -0.062
16.513 -1.827
17.651 -1.677
19.491 -2.345
15.463 -2.525
17.064 -2.649
15.407 -2.87
14.266 -4.107
15.966 -2.432
15.262 -2.517
14.36 -3.504
11.836 -3.991
11.678 -3.317
11.097 -2.673
9.475 -3.133
8.406 -3.673
6.965 -2.611
8.216 -3.237
5.715 -2.288
5.292 0.395
4.503 -0.84
4.996 -0.943
-0.435 -12.057
2.339 2.349
2.851 1.904
3.551 -1.093
1.479 -1.078
3.067 -2.001
-0.011 -0.239
-0.974 -1.844
-1.297 -0.444
-2.093 -2.228
-2.688 -0.029
-4.741 -3.166
-3.847 -2.869
-4.42 -1.119
-4.092 -3.894
-3.524 -3.149
-3.959 -5.084
-2.571 -3.787
-5.793 -4.593
-4.87 -5.439
-5.55 -8.743
-0.05 -7.303
-3.097 -7.352
-1.343 -8.147
-1.789 -9.104
-2.23 -9.668
-0.349 -10.361
1.032 -11.059
1.2 -9.303
3.138 -11.086
4.184 -11.076
5.077 -11.82
4.139 -11.273
4.75 -11.123
