# Supplementary material for: Anomalous diffusion and q-Weibull velocity distributions in epithelial cell migration
Source: PLoS One. 2017 Jul 10;12(7):e0180777. doi: 10.1371/journal.pone.0180777 (PMC5507264; doi:10.1371/journal.pone.0180777)
Supplement: S4 File — Individual trajectories of each cell over time for density of 1000 cel/cm2. (available in http://www.posfisicaaplicada.ufv.br/?pageid=2714). (ZIP) [file pone.0180777.s005.zip › 10000/trajetoria_7_densidade1000cel.dat]

0 0
-0.188 0.553
-0.214 0.261
1.226 -0.572
0.29 1.459
2.445 1.283
2.295 1.138
1.526 2.565
3.6 0.644
5.53 2.548
6.76 -0.424
4.439 1.585
9.7 -0.874
2.955 -1.415
7.325 -0.796
8.4 -2.489
6.695 -1.658
7.696 -3.268
7.948 -5.611
10.035 -5.588
12.05 -6.562
12.086 -8.983
15.488 -11.845
15.869 -10.01
15.67 -9.438
17.168 -10.544
15.228 -9.139
16.243 -9.426
17.507 -11.339
20.914 -5.93
17.037 -10.142
18.199 -12.726
20.591 -15.629
21.703 -15.066
20.072 -15.671
20.036 -15.7
19.724 -14.729
17.802 -15.031
18.261 -14.415
21.611 -16.244
20.271 -16.156
22.277 -16.805
23.915 -18.205
23.127 -16.668
23.001 -20.86
21.41 -19.967
22.131 -20.338
24.965 -21.803
23.552 -20.691
21.719 -20.477
21.722 -22.602
23.798 -20.625
21.585 -21.787
23.218 -21.856
23.823 -23.565
21.346 -23.783
22.974 -23.294
21.563 -24.269
21.405 -24.352
19.964 -24.753
19.404 -25.763
20.376 -25.095
18.379 -24.326
18.304 -25.305
18.817 -25.95
19.427 -26.481
19.478 -25.09
19.262 -27.555
20.506 -28.916
21.602 -29.672
20.579 -28.65
20.589 -28.934
21.443 -29.122
20.012 -29.68
19.731 -30.03
18.583 -25.483
19.578 -26.883
19.191 -25.762
17.489 -24.373
18.273 -22.96
18.126 -23.878
17.336 -23.971
16.069 -23.206
16.729 -22.293
17.438 -22.134
17.034 -23.189
17.685 -23.339
16.28 -23.347
14.807 -22.958
17.741 -24.024
17.607 -22.218
18.16 -23.485
18.702 -24.356
20.162 -23.558
20.399 -24.718
19.675 -22.964
20.086 -25.018
20.184 -26.231
22.365 -24.704
22.289 -25.909
23.191 -25.016
23.406 -25.849
22.467 -24.714
23.928 -24.862
22.817 -25.017
23.204 -24.042
23.362 -25.053
23.581 -25.974
24.534 -25.339
22.467 -22.195
23.058 -23.186
22.084 -23.821
22.467 -22.231
20.186 -18.073
24.315 -20.568
23.931 -23.391
24.741 -20.135
24.899 -19.009
27.642 -22.71
28.09 -23.983
26.327 -19.212
27.647 -19.64
26.934 -19.674
26.437 -16.607
26.265 -16.759
26.022 -17.067
25.918 -17.594
28.222 -17.607
28.715 -17.86
30.896 -20.097
30.179 -20.294
26.772 -17.782
27.03 -17.787
27.951 -18.077
27.605 -16.458
28.846 -17.133
30.355 -16.506
29.039 -15.379
28.87 -16.401
31.227 -13.066
29.721 -16.243
30.847 -14.327
30.457 -13.446
29.966 -14.555
30.41 -14.768
33.523 -13.504
31.673 -13.14
30.761 -12.071
32.524 -12.146
30.724 -10.4
31.246 -11.583
28.564 -11.142
29.651 -9.394
29.637 -9.022
32.998 -8.156
32.388 -8.561
32.604 -7.081
31.872 -7.389
31.404 -6.837
31.159 -6.313
33.024 -6.252
30.472 -6.111
30.297 -4.857
30.564 -4.105
28.981 -4.695
27.529 -3.644
27.303 -4.967
28.062 -4.103
27.814 -3.425
29.405 -3.641
29.119 -2.772
28.789 -2.36
27.136 -4.155
28.942 -3.239
28.753 -2.63
29.719 -3.224
30.771 -4.327
30.049 -4.362
31.942 -3.434
32.183 -3.25
32.762 -4.551
33.36 -3.133
32.293 -4.6
34.733 -3.467
34.699 -5.214
34.93 -4.651
33.742 -5.12
33.871 -3.917
35.832 -3.74
37.356 -3.102
40.115 -1.421
41.1 -0.963
41.921 -1.614
41.869 -3.532
40.769 -3.088
41.993 -3.733
41.22 -3.233
42.136 -2.285
40.333 -2.331
40.934 -3.645
40.934 -3.645
40.83 -4.335
40.384 -3.956
41.785 -3.687
41.934 -3.617
39.865 -3.828
42.31 -3.543
48.031 -3.413
45.832 -3.2
44.636 -2.767
45.162 -2.934
46.105 -1.005
44.139 -1.887
45.646 -1.138
43.2 -2.16
43.625 -1.423
44.345 -0.122
43.827 -0.717
42.405 -0.823
43.702 0.251
43.39 0.002
42.983 -0.904
44.168 -0.125
41.978 -2.06
42.175 0.485
40.163 -0.361
41.138 -2.161
40.887 -0.699
37.87 -1.542
38.444 -1.562
38.556 -1.045
36.26 1.327
35.751 0.442
34.764 -0.525
32.588 1.325
34.572 0.728
30.498 1.032
29.379 0.066
26.373 0.75
27.959 0.913
26.902 -0.727
24.093 -1.583
23.593 -0.784
21.76 -0.746
19.853 -1.905
20.027 -1.619
18.824 -1.27
17.961 -0.829
14.206 -1.441
14.497 -1.428
12.054 -2.017
11.196 -1.938
11.276 -0.855
8.422 -1.694
5.364 0.023
4.15 -1.262
1.29 -0.686
-1.421 -1.716
-2.611 -2.439
-1.619 -3.404
-4.463 -2.556
-5.362 -2.79
-8.459 -0.947
-11.231 -2.263
-12.417 -4.15
-11.797 -4.856
-10.953 -5.883
-11.635 -5.479
-11.35 -6.452
-12.307 -7.956
-13.271 -6.887
-12.1 -7.281
-13.262 -6.972
-15.351 -6.695
-14.807 -7.794
-15.791 -7.576
-15.877 -5.478
-15.488 -7.38
-15.262 -6.573
-15.536 -6.264
-17.828 -8.311
-17.273 -8.973
-18.479 -6.909
-19.069 -7.121
-18.014 -5.796
-18.883 -5.852
-15.776 -5.996
-20.705 -5.108
-19.284 -5.98
-17.195 -5.341
-17.838 -6.292
-18.371 -7.633
-16.43 -4.72
-14.939 -4.779
-14.961 -5.199
-15.035 -5.203
-13.528 -6.235
-11.952 -6.659
-9.055 -6.686
-8.442 -6.703
-10.004 -6.727
-9.806 -7.593
-8.314 -6.745
-10.319 -6.213
-8.976 -6.769
-8.478 -6.82
-7.112 -7.584
-6.464 -8.335
-8.24 -7.832
-6.841 -8.118
-7.06 -8.326
-9.084 -9.077
-6.847 -9.724
-5.211 -10.438
-5.779 -11.356
-6.416 -11.494
-5.515 -10.985
-7.343 -10.906
-4.618 -11.856
-6.45 -9.67
-6.997 -10.086
-7.556 -10.625
-5.384 -11.161
-4.622 -11.076
-4.945 -11.645
-5.513 -10.92
-5.44 -10.87
-1.701 -11.151
-1.908 -10.917
-3.724 -12.372
-1.853 -11.885
-1.965 -11.548
-3.921 -10.868
-3.024 -11.474
-3.422 -11.534
-1.896 -11.11
-2.609 -11.939
-6.207 -10.661
-6.6 -11.536
-6.229 -11.373
-8.411 -13.084
-8.134 -11.35
-8.665 -10.617
-9.172 -10.709
-5.81 -10.689
-10.054 -11.958
-10.96 -10.812
-10.96 -10.812
-7.686 -11.101
-7.746 -8.227
-10.859 -9.941
-10.74 -10.627
-10.181 -11.244
-9.688 -11.493
-9.543 -11.451
-10.095 -10.35
-10.472 -10.706
-10.657 -10.182
-12.865 -9.805
-11.331 -9.722
