# Supplementary material for: Anomalous diffusion and q-Weibull velocity distributions in epithelial cell migration
Source: PLoS One. 2017 Jul 10;12(7):e0180777. doi: 10.1371/journal.pone.0180777 (PMC5507264; doi:10.1371/journal.pone.0180777)
Supplement: S4 File — Individual trajectories of each cell over time for density of 1000 cel/cm2. (available in http://www.posfisicaaplicada.ufv.br/?pageid=2714). (ZIP) [file pone.0180777.s005.zip › 10000/trajetoria_6_densidade1000cel.dat]

0 0
-0.884 0.116
-0.589 0.884
-2.039 0.97
-2.945 0.722
-5.481 0.175
-5.253 -0.397
-2.983 -0.388
-5.417 -0.719
-7.617 0.117
-7.133 -1.454
-5.853 -1.187
-9.424 -1.914
-8.95 2.086
-8.452 -0.251
-8.916 -1.327
-9.402 -3.217
-11.87 -2.907
-12.035 0.038
-12.081 -1.207
-12.912 -1.642
-14.905 -2.765
-16.836 -5.568
-18.543 -7.832
-17.341 -6.815
-17.978 -5.108
-19.149 -6.218
-20.755 -7.446
-20.413 -7.163
-20.263 -6.207
-20.052 -7.836
-22.303 -7.194
-24.091 -6.449
-24.181 -7.445
-24.037 -9.897
-24.42 -9.517
-26.148 -8.5
-26.72 -9.524
-26.93 -11.096
-27.003 -12.679
-27.514 -12.505
-28.476 -13.538
-29.872 -12.448
-32.974 -11.678
-34.292 -11.447
-35.171 -10.435
-34.184 -10.641
-34.202 -14.283
-34.696 -15.821
-34.727 -15.746
-35.108 -17.572
-37.66 -17.95
-38.021 -18.401
-39.298 -17.976
-40.561 -17.924
-39.205 -20.025
-39.185 -23.346
-38.303 -22.938
-37.451 -23.443
-39.141 -23.728
-38.753 -26.016
-40.551 -25.749
-41.693 -25.922
-42.878 -26.079
-42.973 -27.054
-42.163 -26.801
-41.378 -26.829
-42.3 -28.011
-43.146 -28.195
-42.919 -29.985
-43.038 -30.645
-45.054 -32.578
-44.962 -33.957
-45.194 -36.214
-46.319 -36.244
-45.572 -41.348
-46.387 -41.057
-47.591 -40.388
-48.167 -40.184
-48.437 -42.135
-50.028 -42.812
-50.034 -42.972
-49.671 -45.353
-49.395 -48.897
-51.16 -48.308
-52.488 -50.529
-49.701 -50.25
-52.451 -48.573
-52.507 -48.782
-53.411 -52.12
-52.658 -53.136
-53.045 -53.03
-52.946 -53.758
-53.366 -54.499
-54.488 -54.86
-55.524 -56.223
-56.389 -56.05
-55.548 -58.343
-55.088 -58.562
-57.169 -60.266
-60.424 -60.989
-59.237 -62.815
-59.994 -63.522
-60.32 -64.567
-60.794 -65.111
-61.606 -65.495
-62.588 -67.146
-65.248 -67.518
-64.836 -66.568
-66.872 -66.962
-66.842 -68.004
-65.037 -70.719
-66.893 -70.875
-66.246 -71.376
-69.149 -71.819
-69.271 -71.794
-72.028 -72.765
-70.195 -73.299
-69.519 -75.08
-69.474 -76.043
-70.123 -76.811
-75.071 -77.019
-73.627 -76.74
-74.934 -76.405
-75.779 -76.298
-79.026 -81.369
-79.694 -80.31
-79.146 -81.93
-78.762 -84.305
-78.741 -84.395
-76.892 -85.677
-80.964 -86.69
-82.601 -88.071
-86.027 -87.886
-85.576 -90.232
-82.31 -88.836
-83.067 -89.497
-80.708 -89.628
-82.274 -89.86
-81.961 -88.848
-81.553 -87.866
-81.625 -87.261
-80.062 -87.48
-81.425 -88.898
-81.343 -88.942
-77.628 -88.332
-75.038 -82.922
-73.376 -83.244
-73.063 -83.202
-69.089 -77.794
-69.344 -77.453
-65.558 -74.71
-64.894 -74.622
-64.327 -75.118
-62.654 -73.321
-59.503 -70.597
-58.985 -71.272
-57.155 -67.515
-55.326 -68.048
-56.031 -67.847
-52.106 -63.976
-51.659 -64.147
-49.493 -63.067
-48.25 -61.758
-46.946 -60.978
-47.573 -61.529
-43.702 -57.624
-42.962 -56.634
-41.135 -55.358
-43.287 -56.859
-43.377 -57.78
-40.003 -56.338
-40.957 -55.511
-38.017 -53.727
-37.975 -54.427
-37.36 -53.987
-38.112 -53.952
-34.093 -49.91
-32.09 -47.267
-30.968 -47.116
-30.862 -48.324
-27.398 -46.153
-27.458 -46.628
-28.621 -46.825
-28.269 -44.813
-26.248 -43.254
-23.138 -40.969
-21.685 -38.572
-19.132 -35.937
-17.963 -32.917
-16.68 -31.964
-14.946 -29.359
-14.164 -28.848
-14.57 -26.968
-12.3 -26.795
-8.644 -22.508
-9.724 -24.594
-8.786 -24.161
-9.317 -22.947
-8.832 -22.027
-7.684 -22.134
-9.165 -23.063
-7.907 -20.085
-6.821 -18.945
-6.248 -19.21
-5.479 -17.22
-3.742 -15.614
-0.576 -12.438
-2.565 -12.699
-3.569 -13.701
-2.882 -11.38
-3.86 -10.49
-1.469 -6.569
-2.533 -8.571
-1.338 -7.225
0.313 -6.714
-0.051 -7.797
2.26 -5.468
3.366 -5.203
4.036 -5.774
5.197 -3.682
6.438 -3.298
4.913 -5.017
5.477 -4.876
5.912 -4.511
7.063 -2.369
8.421 -0.944
8.459 -1.799
9.248 -0.78
9.221 -0.809
14.306 2.363
12.01 0.138
13.709 2.231
12.553 2.884
12.319 0.736
13.366 1.856
15.191 4.114
13.822 3.51
15.143 3.869
14.422 2.133
16.115 3.365
16.937 3.496
16.49 3.959
17.161 4.311
18.871 5.3
18.108 6.143
18.971 5.844
17.86 4.859
19.038 4.939
20.222 5.895
18.976 4.035
19.134 5.607
20.466 6.424
21.839 5.155
21.408 4.953
23.479 5.203
20.985 4.01
24.516 4.272
23.39 4.994
22.992 5.548
25.591 5.079
27.136 6.169
24.305 3.814
26.389 4.316
26.714 4.273
25.34 3.293
26.106 3.893
26.56 3.45
25.476 5.505
26.213 5.256
25.254 5.468
25.36 5.621
23.452 4.075
23.789 3.436
24.183 4.267
20.08 4.303
20.605 3.833
21.17 4.139
19.522 3.776
19.14 3.63
20.584 4.601
22.31 2.029
22.304 2.431
18.825 1.879
21.252 2.694
20.814 2.549
19.029 3.456
18.162 2.518
15.801 2.645
17.625 2.341
15.745 1.168
16.44 2.336
12.928 -1.93
12.903 -0.189
12.415 0.835
16.431 -0.402
14.867 -0.836
13.131 -1.683
15.717 -1.336
12.263 -0.046
13.239 1.321
10.934 0.747
10.911 0.676
12.602 2.037
8.949 2.107
8.892 0.759
8.323 0.577
11.182 -1.228
10.041 -0.194
8.308 -1.833
4.157 -3.245
3.902 -5.401
3.307 -2.919
2.625 -3.419
5.067 -1.482
2.947 -1.474
0.914 -0.563
-0.864 -1.654
-0.882 -3.259
-1.34 -5.04
-1.568 -5.136
-3.491 -5.655
-2.488 -4.362
-4.818 -5.499
-3.816 -5.558
-4.41 -3.253
-6.046 -2.204
-4.473 -3.478
-6.448 -1.347
-3.526 -1.394
-3.322 -3.467
-2.129 -3.086
-4.018 -7.019
-3.681 -6.163
-3.023 -9.792
-2.628 -8.608
-2.057 -11.296
-2.159 -9.676
-0.758 -12.338
0.612 -12.513
-2.816 -12.784
-1.611 -12.572
0.479 -12.985
3.277 -12.048
6.112 -10.251
7.701 -10.404
7.207 -11.084
9.645 -12.206
8.562 -12.183
8.223 -11.23
8.647 -10.807
7.899 -9.793
8.608 -10.486
9.685 -11.603
10.601 -12.451
11.973 -11.815
12.113 -15.217
10.52 -14.994
11.488 -16.542
13.57 -16.03
