# Supplementary material for: Anomalous diffusion and q-Weibull velocity distributions in epithelial cell migration
Source: PLoS One. 2017 Jul 10;12(7):e0180777. doi: 10.1371/journal.pone.0180777 (PMC5507264; doi:10.1371/journal.pone.0180777)
Supplement: S4 File — Individual trajectories of each cell over time for density of 1000 cel/cm2. (available in http://www.posfisicaaplicada.ufv.br/?pageid=2714). (ZIP) [file pone.0180777.s005.zip › 10000/trajetoria_5_densidade1000cel.dat]

0 0
0.704 -0.692
0.803 -0.204
3.069 2.485
-0.187 2.186
0.257 3.986
0.05 3.177
0.639 7.296
0.946 7.042
3.053 7.1
3.615 9.005
4.042 8.186
5.512 7.09
4.963 9.456
4.913 10.58
5.962 9.97
4.802 10.041
2.793 11.592
3.991 12.207
6.057 13.508
5.707 13.298
7.354 13.332
8.245 14.293
8.711 14.424
8.814 15.481
8.587 15.87
10.47 17.106
10.456 16.81
9.908 17.862
10.408 19.643
11.552 21.156
10.881 21.913
10.883 23.489
12.73 24.886
12.258 26.519
11.935 28.147
11.45 28.779
12.3 30.975
13.45 30.75
13.25 31.744
14.5 30.756
15.336 32.408
13.814 34.185
14.837 34.749
16.115 35.649
18.236 36.851
16.438 37.645
16.811 37.669
18.358 38.491
19.336 38.577
18.218 38.227
19.241 39.223
20.229 39.538
21.037 40.914
21.212 41.078
21.766 41.001
22.978 42.537
23.051 42.732
22.489 43.561
23.669 44.977
25.066 45.346
23.499 46.867
24.528 48.199
25.286 49.106
24.218 50.874
25.287 49.131
27.433 51.128
28.016 51.077
26.988 53.15
27.126 54.909
27.04 52.377
28.389 55.729
28.75 56.154
29.806 56.608
29.938 57.279
31.938 59.133
31.017 58.973
31.924 60.698
29.794 63.098
30.189 60.406
30.389 60.937
30.212 63.653
30.226 64.691
30.46 65.782
31.438 64.842
32.454 67.008
32.661 66.988
32.313 69.252
32.252 70.186
34.374 68.052
33.662 68.756
34.271 68.899
35.836 70.933
35.774 72.437
34.812 74.299
36.793 69.548
37.851 71.916
35.848 73.253
37.765 74.156
36.074 75.95
35.961 74.942
36.387 77.373
41.23 73.986
42.238 76.848
39.486 78.398
39.5 79.439
36.879 83.371
39.745 81.034
37.833 82.251
37.572 84.195
35.009 85.137
37.275 85.457
35.475 88.188
34.766 89.26
35.165 87.113
33.826 90.602
34.54 90.623
32.076 93.022
35.468 90.856
32.714 95.1
30.329 97.762
30.185 99.75
29.225 101.588
24.04 103.347
23.174 105.04
23.291 105.475
23.374 106.368
21.375 108.925
25.212 107.735
22.887 108.896
23.668 109.106
19.147 110.333
17.005 114.041
16.301 113.211
15.485 114.71
15.201 116.243
15.999 115.343
14.33 116.786
11.335 120.984
12.452 122.883
11.605 122.754
10.022 124.248
10.385 123.662
8.428 126.857
8.866 126.19
9.428 128.499
9.505 129.144
8.412 129.286
7.246 132.254
7.408 132.686
7.486 131.927
6.423 135.356
5.228 135.162
3.772 135.763
3.032 136.152
3.505 136.521
3.519 138.189
1.182 138.779
1.802 135.681
-0.533 141.154
-1.41 141.318
-2.662 140.921
-1.765 142.185
-3.071 142.607
-0.995 144.352
-3.905 145.108
-5.014 145.166
-5.203 146.361
-5.058 147.464
-7.752 147.915
-10.402 147.849
-12.674 148.846
-12.583 149.224
-12.896 149.35
-13.536 149.162
-15.516 149.575
-18.087 151.087
-20.343 152.119
-22.255 153.082
-23.508 153.256
-25.503 152.178
-24.438 152.787
-25.639 153.894
-28.025 153.853
-31.335 153.614
-34.318 153.604
-35.985 153.331
-39.29 152.547
-37.978 154.486
-40.821 154.126
-41.891 154.809
-41.542 156.699
-43.196 156.948
-45.388 157.617
-46.869 156.877
-48.61 156.407
-52.436 155.607
-53.35 156.188
-53.652 156.317
-55.799 156.217
-55.659 155.675
-57.203 154.078
-59.41 154.109
-60.102 155.324
-61.693 155.056
-63.737 153.698
-64.782 153.474
-67.339 150.945
-67.126 150.705
-68.202 149.439
-67.924 149.655
-70.849 147.839
-71.605 146.4
-72.385 146.846
-74.311 144.499
-76.306 143.89
-78.107 143.222
-78.923 142.949
-78.49 142.149
-80.935 138.906
-81.168 138.659
-82.772 136.176
-83.404 137.039
-85.346 135.195
-87.293 134.278
-87.398 132.802
-87.648 132.417
-89.775 131.726
-90.142 131.223
-92.273 129.564
-92.993 130.835
-94.328 129.807
-94.392 127.595
-95.698 127.132
-97.092 126.806
-98.182 124.873
-98.09 123.321
-98.912 124.344
-99.858 123.127
-100.352 121.722
-100.428 120.932
-100.516 118.188
-102.199 117.917
-101.866 116.946
-103.132 116.429
-102.918 116.358
-103.895 113.664
-105.267 112.55
-106.054 113.366
-108.312 112.745
-108.872 112.603
-110.134 111.658
-109.95 109.556
-109.192 107.009
-111.565 103.877
-113.334 104.384
-114.102 102.558
-115.712 102.276
-116.899 99.583
-115.629 98.756
-117.102 96.442
-116.628 94.826
-114.876 96.649
-117.103 93.833
-119.987 94.05
-119.773 93.235
-120.153 90.822
-121.13 90.6
-120.167 87.406
-120.632 86.269
-121.303 85.323
-121.117 87.594
-121.508 84.386
-120.835 80.36
-122.647 84.399
-123.714 80.801
-121.97 80.455
-123.574 78.565
-124.465 78.416
-122.194 77.241
-122.992 76.829
-122.766 73.593
-122.296 74.093
-121.959 73.941
-121.465 70.88
-120.841 68.823
-119.412 67.253
-118.483 69.093
-115.804 68.181
-115.115 67.346
-116.685 67.264
-116.156 65.222
-114.825 64.2
-112.98 62.536
-110.402 63.527
-111.481 63.593
-112.892 62.444
-112.659 62.66
-112.034 61.571
-111.09 61.22
-109.479 59.753
-106.363 57.393
-102.786 56.295
-104.884 57.205
-104.566 57.741
-103.278 56.581
-103.658 56.229
-100.305 54.004
-101.293 54.071
-95.913 54.328
-96.242 53.27
-93.463 51.671
-95.27 51.774
-93.201 49.881
-94.675 48.433
-93.244 48.935
-89.982 48.766
-91.018 48.637
-86.308 46.886
-85.72 48.149
-83.614 48.072
-83.938 47.744
-80.716 45.597
-80.292 46.362
-80.938 40.537
-80.731 41.249
-81.734 46.647
-76.775 45.497
-79.652 39.245
-76.149 37.719
-73.757 37.683
-74.558 38.42
-73.639 38.743
-73.941 38.23
-68.333 41.213
-68.313 42.145
-68.378 42.562
-65.77 40.394
-65.84 44.472
-65.771 42.849
-68.45 41.271
-66.39 39.489
-65.707 39.612
-65.218 39.221
-66.726 41.716
-63.531 40.971
-65.189 41.738
-63.801 39.839
-65.894 42.151
-66.632 44.172
-60.954 39.868
-58.429 40.104
-59.322 40.542
-58.174 39.604
-57.967 39.657
-60.867 42.839
-56.666 37.983
-54.03 40.118
-50.358 41.652
-48.721 42.222
