# Supplementary material for: Anomalous diffusion and q-Weibull velocity distributions in epithelial cell migration
Source: PLoS One. 2017 Jul 10;12(7):e0180777. doi: 10.1371/journal.pone.0180777 (PMC5507264; doi:10.1371/journal.pone.0180777)
Supplement: S4 File — Individual trajectories of each cell over time for density of 1000 cel/cm2. (available in http://www.posfisicaaplicada.ufv.br/?pageid=2714). (ZIP) [file pone.0180777.s005.zip › 10000/trajetoria_3_densidade1000cel.dat]

0 0
-0.956 0.561
-1.4 -1.305
0.789 -0.297
0.556 -0.018
1.064 -0.672
0.158 0.131
-0.031 -0.365
1.524 -0.319
0.964 -0.511
-0.293 -0.268
0.705 -0.837
0.879 -0.12
-0.732 -1.153
-0.593 -0.709
0.417 -0.258
0.271 -0.23
1.163 -1.923
1.058 -1.401
1.164 -1.067
0.88 -0.67
0.526 -1.522
0.636 -0.537
1.852 -0.757
0.766 -2.109
0.291 -0.562
-0.436 -0.466
0.448 -1.867
0.72 -0.691
0.829 -2.919
0.714 -2.431
1.077 -1.526
0.493 -2.124
-0.89 -1.617
0.984 -0.773
0.311 -2.058
0.493 -2.382
1.032 -2.605
2.15 -2.606
1.759 -4.474
0.799 -2.58
0.095 -2.326
1.087 -2.055
0.237 -2.709
-0.201 -2.673
0.862 -3.092
2.296 -3.792
1.382 -3.786
2.055 -4.224
1.961 -3.907
1.773 -4.069
1.285 -2.762
1.78 -3.505
1.651 -3.559
2.111 -2.206
2.251 -4.322
3.726 -4.995
2.646 -4.267
1.671 -4.198
2.252 -3.9
2.253 -5.17
2.519 -4.512
2.535 -5.857
3.694 -6.858
3.319 -6.082
2.737 -6.501
3.705 -5.921
3.181 -6.686
3.884 -7.773
4.262 -6.912
5.344 -7.942
4.732 -7.559
4.118 -6.591
4.508 -7.973
5.426 -8.421
5.701 -8.392
5.139 -8.347
5.288 -9.724
5.496 -10.729
5.654 -10.22
5.5 -9.813
6.673 -10.526
6.415 -11.125
7.278 -11.618
7.279 -12.295
7.224 -11.729
6.811 -11.695
6.231 -11.43
7.317 -13.521
7.942 -12.839
8.697 -12.99
8.495 -12.997
8.062 -14.985
7.21 -17.133
8.536 -15.659
8.735 -16.174
9.483 -16.572
9.723 -17.221
8.143 -16.742
8.565 -18.235
8.543 -17.361
8.935 -18.006
8.425 -17.332
9.289 -17.907
10.191 -17.961
9.535 -19.797
10.231 -20.008
10.4 -21.596
8.072 -21.114
9.631 -19.976
8.6 -19.641
9.869 -19.22
9.791 -18.25
9.852 -19.746
9.279 -20.799
9.567 -19.841
9.324 -21.591
9.805 -21.711
10.25 -22.455
11.567 -22.687
10.35 -21.58
9.084 -22.345
7.273 -21.509
7.797 -21.317
7.785 -22.587
8.544 -22.781
8.695 -23.68
8.894 -23.435
10.11 -24.137
10.225 -23.797
9.604 -25.198
8.595 -24.018
10.15 -26.067
8.763 -24.83
8.734 -24.357
8.855 -25.068
9.983 -26.586
9.535 -25.116
10.289 -24.734
9.975 -23.989
10.163 -24.145
10.104 -24.748
10.632 -25.037
10.231 -26.425
9.196 -25.677
10.286 -27.864
9.984 -27.967
9.692 -25.778
9.762 -26.361
10.112 -25.399
9.591 -26.1
10.565 -25.536
11.99 -26.48
12.224 -27.317
12.075 -27.869
12.98 -29.08
12.977 -28.957
12.941 -29.551
13.078 -27.637
13.029 -28.314
12.471 -27.315
13.762 -27.978
12.775 -27.524
13.001 -27.314
13.221 -28.981
13.839 -29.209
13.537 -28.941
13.324 -30.487
12.914 -30.389
13.253 -30.255
13.043 -31.547
13.502 -28.757
13.945 -30.106
13.969 -29.755
12.986 -31.961
12.914 -31.605
12.958 -32.341
13.777 -33.889
13.691 -32.354
13.889 -32.328
13.62 -32.917
15.296 -33.589
14.86 -33.024
14.553 -34.224
14.388 -33.822
14.634 -34.317
15.992 -36.51
14.136 -35.886
15.767 -35.044
14.859 -35.6
14.122 -35.796
13.869 -36.107
14.445 -37.364
13.943 -35.75
15.218 -30.445
15.161 -30.548
16.289 -30.393
15.201 -31.155
14.685 -30.898
15.265 -33.109
16.038 -33.339
14.755 -36.342
15.514 -37.573
15.557 -35.497
14.228 -36.637
14.167 -36.655
14.988 -33.907
15.438 -34.623
14.202 -36.206
14.604 -38.016
15.056 -35.453
14.386 -38.462
13.581 -38.236
14.719 -36.291
14.81 -36.974
14.541 -36.381
14.806 -38.04
14.367 -38.005
15.466 -34.778
14.585 -35.558
14.07 -38.273
14.506 -36.665
14.849 -37.958
14.945 -37.893
15.403 -37.156
15.671 -37.67
15.711 -38.125
13.753 -39.018
14.157 -37.301
15.123 -40.839
15.198 -39.946
14.616 -37.065
14.315 -36.739
15.054 -36.614
14.863 -36.595
14.943 -37.997
13.661 -35.06
13.946 -34.937
14.76 -37.853
13.97 -35.667
12.956 -37.535
13.505 -36.28
14.3 -35.5
13.073 -34.953
13.469 -37.823
12.558 -36.816
13.69 -36.183
13.423 -34.303
13.823 -34.953
11.725 -33.916
14.304 -36.585
13.425 -36.259
13.514 -33.955
12.725 -33.623
12.423 -35.989
13.636 -35.439
11.949 -36.29
9.784 -34.553
13.062 -34.478
14.229 -35.808
11.565 -34.162
13.598 -31.616
13.15 -31.005
12.61 -32.263
11.788 -31.667
12.652 -31.158
11.861 -31.612
11.125 -32.22
12.649 -31.204
12.515 -32.658
12.085 -31.813
11.853 -32.808
12.902 -33.187
13.709 -31.44
13.201 -32.871
13.247 -32.478
13.326 -32.682
12.325 -32.496
11.992 -33.267
10.768 -33.459
11.906 -33.094
12.019 -32.699
11.7 -30.068
12.698 -30.717
12.466 -32.029
13.115 -32.338
12.121 -31.502
12.121 -31.502
12.632 -31.242
11.46 -29.331
11.411 -32.228
12.661 -31.859
11.845 -30.941
13.176 -32.342
11.245 -31.83
11.269 -31.374
11.696 -32.162
11.288 -31.47
11.596 -31.148
11.174 -30.206
11.127 -30.853
12.733 -30.043
12.578 -30.628
12.237 -30.813
11.181 -30.469
12.278 -30.648
12.221 -29.752
12.159 -29.92
11.86 -29.762
11.208 -28.88
11.581 -29.571
11.018 -30.714
11.275 -30.935
11.175 -31.616
11.042 -31.024
9.841 -30.575
11.45 -30.698
9.982 -29.091
9.875 -30.439
11.192 -30.102
10.612 -31.13
10.611 -30.144
9.557 -29.446
10.934 -28.711
9.845 -28.381
8.878 -28.939
9.548 -27.833
9.458 -28.919
10.392 -28.148
10.401 -28.33
10.032 -28.336
9.566 -28.407
9.765 -27.849
8.983 -27.575
9.31 -29.131
10.419 -27.715
10.317 -28.886
10.379 -28.059
10.233 -28.123
9.06 -29.254
9.586 -29.152
10.194 -29.804
9.801 -30.049
9.27 -28.36
10.241 -30.107
9.587 -28.522
9.784 -27.877
8.687 -29.302
8.668 -26.614
8.737 -28.61
8.813 -27.679
9.153 -27.051
10.183 -27.776
9.773 -27.337
9.083 -27.867
8.071 -28.943
8.53 -27.5
8.452 -25.925
7.824 -26.074
9.705 -27.542
