# Supplementary material for: Anomalous diffusion and q-Weibull velocity distributions in epithelial cell migration
Source: PLoS One. 2017 Jul 10;12(7):e0180777. doi: 10.1371/journal.pone.0180777 (PMC5507264; doi:10.1371/journal.pone.0180777)
Supplement: S4 File — Individual trajectories of each cell over time for density of 1000 cel/cm2. (available in http://www.posfisicaaplicada.ufv.br/?pageid=2714). (ZIP) [file pone.0180777.s005.zip › 10000/trajetoria_2_densidade1000cel.dat]

0 0
1.323 0.859
1.639 0.697
1.811 1.223
0.802 1.655
-1.028 0.225
0.471 1.898
0.272 0.665
0.47 0.748
0.356 1.114
0.788 1.847
0.312 1.203
-0.256 2.406
-0.4 1.251
0.103 2.066
0.785 2.137
0.612 1.81
0.946 1.004
0.596 1.985
0.173 1.554
0.64 1.546
0.81 2.318
1.089 2.323
1.332 2.269
0.621 3.267
0.977 2.112
0.56 2.371
0.61 1.881
0.483 1.244
1.56 1.962
1.193 1.625
0.653 1.778
1.482 2.507
1.219 1.395
2.021 1.783
1.663 1.687
1.201 2.293
1.395 1.495
0.763 1.816
0.936 1.935
2.353 1.837
1.715 2.055
1.851 2.059
2.063 2.626
0.982 2.138
2.641 1.693
1.588 1.87
2.514 2.215
2.35 2.459
1.611 3.019
1.897 2.512
1.844 2.986
2.742 3.444
2.093 1.856
2.751 1.395
2.385 1.411
1.904 1.534
2.864 2.246
1.54 2.182
2.151 2.594
1.712 2.726
1.044 2.166
2.582 2.76
2.042 2.82
2.322 2.901
2.548 2.111
1.226 2.474
2.042 2.404
3.07 2.051
1.538 1.593
1.712 2.083
1.513 0.79
1.562 1.368
1.177 0.972
1.066 0.521
2.262 1.448
1.711 1.052
2.65 1.053
2.778 1.427
2.068 0.291
2.549 0.957
2.452 2.12
2.093 2.024
2.438 1.733
1.988 1.452
2.435 1.394
2.395 1.753
2.563 1.78
2.304 2.335
2.94 1.943
2.719 2.799
2.142 0.429
2.289 0.616
1.602 1.154
1.593 0.489
1.637 0.888
2.049 1.748
2.69 0.885
2.896 1.314
2.028 1.577
1.776 1.631
1.806 1.67
3.021 1.27
2.849 1.613
2.799 1.649
3.224 1.331
2.657 1.139
1.713 1.694
1.96 1.318
2.838 1.836
3.381 3.616
2.548 1.705
3.522 1.932
2.776 1.516
2.504 1.201
2.512 1.732
2.941 1.437
1.2 1.234
3.258 1.062
1.938 1.915
2.945 1.054
2.973 1.167
2.641 1.9
2.268 1.249
1.961 0.48
2.113 1.042
2.382 0.753
1.864 1.045
2.036 -0.041
2.855 0.508
1.986 0.45
2.568 0.658
2.281 1.304
2.533 1.567
2.47 1.31
2.238 1.192
1.902 1.156
2.714 1.634
2.623 -0.538
2.572 0.915
1.94 0.97
2.801 0.958
2.651 0.687
2.765 0.697
2.873 0.493
2.442 0.182
2.237 -0.248
3.168 0.385
2.91 0.949
3.393 0.682
2.24 1.621
2.289 1.254
3.215 0.174
3.727 0.45
5.621 -1.07
3.956 1.597
3.435 0.565
2.377 0.337
3.408 1.549
3.461 2.099
2.101 2.071
1.986 1.491
2.419 1.602
2.722 1.212
2.792 0.987
3.263 1.317
3.785 1.102
3.755 0.711
3.168 0.758
1.951 0.863
1.808 0.804
1.808 0.804
2.414 1.112
2.331 0.821
2.612 0.8
2.473 1.057
3.491 -0.178
3.226 0.704
3.069 0.185
3.121 0.886
2.93 1.307
2.388 0.467
2.611 1.305
3.179 1.042
2.576 1.053
2.938 0.66
2.366 0.019
2.541 -0.367
2.563 -0.511
2.403 0.155
1.702 -0.755
3.478 0.139
2.2 -0.505
2.583 -0.132
3.208 0.001
2.616 0.855
2.967 0.279
4.287 0.014
3.855 -0.354
3.068 0.498
4.051 1.519
4.269 0.839
2.666 0.38
2.881 0.991
2.879 1.356
3.61 1.665
3.957 1.175
3.285 1.501
3.339 1.498
3.331 1.222
4.28 1.208
4.137 1.147
4.27 1.3
3.58 0.47
4.164 1.196
3.782 2.3
3.966 0.435
4.787 1.057
3.96 0.955
3.503 0.568
3.821 1.354
4.289 1.456
4.264 0.465
5.094 0.454
5.488 2.218
4.725 0.981
4.377 0.96
4.446 0.648
4.212 1.356
3.929 0.96
3.494 1.171
3.696 1.06
4.45 0.499
4.081 1.158
3.778 1.399
5.015 0.721
5.006 0.852
5.153 0.701
5.199 0.67
3.6 -0.26
4.239 0.267
4.134 0.834
4.794 -0.277
4.67 0.551
5.039 -0.173
4.627 0.062
4.932 1.041
4.079 0.347
4.118 0.159
4.437 -0.08
4.812 0.188
5.279 0.372
3.262 0.616
2.995 0.263
4.405 0.249
3.27 1.167
3.735 0.68
3.481 0.821
3.863 0.563
3.447 0.522
4.264 0.285
3.707 0.292
4.38 1.251
3.075 0.536
3.329 1.201
3.261 0.897
3.358 0.835
3.358 0.835
3.436 0.638
4.047 0.309
4.038 0.834
3.537 0.852
4.349 1.034
4.929 1.239
4.032 1.679
4.629 0.949
3.659 1.005
3.538 -0.209
3.3 1.316
4.255 0.602
5.121 0.889
4.019 1.687
4.488 0.761
4.731 -0.164
4.55 0.292
4.651 0.321
4.021 0.394
5.175 0.537
3.908 0.312
4.329 0.547
3.836 0.856
2.52 0.154
3.574 0.63
3.43 1.811
3.594 1.158
3.202 -0.108
3.557 0.765
4.068 0.283
4.086 0.069
3.09 -0.344
3.883 1.56
4.007 0.824
3.481 1.591
3.353 0.831
3.871 0.738
4.442 1.378
4.805 0.477
4.017 0.767
4.352 1.046
4.143 0.607
3.659 0.421
4.133 0.916
3.594 0.383
3.594 0.885
3.054 0.371
3.658 0.302
3.606 0.915
1.796 0.798
4.616 0.059
4.67 0.169
3.665 1.047
3.285 1.3
3.227 0.066
4.409 -0.351
4.002 0.286
3.603 0.073
2.937 1.243
3.236 0.6
3.689 0.111
4.142 0.325
3.777 0.478
2.539 0.597
3.183 -0.126
3.278 -0.631
4.661 0.603
3.406 -0.444
4.084 0.128
3.524 -0.665
3.697 -0.304
3.867 -1.279
3.256 -0.365
4.123 -0.46
3.43 -0.229
3.457 0.197
3.1 -0.015
4.16 -0.018
3.477 -0.692
3.15 0.265
4.246 -0.32
4.65 0.113
4.816 0.547
4.561 0.661
5.525 0.391
4.098 -0.049
4.172 -0.05
4.388 -0.188
3.921 0.133
4.661 -0.132
4.208 -0.213
4.627 0.144
