# Supplementary material for: Anomalous diffusion and q-Weibull velocity distributions in epithelial cell migration
Source: PLoS One. 2017 Jul 10;12(7):e0180777. doi: 10.1371/journal.pone.0180777 (PMC5507264; doi:10.1371/journal.pone.0180777)
Supplement: S4 File — Individual trajectories of each cell over time for density of 1000 cel/cm2. (available in http://www.posfisicaaplicada.ufv.br/?pageid=2714). (ZIP) [file pone.0180777.s005.zip › 10000/trajetoria_4_densidade1000cel.dat]

0 0
-0.843 2.783
-3.213 4.087
-1.102 4.723
-0.996 6.757
-0.222 1.38
3.367 0.959
2.353 0.581
3.168 1.341
2.037 -0.318
3.286 2.42
3.003 0.826
3.819 1.519
5.719 -0.976
6.579 -0.6
5.347 -0.052
6.113 -0.414
6.731 -1.047
5.963 -0.002
7.713 -4.637
8.652 -3.91
6.504 -2.35
8.647 -3.178
9.468 -2.042
8.448 -0.4
10.018 -7.954
11.646 -3.776
10.475 -4.635
13.387 -5.374
13.436 -2.26
14.868 -10.407
11.472 -3.995
13.594 -4.886
13.356 -4.445
17.997 -8.636
15.949 -7.503
15.661 -5.622
16.167 -8.107
17.533 -7.887
17.487 -9.738
18.701 -8.685
18.185 -10.55
16.655 -8.437
18.465 -13.58
18.158 -14.789
16.806 -10.094
16.237 -12.952
18.376 -14.881
17.464 -13.833
17.192 -12.859
18.455 -15.165
20.398 -15.732
22.166 -21.754
22.045 -17.646
22.138 -19.719
23.127 -18.522
22.86 -19.098
21.313 -17.475
23.8 -16.821
24.313 -17.583
25.057 -21.622
23.933 -21.09
25.761 -22.106
25.103 -19.269
26.566 -21.819
26.23 -23.717
25.208 -22.49
27.514 -23.517
28.938 -25.15
28.835 -24.935
28.766 -24.983
28.833 -22.451
30.314 -24.516
29.136 -23.519
28.97 -24.938
30.495 -25.791
29.883 -27.632
30.625 -29.151
30.927 -28.18
29.616 -26.522
30.103 -28.573
31.67 -27.568
32.412 -28.865
31.579 -29.719
30.474 -29.286
33.812 -30.173
32.327 -30.51
31.824 -31.374
34.284 -30.864
35.038 -31.059
35.799 -31.914
36.082 -31.593
37.154 -28.223
36.544 -31.07
38.12 -31.287
39.916 -31.79
40.912 -34.47
39.682 -33.172
42.995 -30.412
40.877 -28.875
41.772 -31.163
42.249 -30.476
40.872 -32.364
41.859 -30.707
43.485 -30.29
47.659 -25.621
49.182 -28.802
48.598 -29.863
49.431 -28
48.097 -26.035
47.375 -29.422
48.233 -29.375
44.745 -33.151
45.332 -36.203
45.055 -36.549
45.721 -35.798
45.198 -36.006
47.934 -36.942
48.097 -34.979
48.168 -34.652
47.297 -32.69
46.353 -33.776
45.857 -32.652
45.599 -32.863
44.914 -34.543
45.19 -34.564
45.033 -34.989
44.803 -33.645
44.005 -32.381
43.861 -35.015
44.471 -36.919
43.154 -31.968
43.453 -33.345
43.228 -29.797
43.607 -31.178
45.183 -30.592
44.79 -29.044
44.89 -26.974
45.418 -24.442
46.133 -24.568
46.216 -24.517
46.111 -23.008
47.383 -24.927
47.593 -25.339
48.656 -22.801
48.568 -22.767
46.857 -25.499
48.454 -20.636
48.658 -17.288
49.902 -17.998
48.949 -18.799
49.551 -18.732
49.498 -17.291
50.078 -19.487
49.076 -19.137
49.49 -18.732
49.019 -20.433
48.088 -21.487
48.466 -21.698
48.535 -20.618
48.553 -20.324
48.804 -21.456
49.394 -16.028
48.248 -23.223
49.657 -19.627
51.537 -16.618
50.79 -17.581
51.867 -18.76
49.817 -16.19
51.35 -11.627
51.35 -11.627
52.288 -11.397
49.979 -11.058
53.11 -3.688
53.809 -3.001
51.666 -5.737
51.413 -0.363
50.841 -1.321
51.727 1.098
50.924 2.481
52.204 6.426
52.252 4.234
51.994 2.2
50.905 -2.049
51.292 1.25
50.929 -0.377
52.054 7.621
50.105 0.859
50.393 0.067
52.552 1.587
52.126 1.676
50.864 6.744
46.656 -0.291
47.664 -1.295
45.564 -1.063
48.505 0.509
46.48 2.005
47.112 1.085
46.934 0.038
45.054 2.611
46.393 9.752
45.669 11.939
45.755 10.408
46.439 12.97
47.455 15.516
44.416 16.24
44.739 17.711
43.054 18.369
44.374 20.949
43.882 18.292
44.185 20.303
44.183 21.58
44.242 20.33
43.914 18.241
43.743 22.027
44.253 27.462
45.394 27.73
46.73 29.63
43.95 31.535
46.178 28.239
43.063 28.211
43.839 30.524
43.141 29.869
44.658 34.077
44.553 30.786
44.307 30.988
44.736 33.37
45.696 34.144
44.159 33.952
45.371 31.271
45.308 35.361
45.167 36.284
45.016 36.963
45.056 35.618
45.226 33.338
45.022 35.323
44.561 38.63
45.914 37.942
44.81 39.345
44.585 40.775
47.273 40.234
46.189 37.769
46.285 40.575
48.492 41.089
47.435 40.894
46.558 40.006
47.95 44.592
46.186 40.785
46.319 42.887
48.816 42.389
46.714 41.72
47.189 39.418
47.425 39.884
46.869 41.481
49.153 40.971
48.621 44.867
48.045 41.247
48.877 41.224
48.864 40.923
48.786 42.04
51.603 44.866
50.05 42.719
50.313 46.496
49.711 46.327
49.925 44.845
51.067 47.32
51.24 44.316
51.106 46.602
51.288 42.981
51.017 44.845
52.343 50.612
52.553 44.063
52.233 44.113
52.053 49.434
52.242 49.447
52.638 50.994
52.776 48.063
53.821 49.856
53.436 51.612
53.921 50.727
53.784 52.858
54.093 56.075
56.5 55.984
55.784 58.474
55.377 59.754
54.512 56.136
53.928 59.171
54.233 62.113
53.712 61.056
54.946 62.521
55.168 63.8
55.924 63.547
55.472 63.566
55.458 63.459
54.692 66.389
53.45 68.226
53.891 66.44
54.491 68.375
54.899 70.869
55.605 69.432
55.097 72.853
55.268 74.369
55.3 75.09
53.983 76.542
55.084 77.382
53.941 76.817
54.725 77.617
53.307 76.641
55.272 76.845
53.427 80.189
53.155 78.494
52.552 80.842
51.558 79.763
52.001 79.735
50.937 79.691
51.623 79.572
50.298 81.427
50.349 80.386
50.58 80.375
51.258 83.53
49.913 84.139
50.98 84.325
50.183 83.143
50.588 84.535
50.468 84.654
50.997 85.268
49.395 86.469
49.849 87.453
48.315 85.882
49.758 86.155
48.688 88.327
49.297 87.654
48.425 92.435
50.305 87.996
49.168 89.821
49.352 89.55
48.655 89.189
48.653 88.874
48.336 88.924
48.118 90.912
47.87 90.016
47.491 90.335
48 90.342
47.059 92.461
48.017 93.061
47.038 90.466
45.947 90.643
45.947 90.643
45.188 91.47
45.807 91.746
45.736 91.246
45.379 91.894
45.768 91.467
46.494 90.875
47.028 90.601
47.38 88.229
46.144 89.319
45.912 88.255
47.43 87.603
47.78 87.694
