# Supplementary material for: Anomalous diffusion and q-Weibull velocity distributions in epithelial cell migration
Source: PLoS One. 2017 Jul 10;12(7):e0180777. doi: 10.1371/journal.pone.0180777 (PMC5507264; doi:10.1371/journal.pone.0180777)
Supplement: S4 File — Individual trajectories of each cell over time for density of 1000 cel/cm2. (available in http://www.posfisicaaplicada.ufv.br/?pageid=2714). (ZIP) [file pone.0180777.s005.zip › 10000/caminhada_10000.agr]

# Grace project file
#
@version 50122
@page size 792, 612
@page scroll 5%
@page inout 5%
@link page off
@map font 8 to "Courier", "Courier"
@map font 10 to "Courier-Bold", "Courier-Bold"
@map font 11 to "Courier-BoldOblique", "Courier-BoldOblique"
@map font 9 to "Courier-Oblique", "Courier-Oblique"
@map font 4 to "Helvetica", "Helvetica"
@map font 6 to "Helvetica-Bold", "Helvetica-Bold"
@map font 7 to "Helvetica-BoldOblique", "Helvetica-BoldOblique"
@map font 5 to "Helvetica-Oblique", "Helvetica-Oblique"
@map font 14 to "NimbusMonoL-BoldOblique", "NimbusMonoL-BoldOblique"
@map font 15 to "NimbusMonoL-Regular", "NimbusMonoL-Regular"
@map font 16 to "NimbusMonoL-RegularOblique", "NimbusMonoL-RegularOblique"
@map font 17 to "NimbusRomanNo9L-Medium", "NimbusRomanNo9L-Medium"
@map font 18 to "NimbusRomanNo9L-MediumItalic", "NimbusRomanNo9L-MediumItalic"
@map font 19 to "NimbusRomanNo9L-Regular", "NimbusRomanNo9L-Regular"
@map font 20 to "NimbusRomanNo9L-RegularItalic", "NimbusRomanNo9L-RegularItalic"
@map font 21 to "NimbusSansL-Bold", "NimbusSansL-Bold"
@map font 22 to "NimbusSansL-BoldCondensed", "NimbusSansL-BoldCondensed"
@map font 23 to "NimbusSansL-BoldCondensedItalic", "NimbusSansL-BoldCondensedItalic"
@map font 24 to "NimbusSansL-BoldItalic", "NimbusSansL-BoldItalic"
@map font 25 to "NimbusSansL-Regular", "NimbusSansL-Regular"
@map font 26 to "NimbusSansL-RegularCondensed", "NimbusSansL-RegularCondensed"
@map font 27 to "NimbusSansL-RegularCondensedItalic", "NimbusSansL-RegularCondensedItalic"
@map font 28 to "NimbusSansL-RegularItalic", "NimbusSansL-RegularItalic"
@map font 29 to "StandardSymbolsL-Regular", "StandardSymbolsL-Regular"
@map font 12 to "Symbol", "Symbol"
@map font 31 to "Symbol-Regular", "Symbol-Regular"
@map font 2 to "Times-Bold", "Times-Bold"
@map font 3 to "Times-BoldItalic", "Times-BoldItalic"
@map font 1 to "Times-Italic", "Times-Italic"
@map font 0 to "Times-Roman", "Times-Roman"
@map font 36 to "URWBookmanL-DemiBold", "URWBookmanL-DemiBold"
@map font 37 to "URWBookmanL-DemiBoldItalic", "URWBookmanL-DemiBoldItalic"
@map font 38 to "URWBookmanL-Light", "URWBookmanL-Light"
@map font 39 to "URWBookmanL-LightItalic", "URWBookmanL-LightItalic"
@map font 40 to "URWChanceryL-MediumItalic", "URWChanceryL-MediumItalic"
@map font 41 to "URWGothicL-Book", "URWGothicL-Book"
@map font 42 to "URWGothicL-BookOblique", "URWGothicL-BookOblique"
@map font 43 to "URWGothicL-Demi", "URWGothicL-Demi"
@map font 44 to "URWGothicL-DemiOblique", "URWGothicL-DemiOblique"
@map font 45 to "URWPalladioL-Bold", "URWPalladioL-Bold"
@map font 46 to "URWPalladioL-BoldItalic", "URWPalladioL-BoldItalic"
@map font 47 to "URWPalladioL-Italic", "URWPalladioL-Italic"
@map font 48 to "URWPalladioL-Roman", "URWPalladioL-Roman"
@map font 13 to "ZapfDingbats", "ZapfDingbats"
@map color 0 to (255, 255, 255), "white"
@map color 1 to (0, 0, 0), "black"
@map color 2 to (255, 0, 0), "red"
@map color 3 to (0, 255, 0), "green"
@map color 4 to (0, 0, 255), "blue"
@map color 5 to (255, 255, 0), "yellow"
@map color 6 to (188, 143, 143), "brown"
@map color 7 to (220, 220, 220), "grey"
@map color 8 to (148, 0, 211), "violet"
@map color 9 to (0, 255, 255), "cyan"
@map color 10 to (255, 0, 255), "magenta"
@map color 11 to (255, 165, 0), "orange"
@map color 12 to (114, 33, 188), "indigo"
@map color 13 to (103, 7, 72), "maroon"
@map color 14 to (64, 224, 208), "turquoise"
@map color 15 to (0, 139, 0), "green4"
@reference date 0
@date wrap off
@date wrap year 1950
@default linewidth 1.0
@default linestyle 1
@default color 1
@default pattern 1
@default font 0
@default char size 1.000000
@default symbol size 1.000000
@default sformat "%.8g"
@background color 0
@page background fill on
@timestamp off
@timestamp 0.03, 0.03
@timestamp color 1
@timestamp rot 0
@timestamp font 0
@timestamp char size 1.000000
@timestamp def "Thu Mar 10 10:41:43 2016"
@r0 off
@link r0 to g0
@r0 type above
@r0 linestyle 1
@r0 linewidth 1.0
@r0 color 1
@r0 line 0, 0, 0, 0
@r1 off
@link r1 to g0
@r1 type above
@r1 linestyle 1
@r1 linewidth 1.0
@r1 color 1
@r1 line 0, 0, 0, 0
@r2 off
@link r2 to g0
@r2 type above
@r2 linestyle 1
@r2 linewidth 1.0
@r2 color 1
@r2 line 0, 0, 0, 0
@r3 off
@link r3 to g0
@r3 type above
@r3 linestyle 1
@r3 linewidth 1.0
@r3 color 1
@r3 line 0, 0, 0, 0
@r4 off
@link r4 to g0
@r4 type above
@r4 linestyle 1
@r4 linewidth 1.0
@r4 color 1
@r4 line 0, 0, 0, 0
@g0 on
@g0 hidden false
@g0 type XY
@g0 stacked false
@g0 bar hgap 0.000000
@g0 fixedpoint off
@g0 fixedpoint type 0
@g0 fixedpoint xy 0.000000, 0.000000
@g0 fixedpoint format general general
@g0 fixedpoint prec 6, 6
@with g0
@    world -150, -100, 70, 200
@    stack world 0, 0, 0, 0
@    znorm 1
@    view 0.100000, 0.100000, 0.900000, 0.900000
@    title ""
@    title font 0
@    title size 1.500000
@    title color 1
@    subtitle ""
@    subtitle font 0
@    subtitle size 1.000000
@    subtitle color 1
@    xaxes scale Normal
@    yaxes scale Normal
@    xaxes invert off
@    yaxes invert off
@    xaxis  on
@    xaxis  type zero false
@    xaxis  offset 0.000000 , 0.000000
@    xaxis  bar on
@    xaxis  bar color 1
@    xaxis  bar linestyle 1
@    xaxis  bar linewidth 1.0
@    xaxis  label "\xm\0m"
@    xaxis  label layout para
@    xaxis  label place auto
@    xaxis  label char size 1.500000
@    xaxis  label font 0
@    xaxis  label color 1
@    xaxis  label place normal
@    xaxis  tick on
@    xaxis  tick major 50
@    xaxis  tick minor ticks 1
@    xaxis  tick default 6
@    xaxis  tick place rounded true
@    xaxis  tick in
@    xaxis  tick major size 1.000000
@    xaxis  tick major color 1
@    xaxis  tick major linewidth 1.0
@    xaxis  tick major linestyle 1
@    xaxis  tick major grid off
@    xaxis  tick minor color 1
@    xaxis  tick minor linewidth 1.0
@    xaxis  tick minor linestyle 1
@    xaxis  tick minor grid off
@    xaxis  tick minor size 0.500000
@    xaxis  ticklabel on
@    xaxis  ticklabel format general
@    xaxis  ticklabel prec 5
@    xaxis  ticklabel formula ""
@    xaxis  ticklabel append ""
@    xaxis  ticklabel prepend ""
@    xaxis  ticklabel angle 0
@    xaxis  ticklabel skip 0
@    xaxis  ticklabel stagger 0
@    xaxis  ticklabel place normal
@    xaxis  ticklabel offset auto
@    xaxis  ticklabel offset 0.000000 , 0.010000
@    xaxis  ticklabel start type auto
@    xaxis  ticklabel start 0.000000
@    xaxis  ticklabel stop type auto
@    xaxis  ticklabel stop 0.000000
@    xaxis  ticklabel char size 1.000000
@    xaxis  ticklabel font 0
@    xaxis  ticklabel color 1
@    xaxis  tick place both
@    xaxis  tick spec type none
@    yaxis  on
@    yaxis  type zero false
@    yaxis  offset 0.000000 , 0.000000
@    yaxis  bar on
@    yaxis  bar color 1
@    yaxis  bar linestyle 1
@    yaxis  bar linewidth 1.0
@    yaxis  label "\xm\0m"
@    yaxis  label layout para
@    yaxis  label place auto
@    yaxis  label char size 1.500000
@    yaxis  label font 0
@    yaxis  label color 1
@    yaxis  label place normal
@    yaxis  tick on
@    yaxis  tick major 50
@    yaxis  tick minor ticks 1
@    yaxis  tick default 6
@    yaxis  tick place rounded true
@    yaxis  tick in
@    yaxis  tick major size 1.000000
@    yaxis  tick major color 1
@    yaxis  tick major linewidth 1.0
@    yaxis  tick major linestyle 1
@    yaxis  tick major grid off
@    yaxis  tick minor color 1
@    yaxis  tick minor linewidth 1.0
@    yaxis  tick minor linestyle 1
@    yaxis  tick minor grid off
@    yaxis  tick minor size 0.500000
@    yaxis  ticklabel on
@    yaxis  ticklabel format general
@    yaxis  ticklabel prec 5
@    yaxis  ticklabel formula ""
@    yaxis  ticklabel append ""
@    yaxis  ticklabel prepend ""
@    yaxis  ticklabel angle 0
@    yaxis  ticklabel skip 0
@    yaxis  ticklabel stagger 0
@    yaxis  ticklabel place normal
@    yaxis  ticklabel offset auto
@    yaxis  ticklabel offset 0.000000 , 0.010000
@    yaxis  ticklabel start type auto
@    yaxis  ticklabel start 0.000000
@    yaxis  ticklabel stop type auto
@    yaxis  ticklabel stop 0.000000
@    yaxis  ticklabel char size 1.000000
@    yaxis  ticklabel font 0
@    yaxis  ticklabel color 1
@    yaxis  tick place both
@    yaxis  tick spec type none
@    altxaxis  off
@    altyaxis  off
@    legend on
@    legend loctype view
@    legend 0.85, 0.8
@    legend box color 1
@    legend box pattern 1
@    legend box linewidth 1.0
@    legend box linestyle 1
@    legend box fill color 0
@    legend box fill pattern 1
@    legend font 0
@    legend char size 1.000000
@    legend color 1
@    legend length 4
@    legend vgap 1
@    legend hgap 1
@    legend invert false
@    frame type 0
@    frame linestyle 1
@    frame linewidth 1.0
@    frame color 1
@    frame pattern 1
@    frame background color 0
@    frame background pattern 0
@    s0 hidden false
@    s0 type xy
@    s0 symbol 0
@    s0 symbol size 1.000000
@    s0 symbol color 1
@    s0 symbol pattern 1
@    s0 symbol fill color 1
@    s0 symbol fill pattern 0
@    s0 symbol linewidth 1.0
@    s0 symbol linestyle 1
@    s0 symbol char 65
@    s0 symbol char font 0
@    s0 symbol skip 0
@    s0 line type 1
@    s0 line linestyle 1
@    s0 line linewidth 1.5
@    s0 line color 1
@    s0 line pattern 1
@    s0 baseline type 0
@    s0 baseline off
@    s0 dropline off
@    s0 fill type 0
@    s0 fill rule 0
@    s0 fill color 1
@    s0 fill pattern 1
@    s0 avalue off
@    s0 avalue type 2
@    s0 avalue char size 1.000000
@    s0 avalue font 0
@    s0 avalue color 1
@    s0 avalue rot 0
@    s0 avalue format general
@    s0 avalue prec 3
@    s0 avalue prepend ""
@    s0 avalue append ""
@    s0 avalue offset 0.000000 , 0.000000
@    s0 errorbar on
@    s0 errorbar place both
@    s0 errorbar color 1
@    s0 errorbar pattern 1
@    s0 errorbar size 1.000000
@    s0 errorbar linewidth 1.0
@    s0 errorbar linestyle 1
@    s0 errorbar riser linewidth 1.0
@    s0 errorbar riser linestyle 1
@    s0 errorbar riser clip off
@    s0 errorbar riser clip length 0.100000
@    s0 comment "Cols 2:3"
@    s0 legend  ""
@    s1 hidden false
@    s1 type xy
@    s1 symbol 0
@    s1 symbol size 1.000000
@    s1 symbol color 2
@    s1 symbol pattern 1
@    s1 symbol fill color 2
@    s1 symbol fill pattern 0
@    s1 symbol linewidth 1.0
@    s1 symbol linestyle 1
@    s1 symbol char 65
@    s1 symbol char font 0
@    s1 symbol skip 0
@    s1 line type 1
@    s1 line linestyle 1
@    s1 line linewidth 1.5
@    s1 line color 2
@    s1 line pattern 1
@    s1 baseline type 0
@    s1 baseline off
@    s1 dropline off
@    s1 fill type 0
@    s1 fill rule 0
@    s1 fill color 1
@    s1 fill pattern 1
@    s1 avalue off
@    s1 avalue type 2
@    s1 avalue char size 1.000000
@    s1 avalue font 0
@    s1 avalue color 1
@    s1 avalue rot 0
@    s1 avalue format general
@    s1 avalue prec 3
@    s1 avalue prepend ""
@    s1 avalue append ""
@    s1 avalue offset 0.000000 , 0.000000
@    s1 errorbar on
@    s1 errorbar place both
@    s1 errorbar color 2
@    s1 errorbar pattern 1
@    s1 errorbar size 1.000000
@    s1 errorbar linewidth 1.0
@    s1 errorbar linestyle 1
@    s1 errorbar riser linewidth 1.0
@    s1 errorbar riser linestyle 1
@    s1 errorbar riser clip off
@    s1 errorbar riser clip length 0.100000
@    s1 comment "Cols 2:3"
@    s1 legend  ""
@    s2 hidden false
@    s2 type xy
@    s2 symbol 0
@    s2 symbol size 1.000000
@    s2 symbol color 3
@    s2 symbol pattern 1
@    s2 symbol fill color 3
@    s2 symbol fill pattern 0
@    s2 symbol linewidth 1.0
@    s2 symbol linestyle 1
@    s2 symbol char 65
@    s2 symbol char font 0
@    s2 symbol skip 0
@    s2 line type 1
@    s2 line linestyle 1
@    s2 line linewidth 1.5
@    s2 line color 3
@    s2 line pattern 1
@    s2 baseline type 0
@    s2 baseline off
@    s2 dropline off
@    s2 fill type 0
@    s2 fill rule 0
@    s2 fill color 1
@    s2 fill pattern 1
@    s2 avalue off
@    s2 avalue type 2
@    s2 avalue char size 1.000000
@    s2 avalue font 0
@    s2 avalue color 1
@    s2 avalue rot 0
@    s2 avalue format general
@    s2 avalue prec 3
@    s2 avalue prepend ""
@    s2 avalue append ""
@    s2 avalue offset 0.000000 , 0.000000
@    s2 errorbar on
@    s2 errorbar place both
@    s2 errorbar color 3
@    s2 errorbar pattern 1
@    s2 errorbar size 1.000000
@    s2 errorbar linewidth 1.0
@    s2 errorbar linestyle 1
@    s2 errorbar riser linewidth 1.0
@    s2 errorbar riser linestyle 1
@    s2 errorbar riser clip off
@    s2 errorbar riser clip length 0.100000
@    s2 comment "Cols 2:3"
@    s2 legend  ""
@    s3 hidden false
@    s3 type xy
@    s3 symbol 0
@    s3 symbol size 1.000000
@    s3 symbol color 4
@    s3 symbol pattern 1
@    s3 symbol fill color 4
@    s3 symbol fill pattern 0
@    s3 symbol linewidth 1.0
@    s3 symbol linestyle 1
@    s3 symbol char 65
@    s3 symbol char font 0
@    s3 symbol skip 0
@    s3 line type 1
@    s3 line linestyle 1
@    s3 line linewidth 1.5
@    s3 line color 4
@    s3 line pattern 1
@    s3 baseline type 0
@    s3 baseline off
@    s3 dropline off
@    s3 fill type 0
@    s3 fill rule 0
@    s3 fill color 1
@    s3 fill pattern 1
@    s3 avalue off
@    s3 avalue type 2
@    s3 avalue char size 1.000000
@    s3 avalue font 0
@    s3 avalue color 1
@    s3 avalue rot 0
@    s3 avalue format general
@    s3 avalue prec 3
@    s3 avalue prepend ""
@    s3 avalue append ""
@    s3 avalue offset 0.000000 , 0.000000
@    s3 errorbar on
@    s3 errorbar place both
@    s3 errorbar color 4
@    s3 errorbar pattern 1
@    s3 errorbar size 1.000000
@    s3 errorbar linewidth 1.0
@    s3 errorbar linestyle 1
@    s3 errorbar riser linewidth 1.0
@    s3 errorbar riser linestyle 1
@    s3 errorbar riser clip off
@    s3 errorbar riser clip length 0.100000
@    s3 comment "Cols 2:3"
@    s3 legend  ""
@    s4 hidden false
@    s4 type xy
@    s4 symbol 0
@    s4 symbol size 1.000000
@    s4 symbol color 5
@    s4 symbol pattern 1
@    s4 symbol fill color 5
@    s4 symbol fill pattern 0
@    s4 symbol linewidth 1.0
@    s4 symbol linestyle 1
@    s4 symbol char 65
@    s4 symbol char font 0
@    s4 symbol skip 0
@    s4 line type 1
@    s4 line linestyle 1
@    s4 line linewidth 1.5
@    s4 line color 5
@    s4 line pattern 1
@    s4 baseline type 0
@    s4 baseline off
@    s4 dropline off
@    s4 fill type 0
@    s4 fill rule 0
@    s4 fill color 1
@    s4 fill pattern 1
@    s4 avalue off
@    s4 avalue type 2
@    s4 avalue char size 1.000000
@    s4 avalue font 0
@    s4 avalue color 1
@    s4 avalue rot 0
@    s4 avalue format general
@    s4 avalue prec 3
@    s4 avalue prepend ""
@    s4 avalue append ""
@    s4 avalue offset 0.000000 , 0.000000
@    s4 errorbar on
@    s4 errorbar place both
@    s4 errorbar color 5
@    s4 errorbar pattern 1
@    s4 errorbar size 1.000000
@    s4 errorbar linewidth 1.0
@    s4 errorbar linestyle 1
@    s4 errorbar riser linewidth 1.0
@    s4 errorbar riser linestyle 1
@    s4 errorbar riser clip off
@    s4 errorbar riser clip length 0.100000
@    s4 comment "Cols 2:3"
@    s4 legend  ""
@    s5 hidden false
@    s5 type xy
@    s5 symbol 0
@    s5 symbol size 1.000000
@    s5 symbol color 6
@    s5 symbol pattern 1
@    s5 symbol fill color 6
@    s5 symbol fill pattern 0
@    s5 symbol linewidth 1.0
@    s5 symbol linestyle 1
@    s5 symbol char 65
@    s5 symbol char font 0
@    s5 symbol skip 0
@    s5 line type 1
@    s5 line linestyle 1
@    s5 line linewidth 1.5
@    s5 line color 6
@    s5 line pattern 1
@    s5 baseline type 0
@    s5 baseline off
@    s5 dropline off
@    s5 fill type 0
@    s5 fill rule 0
@    s5 fill color 1
@    s5 fill pattern 1
@    s5 avalue off
@    s5 avalue type 2
@    s5 avalue char size 1.000000
@    s5 avalue font 0
@    s5 avalue color 1
@    s5 avalue rot 0
@    s5 avalue format general
@    s5 avalue prec 3
@    s5 avalue prepend ""
@    s5 avalue append ""
@    s5 avalue offset 0.000000 , 0.000000
@    s5 errorbar on
@    s5 errorbar place both
@    s5 errorbar color 6
@    s5 errorbar pattern 1
@    s5 errorbar size 1.000000
@    s5 errorbar linewidth 1.0
@    s5 errorbar linestyle 1
@    s5 errorbar riser linewidth 1.0
@    s5 errorbar riser linestyle 1
@    s5 errorbar riser clip off
@    s5 errorbar riser clip length 0.100000
@    s5 comment "Cols 2:3"
@    s5 legend  ""
@    s6 hidden false
@    s6 type xy
@    s6 symbol 0
@    s6 symbol size 1.000000
@    s6 symbol color 7
@    s6 symbol pattern 1
@    s6 symbol fill color 7
@    s6 symbol fill pattern 0
@    s6 symbol linewidth 1.0
@    s6 symbol linestyle 1
@    s6 symbol char 65
@    s6 symbol char font 0
@    s6 symbol skip 0
@    s6 line type 1
@    s6 line linestyle 1
@    s6 line linewidth 1.5
@    s6 line color 7
@    s6 line pattern 1
@    s6 baseline type 0
@    s6 baseline off
@    s6 dropline off
@    s6 fill type 0
@    s6 fill rule 0
@    s6 fill color 1
@    s6 fill pattern 1
@    s6 avalue off
@    s6 avalue type 2
@    s6 avalue char size 1.000000
@    s6 avalue font 0
@    s6 avalue color 1
@    s6 avalue rot 0
@    s6 avalue format general
@    s6 avalue prec 3
@    s6 avalue prepend ""
@    s6 avalue append ""
@    s6 avalue offset 0.000000 , 0.000000
@    s6 errorbar on
@    s6 errorbar place both
@    s6 errorbar color 7
@    s6 errorbar pattern 1
@    s6 errorbar size 1.000000
@    s6 errorbar linewidth 1.0
@    s6 errorbar linestyle 1
@    s6 errorbar riser linewidth 1.0
@    s6 errorbar riser linestyle 1
@    s6 errorbar riser clip off
@    s6 errorbar riser clip length 0.100000
@    s6 comment "Cols 2:3"
@    s6 legend  ""
@    s7 hidden false
@    s7 type xy
@    s7 symbol 0
@    s7 symbol size 1.000000
@    s7 symbol color 8
@    s7 symbol pattern 1
@    s7 symbol fill color 8
@    s7 symbol fill pattern 0
@    s7 symbol linewidth 1.0
@    s7 symbol linestyle 1
@    s7 symbol char 65
@    s7 symbol char font 0
@    s7 symbol skip 0
@    s7 line type 1
@    s7 line linestyle 1
@    s7 line linewidth 1.5
@    s7 line color 8
@    s7 line pattern 1
@    s7 baseline type 0
@    s7 baseline off
@    s7 dropline off
@    s7 fill type 0
@    s7 fill rule 0
@    s7 fill color 1
@    s7 fill pattern 1
@    s7 avalue off
@    s7 avalue type 2
@    s7 avalue char size 1.000000
@    s7 avalue font 0
@    s7 avalue color 1
@    s7 avalue rot 0
@    s7 avalue format general
@    s7 avalue prec 3
@    s7 avalue prepend ""
@    s7 avalue append ""
@    s7 avalue offset 0.000000 , 0.000000
@    s7 errorbar on
@    s7 errorbar place both
@    s7 errorbar color 8
@    s7 errorbar pattern 1
@    s7 errorbar size 1.000000
@    s7 errorbar linewidth 1.0
@    s7 errorbar linestyle 1
@    s7 errorbar riser linewidth 1.0
@    s7 errorbar riser linestyle 1
@    s7 errorbar riser clip off
@    s7 errorbar riser clip length 0.100000
@    s7 comment "Cols 2:3"
@    s7 legend  ""
@    s8 hidden false
@    s8 type xy
@    s8 symbol 0
@    s8 symbol size 1.000000
@    s8 symbol color 9
@    s8 symbol pattern 1
@    s8 symbol fill color 9
@    s8 symbol fill pattern 0
@    s8 symbol linewidth 1.0
@    s8 symbol linestyle 1
@    s8 symbol char 65
@    s8 symbol char font 0
@    s8 symbol skip 0
@    s8 line type 1
@    s8 line linestyle 1
@    s8 line linewidth 1.5
@    s8 line color 9
@    s8 line pattern 1
@    s8 baseline type 0
@    s8 baseline off
@    s8 dropline off
@    s8 fill type 0
@    s8 fill rule 0
@    s8 fill color 1
@    s8 fill pattern 1
@    s8 avalue off
@    s8 avalue type 2
@    s8 avalue char size 1.000000
@    s8 avalue font 0
@    s8 avalue color 1
@    s8 avalue rot 0
@    s8 avalue format general
@    s8 avalue prec 3
@    s8 avalue prepend ""
@    s8 avalue append ""
@    s8 avalue offset 0.000000 , 0.000000
@    s8 errorbar on
@    s8 errorbar place both
@    s8 errorbar color 9
@    s8 errorbar pattern 1
@    s8 errorbar size 1.000000
@    s8 errorbar linewidth 1.0
@    s8 errorbar linestyle 1
@    s8 errorbar riser linewidth 1.0
@    s8 errorbar riser linestyle 1
@    s8 errorbar riser clip off
@    s8 errorbar riser clip length 0.100000
@    s8 comment "Cols 2:3"
@    s8 legend  ""
@    s9 hidden false
@    s9 type xy
@    s9 symbol 0
@    s9 symbol size 1.000000
@    s9 symbol color 10
@    s9 symbol pattern 1
@    s9 symbol fill color 10
@    s9 symbol fill pattern 0
@    s9 symbol linewidth 1.0
@    s9 symbol linestyle 1
@    s9 symbol char 65
@    s9 symbol char font 0
@    s9 symbol skip 0
@    s9 line type 1
@    s9 line linestyle 1
@    s9 line linewidth 1.5
@    s9 line color 10
@    s9 line pattern 1
@    s9 baseline type 0
@    s9 baseline off
@    s9 dropline off
@    s9 fill type 0
@    s9 fill rule 0
@    s9 fill color 1
@    s9 fill pattern 1
@    s9 avalue off
@    s9 avalue type 2
@    s9 avalue char size 1.000000
@    s9 avalue font 0
@    s9 avalue color 1
@    s9 avalue rot 0
@    s9 avalue format general
@    s9 avalue prec 3
@    s9 avalue prepend ""
@    s9 avalue append ""
@    s9 avalue offset 0.000000 , 0.000000
@    s9 errorbar on
@    s9 errorbar place both
@    s9 errorbar color 10
@    s9 errorbar pattern 1
@    s9 errorbar size 1.000000
@    s9 errorbar linewidth 1.0
@    s9 errorbar linestyle 1
@    s9 errorbar riser linewidth 1.0
@    s9 errorbar riser linestyle 1
@    s9 errorbar riser clip off
@    s9 errorbar riser clip length 0.100000
@    s9 comment "Cols 2:3"
@    s9 legend  ""
@    s10 hidden false
@    s10 type xy
@    s10 symbol 0
@    s10 symbol size 1.000000
@    s10 symbol color 11
@    s10 symbol pattern 1
@    s10 symbol fill color 11
@    s10 symbol fill pattern 0
@    s10 symbol linewidth 1.0
@    s10 symbol linestyle 1
@    s10 symbol char 65
@    s10 symbol char font 0
@    s10 symbol skip 0
@    s10 line type 1
@    s10 line linestyle 1
@    s10 line linewidth 1.5
@    s10 line color 11
@    s10 line pattern 1
@    s10 baseline type 0
@    s10 baseline off
@    s10 dropline off
@    s10 fill type 0
@    s10 fill rule 0
@    s10 fill color 1
@    s10 fill pattern 1
@    s10 avalue off
@    s10 avalue type 2
@    s10 avalue char size 1.000000
@    s10 avalue font 0
@    s10 avalue color 1
@    s10 avalue rot 0
@    s10 avalue format general
@    s10 avalue prec 3
@    s10 avalue prepend ""
@    s10 avalue append ""
@    s10 avalue offset 0.000000 , 0.000000
@    s10 errorbar on
@    s10 errorbar place both
@    s10 errorbar color 11
@    s10 errorbar pattern 1
@    s10 errorbar size 1.000000
@    s10 errorbar linewidth 1.0
@    s10 errorbar linestyle 1
@    s10 errorbar riser linewidth 1.0
@    s10 errorbar riser linestyle 1
@    s10 errorbar riser clip off
@    s10 errorbar riser clip length 0.100000
@    s10 comment "Cols 2:3"
@    s10 legend  ""
@    s11 hidden false
@    s11 type xy
@    s11 symbol 0
@    s11 symbol size 1.000000
@    s11 symbol color 12
@    s11 symbol pattern 1
@    s11 symbol fill color 12
@    s11 symbol fill pattern 0
@    s11 symbol linewidth 1.0
@    s11 symbol linestyle 1
@    s11 symbol char 65
@    s11 symbol char font 0
@    s11 symbol skip 0
@    s11 line type 1
@    s11 line linestyle 1
@    s11 line linewidth 1.5
@    s11 line color 12
@    s11 line pattern 1
@    s11 baseline type 0
@    s11 baseline off
@    s11 dropline off
@    s11 fill type 0
@    s11 fill rule 0
@    s11 fill color 1
@    s11 fill pattern 1
@    s11 avalue off
@    s11 avalue type 2
@    s11 avalue char size 1.000000
@    s11 avalue font 0
@    s11 avalue color 1
@    s11 avalue rot 0
@    s11 avalue format general
@    s11 avalue prec 3
@    s11 avalue prepend ""
@    s11 avalue append ""
@    s11 avalue offset 0.000000 , 0.000000
@    s11 errorbar on
@    s11 errorbar place both
@    s11 errorbar color 12
@    s11 errorbar pattern 1
@    s11 errorbar size 1.000000
@    s11 errorbar linewidth 1.0
@    s11 errorbar linestyle 1
@    s11 errorbar riser linewidth 1.0
@    s11 errorbar riser linestyle 1
@    s11 errorbar riser clip off
@    s11 errorbar riser clip length 0.100000
@    s11 comment "Cols 2:3"
@    s11 legend  ""
@    s12 hidden false
@    s12 type xy
@    s12 symbol 0
@    s12 symbol size 1.000000
@    s12 symbol color 13
@    s12 symbol pattern 1
@    s12 symbol fill color 13
@    s12 symbol fill pattern 0
@    s12 symbol linewidth 1.0
@    s12 symbol linestyle 1
@    s12 symbol char 65
@    s12 symbol char font 0
@    s12 symbol skip 0
@    s12 line type 1
@    s12 line linestyle 1
@    s12 line linewidth 1.5
@    s12 line color 13
@    s12 line pattern 1
@    s12 baseline type 0
@    s12 baseline off
@    s12 dropline off
@    s12 fill type 0
@    s12 fill rule 0
@    s12 fill color 1
@    s12 fill pattern 1
@    s12 avalue off
@    s12 avalue type 2
@    s12 avalue char size 1.000000
@    s12 avalue font 0
@    s12 avalue color 1
@    s12 avalue rot 0
@    s12 avalue format general
@    s12 avalue prec 3
@    s12 avalue prepend ""
@    s12 avalue append ""
@    s12 avalue offset 0.000000 , 0.000000
@    s12 errorbar on
@    s12 errorbar place both
@    s12 errorbar color 13
@    s12 errorbar pattern 1
@    s12 errorbar size 1.000000
@    s12 errorbar linewidth 1.0
@    s12 errorbar linestyle 1
@    s12 errorbar riser linewidth 1.0
@    s12 errorbar riser linestyle 1
@    s12 errorbar riser clip off
@    s12 errorbar riser clip length 0.100000
@    s12 comment "Cols 2:3"
@    s12 legend  ""
@target G0.S0
@type xy
0 0
1.116 2.699
3.053 1.848
4.204 0.006
6.75 0.663
3.588 1.723
4.051 2.47
5.623 0.603
6.885 1.037
6.554 3.577
7.823 2.57
6.633 2.114
5.414 1.732
5.871 3.572
5.753 2.371
5.722 1.126
7.457 3.779
3.072 0.782
4.919 1.247
3.747 0.063
5.096 0.483
6.07 3.268
6.448 2.287
5.688 0.434
4.062 0.479
3.597 0.525
4.068 0.66
5.043 0.186
4.423 0.25
5.242 -0.242
4.599 -0.851
4.53 0.311
3.13 1.315
3.522 -0.206
3.768 0.198
4.337 0.662
3.766 0.746
4.561 2.437
4.099 0.721
5.472 0.662
4.537 -0.075
5.127 1.657
5.275 0.513
5.015 -0.844
5.146 -1.36
4.95 -0.634
4.475 -1.686
5.561 -0.272
4.884 -0.001
5.438 0.242
4.953 0.05
5.095 0.719
5.153 0.643
4.837 0.494
5.791 -0.001
4.847 0.737
5.972 0.186
6.009 0.986
5.403 0.964
6.487 1.07
6.652 0.221
6.714 -0.371
5.847 -0.345
5.496 0.948
5.894 0.005
5.378 -1.098
5.943 -1.333
6.375 -1.841
6.187 -2.029
7.659 -1.577
6.268 -1.598
5.638 -1.576
6.021 -2.518
5.242 -2.641
5.296 -3.782
5.421 -4.109
4.909 -3.202
3.776 -3.493
5.146 -4.117
4.056 -4.557
6.084 -5.35
4.783 -4.833
4.347 -2.692
5.278 -3.385
3.792 -3.035
3.95 -3.443
3.978 -3.189
5.232 -2.074
5.328 -3.767
1.73 -4.058
5.564 -4.563
5.478 -3.328
5.662 -4.176
5.466 -3.222
6.295 -3.006
6.206 -4.639
5.876 -5.182
6.198 -5.874
6.267 -5.327
6.42 -4.837
6.315 -7.009
6.15 -5.443
6.35 -6.554
7.009 -5.288
7.57 -5.124
7.015 -6.874
7 -5.477
6.499 -6.742
7.457 -6.763
5.339 -7.52
6.371 -7.929
5.032 -7.773
5.535 -5.725
4.93 -5.353
5.714 -5.221
6.064 -7.438
5.727 -5.015
4.804 -4.954
5.229 -5.142
5.435 -4.727
5.432 -5.532
5.045 -4.695
4.153 -5.823
5.974 -6.023
4.694 -4.259
5.128 -4.66
4.805 -5.112
4.755 -5.231
3.688 -5.325
4.823 -5.726
4.595 -4.31
4.648 -3.342
3.265 -4.067
4.363 -3.994
3.461 -3.809
3.489 -3.764
3.31 -1.931
2.999 -1.076
2.6 -5.04
3.019 -2.933
1.831 -3.196
2.723 -2.09
2.524 -2.678
1.385 -2.916
3.441 -2.46
2.471 -1.468
3.463 -0.834
3.757 -0.402
3.187 -0.626
2.143 -0.502
2.488 0.879
2.182 -0.495
2.141 -0.291
3.021 -0.179
2.819 -1.414
0.416 -0.365
1.104 1.995
-0.326 -0.466
0.522 1.431
0.701 0.288
-1.068 0.346
0.048 1.314
-0.872 0.72
0.785 1.115
0.125 0.108
0.11 1.654
3.459 5.359
-0.421 -0.029
-0.08 0.845
-1.173 0.584
-1.173 0.584
-0.662 2.771
-0.662 2.771
-0.534 1.894
0.634 1.876
-0.81 2.933
-0.878 3.638
-0.997 2.22
-1.707 3.423
-1.55 4.167
-1.652 3.823
-2.221 4.567
-1.544 6.833
-2.792 6.767
-3.146 5.227
-3.096 5.209
-3.308 5.677
-0.786 7.772
-3.02 5.038
-4.211 5.55
-4.794 5.757
-4.567 6.954
-4.593 6.405
-2.266 9.07
-3.149 9.569
-1.202 12.049
-3.265 11.98
-2.353 11.809
-2.039 11.412
-3.472 13.128
-2.933 12.58
-3.322 13.261
-3.114 15.201
-3.553 14.727
-3.571 14.443
-2.568 14.792
-3.064 13.174
-3.553 12.818
-3.752 13.449
-3.318 13.438
-4.542 12.18
0.461 14.085
-2.182 12.071
-0.361 12.927
-1.951 13.901
-0.252 13.438
-3.075 11.165
-2.355 13.186
-3.485 11.057
-2.952 11.019
-2.379 10.915
-1.787 10.667
-2.478 11.731
-2.227 11.899
-3.556 10.765
-3.135 10.712
-3.352 10.995
-3.975 12.163
-3.933 10.01
-7.39 8.831
-3.632 11.322
-5.026 7.85
-4.566 9.331
-3.857 8.765
-2.832 8.693
-2.428 6.942
-3.227 6.684
-4.337 5.575
-3.527 4.949
-3.994 4.999
-3.962 3.776
-3.909 4.231
-3.686 4.628
-4.035 4.739
-4.372 4.26
-5.261 3.834
-4.408 2.587
-4.916 1.258
-4.855 0.184
-4.845 1.554
-3.889 0.127
-3.049 -0.52
-5.389 -0.584
-6.194 0.104
-3.822 -0.105
-5.139 -1.713
-5.443 -3.186
-3.282 -2.81
-2.84 0.05
-5.166 -1.722
-3.731 -3.442
-5.479 -1.787
-4.158 -1.902
-4.088 -2.009
-5.127 -1.266
-4.286 -1.795
-5.354 -3.048
-4.774 -2.364
-4.617 -3.208
-3.799 -3.126
-3.195 -0.44
-1.632 -0.185
-4.64 -4.93
-2.936 -4.386
-2.901 -4.526
-2.777 -4.426
-4.775 -4.931
-4.429 -6.51
-3.562 -2.83
-2.659 -3.846
-1.931 -4.268
-2.289 -3.401
-0.302 -2.41
-1.644 -2.679
0.456 -2.826
-1.488 -6.964
-0.837 -3.98
-1.112 -7.398
-0.854 -7.749
0.939 -3.11
0.106 -6.326
-0.756 -6.372
0.165 -4.742
-0.142 -5.065
-0.29 -4.122
-0.093 -1.382
0.466 -0.415
1.283 -1.397
1.067 -0.211
1.391 1.156
2.325 0.768
2.131 -0.026
1.859 -0.348
1.085 -0.081
2.686 -0.142
2.568 -1.908
2.844 -3.597
1.807 -3.868
1.251 -3.405
0.96 -3.246
1.65 -1.651
2.694 -0.603
2.295 -2.482
1.085 -1.616
2.428 -1.062
2.443 -1.34
2.611 -5.799
1.602 -7.019
2.43 -9.486
2.828 -6.753
2.84 -3.004
2.507 -2.079
2.849 -0.587
2.849 -0.587
1.318 0.013
0.81 -0.524
1.233 0.981
2.392 -0.038
2.685 0.597
1.67 -1.27
1.474 -0.116
0.86 -0.263
0.775 -1.593
2.327 -1.185
2.024 -2.117
1.615 -2.853
0.851 -2.328
0.263 -2.245
1.112 -7.93
0.71 -5.693
-0.065 -6.324
1.136 -6.432
0.327 -6.646
1.657 -4.873
0.999 -5.543
1.571 -7.494
1.762 -7.824
1.535 -7.047
1.983 -8.599
4.448 -9.817
5.46 -10.491
4.624 -7.92
5.476 -8.455
4.149 -6.813
5.459 -7.675
4.554 -8.848
5.048 -9.044
3.735 -8.503
4.063 -8.002
5.265 -7.349
&
@target G0.S1
@type xy
0 0
1.323 0.859
1.639 0.697
1.811 1.223
0.802 1.655
-1.028 0.225
0.471 1.898
0.272 0.665
0.47 0.748
0.356 1.114
0.788 1.847
0.312 1.203
-0.256 2.406
-0.4 1.251
0.103 2.066
0.785 2.137
0.612 1.81
0.946 1.004
0.596 1.985
0.173 1.554
0.64 1.546
0.81 2.318
1.089 2.323
1.332 2.269
0.621 3.267
0.977 2.112
0.56 2.371
0.61 1.881
0.483 1.244
1.56 1.962
1.193 1.625
0.653 1.778
1.482 2.507
1.219 1.395
2.021 1.783
1.663 1.687
1.201 2.293
1.395 1.495
0.763 1.816
0.936 1.935
2.353 1.837
1.715 2.055
1.851 2.059
2.063 2.626
0.982 2.138
2.641 1.693
1.588 1.87
2.514 2.215
2.35 2.459
1.611 3.019
1.897 2.512
1.844 2.986
2.742 3.444
2.093 1.856
2.751 1.395
2.385 1.411
1.904 1.534
2.864 2.246
1.54 2.182
2.151 2.594
1.712 2.726
1.044 2.166
2.582 2.76
2.042 2.82
2.322 2.901
2.548 2.111
1.226 2.474
2.042 2.404
3.07 2.051
1.538 1.593
1.712 2.083
1.513 0.79
1.562 1.368
1.177 0.972
1.066 0.521
2.262 1.448
1.711 1.052
2.65 1.053
2.778 1.427
2.068 0.291
2.549 0.957
2.452 2.12
2.093 2.024
2.438 1.733
1.988 1.452
2.435 1.394
2.395 1.753
2.563 1.78
2.304 2.335
2.94 1.943
2.719 2.799
2.142 0.429
2.289 0.616
1.602 1.154
1.593 0.489
1.637 0.888
2.049 1.748
2.69 0.885
2.896 1.314
2.028 1.577
1.776 1.631
1.806 1.67
3.021 1.27
2.849 1.613
2.799 1.649
3.224 1.331
2.657 1.139
1.713 1.694
1.96 1.318
2.838 1.836
3.381 3.616
2.548 1.705
3.522 1.932
2.776 1.516
2.504 1.201
2.512 1.732
2.941 1.437
1.2 1.234
3.258 1.062
1.938 1.915
2.945 1.054
2.973 1.167
2.641 1.9
2.268 1.249
1.961 0.48
2.113 1.042
2.382 0.753
1.864 1.045
2.036 -0.041
2.855 0.508
1.986 0.45
2.568 0.658
2.281 1.304
2.533 1.567
2.47 1.31
2.238 1.192
1.902 1.156
2.714 1.634
2.623 -0.538
2.572 0.915
1.94 0.97
2.801 0.958
2.651 0.687
2.765 0.697
2.873 0.493
2.442 0.182
2.237 -0.248
3.168 0.385
2.91 0.949
3.393 0.682
2.24 1.621
2.289 1.254
3.215 0.174
3.727 0.45
5.621 -1.07
3.956 1.597
3.435 0.565
2.377 0.337
3.408 1.549
3.461 2.099
2.101 2.071
1.986 1.491
2.419 1.602
2.722 1.212
2.792 0.987
3.263 1.317
3.785 1.102
3.755 0.711
3.168 0.758
1.951 0.863
1.808 0.804
1.808 0.804
2.414 1.112
2.331 0.821
2.612 0.8
2.473 1.057
3.491 -0.178
3.226 0.704
3.069 0.185
3.121 0.886
2.93 1.307
2.388 0.467
2.611 1.305
3.179 1.042
2.576 1.053
2.938 0.66
2.366 0.019
2.541 -0.367
2.563 -0.511
2.403 0.155
1.702 -0.755
3.478 0.139
2.2 -0.505
2.583 -0.132
3.208 0.001
2.616 0.855
2.967 0.279
4.287 0.014
3.855 -0.354
3.068 0.498
4.051 1.519
4.269 0.839
2.666 0.38
2.881 0.991
2.879 1.356
3.61 1.665
3.957 1.175
3.285 1.501
3.339 1.498
3.331 1.222
4.28 1.208
4.137 1.147
4.27 1.3
3.58 0.47
4.164 1.196
3.782 2.3
3.966 0.435
4.787 1.057
3.96 0.955
3.503 0.568
3.821 1.354
4.289 1.456
4.264 0.465
5.094 0.454
5.488 2.218
4.725 0.981
4.377 0.96
4.446 0.648
4.212 1.356
3.929 0.96
3.494 1.171
3.696 1.06
4.45 0.499
4.081 1.158
3.778 1.399
5.015 0.721
5.006 0.852
5.153 0.701
5.199 0.67
3.6 -0.26
4.239 0.267
4.134 0.834
4.794 -0.277
4.67 0.551
5.039 -0.173
4.627 0.062
4.932 1.041
4.079 0.347
4.118 0.159
4.437 -0.08
4.812 0.188
5.279 0.372
3.262 0.616
2.995 0.263
4.405 0.249
3.27 1.167
3.735 0.68
3.481 0.821
3.863 0.563
3.447 0.522
4.264 0.285
3.707 0.292
4.38 1.251
3.075 0.536
3.329 1.201
3.261 0.897
3.358 0.835
3.358 0.835
3.436 0.638
4.047 0.309
4.038 0.834
3.537 0.852
4.349 1.034
4.929 1.239
4.032 1.679
4.629 0.949
3.659 1.005
3.538 -0.209
3.3 1.316
4.255 0.602
5.121 0.889
4.019 1.687
4.488 0.761
4.731 -0.164
4.55 0.292
4.651 0.321
4.021 0.394
5.175 0.537
3.908 0.312
4.329 0.547
3.836 0.856
2.52 0.154
3.574 0.63
3.43 1.811
3.594 1.158
3.202 -0.108
3.557 0.765
4.068 0.283
4.086 0.069
3.09 -0.344
3.883 1.56
4.007 0.824
3.481 1.591
3.353 0.831
3.871 0.738
4.442 1.378
4.805 0.477
4.017 0.767
4.352 1.046
4.143 0.607
3.659 0.421
4.133 0.916
3.594 0.383
3.594 0.885
3.054 0.371
3.658 0.302
3.606 0.915
1.796 0.798
4.616 0.059
4.67 0.169
3.665 1.047
3.285 1.3
3.227 0.066
4.409 -0.351
4.002 0.286
3.603 0.073
2.937 1.243
3.236 0.6
3.689 0.111
4.142 0.325
3.777 0.478
2.539 0.597
3.183 -0.126
3.278 -0.631
4.661 0.603
3.406 -0.444
4.084 0.128
3.524 -0.665
3.697 -0.304
3.867 -1.279
3.256 -0.365
4.123 -0.46
3.43 -0.229
3.457 0.197
3.1 -0.015
4.16 -0.018
3.477 -0.692
3.15 0.265
4.246 -0.32
4.65 0.113
4.816 0.547
4.561 0.661
5.525 0.391
4.098 -0.049
4.172 -0.05
4.388 -0.188
3.921 0.133
4.661 -0.132
4.208 -0.213
4.627 0.144
&
@target G0.S2
@type xy
0 0
-0.956 0.561
-1.4 -1.305
0.789 -0.297
0.556 -0.018
1.064 -0.672
0.158 0.131
-0.031 -0.365
1.524 -0.319
0.964 -0.511
-0.293 -0.268
0.705 -0.837
0.879 -0.12
-0.732 -1.153
-0.593 -0.709
0.417 -0.258
0.271 -0.23
1.163 -1.923
1.058 -1.401
1.164 -1.067
0.88 -0.67
0.526 -1.522
0.636 -0.537
1.852 -0.757
0.766 -2.109
0.291 -0.562
-0.436 -0.466
0.448 -1.867
0.72 -0.691
0.829 -2.919
0.714 -2.431
1.077 -1.526
0.493 -2.124
-0.89 -1.617
0.984 -0.773
0.311 -2.058
0.493 -2.382
1.032 -2.605
2.15 -2.606
1.759 -4.474
0.799 -2.58
0.095 -2.326
1.087 -2.055
0.237 -2.709
-0.201 -2.673
0.862 -3.092
2.296 -3.792
1.382 -3.786
2.055 -4.224
1.961 -3.907
1.773 -4.069
1.285 -2.762
1.78 -3.505
1.651 -3.559
2.111 -2.206
2.251 -4.322
3.726 -4.995
2.646 -4.267
1.671 -4.198
2.252 -3.9
2.253 -5.17
2.519 -4.512
2.535 -5.857
3.694 -6.858
3.319 -6.082
2.737 -6.501
3.705 -5.921
3.181 -6.686
3.884 -7.773
4.262 -6.912
5.344 -7.942
4.732 -7.559
4.118 -6.591
4.508 -7.973
5.426 -8.421
5.701 -8.392
5.139 -8.347
5.288 -9.724
5.496 -10.729
5.654 -10.22
5.5 -9.813
6.673 -10.526
6.415 -11.125
7.278 -11.618
7.279 -12.295
7.224 -11.729
6.811 -11.695
6.231 -11.43
7.317 -13.521
7.942 -12.839
8.697 -12.99
8.495 -12.997
8.062 -14.985
7.21 -17.133
8.536 -15.659
8.735 -16.174
9.483 -16.572
9.723 -17.221
8.143 -16.742
8.565 -18.235
8.543 -17.361
8.935 -18.006
8.425 -17.332
9.289 -17.907
10.191 -17.961
9.535 -19.797
10.231 -20.008
10.4 -21.596
8.072 -21.114
9.631 -19.976
8.6 -19.641
9.869 -19.22
9.791 -18.25
9.852 -19.746
9.279 -20.799
9.567 -19.841
9.324 -21.591
9.805 -21.711
10.25 -22.455
11.567 -22.687
10.35 -21.58
9.084 -22.345
7.273 -21.509
7.797 -21.317
7.785 -22.587
8.544 -22.781
8.695 -23.68
8.894 -23.435
10.11 -24.137
10.225 -23.797
9.604 -25.198
8.595 -24.018
10.15 -26.067
8.763 -24.83
8.734 -24.357
8.855 -25.068
9.983 -26.586
9.535 -25.116
10.289 -24.734
9.975 -23.989
10.163 -24.145
10.104 -24.748
10.632 -25.037
10.231 -26.425
9.196 -25.677
10.286 -27.864
9.984 -27.967
9.692 -25.778
9.762 -26.361
10.112 -25.399
9.591 -26.1
10.565 -25.536
11.99 -26.48
12.224 -27.317
12.075 -27.869
12.98 -29.08
12.977 -28.957
12.941 -29.551
13.078 -27.637
13.029 -28.314
12.471 -27.315
13.762 -27.978
12.775 -27.524
13.001 -27.314
13.221 -28.981
13.839 -29.209
13.537 -28.941
13.324 -30.487
12.914 -30.389
13.253 -30.255
13.043 -31.547
13.502 -28.757
13.945 -30.106
13.969 -29.755
12.986 -31.961
12.914 -31.605
12.958 -32.341
13.777 -33.889
13.691 -32.354
13.889 -32.328
13.62 -32.917
15.296 -33.589
14.86 -33.024
14.553 -34.224
14.388 -33.822
14.634 -34.317
15.992 -36.51
14.136 -35.886
15.767 -35.044
14.859 -35.6
14.122 -35.796
13.869 -36.107
14.445 -37.364
13.943 -35.75
15.218 -30.445
15.161 -30.548
16.289 -30.393
15.201 -31.155
14.685 -30.898
15.265 -33.109
16.038 -33.339
14.755 -36.342
15.514 -37.573
15.557 -35.497
14.228 -36.637
14.167 -36.655
14.988 -33.907
15.438 -34.623
14.202 -36.206
14.604 -38.016
15.056 -35.453
14.386 -38.462
13.581 -38.236
14.719 -36.291
14.81 -36.974
14.541 -36.381
14.806 -38.04
14.367 -38.005
15.466 -34.778
14.585 -35.558
14.07 -38.273
14.506 -36.665
14.849 -37.958
14.945 -37.893
15.403 -37.156
15.671 -37.67
15.711 -38.125
13.753 -39.018
14.157 -37.301
15.123 -40.839
15.198 -39.946
14.616 -37.065
14.315 -36.739
15.054 -36.614
14.863 -36.595
14.943 -37.997
13.661 -35.06
13.946 -34.937
14.76 -37.853
13.97 -35.667
12.956 -37.535
13.505 -36.28
14.3 -35.5
13.073 -34.953
13.469 -37.823
12.558 -36.816
13.69 -36.183
13.423 -34.303
13.823 -34.953
11.725 -33.916
14.304 -36.585
13.425 -36.259
13.514 -33.955
12.725 -33.623
12.423 -35.989
13.636 -35.439
11.949 -36.29
9.784 -34.553
13.062 -34.478
14.229 -35.808
11.565 -34.162
13.598 -31.616
13.15 -31.005
12.61 -32.263
11.788 -31.667
12.652 -31.158
11.861 -31.612
11.125 -32.22
12.649 -31.204
12.515 -32.658
12.085 -31.813
11.853 -32.808
12.902 -33.187
13.709 -31.44
13.201 -32.871
13.247 -32.478
13.326 -32.682
12.325 -32.496
11.992 -33.267
10.768 -33.459
11.906 -33.094
12.019 -32.699
11.7 -30.068
12.698 -30.717
12.466 -32.029
13.115 -32.338
12.121 -31.502
12.121 -31.502
12.632 -31.242
11.46 -29.331
11.411 -32.228
12.661 -31.859
11.845 -30.941
13.176 -32.342
11.245 -31.83
11.269 -31.374
11.696 -32.162
11.288 -31.47
11.596 -31.148
11.174 -30.206
11.127 -30.853
12.733 -30.043
12.578 -30.628
12.237 -30.813
11.181 -30.469
12.278 -30.648
12.221 -29.752
12.159 -29.92
11.86 -29.762
11.208 -28.88
11.581 -29.571
11.018 -30.714
11.275 -30.935
11.175 -31.616
11.042 -31.024
9.841 -30.575
11.45 -30.698
9.982 -29.091
9.875 -30.439
11.192 -30.102
10.612 -31.13
10.611 -30.144
9.557 -29.446
10.934 -28.711
9.845 -28.381
8.878 -28.939
9.548 -27.833
9.458 -28.919
10.392 -28.148
10.401 -28.33
10.032 -28.336
9.566 -28.407
9.765 -27.849
8.983 -27.575
9.31 -29.131
10.419 -27.715
10.317 -28.886
10.379 -28.059
10.233 -28.123
9.06 -29.254
9.586 -29.152
10.194 -29.804
9.801 -30.049
9.27 -28.36
10.241 -30.107
9.587 -28.522
9.784 -27.877
8.687 -29.302
8.668 -26.614
8.737 -28.61
8.813 -27.679
9.153 -27.051
10.183 -27.776
9.773 -27.337
9.083 -27.867
8.071 -28.943
8.53 -27.5
8.452 -25.925
7.824 -26.074
9.705 -27.542
&
@target G0.S3
@type xy
0 0
-0.843 2.783
-3.213 4.087
-1.102 4.723
-0.996 6.757
-0.222 1.38
3.367 0.959
2.353 0.581
3.168 1.341
2.037 -0.318
3.286 2.42
3.003 0.826
3.819 1.519
5.719 -0.976
6.579 -0.6
5.347 -0.052
6.113 -0.414
6.731 -1.047
5.963 -0.002
7.713 -4.637
8.652 -3.91
6.504 -2.35
8.647 -3.178
9.468 -2.042
8.448 -0.4
10.018 -7.954
11.646 -3.776
10.475 -4.635
13.387 -5.374
13.436 -2.26
14.868 -10.407
11.472 -3.995
13.594 -4.886
13.356 -4.445
17.997 -8.636
15.949 -7.503
15.661 -5.622
16.167 -8.107
17.533 -7.887
17.487 -9.738
18.701 -8.685
18.185 -10.55
16.655 -8.437
18.465 -13.58
18.158 -14.789
16.806 -10.094
16.237 -12.952
18.376 -14.881
17.464 -13.833
17.192 -12.859
18.455 -15.165
20.398 -15.732
22.166 -21.754
22.045 -17.646
22.138 -19.719
23.127 -18.522
22.86 -19.098
21.313 -17.475
23.8 -16.821
24.313 -17.583
25.057 -21.622
23.933 -21.09
25.761 -22.106
25.103 -19.269
26.566 -21.819
26.23 -23.717
25.208 -22.49
27.514 -23.517
28.938 -25.15
28.835 -24.935
28.766 -24.983
28.833 -22.451
30.314 -24.516
29.136 -23.519
28.97 -24.938
30.495 -25.791
29.883 -27.632
30.625 -29.151
30.927 -28.18
29.616 -26.522
30.103 -28.573
31.67 -27.568
32.412 -28.865
31.579 -29.719
30.474 -29.286
33.812 -30.173
32.327 -30.51
31.824 -31.374
34.284 -30.864
35.038 -31.059
35.799 -31.914
36.082 -31.593
37.154 -28.223
36.544 -31.07
38.12 -31.287
39.916 -31.79
40.912 -34.47
39.682 -33.172
42.995 -30.412
40.877 -28.875
41.772 -31.163
42.249 -30.476
40.872 -32.364
41.859 -30.707
43.485 -30.29
47.659 -25.621
49.182 -28.802
48.598 -29.863
49.431 -28
48.097 -26.035
47.375 -29.422
48.233 -29.375
44.745 -33.151
45.332 -36.203
45.055 -36.549
45.721 -35.798
45.198 -36.006
47.934 -36.942
48.097 -34.979
48.168 -34.652
47.297 -32.69
46.353 -33.776
45.857 -32.652
45.599 -32.863
44.914 -34.543
45.19 -34.564
45.033 -34.989
44.803 -33.645
44.005 -32.381
43.861 -35.015
44.471 -36.919
43.154 -31.968
43.453 -33.345
43.228 -29.797
43.607 -31.178
45.183 -30.592
44.79 -29.044
44.89 -26.974
45.418 -24.442
46.133 -24.568
46.216 -24.517
46.111 -23.008
47.383 -24.927
47.593 -25.339
48.656 -22.801
48.568 -22.767
46.857 -25.499
48.454 -20.636
48.658 -17.288
49.902 -17.998
48.949 -18.799
49.551 -18.732
49.498 -17.291
50.078 -19.487
49.076 -19.137
49.49 -18.732
49.019 -20.433
48.088 -21.487
48.466 -21.698
48.535 -20.618
48.553 -20.324
48.804 -21.456
49.394 -16.028
48.248 -23.223
49.657 -19.627
51.537 -16.618
50.79 -17.581
51.867 -18.76
49.817 -16.19
51.35 -11.627
51.35 -11.627
52.288 -11.397
49.979 -11.058
53.11 -3.688
53.809 -3.001
51.666 -5.737
51.413 -0.363
50.841 -1.321
51.727 1.098
50.924 2.481
52.204 6.426
52.252 4.234
51.994 2.2
50.905 -2.049
51.292 1.25
50.929 -0.377
52.054 7.621
50.105 0.859
50.393 0.067
52.552 1.587
52.126 1.676
50.864 6.744
46.656 -0.291
47.664 -1.295
45.564 -1.063
48.505 0.509
46.48 2.005
47.112 1.085
46.934 0.038
45.054 2.611
46.393 9.752
45.669 11.939
45.755 10.408
46.439 12.97
47.455 15.516
44.416 16.24
44.739 17.711
43.054 18.369
44.374 20.949
43.882 18.292
44.185 20.303
44.183 21.58
44.242 20.33
43.914 18.241
43.743 22.027
44.253 27.462
45.394 27.73
46.73 29.63
43.95 31.535
46.178 28.239
43.063 28.211
43.839 30.524
43.141 29.869
44.658 34.077
44.553 30.786
44.307 30.988
44.736 33.37
45.696 34.144
44.159 33.952
45.371 31.271
45.308 35.361
45.167 36.284
45.016 36.963
45.056 35.618
45.226 33.338
45.022 35.323
44.561 38.63
45.914 37.942
44.81 39.345
44.585 40.775
47.273 40.234
46.189 37.769
46.285 40.575
48.492 41.089
47.435 40.894
46.558 40.006
47.95 44.592
46.186 40.785
46.319 42.887
48.816 42.389
46.714 41.72
47.189 39.418
47.425 39.884
46.869 41.481
49.153 40.971
48.621 44.867
48.045 41.247
48.877 41.224
48.864 40.923
48.786 42.04
51.603 44.866
50.05 42.719
50.313 46.496
49.711 46.327
49.925 44.845
51.067 47.32
51.24 44.316
51.106 46.602
51.288 42.981
51.017 44.845
52.343 50.612
52.553 44.063
52.233 44.113
52.053 49.434
52.242 49.447
52.638 50.994
52.776 48.063
53.821 49.856
53.436 51.612
53.921 50.727
53.784 52.858
54.093 56.075
56.5 55.984
55.784 58.474
55.377 59.754
54.512 56.136
53.928 59.171
54.233 62.113
53.712 61.056
54.946 62.521
55.168 63.8
55.924 63.547
55.472 63.566
55.458 63.459
54.692 66.389
53.45 68.226
53.891 66.44
54.491 68.375
54.899 70.869
55.605 69.432
55.097 72.853
55.268 74.369
55.3 75.09
53.983 76.542
55.084 77.382
53.941 76.817
54.725 77.617
53.307 76.641
55.272 76.845
53.427 80.189
53.155 78.494
52.552 80.842
51.558 79.763
52.001 79.735
50.937 79.691
51.623 79.572
50.298 81.427
50.349 80.386
50.58 80.375
51.258 83.53
49.913 84.139
50.98 84.325
50.183 83.143
50.588 84.535
50.468 84.654
50.997 85.268
49.395 86.469
49.849 87.453
48.315 85.882
49.758 86.155
48.688 88.327
49.297 87.654
48.425 92.435
50.305 87.996
49.168 89.821
49.352 89.55
48.655 89.189
48.653 88.874
48.336 88.924
48.118 90.912
47.87 90.016
47.491 90.335
48 90.342
47.059 92.461
48.017 93.061
47.038 90.466
45.947 90.643
45.947 90.643
45.188 91.47
45.807 91.746
45.736 91.246
45.379 91.894
45.768 91.467
46.494 90.875
47.028 90.601
47.38 88.229
46.144 89.319
45.912 88.255
47.43 87.603
47.78 87.694
&
@target G0.S4
@type xy
0 0
0.704 -0.692
0.803 -0.204
3.069 2.485
-0.187 2.186
0.257 3.986
0.05 3.177
0.639 7.296
0.946 7.042
3.053 7.1
3.615 9.005
4.042 8.186
5.512 7.09
4.963 9.456
4.913 10.58
5.962 9.97
4.802 10.041
2.793 11.592
3.991 12.207
6.057 13.508
5.707 13.298
7.354 13.332
8.245 14.293
8.711 14.424
8.814 15.481
8.587 15.87
10.47 17.106
10.456 16.81
9.908 17.862
10.408 19.643
11.552 21.156
10.881 21.913
10.883 23.489
12.73 24.886
12.258 26.519
11.935 28.147
11.45 28.779
12.3 30.975
13.45 30.75
13.25 31.744
14.5 30.756
15.336 32.408
13.814 34.185
14.837 34.749
16.115 35.649
18.236 36.851
16.438 37.645
16.811 37.669
18.358 38.491
19.336 38.577
18.218 38.227
19.241 39.223
20.229 39.538
21.037 40.914
21.212 41.078
21.766 41.001
22.978 42.537
23.051 42.732
22.489 43.561
23.669 44.977
25.066 45.346
23.499 46.867
24.528 48.199
25.286 49.106
24.218 50.874
25.287 49.131
27.433 51.128
28.016 51.077
26.988 53.15
27.126 54.909
27.04 52.377
28.389 55.729
28.75 56.154
29.806 56.608
29.938 57.279
31.938 59.133
31.017 58.973
31.924 60.698
29.794 63.098
30.189 60.406
30.389 60.937
30.212 63.653
30.226 64.691
30.46 65.782
31.438 64.842
32.454 67.008
32.661 66.988
32.313 69.252
32.252 70.186
34.374 68.052
33.662 68.756
34.271 68.899
35.836 70.933
35.774 72.437
34.812 74.299
36.793 69.548
37.851 71.916
35.848 73.253
37.765 74.156
36.074 75.95
35.961 74.942
36.387 77.373
41.23 73.986
42.238 76.848
39.486 78.398
39.5 79.439
36.879 83.371
39.745 81.034
37.833 82.251
37.572 84.195
35.009 85.137
37.275 85.457
35.475 88.188
34.766 89.26
35.165 87.113
33.826 90.602
34.54 90.623
32.076 93.022
35.468 90.856
32.714 95.1
30.329 97.762
30.185 99.75
29.225 101.588
24.04 103.347
23.174 105.04
23.291 105.475
23.374 106.368
21.375 108.925
25.212 107.735
22.887 108.896
23.668 109.106
19.147 110.333
17.005 114.041
16.301 113.211
15.485 114.71
15.201 116.243
15.999 115.343
14.33 116.786
11.335 120.984
12.452 122.883
11.605 122.754
10.022 124.248
10.385 123.662
8.428 126.857
8.866 126.19
9.428 128.499
9.505 129.144
8.412 129.286
7.246 132.254
7.408 132.686
7.486 131.927
6.423 135.356
5.228 135.162
3.772 135.763
3.032 136.152
3.505 136.521
3.519 138.189
1.182 138.779
1.802 135.681
-0.533 141.154
-1.41 141.318
-2.662 140.921
-1.765 142.185
-3.071 142.607
-0.995 144.352
-3.905 145.108
-5.014 145.166
-5.203 146.361
-5.058 147.464
-7.752 147.915
-10.402 147.849
-12.674 148.846
-12.583 149.224
-12.896 149.35
-13.536 149.162
-15.516 149.575
-18.087 151.087
-20.343 152.119
-22.255 153.082
-23.508 153.256
-25.503 152.178
-24.438 152.787
-25.639 153.894
-28.025 153.853
-31.335 153.614
-34.318 153.604
-35.985 153.331
-39.29 152.547
-37.978 154.486
-40.821 154.126
-41.891 154.809
-41.542 156.699
-43.196 156.948
-45.388 157.617
-46.869 156.877
-48.61 156.407
-52.436 155.607
-53.35 156.188
-53.652 156.317
-55.799 156.217
-55.659 155.675
-57.203 154.078
-59.41 154.109
-60.102 155.324
-61.693 155.056
-63.737 153.698
-64.782 153.474
-67.339 150.945
-67.126 150.705
-68.202 149.439
-67.924 149.655
-70.849 147.839
-71.605 146.4
-72.385 146.846
-74.311 144.499
-76.306 143.89
-78.107 143.222
-78.923 142.949
-78.49 142.149
-80.935 138.906
-81.168 138.659
-82.772 136.176
-83.404 137.039
-85.346 135.195
-87.293 134.278
-87.398 132.802
-87.648 132.417
-89.775 131.726
-90.142 131.223
-92.273 129.564
-92.993 130.835
-94.328 129.807
-94.392 127.595
-95.698 127.132
-97.092 126.806
-98.182 124.873
-98.09 123.321
-98.912 124.344
-99.858 123.127
-100.352 121.722
-100.428 120.932
-100.516 118.188
-102.199 117.917
-101.866 116.946
-103.132 116.429
-102.918 116.358
-103.895 113.664
-105.267 112.55
-106.054 113.366
-108.312 112.745
-108.872 112.603
-110.134 111.658
-109.95 109.556
-109.192 107.009
-111.565 103.877
-113.334 104.384
-114.102 102.558
-115.712 102.276
-116.899 99.583
-115.629 98.756
-117.102 96.442
-116.628 94.826
-114.876 96.649
-117.103 93.833
-119.987 94.05
-119.773 93.235
-120.153 90.822
-121.13 90.6
-120.167 87.406
-120.632 86.269
-121.303 85.323
-121.117 87.594
-121.508 84.386
-120.835 80.36
-122.647 84.399
-123.714 80.801
-121.97 80.455
-123.574 78.565
-124.465 78.416
-122.194 77.241
-122.992 76.829
-122.766 73.593
-122.296 74.093
-121.959 73.941
-121.465 70.88
-120.841 68.823
-119.412 67.253
-118.483 69.093
-115.804 68.181
-115.115 67.346
-116.685 67.264
-116.156 65.222
-114.825 64.2
-112.98 62.536
-110.402 63.527
-111.481 63.593
-112.892 62.444
-112.659 62.66
-112.034 61.571
-111.09 61.22
-109.479 59.753
-106.363 57.393
-102.786 56.295
-104.884 57.205
-104.566 57.741
-103.278 56.581
-103.658 56.229
-100.305 54.004
-101.293 54.071
-95.913 54.328
-96.242 53.27
-93.463 51.671
-95.27 51.774
-93.201 49.881
-94.675 48.433
-93.244 48.935
-89.982 48.766
-91.018 48.637
-86.308 46.886
-85.72 48.149
-83.614 48.072
-83.938 47.744
-80.716 45.597
-80.292 46.362
-80.938 40.537
-80.731 41.249
-81.734 46.647
-76.775 45.497
-79.652 39.245
-76.149 37.719
-73.757 37.683
-74.558 38.42
-73.639 38.743
-73.941 38.23
-68.333 41.213
-68.313 42.145
-68.378 42.562
-65.77 40.394
-65.84 44.472
-65.771 42.849
-68.45 41.271
-66.39 39.489
-65.707 39.612
-65.218 39.221
-66.726 41.716
-63.531 40.971
-65.189 41.738
-63.801 39.839
-65.894 42.151
-66.632 44.172
-60.954 39.868
-58.429 40.104
-59.322 40.542
-58.174 39.604
-57.967 39.657
-60.867 42.839
-56.666 37.983
-54.03 40.118
-50.358 41.652
-48.721 42.222
&
@target G0.S5
@type xy
0 0
-0.884 0.116
-0.589 0.884
-2.039 0.97
-2.945 0.722
-5.481 0.175
-5.253 -0.397
-2.983 -0.388
-5.417 -0.719
-7.617 0.117
-7.133 -1.454
-5.853 -1.187
-9.424 -1.914
-8.95 2.086
-8.452 -0.251
-8.916 -1.327
-9.402 -3.217
-11.87 -2.907
-12.035 0.038
-12.081 -1.207
-12.912 -1.642
-14.905 -2.765
-16.836 -5.568
-18.543 -7.832
-17.341 -6.815
-17.978 -5.108
-19.149 -6.218
-20.755 -7.446
-20.413 -7.163
-20.263 -6.207
-20.052 -7.836
-22.303 -7.194
-24.091 -6.449
-24.181 -7.445
-24.037 -9.897
-24.42 -9.517
-26.148 -8.5
-26.72 -9.524
-26.93 -11.096
-27.003 -12.679
-27.514 -12.505
-28.476 -13.538
-29.872 -12.448
-32.974 -11.678
-34.292 -11.447
-35.171 -10.435
-34.184 -10.641
-34.202 -14.283
-34.696 -15.821
-34.727 -15.746
-35.108 -17.572
-37.66 -17.95
-38.021 -18.401
-39.298 -17.976
-40.561 -17.924
-39.205 -20.025
-39.185 -23.346
-38.303 -22.938
-37.451 -23.443
-39.141 -23.728
-38.753 -26.016
-40.551 -25.749
-41.693 -25.922
-42.878 -26.079
-42.973 -27.054
-42.163 -26.801
-41.378 -26.829
-42.3 -28.011
-43.146 -28.195
-42.919 -29.985
-43.038 -30.645
-45.054 -32.578
-44.962 -33.957
-45.194 -36.214
-46.319 -36.244
-45.572 -41.348
-46.387 -41.057
-47.591 -40.388
-48.167 -40.184
-48.437 -42.135
-50.028 -42.812
-50.034 -42.972
-49.671 -45.353
-49.395 -48.897
-51.16 -48.308
-52.488 -50.529
-49.701 -50.25
-52.451 -48.573
-52.507 -48.782
-53.411 -52.12
-52.658 -53.136
-53.045 -53.03
-52.946 -53.758
-53.366 -54.499
-54.488 -54.86
-55.524 -56.223
-56.389 -56.05
-55.548 -58.343
-55.088 -58.562
-57.169 -60.266
-60.424 -60.989
-59.237 -62.815
-59.994 -63.522
-60.32 -64.567
-60.794 -65.111
-61.606 -65.495
-62.588 -67.146
-65.248 -67.518
-64.836 -66.568
-66.872 -66.962
-66.842 -68.004
-65.037 -70.719
-66.893 -70.875
-66.246 -71.376
-69.149 -71.819
-69.271 -71.794
-72.028 -72.765
-70.195 -73.299
-69.519 -75.08
-69.474 -76.043
-70.123 -76.811
-75.071 -77.019
-73.627 -76.74
-74.934 -76.405
-75.779 -76.298
-79.026 -81.369
-79.694 -80.31
-79.146 -81.93
-78.762 -84.305
-78.741 -84.395
-76.892 -85.677
-80.964 -86.69
-82.601 -88.071
-86.027 -87.886
-85.576 -90.232
-82.31 -88.836
-83.067 -89.497
-80.708 -89.628
-82.274 -89.86
-81.961 -88.848
-81.553 -87.866
-81.625 -87.261
-80.062 -87.48
-81.425 -88.898
-81.343 -88.942
-77.628 -88.332
-75.038 -82.922
-73.376 -83.244
-73.063 -83.202
-69.089 -77.794
-69.344 -77.453
-65.558 -74.71
-64.894 -74.622
-64.327 -75.118
-62.654 -73.321
-59.503 -70.597
-58.985 -71.272
-57.155 -67.515
-55.326 -68.048
-56.031 -67.847
-52.106 -63.976
-51.659 -64.147
-49.493 -63.067
-48.25 -61.758
-46.946 -60.978
-47.573 -61.529
-43.702 -57.624
-42.962 -56.634
-41.135 -55.358
-43.287 -56.859
-43.377 -57.78
-40.003 -56.338
-40.957 -55.511
-38.017 -53.727
-37.975 -54.427
-37.36 -53.987
-38.112 -53.952
-34.093 -49.91
-32.09 -47.267
-30.968 -47.116
-30.862 -48.324
-27.398 -46.153
-27.458 -46.628
-28.621 -46.825
-28.269 -44.813
-26.248 -43.254
-23.138 -40.969
-21.685 -38.572
-19.132 -35.937
-17.963 -32.917
-16.68 -31.964
-14.946 -29.359
-14.164 -28.848
-14.57 -26.968
-12.3 -26.795
-8.644 -22.508
-9.724 -24.594
-8.786 -24.161
-9.317 -22.947
-8.832 -22.027
-7.684 -22.134
-9.165 -23.063
-7.907 -20.085
-6.821 -18.945
-6.248 -19.21
-5.479 -17.22
-3.742 -15.614
-0.576 -12.438
-2.565 -12.699
-3.569 -13.701
-2.882 -11.38
-3.86 -10.49
-1.469 -6.569
-2.533 -8.571
-1.338 -7.225
0.313 -6.714
-0.051 -7.797
2.26 -5.468
3.366 -5.203
4.036 -5.774
5.197 -3.682
6.438 -3.298
4.913 -5.017
5.477 -4.876
5.912 -4.511
7.063 -2.369
8.421 -0.944
8.459 -1.799
9.248 -0.78
9.221 -0.809
14.306 2.363
12.01 0.138
13.709 2.231
12.553 2.884
12.319 0.736
13.366 1.856
15.191 4.114
13.822 3.51
15.143 3.869
14.422 2.133
16.115 3.365
16.937 3.496
16.49 3.959
17.161 4.311
18.871 5.3
18.108 6.143
18.971 5.844
17.86 4.859
19.038 4.939
20.222 5.895
18.976 4.035
19.134 5.607
20.466 6.424
21.839 5.155
21.408 4.953
23.479 5.203
20.985 4.01
24.516 4.272
23.39 4.994
22.992 5.548
25.591 5.079
27.136 6.169
24.305 3.814
26.389 4.316
26.714 4.273
25.34 3.293
26.106 3.893
26.56 3.45
25.476 5.505
26.213 5.256
25.254 5.468
25.36 5.621
23.452 4.075
23.789 3.436
24.183 4.267
20.08 4.303
20.605 3.833
21.17 4.139
19.522 3.776
19.14 3.63
20.584 4.601
22.31 2.029
22.304 2.431
18.825 1.879
21.252 2.694
20.814 2.549
19.029 3.456
18.162 2.518
15.801 2.645
17.625 2.341
15.745 1.168
16.44 2.336
12.928 -1.93
12.903 -0.189
12.415 0.835
16.431 -0.402
14.867 -0.836
13.131 -1.683
15.717 -1.336
12.263 -0.046
13.239 1.321
10.934 0.747
10.911 0.676
12.602 2.037
8.949 2.107
8.892 0.759
8.323 0.577
11.182 -1.228
10.041 -0.194
8.308 -1.833
4.157 -3.245
3.902 -5.401
3.307 -2.919
2.625 -3.419
5.067 -1.482
2.947 -1.474
0.914 -0.563
-0.864 -1.654
-0.882 -3.259
-1.34 -5.04
-1.568 -5.136
-3.491 -5.655
-2.488 -4.362
-4.818 -5.499
-3.816 -5.558
-4.41 -3.253
-6.046 -2.204
-4.473 -3.478
-6.448 -1.347
-3.526 -1.394
-3.322 -3.467
-2.129 -3.086
-4.018 -7.019
-3.681 -6.163
-3.023 -9.792
-2.628 -8.608
-2.057 -11.296
-2.159 -9.676
-0.758 -12.338
0.612 -12.513
-2.816 -12.784
-1.611 -12.572
0.479 -12.985
3.277 -12.048
6.112 -10.251
7.701 -10.404
7.207 -11.084
9.645 -12.206
8.562 -12.183
8.223 -11.23
8.647 -10.807
7.899 -9.793
8.608 -10.486
9.685 -11.603
10.601 -12.451
11.973 -11.815
12.113 -15.217
10.52 -14.994
11.488 -16.542
13.57 -16.03
&
@target G0.S6
@type xy
0 0
-0.188 0.553
-0.214 0.261
1.226 -0.572
0.29 1.459
2.445 1.283
2.295 1.138
1.526 2.565
3.6 0.644
5.53 2.548
6.76 -0.424
4.439 1.585
9.7 -0.874
2.955 -1.415
7.325 -0.796
8.4 -2.489
6.695 -1.658
7.696 -3.268
7.948 -5.611
10.035 -5.588
12.05 -6.562
12.086 -8.983
15.488 -11.845
15.869 -10.01
15.67 -9.438
17.168 -10.544
15.228 -9.139
16.243 -9.426
17.507 -11.339
20.914 -5.93
17.037 -10.142
18.199 -12.726
20.591 -15.629
21.703 -15.066
20.072 -15.671
20.036 -15.7
19.724 -14.729
17.802 -15.031
18.261 -14.415
21.611 -16.244
20.271 -16.156
22.277 -16.805
23.915 -18.205
23.127 -16.668
23.001 -20.86
21.41 -19.967
22.131 -20.338
24.965 -21.803
23.552 -20.691
21.719 -20.477
21.722 -22.602
23.798 -20.625
21.585 -21.787
23.218 -21.856
23.823 -23.565
21.346 -23.783
22.974 -23.294
21.563 -24.269
21.405 -24.352
19.964 -24.753
19.404 -25.763
20.376 -25.095
18.379 -24.326
18.304 -25.305
18.817 -25.95
19.427 -26.481
19.478 -25.09
19.262 -27.555
20.506 -28.916
21.602 -29.672
20.579 -28.65
20.589 -28.934
21.443 -29.122
20.012 -29.68
19.731 -30.03
18.583 -25.483
19.578 -26.883
19.191 -25.762
17.489 -24.373
18.273 -22.96
18.126 -23.878
17.336 -23.971
16.069 -23.206
16.729 -22.293
17.438 -22.134
17.034 -23.189
17.685 -23.339
16.28 -23.347
14.807 -22.958
17.741 -24.024
17.607 -22.218
18.16 -23.485
18.702 -24.356
20.162 -23.558
20.399 -24.718
19.675 -22.964
20.086 -25.018
20.184 -26.231
22.365 -24.704
22.289 -25.909
23.191 -25.016
23.406 -25.849
22.467 -24.714
23.928 -24.862
22.817 -25.017
23.204 -24.042
23.362 -25.053
23.581 -25.974
24.534 -25.339
22.467 -22.195
23.058 -23.186
22.084 -23.821
22.467 -22.231
20.186 -18.073
24.315 -20.568
23.931 -23.391
24.741 -20.135
24.899 -19.009
27.642 -22.71
28.09 -23.983
26.327 -19.212
27.647 -19.64
26.934 -19.674
26.437 -16.607
26.265 -16.759
26.022 -17.067
25.918 -17.594
28.222 -17.607
28.715 -17.86
30.896 -20.097
30.179 -20.294
26.772 -17.782
27.03 -17.787
27.951 -18.077
27.605 -16.458
28.846 -17.133
30.355 -16.506
29.039 -15.379
28.87 -16.401
31.227 -13.066
29.721 -16.243
30.847 -14.327
30.457 -13.446
29.966 -14.555
30.41 -14.768
33.523 -13.504
31.673 -13.14
30.761 -12.071
32.524 -12.146
30.724 -10.4
31.246 -11.583
28.564 -11.142
29.651 -9.394
29.637 -9.022
32.998 -8.156
32.388 -8.561
32.604 -7.081
31.872 -7.389
31.404 -6.837
31.159 -6.313
33.024 -6.252
30.472 -6.111
30.297 -4.857
30.564 -4.105
28.981 -4.695
27.529 -3.644
27.303 -4.967
28.062 -4.103
27.814 -3.425
29.405 -3.641
29.119 -2.772
28.789 -2.36
27.136 -4.155
28.942 -3.239
28.753 -2.63
29.719 -3.224
30.771 -4.327
30.049 -4.362
31.942 -3.434
32.183 -3.25
32.762 -4.551
33.36 -3.133
32.293 -4.6
34.733 -3.467
34.699 -5.214
34.93 -4.651
33.742 -5.12
33.871 -3.917
35.832 -3.74
37.356 -3.102
40.115 -1.421
41.1 -0.963
41.921 -1.614
41.869 -3.532
40.769 -3.088
41.993 -3.733
41.22 -3.233
42.136 -2.285
40.333 -2.331
40.934 -3.645
40.934 -3.645
40.83 -4.335
40.384 -3.956
41.785 -3.687
41.934 -3.617
39.865 -3.828
42.31 -3.543
48.031 -3.413
45.832 -3.2
44.636 -2.767
45.162 -2.934
46.105 -1.005
44.139 -1.887
45.646 -1.138
43.2 -2.16
43.625 -1.423
44.345 -0.122
43.827 -0.717
42.405 -0.823
43.702 0.251
43.39 0.002
42.983 -0.904
44.168 -0.125
41.978 -2.06
42.175 0.485
40.163 -0.361
41.138 -2.161
40.887 -0.699
37.87 -1.542
38.444 -1.562
38.556 -1.045
36.26 1.327
35.751 0.442
34.764 -0.525
32.588 1.325
34.572 0.728
30.498 1.032
29.379 0.066
26.373 0.75
27.959 0.913
26.902 -0.727
24.093 -1.583
23.593 -0.784
21.76 -0.746
19.853 -1.905
20.027 -1.619
18.824 -1.27
17.961 -0.829
14.206 -1.441
14.497 -1.428
12.054 -2.017
11.196 -1.938
11.276 -0.855
8.422 -1.694
5.364 0.023
4.15 -1.262
1.29 -0.686
-1.421 -1.716
-2.611 -2.439
-1.619 -3.404
-4.463 -2.556
-5.362 -2.79
-8.459 -0.947
-11.231 -2.263
-12.417 -4.15
-11.797 -4.856
-10.953 -5.883
-11.635 -5.479
-11.35 -6.452
-12.307 -7.956
-13.271 -6.887
-12.1 -7.281
-13.262 -6.972
-15.351 -6.695
-14.807 -7.794
-15.791 -7.576
-15.877 -5.478
-15.488 -7.38
-15.262 -6.573
-15.536 -6.264
-17.828 -8.311
-17.273 -8.973
-18.479 -6.909
-19.069 -7.121
-18.014 -5.796
-18.883 -5.852
-15.776 -5.996
-20.705 -5.108
-19.284 -5.98
-17.195 -5.341
-17.838 -6.292
-18.371 -7.633
-16.43 -4.72
-14.939 -4.779
-14.961 -5.199
-15.035 -5.203
-13.528 -6.235
-11.952 -6.659
-9.055 -6.686
-8.442 -6.703
-10.004 -6.727
-9.806 -7.593
-8.314 -6.745
-10.319 -6.213
-8.976 -6.769
-8.478 -6.82
-7.112 -7.584
-6.464 -8.335
-8.24 -7.832
-6.841 -8.118
-7.06 -8.326
-9.084 -9.077
-6.847 -9.724
-5.211 -10.438
-5.779 -11.356
-6.416 -11.494
-5.515 -10.985
-7.343 -10.906
-4.618 -11.856
-6.45 -9.67
-6.997 -10.086
-7.556 -10.625
-5.384 -11.161
-4.622 -11.076
-4.945 -11.645
-5.513 -10.92
-5.44 -10.87
-1.701 -11.151
-1.908 -10.917
-3.724 -12.372
-1.853 -11.885
-1.965 -11.548
-3.921 -10.868
-3.024 -11.474
-3.422 -11.534
-1.896 -11.11
-2.609 -11.939
-6.207 -10.661
-6.6 -11.536
-6.229 -11.373
-8.411 -13.084
-8.134 -11.35
-8.665 -10.617
-9.172 -10.709
-5.81 -10.689
-10.054 -11.958
-10.96 -10.812
-10.96 -10.812
-7.686 -11.101
-7.746 -8.227
-10.859 -9.941
-10.74 -10.627
-10.181 -11.244
-9.688 -11.493
-9.543 -11.451
-10.095 -10.35
-10.472 -10.706
-10.657 -10.182
-12.865 -9.805
-11.331 -9.722
&
@target G0.S7
@type xy
0 0
-1.059 -0.432
-2.331 -1.248
-4.45 -1.769
-7.563 -1.367
-7.16 -1.401
-9.225 -1.728
-11.527 -2.155
-12.696 -2.465
-7.99 -3.089
-9.148 -2.732
-10.796 -2.596
-12.884 -2.16
-11.895 -2.472
-13.193 -1.728
-13.448 -2.485
-15.303 -2.495
-13.463 -1.537
-15.803 -1.033
-16.343 -3.029
-16.147 -2.399
-17.318 -1.086
-17.872 -1.069
-18.56 -2.833
-19.554 -1.794
-19.096 -0.91
-19.962 -0.762
-21.543 -2.118
-22.565 -1.046
-22.218 -0.284
-23.89 0.889
-23.384 0.872
-24.381 -0.165
-24.364 0.799
-26.295 1.395
-24.656 1.196
-26.091 0.957
-26.692 0.597
-25.866 1.692
-25.928 0.418
-25.068 0.72
-26.925 1.049
-29.728 0.56
-30.266 1.333
-31.794 1.954
-30.802 0.727
-33.444 1.216
-31.137 2.722
-32.526 1.703
-34.667 1.534
-33.984 1.962
-34.649 3.246
-37.661 2.54
-37.096 2.842
-37.7 3.791
-37.607 4.459
-38.162 3.998
-34.143 3.556
-36.611 4.579
-37.853 2.482
-36.712 1.243
-41.361 2.632
-40.129 3.234
-42.72 3.699
-46.304 3.114
-45.882 3.643
-45 4.326
-43.989 4.959
-45.694 3.122
-44.378 4.318
-45.752 3.989
-48.028 5.179
-46.681 4.023
-48.856 4.618
-48.515 5.101
-48.812 3.378
-50.489 5.238
-50.839 4.526
-52.958 5.54
-55.302 5.719
-56.57 5.612
-56.131 5.338
-54.124 6.615
-54.457 6.233
-54.981 6.066
-55.276 6.161
-54.682 5.311
-55.265 6.592
-53.695 6.686
-53.063 5.954
-54.182 5.441
-55.998 5.923
-52.895 5.804
-52.826 5.816
-54.465 6.251
-56.594 6.526
-54.488 7.383
-53.011 6.206
-52.739 5.456
-53.79 5.547
-54.775 5.486
-51.344 5.017
-52.608 5.932
-49.389 5.154
-50.405 6.157
-49.089 6.178
-48.317 6.906
-49.433 6.016
-46.713 6.418
-44.894 6.072
-46.365 6.431
-44.792 5.709
-45.929 6.741
-46.819 6.544
-47.816 6.555
-48.781 6.526
-48.379 7.21
-48.418 6.602
-49.596 6.566
-49.887 6.201
-50.184 5.96
-49.381 6.408
-48.17 6.025
-50.153 6.56
-48.088 5.842
-50.501 6.754
-47.201 7.103
-47.427 6.387
-43.699 6.477
-44.814 5.834
-44.315 5.084
-42.096 6.159
-43.65 5.895
-43.273 6.029
-41.166 5.273
-40.408 3.949
-42.443 5.403
-40.824 4.745
-38.573 4.457
-38.684 5.396
-39.533 4.377
-37.145 4.161
-38.37 4.488
-37.397 4.775
-36.363 4.496
-36.027 3.075
-36.251 3.585
-36.055 3.101
-35.412 2.028
-34.586 2.704
-35.164 1.245
-34.858 0.555
-33.894 0.756
-33.761 -0.759
-33.513 -1.339
-32.116 -0.663
-33.14 0.314
-34.306 -0.221
-33.443 -2.045
-33.057 -2.894
-32.622 -1.412
-33.217 -1.421
-31.087 -2.927
-30.228 -3.153
-28.919 -0.742
-29.427 -2.165
-28.559 -1.932
-25.563 -2.615
-26.997 -3.917
-26.485 -3.811
-23.426 -3.004
-24.16 -3.099
-23.209 -4.551
-23.229 -4.75
-22.263 -7.14
-22.723 -5.261
-21.699 -5.976
-20.991 -5.669
-20.672 -4.999
-18.892 -7.422
-18.831 -6.856
-19.92 -7.3
-20.097 -7.641
-17.977 -9.3
-17.775 -9.878
-15.417 -8.568
-17.445 -8.125
-17.01 -9.316
-17.892 -9.123
-14.371 -9.475
-14.244 -10.361
-14.293 -8.75
-11.795 -8.19
-11.918 -6.18
-9.155 -6.717
-7.162 -6.267
-8.382 -6.752
-9.508 -6.22
-7.999 -6.492
-7.627 -6.277
-8.44 -6.717
-6.668 -7.719
-6.752 -7.448
-6.61 -7.105
-3.775 -9.53
-4.947 -7.663
-5.213 -8.674
-4.311 -9.926
-3.491 -9.856
-4.122 -9.341
-3.08 -9.339
-3.98 -8.65
-3.669 -8.731
-3.739 -6.845
-3.965 -8.028
-2.524 -8.822
-1.603 -9.833
-1.782 -9.895
-1.977 -9.217
-3.011 -6.584
-2.475 -8.177
-2.059 -10.058
-0.856 -10.221
-0.874 -9.074
0.072 -9.59
2.203 -11.368
1.871 -11.085
1.544 -10.718
3.532 -11.935
6.291 -11.806
5.037 -12.99
5.058 -11.299
5.427 -11.912
6.183 -11.589
7.748 -12.557
6.339 -12.264
7.257 -12.461
8.03 -12.074
7.414 -12.092
7.135 -11.335
6.111 -13.891
8.8 -14.581
7.516 -14.401
8.331 -12.32
7.312 -11.631
8.803 -12.553
7.429 -12.223
6.485 -10.277
7.963 -11.13
9.993 -9.694
10.187 -12.257
8.211 -11.748
8.728 -11.601
10.503 -10.902
6.707 -10.152
4.775 -10.029
5.62 -10.749
5.858 -11.742
3.225 -10.25
2.183 -10.724
4.67 -11.025
2.907 -10.224
2.874 -10.199
6.404 -9.401
4.671 -8.995
5.969 -8.492
6.879 -7.906
6.359 -6.767
9.673 -7.153
8.224 -5.383
9.394 -5.396
9.304 -5.027
9.166 -5.931
10.716 -4.909
13.347 -4.69
10.325 -4.916
15.098 -5.186
13.676 -4.547
15.531 -3.59
17.48 -4.549
17.541 -3.806
17.403 -4.044
18.102 -4.269
19.627 -5.076
21.027 -4.01
19.012 -3.785
20.383 -2.143
19.855 -2.528
20.188 -1.834
22.268 -2.559
21.428 -2.324
23.542 -3.136
21.013 -1.675
21.992 -1.805
18.469 -1.637
21.945 -0.547
22.014 -1.742
20.762 -1.208
20.543 -2.326
22.615 -3.526
20.498 -1.957
22.986 -1.124
22.45 0.186
20.986 1.538
21.705 -0.062
16.513 -1.827
17.651 -1.677
19.491 -2.345
15.463 -2.525
17.064 -2.649
15.407 -2.87
14.266 -4.107
15.966 -2.432
15.262 -2.517
14.36 -3.504
11.836 -3.991
11.678 -3.317
11.097 -2.673
9.475 -3.133
8.406 -3.673
6.965 -2.611
8.216 -3.237
5.715 -2.288
5.292 0.395
4.503 -0.84
4.996 -0.943
-0.435 -12.057
2.339 2.349
2.851 1.904
3.551 -1.093
1.479 -1.078
3.067 -2.001
-0.011 -0.239
-0.974 -1.844
-1.297 -0.444
-2.093 -2.228
-2.688 -0.029
-4.741 -3.166
-3.847 -2.869
-4.42 -1.119
-4.092 -3.894
-3.524 -3.149
-3.959 -5.084
-2.571 -3.787
-5.793 -4.593
-4.87 -5.439
-5.55 -8.743
-0.05 -7.303
-3.097 -7.352
-1.343 -8.147
-1.789 -9.104
-2.23 -9.668
-0.349 -10.361
1.032 -11.059
1.2 -9.303
3.138 -11.086
4.184 -11.076
5.077 -11.82
4.139 -11.273
4.75 -11.123
&
@target G0.S8
@type xy
0 0
-1.796 -1.369
0.116 0.654
-0.762 0.143
-2.618 -0.731
-4.149 -2.371
-0.801 -2.432
-1.556 -2.431
0.273 -0.979
-1.36 -1.384
-2.608 -0.793
-4.751 -3.25
-5.226 -1.72
-3.025 -2.97
-2.443 -1.173
-2.53 -1.315
-2.878 -1.645
-3.242 -1.566
-3.192 -2.581
-4.582 -0.597
-3.612 -0.777
-3.551 -0.716
-3.843 -0.411
-3.658 -3.039
-1.776 -1.989
1.035 -0.662
-3.309 -1.534
-2.836 -0.524
-2.273 -1.367
-2.457 -0.798
-3.034 -2.936
-0.243 -0.395
-0.483 -0.716
-3.09 -1.535
-1.717 -0.547
-1.105 -0.167
-1.112 0.325
0.827 0.572
4.109 2.029
4.82 2.138
3.512 -0.374
1.492 0.564
-0.309 0.879
1.922 2.753
2.378 2.716
3.187 2.209
2.739 2.834
1.361 1.585
0.377 0.502
-1.508 -0.045
-0.867 0.731
0.678 1.257
0.832 2.281
1.85 2.04
2.98 2.35
1.477 1.388
4.741 2.045
1.187 0.823
2.64 2.165
3.685 2.974
-0.208 1.702
0.996 2.386
2.697 3.194
2.216 1.163
2.277 0.862
2.816 1.151
3.2 0.893
3.231 2.166
2.598 0.884
1.559 0.455
5.363 1.168
4.565 0.902
6.546 1.225
3.049 -0.425
5.953 0.952
2.707 0.141
1.817 -0.343
2.221 -0.061
5.426 -0.17
5.042 0.084
2.757 -2.769
3.21 -2.864
-1.391 -4.487
-2.365 -5.372
-1.894 -5.259
-2.687 -7.163
-0.164 -4.996
2.214 -4.898
1.882 -6.987
0.356 -6.708
-2.201 -6.742
-1.666 -7.046
-1.491 -6.544
-0.451 -6.686
-0.211 -7.844
1.702 -8.329
-2.007 -9.93
-3.486 -10.408
-4.044 -10.907
-2.482 -11.636
-4.889 -11.71
-2.855 -10.841
-3.706 -10.607
-3.626 -10.714
0.431 -10.887
-3.336 -13.288
-3.069 -13.544
-1.074 -12.199
-3.874 -13.409
-3.043 -14.121
-4.418 -14.167
-1.106 -12.902
-3.323 -13.859
-4.245 -14.468
-5.452 -14.729
-4.025 -13.704
-7.386 -15.291
-5.523 -14.481
-3.932 -14.232
-3.241 -14.942
-3.061 -15.821
-3.816 -15.346
-7.075 -16.711
-10.217 -16.508
-8.559 -16.721
-8.874 -16.958
-8.42 -17.726
-6.495 -15.771
-5.997 -16.449
-8.994 -18.667
-5.983 -16.547
-7.282 -17.18
-10.68 -18.119
-12.735 -20.269
-13.039 -18.845
-10.636 -19.482
-12.054 -21.72
-9.22 -17.657
-8.715 -18.937
-7.981 -19.336
-15.128 -22.33
-15.016 -22.913
-14.976 -20.347
-14.31 -21.413
-17.036 -22.715
-14.785 -24.241
-15.494 -21.098
-17.939 -21.871
-21.411 -22.844
-20.963 -25.235
-18.363 -22.517
-17.132 -21.501
-19.145 -23.045
-15.861 -25.017
-15.716 -22.004
-11.589 -23.055
-12.135 -21.333
-12.23 -21.308
-14.213 -20.743
-19.439 -24.041
-18.535 -22.938
-19.421 -23.882
-18.536 -23.011
-17.088 -23.444
-19.038 -23.935
-18.245 -24.873
-22.519 -27.266
-20.798 -29.181
-19.52 -27.541
-20.765 -29.246
-22.082 -27.746
-19.184 -28.869
-19.207 -28.702
-22.996 -29.646
-24.402 -30.759
-24.254 -31.976
-26.06 -32.371
-25.968 -32.037
-26.566 -34.201
-27.551 -32.968
-25.308 -31.723
-27.874 -34.042
-27.635 -35.144
-30.608 -35.595
-28.248 -34.565
-33.638 -36.283
-35.9 -36.803
-33.425 -37.837
-35.54 -39.19
-32.025 -36.526
-33.275 -38.475
-32.264 -37.991
-33.909 -39.064
-34.476 -39.94
-36.053 -40.267
-34.979 -39.608
-31.733 -37.915
-32.069 -39.254
-33.111 -40.812
-30.976 -39.58
-32.719 -39.298
-32.502 -39.145
-34.026 -39.253
-34.339 -40.559
-33.056 -39.377
-35.119 -41.964
-34.237 -39.239
-33.945 -42.014
-33.931 -41.991
-33.72 -41.172
-30.895 -40.715
-33.092 -39.398
-33.609 -39.91
-32.225 -38.3
-30.792 -35.931
-30.388 -37.823
-29.213 -36.901
-30.203 -34.89
-30.078 -35.596
-33.216 -35.944
-33.199 -36.815
-32.479 -35.769
-32.24 -35.611
-31.001 -35.115
-31.569 -36.548
-34.088 -36.944
-37.261 -38.779
-40.315 -38.78
-38.94 -38.105
-38.41 -37.045
-40.49 -37.252
-38.506 -35.899
-38.112 -35.637
-39.757 -37.02
-41.563 -36.499
-41.432 -36.87
-42.256 -36.302
-40.272 -35.504
-41.919 -36.307
-42.366 -35.844
-43.84 -34.999
-41.658 -33.595
-40.738 -34.171
-40.517 -33.687
-42.252 -32.186
-40.105 -29.672
-42.094 -28.895
-42.375 -26.289
-44.847 -26.337
-44.736 -25.067
-45.605 -25.435
-46.581 -22.423
-46.477 -21.927
-47.146 -22.128
-47.158 -22.09
-48.139 -21.421
-46.435 -21.209
-48.593 -22.085
-46.464 -20.82
-47.533 -21.403
-47.543 -18.974
-45.984 -18.115
-47.73 -17.569
-49.68 -19.622
-46.5 -16.6
-47.811 -17.61
-47.762 -16.17
-48.839 -17.083
-48.044 -17.06
-45.4 -15.955
-46.918 -16.11
-44.266 -13.182
-45.17 -13.194
-45.002 -13.543
-46.896 -14.105
-45.433 -13.19
-45.926 -14.049
-45.018 -12.864
-45.309 -12.333
-45.449 -14.107
-42.609 -12.125
-43.556 -11.627
-41.074 -11.533
-42.935 -10.21
-42.635 -9.404
-40.827 -7.76
-40.887 -7.114
-40.11 -6.285
-38.822 -5.499
-36.221 -5.265
-38.003 -5.271
-36.263 -4.129
-36.346 -5.266
-35.318 -5.245
-36.477 -4.656
-37.759 -5.559
-38.184 -5.533
-36.936 -1.278
-35.612 -3.316
-33.582 -3.34
-34.816 -4.367
-34.315 -3.773
-32.604 -3.846
-33.02 -3.422
-33.811 -4.339
-35.424 -4.962
-35.063 -5.053
-34.947 -5.023
-35.065 -4.368
-33.215 -5.116
-31.577 -4.324
-31.5 -3.263
-30.122 -1.811
-31.215 -2.909
-29.835 -1.575
-29.309 -1.023
-30.13 -0.247
-27.541 0.197
-26.114 2.943
-23.178 3.618
-22.433 4.113
-22.291 4.272
-23.605 3.017
-26.218 2.41
-25.51 1.957
-25.195 2.457
-23.815 2.136
-24.434 2.541
-20.868 4.215
-21.632 3.402
-20.219 3.258
-19.625 3.2
-20.824 4.664
-16.748 6.301
-15.585 6.118
-15.636 6.66
-12.328 7.363
-14.487 7.905
-12.524 7.468
-10.956 8.098
-11.454 7.888
-10.87 8.689
-10.454 9.523
-10.249 10.097
-8.319 8.149
-8.291 8.979
-7.949 9.059
-5.347 10.205
-4.287 9.952
-4.46 9.556
-4.551 9.508
-3.457 10.108
-3.379 11.601
-4.229 10.988
-2.313 11.401
0.339 12.785
-0.752 11.456
1.681 13.21
2.073 13.803
5.208 13.738
&
@target G0.S9
@type xy
0 0
-1.161 5.362
-0.238 0.808
-1.401 3.706
-1.868 5.251
-1.935 1.003
-1.549 -0.078
-1.719 5.514
2.119 6.095
3.734 1.199
2.704 1.735
3.563 -3.789
3.477 -0.057
2.426 5.493
1.081 1.182
5.129 -1.349
3.089 4.675
2.917 2.229
2.414 3.971
3.492 6.41
3.31 3.465
2.296 5.561
2.463 6.427
-1.713 14.169
0.818 9.315
2.357 9.419
7.931 -8.822
6.767 -10.072
2.93 6.041
3.342 8.745
2.208 14.848
2.587 13.428
5.933 6.508
3.471 17.165
4.812 9.235
5.699 11.841
6.389 6.094
4.603 9.846
3.567 13.255
7.621 9.909
8.125 11.36
7.86 9.977
6.589 8.792
7.685 6.838
7.011 4.167
6.248 10.806
7.011 3.775
2.681 12.672
5.689 6.499
5.178 5.52
4.435 -0.765
6.633 -0.718
3.718 2.159
4.02 3.527
4.256 -0.358
4.735 -0.895
4.127 0.986
8.638 -2.126
7.194 1.022
4.004 3.491
4.562 3.503
2.245 5.341
4.937 -4.127
7.088 -4.135
5.949 -6.141
5.284 -5.129
5.88 -5.198
5.104 -7.904
3.664 -5.901
-1.464 16.346
-2.131 1.158
-3.676 6.017
-2.247 7.044
-2.199 5.111
-6.033 9.183
-5.356 6.888
-8.158 12.57
-8.31 9.702
-3.951 -1.984
-12.578 12.015
-8.088 -2.258
-11.505 7.964
-7.678 -1.731
-14.215 13.77
-12.45 14.909
-14.775 15.718
-15.306 15.415
-12.731 10.872
-12.466 15.764
-10.882 20.7
-6.467 7.721
-10.921 15.908
-14.113 21.331
-12.157 12.086
-12.936 23.298
-6.683 22.244
-6.614 19.767
-5.925 9.957
-9.163 17.307
-7.386 21.416
-9.939 23.135
-5.023 15.46
-6.92 21.959
-4.535 14.442
-7.95 19.201
-3.852 14.407
-3.399 19.167
-11.468 36.949
-11.814 38.158
-11.555 36.947
-11.676 35.729
-8.049 36.071
-7.518 38.199
-7.406 36.529
-4.889 38.091
-5.396 36.297
-7.661 36.198
-5.405 37.116
-5.932 37.752
-4.761 37.903
-0.666 40.068
3.369 39.381
3.156 37.239
2.483 38.779
4.92 38.021
4.754 39.325
5.685 39.794
4.714 41.72
6.618 40.435
10.209 38.001
10.453 39.258
11.93 37.889
9.248 40.126
7.302 36.958
5.473 40.408
7.075 38.99
8.167 38.234
6.146 38.773
7.038 38.577
7.174 35.599
6.922 41.869
5.909 37.295
2.409 40.232
2.033 38.236
2.124 37.626
1.466 38.66
2.916 38.632
1.79 40.128
2.722 36.844
1.853 38.296
-0.819 37.652
-2.043 36.041
-4.468 37.885
-1.823 35.781
-4.6 35.611
-4.882 36.566
-3.101 38.079
-6.439 39.024
-6.004 40.354
-7.474 40.562
-5.537 44.606
-2.598 45.193
-4.368 44.118
-5.562 43.225
-1.057 45.585
-4.123 44.928
-3.213 47.238
-5.495 46.782
-7.508 46.375
-6.394 48.648
-3.652 48.514
-5.3 48.383
-3.528 48.207
-2.697 48.675
-5.138 47.899
-9.14 46.808
-7.726 46.448
-10.896 47.523
-7.649 50.798
-10.119 46.806
-9.347 48.731
-7.648 48.325
-5.474 48.383
-5.885 47.59
-4.078 47.298
-2.794 46.73
-4.021 47.734
-4.532 45.515
-2.907 46.655
-0.628 45.102
-1.567 45.367
-2.003 44.699
-1.583 45.344
-2.026 43.122
-2.952 43.626
-2.498 42.314
-3.551 41.491
-3.369 44.245
-3.642 39.805
-4.218 39.095
-4.623 39.357
-4.524 36.663
-5.179 40.524
-5.68 33.624
-7.859 35.183
-5.464 35.446
-6.186 35.431
-4.199 33.866
-2.417 33.938
-5.126 34.869
-6.019 38.236
-5.454 36.595
-3.258 36.354
-6.258 34.295
-8.005 36.359
-6.937 35.39
-6.605 34.588
-4.804 34.315
-5.15 34.269
-4.9 33.26
-5.224 31.233
-6.789 33.08
-8.526 31.795
-7.787 31.818
-8.245 32.053
-5.581 31.527
-3.676 29.985
-3.046 29.87
-4.284 28.387
-2.055 26.866
-2.753 24.865
-3.29 25.202
-1.875 23.704
-1.834 25.103
0.227 22.23
0.118 22.028
0.306 21.619
-0.385 22.617
1.92 23.503
1.276 21.458
0.846 20.649
-0.347 19.422
-0.028 19.134
2.074 18.771
2.726 15.446
2.757 13.999
3.978 12.728
4.632 12.16
3.199 11.78
3.568 10.208
3.288 6.847
4.262 5.88
5.976 3.264
6.383 1.431
7.034 -0.647
6.757 -1.032
7.315 -3.32
8.296 -3.234
9.48 -5.224
8.251 -7.947
8.002 -8.005
7.942 -7.311
9.912 -4.779
7.912 -5.496
8.243 -6.474
8.824 -8.643
9.01 -7.059
7.401 -7.824
9.256 -7.913
8.302 -9.722
9.884 -9.27
9.015 -12.61
10.183 -9.523
8.829 -3.569
6.431 -3.408
7.064 -1.849
6.247 1.061
5.707 1.278
5.338 0.156
2.204 -0.534
3.265 1.405
2.459 2.441
3.803 2.271
0.947 3.014
1.839 5.526
-0.36 5.592
-0.222 6.665
-2.129 2.202
-0.287 2.388
-4.64 3.6
-6.068 6.317
-5.137 5.771
-6.33 8.744
-6.938 9.461
-7.992 10.795
-8.407 10.149
-8.827 13.935
-7.917 13.94
-9.141 15.181
-9.429 16.89
-8.616 16.854
-8.565 19.37
-7.296 23.457
-7.274 22.964
-9.072 23.195
-8.553 24.386
-7.049 22.559
-8.865 26.135
-12.194 27.517
-12.85 33.463
-10.976 34.64
-12.077 38.125
-11.725 37.747
-13.547 41.201
-14.183 41.86
-13.523 44.688
-14.673 45.109
-12.268 47.233
-13.603 47.747
-12.75 49.144
-11.693 50.268
-14.201 50.495
-13.713 50.878
-13.364 50.663
-14.152 52.465
-16.943 52.667
-16.5 53.526
-16.895 52.808
-17.335 54.154
-15.637 53.827
-12.983 53.828
-13.821 52.846
-14.049 51.684
-12.075 51.016
-13.859 50.626
-15.032 50.538
-15.282 49.785
-13.97 49.71
-13.184 50.001
-15.046 49.239
-13.752 48.849
-14.245 50.557
-14.083 47.503
-14.413 49.264
-13.215 49.637
-15.312 49.124
-14.433 50.629
-14.521 50.289
-14.332 51.149
-17.11 51.588
-14.232 50.093
-14.994 50.581
-14.031 51.233
-14.857 49.61
-15.34 49.08
-15.334 49.259
-14.75 48.281
-15.422 50.137
-14.498 50.594
-14.504 48.46
&
@target G0.S10
@type xy
0 0
0.079 0.435
-0.564 0.396
0.308 1.307
-0.447 2.465
-0.584 1.33
-0.325 1.782
-0.193 -0.079
0.587 -0.101
0.404 -0.299
1.655 0.64
2.529 2.257
1.962 2.727
2.084 1.632
0.789 0.226
1.606 1.891
0.394 0.519
1.193 0.363
2.484 1.272
2.135 1.287
1.74 1.054
1.685 0.843
2.105 0.185
2.103 0.778
1.196 1.647
2.622 2.007
3.381 1.832
2.613 1.453
1.355 -0.036
1.482 -0.248
-0.044 0.009
1.042 1.305
0.793 1.31
0.098 0.068
0.335 -0.022
2.412 0.782
2.493 -0.022
2.233 2.04
1.509 1.429
1.344 0.772
1.868 -0.013
0.276 0.431
1.413 0.552
1.663 0.304
1.917 2.179
1.725 1.664
0.906 -0.711
1.264 -0.542
2.432 -1.439
2.062 -1.527
1.545 -0.613
1.03 -2.093
2.037 -0.3
1.028 -1.428
2.462 -0.312
1.92 -3.24
0.964 -1.949
1.571 -1.456
2.146 -2.126
0.836 -1.54
2.032 -2.179
2.311 -2.261
1.59 -1.733
1.6 -1.051
1.322 -1.282
1.691 -0.344
1.969 -2.285
1.631 -3.447
1.993 -1.483
1.901 -2.7
1.641 -2.59
1.81 -2.784
0.766 -2.245
0.919 -3.099
1.227 -3.113
0.644 -1.958
1.627 -2.074
0.899 -1.799
2.324 -2.337
1.167 -1.858
1.869 -2.096
1.489 -2.205
2.229 -2.644
2.328 -1.799
0.999 -1.814
1.687 -1.961
1.424 -2.835
1.953 -3.003
1.773 -3.271
1.748 -1.798
1.332 -2.384
1.384 -2.948
2.26 -0.974
2.948 -1.953
1.915 -2.946
1.948 -3.699
1.216 -2.888
2.12 -3.571
2.228 -2.225
1.902 -2.909
1.472 -2.801
2.64 -2.874
1.728 -3.257
2.286 -2.793
0.722 -3.03
1.685 -3.367
2.722 -3.136
2.482 -2.747
2.133 -3.524
2.503 -3.047
1.661 -3.094
2.409 -2.599
1.827 -2.99
1.225 -1.823
2.151 -2.93
3.08 -2.284
2.272 -3.669
2.723 -3.086
3.204 -3.984
2.849 -3.596
3.239 -3.809
2.455 -4.808
1.794 -4.2
3.076 -3.031
3.375 -3.409
3.531 -2.669
3.422 -2.731
3.443 -4.752
3.04 -4.782
1.363 -4.162
3.206 -3.292
3.436 -3.799
3.233 -3.686
3.353 -3.723
2.977 -3.598
3.421 -3.066
3.253 -2.765
2.821 -3.056
3.962 -3.156
3.21 -3.925
2.679 -2.373
3.077 -3.638
3.503 -2.648
3.897 -2.747
3.616 -3.44
4.422 -3.216
4.579 -2.19
4.41 -3.622
3.73 -2.882
4.447 -3.766
4.426 -2.895
4.029 -2.816
2.82 -2.962
3.127 -2.967
3.705 -3.515
4.206 -2.566
4.76 -1.993
4.51 -1.581
5.874 -3.203
5.036 -2.399
4.917 -2.096
4.207 -3.657
3.629 -3.608
4.232 -3.128
3.848 -3
4.07 -2.18
5.41 -2.462
4.859 -0.618
5.078 -1.475
5.496 -1.177
4.939 -1.823
4.276 -3.053
3.812 -3.821
4.279 -4.544
3.944 -4.406
4.081 -3.382
3.667 -3.321
4.322 -3.058
5.013 -2.937
5.676 -1.857
5.728 -1.816
6.64 -2.071
6.048 -1.141
4.976 -1.879
4.39 -3.162
4.658 -2.878
4.672 -2.607
4.255 -3.315
4.306 -2.535
5.006 -2.753
5.469 -2.511
5.735 -1.122
5.986 -0.992
5.809 -1.344
5.897 -2.211
4.797 -2.105
5.217 -1.929
3.638 -1.95
4.62 -2.483
4.31 -1.625
4.766 -1.785
4.824 -2.363
6.021 -1.826
4.976 -0.936
4.245 -1.32
5.034 -1.768
4.862 -2.269
4.883 -1.612
4.463 -2.986
5.209 -1.977
4.528 -2.398
4.313 -2.046
4.962 -2.289
5.313 -1.965
5.363 -2.537
6.047 -2.762
6.028 -1.69
6.179 -2.716
5.577 -2.877
5.372 -2.567
5.034 -4.226
5.228 -3.164
5.897 -3.594
5.22 -3.267
5.523 -4.184
6.279 -3.609
6.706 -3.568
5.117 -3.244
5.495 -2.85
5.56 -4.286
6.835 -3.54
6.431 -3.898
6.051 -4.883
5.2 -4.867
5.999 -4.837
5.723 -4.709
6.471 -4.687
6.176 -4.972
6.453 -4.074
5.981 -4.922
6.235 -5.172
7.162 -3.669
5.915 -5.453
4.752 -5.705
5.485 -5.678
6.436 -5.79
6.351 -5.249
6.091 -5.256
5.637 -5.455
6.445 -5.602
7.104 -4.922
6.795 -4.271
7.218 -3.457
7.563 -3.568
6.706 -4.52
6.796 -4.295
5.447 -4.773
5.485 -4.335
6.369 -4.983
5.814 -3.842
6.077 -4.451
6.497 -3.681
6.358 -2.887
6.696 -2.694
7.045 -2.822
7.163 -3.01
8.016 -4.256
6.67 -2.861
7.502 -3.185
8.057 -2.75
7.508 -2.351
8.262 -2.099
7.792 -2.23
7.459 -2.079
8.267 -1.938
7.417 -2.772
7.41 -2.781
6.609 -4.701
6.091 -2.631
5.708 -2.47
7.313 -1.399
6.19 -2.184
7.3 -1.244
7.223 -1.231
6.754 -1.384
7.118 -2.261
7.961 -1.401
7.722 -1.378
7.795 -1.389
8.218 -1.685
7.46 -2.068
6.711 -2.513
6.509 -2.007
6.912 -1.801
6.184 -2.161
7.594 -2.131
7.84 -1.736
7.004 -1.416
7.355 -1.461
7.351 -0.864
7.723 -1.672
8.757 -1.704
7.311 -2.229
7.258 -2.225
7.108 -2.398
7.6 -2.274
7.507 -1.201
7.946 -1.209
8.156 -0.744
8.049 -0.83
8.822 -0.163
8.347 -0.716
8.427 -1.226
8.427 -1.226
8.226 -2.105
8.442 -1.103
7.738 -1.804
8.211 -2.248
7.236 -2.014
7.905 -0.66
8.63 -0.964
9.793 0.102
9.417 -1.222
9.167 -0.716
10.433 -0.825
7.478 -0.057
9.104 -1.804
8.563 -1.54
7.631 -1.23
7.203 -1.029
8.19 -0.775
9.339 -1.363
8.095 -0.905
8.77 0.191
8.887 -0.265
9.422 -1.012
9.48 -0.306
9.128 -1.497
7.728 -2.731
8.081 -2.047
7.573 -2.021
9.265 -1.628
9.408 -2.078
9.483 -2.392
9.519 -1.511
9.248 -2.286
10.33 -1.87
10.736 -0.972
10.526 -0.564
10.751 -1.736
9.903 -2.709
9.292 -3.008
9.859 -3.359
10.146 -3.021
8.978 -2.088
10.496 -2.088
9.987 -1.057
10.293 -1.854
10.264 -1.503
10.755 -1.792
&
@target G0.S11
@type xy
0 0
0.507 -0.477
-0.505 0.395
0.21 0.36
0.84 0.796
0.673 1.671
0.827 0.893
-0.188 0.985
-0.989 0.955
-0.666 1.407
0.218 0.858
0.622 1.284
1.952 1.078
2.073 2.118
1.965 3.231
1.225 2.376
0.911 2.917
1.538 2.072
1.216 2.607
1.224 2.975
1.382 3.962
1.762 3.13
2.454 3.158
2.379 4.002
2.956 3.938
1.991 3.243
3.124 4.411
3.667 4.768
4.216 4.238
3.318 3.693
4.015 3.97
3.013 2.661
2.533 4.356
2.692 4.128
2.51 4.615
3.877 3.836
4.01 4.232
4.935 4.297
3.609 3.787
4.035 2.94
3.157 4.355
3.205 3.32
2.1 2.994
2.836 3.751
2.114 3.299
2.275 2.262
2.348 2.682
2.925 2.08
2.166 2.724
2.414 2.125
3.439 3.646
2.826 2.546
2.998 1.253
2.418 1.295
1.768 2.577
1.514 2.254
1.798 2.398
1.209 2.668
0.905 2.287
2.437 2.703
1.355 1.724
2.086 2.598
0.933 1.374
0.689 2.299
2.454 2.055
1.159 4.094
0.972 2.949
0.485 3.495
0.263 3.444
0.494 3.541
1.23 3.839
2.109 2.255
1.691 2.773
1.743 2.589
0.821 1.231
2.104 1.7
0.634 2.298
0.536 2.543
0.842 2.38
1.452 1.97
1.417 2.283
1.349 2.888
1.616 1.602
2.39 1.511
2.893 1.924
1.858 1.222
2.325 2.239
2.301 1.782
2.17 1.493
2.593 1.826
2.166 1.633
1.824 2.784
1.191 2.036
1.492 3.173
1.443 2.575
2.325 2.244
1.788 2.249
1.108 3.912
1.782 2.599
1.347 2.508
0.727 3.042
0.45 2.605
-0.649 3.943
-1.078 4.118
0.84 2.413
-0.265 3.41
-1.81 2.555
-0.887 2.712
-0.993 3.437
-1.397 2.508
-2.187 2.526
-2.753 3.147
-2.023 2.235
-1.956 1.83
-1.424 1.482
-2.119 2.437
-1.554 2.003
-2.563 2.169
-1.852 1.901
-1.304 -0.106
-1.862 1.156
-0.647 1.041
-1.736 0.398
-2.582 0.956
-2.503 0.787
-1.219 0.414
-1.542 -0.369
-1.644 -0.909
-1.903 0.976
-3.132 0.909
-2.752 -0.391
-2.352 -0.421
-2.55 -0.266
-1.196 -1.225
-2.209 0.483
-2.884 -0.462
-1.775 -2.297
-2.608 -0.311
-2.824 -0.137
-1.581 -1.138
-2.893 -0.541
-2.839 -0.054
-2.474 -0.264
-2.715 0.317
-2.794 -0.786
-2.98 -0.218
-2.285 -0.44
-1.119 -1.16
-2.635 -2.144
-1.391 -2.325
-2.27 -1.114
-1.712 -1.109
-2.55 -1.167
-2.64 0.334
-2.132 -1.165
-2.163 -1.175
-1.174 -1.425
-1.245 -0.657
-0.847 -1.739
-0.753 -2.043
-0.722 -0.877
-1.391 -1.641
-1.752 -2.336
-1.336 -2.132
-1.588 -1.9
-1.871 -2.779
-0.903 -2.533
-0.506 -3.318
-0.496 -1.643
-0.405 -1.9
-0.369 -1.233
-0.317 -1.079
-0.607 -1.948
-1.08 -2.268
-2.29 -2.019
-1.053 -2.971
-0.5 -2.345
-1.654 -2.966
-0.785 -1.699
0.97 -1.133
0.566 -1.466
0.052 -0.19
-0.011 -1.202
0.621 -1.556
-1.695 -0.852
-1.401 -2.24
-2.085 -1.503
-2.652 -2.121
-1.619 -1.379
-1.17 -1.492
-1.447 -1.496
-0.933 -2.062
-1.017 -0.775
-0.715 -1.047
-0.483 -0.202
-0.788 -1.154
-0.608 -0.585
-1.279 -0.686
-2.907 -0.691
-1.551 -0.572
-2.637 -1.144
-2.015 -0.693
-1.269 -0.513
-0.282 -0.665
-0.786 0.196
-0.99 -0.557
-1.727 0.284
-2.186 -0.385
-1.429 -1.075
-2.076 -0.547
-2.237 -0.511
-2.326 -0.973
-1.926 -0.732
-1.181 -0.842
-0.626 -1.315
-0.725 -0.9
-0.344 0.472
0.105 0.394
0.282 -0.298
-0.082 0.127
-1.341 -0.536
-1.388 -1.363
-0.206 0.242
-0.884 -0.16
-1.247 -0.942
-0.634 -0.363
-0.725 0.672
-0.494 -0.134
-0.09 0.783
-0.015 -0.081
0.355 -0.926
-0.792 -1.061
-1.072 -1.596
-1.759 -1.305
-2.759 -0.48
-2.435 -1.154
-2.728 -1.305
-1.993 -1.045
-2.079 0.346
-2.291 -1.163
-1.825 -0.909
-3.451 -0.591
-3.281 0.71
-3.531 -0.787
-3.84 -1.955
-2.832 -1.329
-3.524 -1.817
-2.63 -1.983
-3.285 -1.893
-3.822 -2.549
-1.592 -2.042
-2.32 -2.144
-3.267 -1.58
-2.301 -0.506
-1.612 -0.309
-1.91 -1.369
-0.792 -0.927
-1.74 -0.685
-2.621 -2.069
-1.924 -1.088
-2.028 -1.616
-2.307 -1.165
-2.444 0.393
-1.845 -1.264
-0.689 -0.153
-0.752 -1.2
0.67 0.313
-1.608 -1.465
-2.061 -0.724
0.109 -0.886
-1.961 -1.556
-1.098 -0.611
-1.574 -0.509
-0.646 -0.652
-0.684 0.238
-0.495 -0.732
-1.685 1.013
-1.533 0.357
-0.322 -0.876
-0.313 0.048
-2.168 -1.566
-1.814 -0.632
-3.785 -1.644
-2.696 -1.232
-2.508 -1.584
-2.286 -0.803
-0.758 -0.883
-0.87 0.141
-0.162 -0.465
-0.8 -0.554
-1.467 -0.608
-0.475 -0.659
-1.625 -1.673
-1.575 -1.829
-1.728 -1.546
-1.417 -1.137
-2.268 -1.279
-1.574 -0.609
-1.208 -0.241
-1.087 -0.594
-1.856 -1.394
-1.366 -1.074
-1.108 -0.891
-1.73 -1.678
-2.368 -1.743
-1.544 -2.738
-2.351 -1.75
-2.469 -1.451
-1.886 -1.276
-1.437 -0.696
-1.742 -0.56
-0.553 -0.349
-1.138 0.518
-0.024 0.358
-0.989 -0.826
-0.832 -0.77
-2.177 0.276
-0.845 -1.148
-1.217 -0.715
-1.385 -0.061
-1.044 -1.184
-0.057 -0.974
-0.036 -0.752
0.464 -1.006
-0.095 -0.682
0.845 -0.524
0.39 -0.63
0.091 -0.439
-0.453 -1.155
-0.283 -0.98
-1.603 -0.544
-2.304 -1.265
-1.728 -0.904
-1.135 -1.462
-1.549 -0.063
-1.527 -0.403
-0.699 -0.383
-0.099 -0.439
-0.376 -1.291
-1.931 -1.393
-1.99 -0.922
-1.218 -2.399
-1.539 -1.076
-1.734 -1.747
-2.004 -1.611
-1.87 -1.355
-1.611 -1.063
-0.95 -1.264
-2.015 -0.774
-1.202 -0.382
0.411 -1.11
-0.65 -0.951
-0.703 -1.8
-0.901 -2.469
-1.281 -2.869
-1.947 -2.595
-1.254 -3.297
-1.972 -1.69
-1.027 -1.937
-1.053 -1.533
&
@target G0.S12
@type xy
0 0
0.257 1.143
1.107 0.139
1.383 0.269
1.432 -0.608
0.694 0.371
0.833 0.13
0.252 -0.407
-0.039 -0.353
0.658 0.228
1.798 0.323
2.009 0.568
1.737 0.325
1.172 1.052
1.115 -0.15
1.087 0.745
1.502 0.1
1.352 1.147
1.954 1.596
1.816 1.451
1.319 0.807
1.596 0.862
1.051 0.576
2.257 0.396
1.431 0.541
1.368 1.717
1.6 1.298
1.005 1.405
1.771 2.27
0.247 1.006
0.825 1.661
0.588 0.857
-0.748 0.435
0.17 0.592
0.975 0.951
1.522 1.047
1.882 0.358
2.637 0.846
1.97 1.924
2.243 2.204
1.314 0.788
1.091 1.393
2.028 2.321
2.896 1.823
2.126 1.334
1.711 0.307
1.761 0.229
1.911 0.847
2.215 2.152
2.818 0.926
2.519 1.388
2.643 1.126
2.725 1.294
2.065 1.121
1.701 1.19
2.763 1.269
1.71 1.264
1.17 0.132
1.513 0.671
1.51 1.139
1.605 0.886
1.794 1.161
1.712 0.381
1.077 0.38
1.175 0.477
1.268 0.811
1.71 0.959
1.756 0.069
1.298 0.265
1.564 0.771
1.076 0.797
1.505 1.343
1.022 0.31
1.012 1.31
1.144 0.691
0.497 0.841
0.804 0.861
1.463 0.818
2.072 0.947
1.551 1.131
1.323 1.01
2.055 1.185
0.943 1.317
1.667 1.028
1.548 0.826
1.602 1.022
1.835 1.015
1.042 1.131
1.945 0.958
2.15 0.642
1.442 -0.149
2.073 1.063
1.934 0.455
1.897 0.576
2.02 0.301
1.676 0.958
1.613 0.558
2.165 1.006
2.486 1.318
2.511 1.396
1.825 1.129
1.857 0.677
2.249 1.378
3.04 0.671
1.893 0.666
1.998 -0.311
2.33 1.174
1.902 0.521
0.882 0.774
1.874 0.845
1.217 0.479
1.415 0.615
1.079 0.202
1.433 -0.274
0.418 0.888
1.072 0.272
0.79 0.888
0.663 1.114
1.457 -0.147
0.965 0.931
1.08 0.369
1.022 -0.074
0.607 0.714
0.984 -0.011
0.226 0.486
1.324 0.511
1.437 0.037
0.448 -0.407
0.824 0.244
0.724 0.45
1.029 -0.522
1.083 -0.944
1.379 -0.306
0.647 -0.655
-0.382 -0.29
1.297 -0.164
0.627 -0.468
0.647 -1.228
1.641 -1.297
1.73 -0.205
0.654 -0.637
0.225 -0.638
1.777 -0.989
2.047 -0.664
1.287 -1.472
2.545 -0.173
2.424 -1
1.681 -1.694
2.047 -1.684
2.415 -2.712
2.068 -2.388
2.086 -1.405
1.594 -1.496
1.648 -1.168
2.762 -1.443
2.822 -1.47
4.177 -0.705
4.141 -0.917
4.381 -0.804
3.931 -1.25
3.93 -1.482
3.277 -1.582
3.195 -2.094
2.415 -0.978
2.194 -1.751
2.991 -2.154
2.772 -1.072
2.976 -1.242
3.622 -0.749
3.793 -0.302
3.809 -1.047
3.194 -1.483
1.973 -2.213
3.15 -2.017
2.981 -1.596
2.23 -1.404
2.414 -1.216
2.855 -1.122
3.881 -1.716
3.223 -0.697
4.166 -0.821
4.532 -0.139
4.046 -0.424
3.522 -1.018
2.48 -1.375
2.6 -2.414
2.768 -2.699
2.106 -1.773
2.625 -2.345
2.773 -3.071
4.391 -2.492
3.783 -2.369
4.514 -2.347
5.194 -0.986
4.32 -2.026
3.834 -1.355
4.102 -1.3
2.699 -1.766
2.904 -1.309
2.43 -2.18
2.576 -1.949
3.892 -1.463
3.607 -1.502
3.93 -0.938
4.064 -1.045
3.921 -1.059
3.37 -1.084
3.074 -1.761
3.172 -1.358
3.257 -2.362
2.654 -1.636
3.18 -1.442
4.489 -2.225
4.603 -1.407
4.61 -1.565
4.685 -0.7
3.881 -1.194
4.191 -1.576
3.956 -0.867
3.583 -0.844
3.101 -1.75
3.461 -1.986
3.515 -1.689
3.542 -1.916
3.848 -1.887
3.671 -1.229
4.131 -1.38
4.702 -1.937
4.828 -0.84
4.153 -1.326
3.386 -2.307
4.43 -2.623
3.89 -1.526
3.363 -1.615
2.855 -1.726
3.498 -1.556
3.398 -1.393
4.447 -1.795
4.369 -1.341
4.406 -1.747
4.093 -1.517
3.479 -0.994
3.243 -1.194
3.524 -1.756
2.953 -2.369
2.793 -2.654
3.114 -2.536
3.081 -2.704
3.716 -1.831
3.751 -1.786
3.282 -1.799
4.47 -1.119
4.047 -1.205
3.063 -1.472
3.556 -0.634
2.3 -2.285
2.634 -2.043
3.756 -2.519
3.43 -1.439
3.066 -2.526
3.229 -2.336
4.182 -1.843
4.687 -1.283
3.696 -1.998
3.543 -2.255
3.583 -2.439
3.052 -2.025
4.527 -2.833
3.852 -2.305
4.204 -2.678
4.717 -1.727
4.985 -1.625
4.73 -1.591
4.52 -0.888
4.732 -0.475
4.083 -0.583
4.796 -1.837
3.521 -2.504
3.732 -2.779
3.641 -2.077
3.068 -2.611
3.66 -2.857
3.84 -2.348
4.379 -1.705
4.039 -1.588
4.582 -2.088
4.719 -3.159
5.273 -1.956
4.586 -2.09
3.321 -2.42
4.58 -3.061
3.342 -2.681
3.931 -2.908
3.784 -1.95
2.901 -3.419
3.976 -2.599
3.904 -1.521
4.418 -2.243
4.071 -0.946
4.088 -1.41
5.047 -1.855
3.987 -3.017
3.5 -3.265
3.43 -2.582
3.168 -2.688
10.946 -4.499
4.028 -2.154
4.225 -1.518
4.225 -1.518
4.483 -1.023
4.304 -1.315
4.138 -1.754
5.035 -1.666
4.107 -2.1
3.932 -3.514
4.25 -2.619
3.954 -2.096
4.076 -2.31
4.634 -2.506
4.749 -2.336
4.612 -1.348
4.271 -2.188
4.184 -1.274
3.753 -1.443
4.294 -0.426
3.716 -1.662
3.606 -1.844
3.24 -1.865
2.19 -1.822
3.568 -1.88
3.891 -1.384
4.527 -2.038
4.228 -0.992
4.292 -0.744
4.946 -0.876
5.436 -0.98
5.071 -1.304
3.762 -1.5
3.577 -1.249
4.503 -1.988
3.703 -2.093
2.866 -1.525
3.318 -1.969
4.003 -1.529
4.896 -0.922
5.205 -0.908
5.189 -1.824
4.484 -1.596
4.621 -1.364
4.712 -1.087
2.922 -3.81
4.016 -2.705
4.23 -1.525
3.541 -2.311
3.458 -2.4
4.318 -2.77
3.791 -1.864
3.495 -2.509
4.029 -2.43
4.35 -1.12
&
