# Supplementary material for: Anomalous diffusion and q-Weibull velocity distributions in epithelial cell migration
Source: PLoS One. 2017 Jul 10;12(7):e0180777. doi: 10.1371/journal.pone.0180777 (PMC5507264; doi:10.1371/journal.pone.0180777)
Supplement: S4 File — Individual trajectories of each cell over time for density of 1000 cel/cm2. (available in http://www.posfisicaaplicada.ufv.br/?pageid=2714). (ZIP) [file pone.0180777.s005.zip › 10000/trajetoria_1_densidade1000cel.dat]

0 0
1.116 2.699
3.053 1.848
4.204 0.006
6.75 0.663
3.588 1.723
4.051 2.47
5.623 0.603
6.885 1.037
6.554 3.577
7.823 2.57
6.633 2.114
5.414 1.732
5.871 3.572
5.753 2.371
5.722 1.126
7.457 3.779
3.072 0.782
4.919 1.247
3.747 0.063
5.096 0.483
6.07 3.268
6.448 2.287
5.688 0.434
4.062 0.479
3.597 0.525
4.068 0.66
5.043 0.186
4.423 0.25
5.242 -0.242
4.599 -0.851
4.53 0.311
3.13 1.315
3.522 -0.206
3.768 0.198
4.337 0.662
3.766 0.746
4.561 2.437
4.099 0.721
5.472 0.662
4.537 -0.075
5.127 1.657
5.275 0.513
5.015 -0.844
5.146 -1.36
4.95 -0.634
4.475 -1.686
5.561 -0.272
4.884 -0.001
5.438 0.242
4.953 0.05
5.095 0.719
5.153 0.643
4.837 0.494
5.791 -0.001
4.847 0.737
5.972 0.186
6.009 0.986
5.403 0.964
6.487 1.07
6.652 0.221
6.714 -0.371
5.847 -0.345
5.496 0.948
5.894 0.005
5.378 -1.098
5.943 -1.333
6.375 -1.841
6.187 -2.029
7.659 -1.577
6.268 -1.598
5.638 -1.576
6.021 -2.518
5.242 -2.641
5.296 -3.782
5.421 -4.109
4.909 -3.202
3.776 -3.493
5.146 -4.117
4.056 -4.557
6.084 -5.35
4.783 -4.833
4.347 -2.692
5.278 -3.385
3.792 -3.035
3.95 -3.443
3.978 -3.189
5.232 -2.074
5.328 -3.767
1.73 -4.058
5.564 -4.563
5.478 -3.328
5.662 -4.176
5.466 -3.222
6.295 -3.006
6.206 -4.639
5.876 -5.182
6.198 -5.874
6.267 -5.327
6.42 -4.837
6.315 -7.009
6.15 -5.443
6.35 -6.554
7.009 -5.288
7.57 -5.124
7.015 -6.874
7 -5.477
6.499 -6.742
7.457 -6.763
5.339 -7.52
6.371 -7.929
5.032 -7.773
5.535 -5.725
4.93 -5.353
5.714 -5.221
6.064 -7.438
5.727 -5.015
4.804 -4.954
5.229 -5.142
5.435 -4.727
5.432 -5.532
5.045 -4.695
4.153 -5.823
5.974 -6.023
4.694 -4.259
5.128 -4.66
4.805 -5.112
4.755 -5.231
3.688 -5.325
4.823 -5.726
4.595 -4.31
4.648 -3.342
3.265 -4.067
4.363 -3.994
3.461 -3.809
3.489 -3.764
3.31 -1.931
2.999 -1.076
2.6 -5.04
3.019 -2.933
1.831 -3.196
2.723 -2.09
2.524 -2.678
1.385 -2.916
3.441 -2.46
2.471 -1.468
3.463 -0.834
3.757 -0.402
3.187 -0.626
2.143 -0.502
2.488 0.879
2.182 -0.495
2.141 -0.291
3.021 -0.179
2.819 -1.414
0.416 -0.365
1.104 1.995
-0.326 -0.466
0.522 1.431
0.701 0.288
-1.068 0.346
0.048 1.314
-0.872 0.72
0.785 1.115
0.125 0.108
0.11 1.654
3.459 5.359
-0.421 -0.029
-0.08 0.845
-1.173 0.584
-1.173 0.584
-0.662 2.771
-0.662 2.771
-0.534 1.894
0.634 1.876
-0.81 2.933
-0.878 3.638
-0.997 2.22
-1.707 3.423
-1.55 4.167
-1.652 3.823
-2.221 4.567
-1.544 6.833
-2.792 6.767
-3.146 5.227
-3.096 5.209
-3.308 5.677
-0.786 7.772
-3.02 5.038
-4.211 5.55
-4.794 5.757
-4.567 6.954
-4.593 6.405
-2.266 9.07
-3.149 9.569
-1.202 12.049
-3.265 11.98
-2.353 11.809
-2.039 11.412
-3.472 13.128
-2.933 12.58
-3.322 13.261
-3.114 15.201
-3.553 14.727
-3.571 14.443
-2.568 14.792
-3.064 13.174
-3.553 12.818
-3.752 13.449
-3.318 13.438
-4.542 12.18
0.461 14.085
-2.182 12.071
-0.361 12.927
-1.951 13.901
-0.252 13.438
-3.075 11.165
-2.355 13.186
-3.485 11.057
-2.952 11.019
-2.379 10.915
-1.787 10.667
-2.478 11.731
-2.227 11.899
-3.556 10.765
-3.135 10.712
-3.352 10.995
-3.975 12.163
-3.933 10.01
-7.39 8.831
-3.632 11.322
-5.026 7.85
-4.566 9.331
-3.857 8.765
-2.832 8.693
-2.428 6.942
-3.227 6.684
-4.337 5.575
-3.527 4.949
-3.994 4.999
-3.962 3.776
-3.909 4.231
-3.686 4.628
-4.035 4.739
-4.372 4.26
-5.261 3.834
-4.408 2.587
-4.916 1.258
-4.855 0.184
-4.845 1.554
-3.889 0.127
-3.049 -0.52
-5.389 -0.584
-6.194 0.104
-3.822 -0.105
-5.139 -1.713
-5.443 -3.186
-3.282 -2.81
-2.84 0.05
-5.166 -1.722
-3.731 -3.442
-5.479 -1.787
-4.158 -1.902
-4.088 -2.009
-5.127 -1.266
-4.286 -1.795
-5.354 -3.048
-4.774 -2.364
-4.617 -3.208
-3.799 -3.126
-3.195 -0.44
-1.632 -0.185
-4.64 -4.93
-2.936 -4.386
-2.901 -4.526
-2.777 -4.426
-4.775 -4.931
-4.429 -6.51
-3.562 -2.83
-2.659 -3.846
-1.931 -4.268
-2.289 -3.401
-0.302 -2.41
-1.644 -2.679
0.456 -2.826
-1.488 -6.964
-0.837 -3.98
-1.112 -7.398
-0.854 -7.749
0.939 -3.11
0.106 -6.326
-0.756 -6.372
0.165 -4.742
-0.142 -5.065
-0.29 -4.122
-0.093 -1.382
0.466 -0.415
1.283 -1.397
1.067 -0.211
1.391 1.156
2.325 0.768
2.131 -0.026
1.859 -0.348
1.085 -0.081
2.686 -0.142
2.568 -1.908
2.844 -3.597
1.807 -3.868
1.251 -3.405
0.96 -3.246
1.65 -1.651
2.694 -0.603
2.295 -2.482
1.085 -1.616
2.428 -1.062
2.443 -1.34
2.611 -5.799
1.602 -7.019
2.43 -9.486
2.828 -6.753
2.84 -3.004
2.507 -2.079
2.849 -0.587
2.849 -0.587
1.318 0.013
0.81 -0.524
1.233 0.981
2.392 -0.038
2.685 0.597
1.67 -1.27
1.474 -0.116
0.86 -0.263
0.775 -1.593
2.327 -1.185
2.024 -2.117
1.615 -2.853
0.851 -2.328
0.263 -2.245
1.112 -7.93
0.71 -5.693
-0.065 -6.324
1.136 -6.432
0.327 -6.646
1.657 -4.873
0.999 -5.543
1.571 -7.494
1.762 -7.824
1.535 -7.047
1.983 -8.599
4.448 -9.817
5.46 -10.491
4.624 -7.92
5.476 -8.455
4.149 -6.813
5.459 -7.675
4.554 -8.848
5.048 -9.044
3.735 -8.503
4.063 -8.002
5.265 -7.349
