# Supplementary material for: Anomalous diffusion and q-Weibull velocity distributions in epithelial cell migration
Source: PLoS One. 2017 Jul 10;12(7):e0180777. doi: 10.1371/journal.pone.0180777 (PMC5507264; doi:10.1371/journal.pone.0180777)
Supplement: S5 File — Individual trajectories of each cell over time for density of 1190 cel/cm2. (available in http://www.posfisicaaplicada.ufv.br/?pageid=2714). (ZIP) [file pone.0180777.s006.zip]

Archive with 75 entries (74 files):
- d=01190cells/
- d=01190cells/00041.dat
- d=01190cells/00054.dat
- d=01190cells/00062.dat
- d=01190cells/00048.dat
- d=01190cells/00038.dat
- d=01190cells/00007.dat
- d=01190cells/00012.dat
- d=01190cells/00031.dat
- d=01190cells/00024.dat
- d=01190cells/00030.dat
- d=01190cells/00025.dat
- d=01190cells/00006.dat
- d=01190cells/00013.dat
- d=01190cells/00039.dat
- d=01190cells/00049.dat
- d=01190cells/00063.dat
- d=01190cells/00040.dat
- d=01190cells/00055.dat
- d=01190cells/00068.dat
- d=01190cells/00057.dat
- d=01190cells/00042.dat
- d=01190cells/00061.dat
- d=01190cells/00011.dat
- d=01190cells/00004.dat
- d=01190cells/00027.dat
- d=01190cells/00032.dat
- d=01190cells/00018.dat
- d=01190cells/00019.dat
- d=01190cells/00026.dat
- d=01190cells/00033.dat
- d=01190cells/00010.dat
- d=01190cells/00005.dat
- d=01190cells/00060.dat
- d=01190cells/00056.dat
- d=01190cells/00043.dat
- d=01190cells/00069.dat
- d=01190cells/Poco2-ref.tif
- d=01190cells/00064.dat
- d=01190cells/00071.dat
- d=01190cells/00052.dat
- d=01190cells/00047.dat
- d=01190cells/00022.dat
- d=01190cells/00037.dat
- d=01190cells/00008.dat
- d=01190cells/00014.dat
- d=01190cells/00001.dat
- d=01190cells/00015.dat
- d=01190cells/00009.dat
- d=01190cells/00023.dat
- d=01190cells/00036.dat
- d=01190cells/00053.dat
- d=01190cells/00046.dat
- d=01190cells/00065.dat
- d=01190cells/00070.dat
- d=01190cells/00072.dat
- d=01190cells/00067.dat
- d=01190cells/00058.dat
- d=01190cells/00044.dat
- d=01190cells/00051.dat
- d=01190cells/00034.dat
- d=01190cells/00021.dat
- d=01190cells/00028.dat
- d=01190cells/00002.dat
- d=01190cells/00017.dat
- d=01190cells/00003.dat
- d=01190cells/00016.dat
- d=01190cells/00029.dat
- d=01190cells/00035.dat
- d=01190cells/00020.dat
- d=01190cells/00045.dat
- d=01190cells/00050.dat
- d=01190cells/00059.dat
- d=01190cells/00073.dat
- d=01190cells/00066.dat
