# Supplementary material for: Anomalous diffusion and q-Weibull velocity distributions in epithelial cell migration
Source: PLoS One. 2017 Jul 10;12(7):e0180777. doi: 10.1371/journal.pone.0180777 (PMC5507264; doi:10.1371/journal.pone.0180777)
Supplement: S5 File — Individual trajectories of each cell over time for density of 1190 cel/cm2. (available in http://www.posfisicaaplicada.ufv.br/?pageid=2714). (ZIP) [file pone.0180777.s006.zip › d=01190cells/00041.dat]

	X	Y	Slice
1	1715.2413	1209.9645	1
2	1715.2413	1211.6946	2
3	1715.2413	1212.5596	3
4	1716.1133	1209.9645	4
5	1712.6253	1210.8295	5
6	1710.0093	1210.8295	6
7	1707.3932	1209.9645	7
8	1706.5211	1214.2897	8
9	1703.9051	1214.2897	9
10	1707.3932	1214.2897	10
11	1710.0093	1213.4246	11
12	1708.2652	1213.4246	12
13	1707.3932	1214.2897	13
14	1707.3932	1213.4246	14
15	1703.0331	1211.6946	15
16	1697.8011	1208.2344	16
17	1695.1851	1211.6946	17
18	1692.5690	1208.2344	18
19	1689.0811	1209.0995	19
20	1689.0811	1208.2344	20
21	1690.8250	1208.2344	21
22	1687.3370	1209.9645	22
23	1684.7210	1211.6946	23
24	1684.7210	1208.2344	24
25	1679.4889	1211.6946	25
26	1683.8490	1207.3694	26
27	1675.1288	1215.1547	27
28	1671.6408	1212.5596	28
29	1670.7689	1213.4246	29
30	1669.8968	1210.8295	30
31	1669.0248	1209.9645	31
32	1670.7689	1210.8295	32
33	1668.1528	1208.2344	33
34	1669.0248	1215.1547	34
35	1669.8968	1216.8848	35
36	1676.8729	1218.6148	36
37	1677.7448	1221.2099	37
38	1676.0009	1222.9400	38
39	1680.3609	1219.4799	39
40	1680.3609	1219.4799	39
41	1676.0009	1216.0197	41
42	1669.0248	1215.1547	42
43	1669.0248	1211.6946	43
44	1665.5368	1209.9645	44
45	1664.6647	1209.9645	45
46	1662.0487	1216.8848	46
47	1665.5368	1222.0750	47
48	1669.0248	1224.6700	48
49	1669.8968	1226.4001	49
50	1670.7689	1225.5351	50
51	1672.5128	1216.8848	51
52	1668.1528	1211.6946	52
53	1667.2807	1212.5596	53
54	1666.4088	1207.3694	54
55	1663.7927	1206.5044	55
56	1663.7927	1205.6393	56
57	1662.0487	1206.5044	57
58	1658.5607	1210.8295	58
59	1655.0727	1213.4246	59
60	1652.4567	1215.1547	60
61	1655.9447	1219.4799	61
62	1662.0487	1222.9400	62
63	1668.1528	1226.4001	63
64	1669.8968	1224.6700	64
65	1673.3849	1217.7498	65
66	1675.1288	1212.5596	66
67	1676.8729	1211.6946	67
68	1682.9769	1211.6946	68
69	1682.9769	1213.4246	69
70	1685.5929	1212.5596	70
71	1685.5929	1207.3694	71
72	1682.9769	1205.6393	72
73	1674.2568	1206.5044	73
74	1669.0248	1209.0995	74
75	1664.6647	1211.6946	75
76	1662.0487	1215.1547	76
77	1655.9447	1221.2099	77
78	1656.8166	1221.2099	78
79	1659.4326	1226.4001	79
80	1662.9208	1229.8602	80
81	1668.1528	1232.4553	81
82	1672.5128	1233.3204	82
83	1679.4889	1232.4553	83
84	1678.6169	1232.4553	84
85	1679.4889	1228.9952	85
86	1676.0009	1219.4799	86
87	1674.2568	1217.7498	87
88	1669.8968	1216.8848	88
89	1666.4088	1218.6148	89
90	1662.9208	1214.2897	90
91	1660.3048	1214.2897	91
92	1655.9447	1216.0197	92
93	1657.6887	1217.7498	93
94	1662.0487	1217.7498	94
95	1661.1767	1219.4799	95
96	1666.4088	1219.4799	96
97	1670.7689	1219.4799	97
98	1671.6408	1221.2099	98
99	1673.3849	1222.9400	99
100	1676.0009	1221.2099	100
101	1674.2568	1218.6148	101
102	1675.1288	1224.6700	102
103	1674.2568	1221.2099	103
104	1674.2568	1220.3449	104
105	1668.1528	1222.9400	105
106	1669.0248	1223.8050	106
107	1664.6647	1222.9400	107
108	1664.6647	1222.9400	107
109	1665.5368	1218.6148	109
110	1665.5368	1216.8848	110
111	1662.9208	1215.1547	111
112	1662.0487	1221.2099	112
113	1662.0487	1224.6700	113
114	1663.7927	1225.5351	114
115	1668.1528	1228.9952	115
116	1669.8968	1229.8602	116
117	1669.0248	1229.8602	117
118	1669.0248	1226.4001	118
119	1669.8968	1225.5351	119
120	1669.8968	1227.2651	120
121	1669.0248	1227.2651	121
122	1666.4088	1227.2651	122
123	1665.5368	1219.4799	123
124	1665.5368	1217.7498	124
125	1662.9208	1216.0197	125
126	1664.6647	1218.6148	126
127	1663.7927	1219.4799	127
128	1662.9208	1219.4799	128
129	1657.6887	1219.4799	129
130	1657.6887	1223.8050	130
131	1657.6887	1223.8050	130
132	1662.0487	1218.6148	132
133	1659.4326	1220.3449	133
134	1663.7927	1217.7498	134
135	1668.1528	1215.1547	135
136	1663.7927	1212.5596	136
137	1670.7689	1212.5596	137
138	1669.8968	1213.4246	138
139	1669.0248	1212.5596	139
140	1673.3849	1216.8848	140
141	1677.7448	1219.4799	141
142	1675.1288	1216.0197	142
143	1669.0248	1218.6148	143
144	1670.7689	1217.7498	144
145	1670.7689	1219.4799	145
