# Supplementary material for: Anomalous diffusion and q-Weibull velocity distributions in epithelial cell migration
Source: PLoS One. 2017 Jul 10;12(7):e0180777. doi: 10.1371/journal.pone.0180777 (PMC5507264; doi:10.1371/journal.pone.0180777)
Supplement: S5 File — Individual trajectories of each cell over time for density of 1190 cel/cm2. (available in http://www.posfisicaaplicada.ufv.br/?pageid=2714). (ZIP) [file pone.0180777.s006.zip › d=01190cells/00054.dat]

	X	Y	Slice
1	1932.5894	723.3836	1
2	1933.8975	723.3836	2
3	1931.9354	724.6811	3
4	1931.9354	725.3299	4
5	1929.9734	720.7885	5
6	1931.2814	720.1397	6
7	1930.6274	715.5983	7
8	1931.9354	714.3008	8
9	1931.9354	714.9495	9
10	1933.2435	716.2471	10
11	1933.8975	714.9495	11
12	1933.8975	714.9495	11
13	1933.8975	713.6520	13
14	1935.2055	713.6520	14
15	1937.8215	713.6520	15
16	1935.2055	712.3544	16
17	1934.5515	711.7057	16
18	1932.5894	710.4081	18
19	1928.6654	710.4081	19
20	1928.6654	712.3544	20
21	1928.6654	712.3544	20
22	1929.9734	714.3008	22
23	1932.5894	712.3544	23
24	1934.5515	711.0569	24
25	1936.5135	711.0569	25
26	1937.8215	707.1642	26
27	1937.8215	707.1642	26
28	1937.8215	707.1642	26
29	1938.4755	705.8667	29
30	1938.4755	705.8667	29
31	1939.1295	705.8667	31
32	1942.3995	704.5691	32
33	1946.9776	707.8130	33
34	1947.6316	707.8130	34
35	1946.9776	707.1642	35
36	1948.2856	707.8130	36
37	1948.2856	707.8130	36
38	1950.2476	711.0569	38
39	1945.0156	714.3008	39
40	1944.3616	715.5983	40
41	1944.3616	715.5983	40
42	1945.0156	724.6811	42
43	1950.9016	724.6811	43
44	1950.2476	724.0324	44
45	1952.2096	729.2226	45
46	1948.9396	729.8713	46
47	1946.9776	731.1689	47
48	1947.6316	728.5738	48
49	1947.6316	728.5738	48
50	1947.6316	728.5738	48
51	1947.6316	728.5738	48
52	1947.6316	728.5738	48
53	1947.6316	728.5738	48
54	1951.5556	726.6275	54
55	1951.5556	725.9787	55
56	1954.1717	726.6275	56
57	1954.1717	726.6275	56
58	1957.4417	726.6275	58
59	1962.6738	724.0324	59
60	1962.6738	724.0324	59
61	1964.6358	720.1397	61
62	1965.9438	719.4910	62
63	1963.9818	716.2471	63
64	1965.9438	714.3008	64
65	1966.5978	712.3544	65
66	1969.2138	710.4081	66
67	1973.1379	709.7593	67
68	1972.4839	709.7593	68
69	1975.7539	712.3544	69
70	1975.0999	713.0032	70
71	1976.4079	712.3544	71
72	1976.4079	712.3544	71
73	1976.4079	712.3544	71
74	1975.7539	709.1106	74
75	1975.7539	709.1106	74
76	1975.0999	706.5155	76
77	1973.1379	705.2179	77
78	1973.1379	703.9204	78
79	1975.0999	703.2716	79
80	1976.4079	705.2179	80
81	1976.4079	706.5155	81
82	1976.4079	706.5155	81
83	1972.4839	709.7593	83
84	1972.4839	709.7593	83
85	1968.5598	709.1106	85
86	1970.5218	709.1106	86
87	1971.1758	709.1106	87
88	1971.8298	704.5691	88
89	1976.4079	703.2716	89
90	1976.4079	702.6228	90
91	1977.0619	702.6228	91
92	1978.3699	703.2716	92
93	1980.3319	703.2716	93
94	1980.3319	703.2716	93
95	1980.9859	703.2716	95
96	1981.6399	703.9204	96
97	1982.2939	703.9204	97
98	1980.3319	705.2179	98
99	1983.6020	705.8667	99
100	1983.6020	705.8667	99
101	1984.2560	705.8667	101
102	1982.9480	704.5691	102
103	1986.2180	705.2179	103
104	1986.2180	705.2179	103
105	1986.2180	705.2179	103
106	1991.4500	703.2716	106
107	1992.7581	703.2716	107
108	1993.4121	703.2716	108
109	1993.4121	703.2716	108
110	1986.2180	704.5691	110
111	1985.5640	706.5155	111
112	1986.2180	706.5155	112
113	1985.5640	706.5155	113
114	1980.3319	713.0032	114
115	1981.6399	714.9495	115
116	1981.6399	715.5983	115
117	1981.6399	715.5983	115
118	1981.6399	715.5983	115
119	1979.6779	709.7593	119
120	1982.2939	704.5691	120
121	1982.9480	707.1642	121
122	1982.9480	707.1642	121
123	1982.9480	707.1642	121
124	1982.9480	706.5155	124
125	1982.9480	706.5155	124
126	1982.9480	706.5155	124
127	1982.9480	706.5155	124
128	1982.9480	706.5155	124
129	1982.9480	706.5155	124
130	1982.9480	706.5155	124
131	1980.9859	705.8667	131
132	1983.6020	706.5155	132
133	1988.8340	706.5155	133
134	1988.1800	706.5155	134
135	1989.4880	706.5155	134
136	1990.1420	706.5155	134
137	1990.1420	706.5155	134
138	1989.4880	700.0277	138
139	1988.8340	699.3789	139
140	1989.4880	700.0277	140
141	1989.4880	700.0277	140
142	1989.4880	700.0277	140
143	1996.0281	699.3789	143
144	1997.3361	699.3789	143
145	1997.3361	699.3789	143
