# Supplementary material for: Anomalous diffusion and q-Weibull velocity distributions in epithelial cell migration
Source: PLoS One. 2017 Jul 10;12(7):e0180777. doi: 10.1371/journal.pone.0180777 (PMC5507264; doi:10.1371/journal.pone.0180777)
Supplement: S5 File — Individual trajectories of each cell over time for density of 1190 cel/cm2. (available in http://www.posfisicaaplicada.ufv.br/?pageid=2714). (ZIP) [file pone.0180777.s006.zip › d=01190cells/00062.dat]

	X	Y	Slice
1	2127.7014	1366.1029	1
2	2125.9574	1365.2379	2
3	2125.0853	1365.2379	3
4	2123.3414	1365.2379	4
5	2116.3653	1363.5078	5
6	2115.4933	1363.5078	6
7	2110.2613	1362.6428	7
8	2118.1094	1365.2379	8
9	2118.1094	1363.5078	9
10	2119.8533	1363.5078	10
11	2118.9813	1366.9679	11
12	2112.0052	1361.7777	12
13	2120.7254	1366.1029	13
14	2113.7493	1362.6428	14
15	2112.8773	1365.2379	15
16	2111.1332	1363.5078	16
17	2099.7972	1358.3176	17
18	2114.6212	1363.5078	18
19	2113.7493	1361.7777	19
20	2105.0292	1363.5078	20
21	2105.0292	1366.1029	21
22	2106.7731	1366.9679	22
23	2104.1571	1367.8330	23
24	2105.9012	1366.9679	24
25	2105.0292	1364.3728	25
26	2106.7731	1366.1029	26
27	2104.1571	1368.6980	27
28	2105.0292	1369.5630	28
29	2101.5411	1365.2379	29
30	2101.5411	1364.3728	30
31	2101.5411	1364.3728	30
32	2103.2852	1368.6980	32
33	2100.6691	1366.9679	33
34	2096.3090	1367.8330	34
35	2099.7972	1368.6980	35
36	2102.4132	1360.0477	36
37	2102.4132	1365.2379	37
38	2105.9012	1363.5078	38
39	2101.5411	1362.6428	39
40	2098.0531	1358.3176	40
41	2097.1812	1355.7225	41
42	2098.9251	1353.1274	42
43	2098.0531	1353.9924	43
44	2100.6691	1354.8575	44
45	2097.1812	1351.3973	45
46	2099.7972	1352.2624	46
47	2101.5411	1351.3973	47
48	2099.7972	1352.2624	48
49	2099.7972	1353.9924	49
50	2098.9251	1358.3176	50
51	2096.3090	1356.5875	51
52	2093.6930	1358.3176	52
53	2088.4610	1350.5323	53
54	2089.3331	1357.4526	54
55	2089.3331	1359.1826	55
56	2089.3331	1358.3176	56
57	2088.4610	1353.1274	57
58	2084.1010	1352.2624	58
59	2083.2289	1347.0722	59
60	2089.3331	1354.8575	60
61	2091.0770	1349.6673	61
62	2088.4610	1352.2624	62
63	2085.8449	1352.2624	63
64	2082.3570	1350.5323	64
65	2078.8690	1349.6673	65
66	2080.6129	1347.9372	66
67	2073.6369	1347.0722	67
68	2072.7648	1349.6673	68
69	2071.8929	1350.5323	69
70	2075.3808	1351.3973	70
71	2072.7648	1351.3973	71
72	2062.3007	1345.3421	72
73	2065.7888	1347.9372	73
74	2058.8127	1347.0722	74
75	2057.0686	1343.6120	75
76	2056.1967	1343.6120	76
77	2058.8127	1347.0722	77
78	2058.8127	1345.3421	78
79	2052.7087	1346.2071	79
80	2044.8606	1342.7470	80
81	2044.8606	1342.7470	80
82	2046.6045	1346.2071	82
83	2043.1166	1347.9372	83
84	2045.7326	1344.4771	84
85	2045.7326	1346.2071	85
86	2040.5005	1342.7470	86
87	2035.2685	1346.2071	87
88	2031.7805	1349.6673	88
89	2027.4204	1347.9372	89
90	2026.5484	1351.3973	90
91	2019.5723	1353.1274	91
92	2016.0843	1355.7225	92
93	2011.7242	1356.5875	93
94	2006.4922	1363.5078	94
95	2002.1321	1362.6428	95
96	1993.4121	1363.5078	96
97	1990.7960	1361.7777	97
98	1991.6680	1366.9679	98
99	1988.1800	1366.9679	99
100	1981.2039	1365.2379	100
101	1989.9241	1364.3728	101
102	1981.2039	1365.2379	102
103	1979.4600	1368.6980	103
104	1977.7159	1370.4281	104
105	1966.3798	1366.1029	105
106	1963.7638	1366.9679	106
107	1951.5556	1365.2379	107
108	1950.6837	1369.5630	108
109	1956.7877	1370.4281	109
110	1961.1478	1366.9679	110
111	1964.6358	1366.1029	111
112	1956.7877	1356.5875	112
113	1959.4037	1355.7225	113
114	1964.6358	1352.2624	114
115	1964.6358	1357.4526	115
116	1967.2518	1360.9127	116
117	1971.6119	1361.7777	117
118	1963.7638	1356.5875	118
119	1964.6358	1356.5875	119
120	1967.2518	1356.5875	120
121	1965.5077	1357.4526	121
122	1974.2279	1351.3973	122
123	1975.9718	1352.2624	123
124	1978.5879	1353.1274	124
125	1984.6920	1357.4526	125
126	1981.2039	1355.7225	126
127	1978.5879	1358.3176	127
128	1985.5640	1361.7777	128
129	1990.7960	1358.3176	129
130	1984.6920	1356.5875	130
131	1990.7960	1360.0477	131
132	1993.4121	1363.5078	132
133	1992.5401	1363.5078	133
134	1993.4121	1362.6428	134
135	1991.6680	1369.5630	135
136	1989.9241	1372.1581	136
137	1975.9718	1366.9679	137
138	1981.2039	1369.5630	138
139	1978.5879	1373.8882	139
140	1976.8439	1374.7532	140
141	1979.4600	1366.9679	141
142	1973.3558	1372.1581	142
143	1982.9480	1364.3728	143
144	1975.9718	1354.8575	144
145	1979.4600	1356.5875	145
