# Supplementary material for: Anomalous diffusion and q-Weibull velocity distributions in epithelial cell migration
Source: PLoS One. 2017 Jul 10;12(7):e0180777. doi: 10.1371/journal.pone.0180777 (PMC5507264; doi:10.1371/journal.pone.0180777)
Supplement: S5 File — Individual trajectories of each cell over time for density of 1190 cel/cm2. (available in http://www.posfisicaaplicada.ufv.br/?pageid=2714). (ZIP) [file pone.0180777.s006.zip › d=01190cells/00048.dat]

	X	Y	Slice
1	1678.1809	460.1974	1
2	1677.3089	460.1974	2
3	1675.5649	458.4673	3
4	1675.5649	461.9275	4
5	1676.4368	458.4673	5
6	1679.0528	455.8722	6
7	1679.0528	458.4673	7
8	1675.5649	455.0072	8
9	1683.4129	459.3324	9
10	1677.3089	455.8722	10
11	1678.1809	453.2771	11
12	1686.0290	455.0072	12
13	1689.5169	455.8722	13
14	1683.4129	461.9275	14
15	1683.4129	458.4673	15
16	1684.2849	462.7925	16
17	1685.1570	466.2526	17
18	1684.2849	462.7925	18
19	1684.2849	457.6023	19
20	1686.0290	459.3324	20
21	1680.7969	460.1974	21
22	1687.7730	460.1974	22
23	1692.1330	461.0624	23
24	1693.8770	463.6575	24
25	1688.6450	465.3876	25
26	1688.6450	456.7373	26
27	1686.9009	458.4673	27
28	1691.2610	453.2771	28
29	1692.1330	456.7373	29
30	1686.0290	453.2771	30
31	1689.5169	458.4673	31
32	1688.6450	461.9275	32
33	1684.2849	459.3324	33
34	1670.3328	459.3324	34
35	1665.9727	461.0624	35
36	1665.9727	461.9275	36
37	1664.2288	463.6575	37
38	1667.7168	470.5778	38
39	1669.4609	467.9827	39
40	1668.5887	473.1729	40
41	1674.6929	476.6330	41
42	1669.4609	469.7128	42
43	1672.9488	472.3079	43
44	1672.9488	470.5778	44
45	1665.9727	467.9827	45
46	1675.5649	473.1729	46
47	1674.6929	468.8477	47
48	1669.4609	473.1729	48
49	1667.7168	470.5778	49
50	1666.8448	470.5778	50
51	1662.4847	467.1177	51
52	1662.4847	463.6575	52
53	1663.3567	461.0624	53
54	1655.5086	461.0624	54
55	1661.6128	459.3324	55
56	1653.7647	456.7373	56
57	1659.8687	459.3324	57
58	1666.8448	456.7373	58
59	1665.9727	460.1974	59
60	1659.8687	460.1974	60
61	1661.6128	460.1974	61
62	1661.6128	466.2526	62
63	1659.8687	467.1177	63
64	1658.1246	468.8477	64
65	1658.9967	467.9827	65
66	1655.5086	471.4428	66
67	1657.2527	468.8477	67
68	1661.6128	470.5778	68
69	1660.7407	467.9827	69
70	1655.5086	467.1177	70
71	1661.6128	469.7128	71
72	1661.6128	468.8477	72
73	1659.8687	471.4428	73
74	1657.2527	475.7680	74
75	1656.3807	475.7680	75
76	1661.6128	473.1729	76
77	1660.7407	473.1729	77
78	1659.8687	468.8477	78
79	1662.4847	474.0379	79
80	1660.7407	477.4981	80
81	1659.8687	479.2281	81
82	1662.4847	478.3631	82
83	1656.3807	480.0932	83
84	1659.8687	479.2281	84
85	1659.8687	480.0932	84
86	1657.2527	479.2281	86
87	1659.8687	476.6330	87
88	1661.6128	476.6330	88
89	1658.1246	474.0379	89
90	1658.9967	477.4981	90
91	1655.5086	472.3079	91
92	1656.3807	470.5778	92
93	1657.2527	467.9827	93
94	1653.7647	467.1177	94
95	1654.6367	466.2526	95
96	1653.7647	467.9827	96
97	1653.7647	467.1177	97
98	1656.3807	465.3876	98
99	1659.8687	465.3876	99
100	1655.5086	467.1177	100
101	1657.2527	469.7128	101
102	1654.6367	474.0379	102
103	1655.5086	473.1729	103
104	1664.2288	474.0379	104
105	1654.6367	476.6330	105
106	1656.3807	478.3631	106
107	1652.8926	477.4981	107
108	1653.7647	478.3631	108
109	1652.8926	477.4981	109
110	1658.1246	476.6330	110
111	1652.8926	475.7680	111
112	1654.6367	475.7680	112
113	1658.1246	476.6330	113
114	1653.7647	480.0932	114
115	1659.8687	476.6330	115
116	1655.5086	478.3631	116
117	1650.2766	474.9030	117
118	1658.1246	479.2281	118
119	1659.8687	478.3631	119
120	1664.2288	475.7680	120
121	1659.8687	477.4981	121
122	1658.1246	478.3631	122
123	1664.2288	479.2281	123
124	1661.6128	474.0379	124
125	1660.7407	471.4428	125
126	1662.4847	475.7680	126
127	1660.7407	474.9030	127
128	1662.4847	474.0379	128
129	1664.2288	475.7680	129
130	1659.8687	474.9030	130
131	1665.9727	475.7680	131
132	1673.8208	476.6330	132
133	1678.1809	479.2281	133
134	1677.3089	477.4981	134
135	1674.6929	473.1729	135
136	1677.3089	475.7680	136
137	1678.1809	478.3631	137
138	1673.8208	476.6330	138
139	1669.4609	474.9030	139
140	1677.3089	476.6330	140
141	1677.3089	474.9030	141
142	1674.6929	481.8232	142
143	1679.0528	480.9582	143
144	1671.2048	478.3631	144
145	1671.2048	477.4981	145
