# Supplementary material for: Anomalous diffusion and q-Weibull velocity distributions in epithelial cell migration
Source: PLoS One. 2017 Jul 10;12(7):e0180777. doi: 10.1371/journal.pone.0180777 (PMC5507264; doi:10.1371/journal.pone.0180777)
Supplement: S5 File — Individual trajectories of each cell over time for density of 1190 cel/cm2. (available in http://www.posfisicaaplicada.ufv.br/?pageid=2714). (ZIP) [file pone.0180777.s006.zip › d=01190cells/00038.dat]

	X	Y	Slice
1	1525.1433	195.9299	1
2	1522.5273	195.9299	2
3	1523.1813	193.3348	3
4	1523.1813	194.6324	4
5	1519.9113	193.9836	5
6	1517.2953	192.0373	6
7	1516.6413	192.0373	7
8	1515.9873	192.0373	8
9	1513.3712	192.0373	9
10	1513.3712	189.4422	10
11	1512.0632	188.7934	11
12	1512.0632	186.8471	12
13	1509.4472	187.4958	13
14	1505.5232	184.9007	14
15	1504.8691	184.9007	15
16	1501.5991	184.2520	16
17	1495.7131	185.5495	17
18	1498.3291	179.7105	18
19	1497.0211	179.7105	19
20	1496.3671	175.8179	20
21	1495.0590	175.8179	21
22	1492.4430	175.1691	22
23	1488.5190	174.5203	23
24	1483.9409	172.5740	24
25	1483.2869	174.5203	25
26	1482.6329	170.6277	26
27	1484.5949	166.0863	27
28	1483.2869	167.3838	28
29	1482.6329	166.0863	29
30	1480.6709	161.5449	30
31	1479.3629	162.1936	31
32	1478.0549	162.1936	32
33	1474.1308	161.5449	33
34	1476.7469	158.9498	34
35	1476.7469	154.4083	35
36	1474.7848	153.7596	36
37	1472.8228	153.7596	37
38	1469.5528	153.1108	38
39	1472.8228	151.1645	39
40	1478.7089	145.9743	40
41	1476.7469	144.0279	41
42	1479.3629	142.0816	42
43	1476.7469	144.6767	43
44	1475.4388	145.3255	44
45	1470.8608	145.9743	45
46	1470.8608	147.2718	46
47	1470.2068	145.9743	47
48	1468.2448	146.6230	48
49	1470.8608	150.5157	49
50	1472.1688	150.5157	50
51	1472.8228	157.6522	51
52	1475.4388	160.2473	52
53	1468.8988	164.7887	53
54	1467.5908	166.0863	54
55	1459.0887	166.0863	55
56	1459.0887	169.9789	56
57	1455.1646	169.9789	57
58	1453.8566	166.7351	58
59	1453.2026	168.6814	59
60	1451.2406	166.0863	60
61	1447.9706	164.7887	61
62	1446.6626	164.1400	62
63	1448.6246	169.9789	63
64	1447.3166	169.9789	64
65	1451.8946	169.9789	65
66	1449.2786	174.5203	66
67	1448.6246	169.9789	67
68	1444.7005	164.1400	68
69	1447.3166	164.1400	69
70	1447.9706	166.0863	70
71	1444.0465	169.3302	71
72	1437.5065	171.9253	72
73	1432.9284	173.2228	73
74	1430.9664	173.8716	74
75	1429.6584	178.4130	75
76	1434.8904	184.2520	76
77	1432.2744	188.1446	77
78	1432.2744	194.6324	78
79	1430.3124	195.9299	79
80	1429.6584	196.5787	80
81	1430.3124	195.9299	81
82	1427.6964	195.9299	82
83	1425.7343	195.2811	83
84	1425.0803	195.2811	84
85	1425.7343	196.5787	85
86	1426.3884	196.5787	86
87	1412.0002	193.9836	87
88	1413.3082	193.9836	88
89	1408.0762	193.9836	89
90	1402.8441	189.4422	90
91	1402.8441	193.3348	91
92	1402.1901	193.3348	92
93	1398.9201	189.4422	93
94	1403.4981	189.4422	94
95	1403.4981	184.9007	95
96	1410.0382	182.3056	96
97	1410.0382	179.7105	97
98	1408.7302	181.0081	98
99	1408.7302	178.4130	99
100	1412.0002	178.4130	100
101	1413.9622	177.1154	101
102	1416.5783	173.8716	102
103	1418.5403	171.9253	103
104	1420.5023	169.9789	104
105	1428.3504	166.7351	105
106	1430.9664	165.4375	106
107	1432.2744	167.3838	107
108	1435.5444	162.1936	108
109	1437.5065	162.8424	109
110	1436.8525	162.8424	110
111	1443.3925	169.9789	111
112	1442.7385	164.7887	112
113	1442.0845	164.7887	113
114	1446.0086	166.7351	114
115	1449.2786	169.9789	115
116	1451.8946	170.6277	116
117	1452.5486	170.6277	117
118	1452.5486	170.6277	117
119	1455.1646	172.5740	119
120	1454.5106	172.5740	120
121	1451.8946	173.2228	121
122	1454.5106	175.1691	122
123	1451.2406	179.7105	123
124	1451.8946	179.7105	124
125	1451.8946	179.7105	124
126	1457.1267	186.8471	126
127	1457.7807	188.7934	127
128	1462.3587	188.1446	128
129	1461.7047	189.4422	129
130	1461.7047	188.1446	130
131	1457.7807	193.3348	131
132	1455.8187	195.9299	132
133	1458.4347	192.6860	133
134	1453.8566	192.6860	134
135	1454.5106	192.6860	135
136	1454.5106	193.3348	136
137	1452.5486	192.6860	137
138	1451.8946	193.9836	138
139	1447.3166	194.6324	139
140	1444.7005	193.3348	140
141	1440.7765	194.6324	141
142	1436.8525	195.9299	142
143	1432.2744	195.9299	143
144	1429.6584	194.6324	144
145	1428.3504	190.7397	145
