# Supplementary material for: Anomalous diffusion and q-Weibull velocity distributions in epithelial cell migration
Source: PLoS One. 2017 Jul 10;12(7):e0180777. doi: 10.1371/journal.pone.0180777 (PMC5507264; doi:10.1371/journal.pone.0180777)
Supplement: S5 File — Individual trajectories of each cell over time for density of 1190 cel/cm2. (available in http://www.posfisicaaplicada.ufv.br/?pageid=2714). (ZIP) [file pone.0180777.s006.zip › d=01190cells/00007.dat]

	X	Y	Slice
1	224.1062	178.4130	1
2	224.1062	177.5480	2
3	224.1062	175.8179	3
4	225.8503	172.3578	4
5	224.1062	173.2228	5
6	221.4902	167.1676	6
7	220.6182	164.5725	7
8	218.8742	163.7074	8
9	215.3862	162.8424	9
10	212.7701	162.8424	10
11	211.0261	159.3823	11
12	206.6661	158.5172	12
13	204.9221	158.5172	13
14	205.7941	158.5172	14
15	208.4101	153.3270	15
16	211.8981	149.8669	16
17	218.0022	149.8669	17
18	219.7462	149.0019	18
19	223.2343	149.8669	19
20	224.9783	153.3270	20
21	229.3383	152.4620	21
22	228.4663	158.5172	22
23	226.7223	163.7074	23
24	227.5943	166.3025	24
25	225.8503	168.8976	25
26	222.3622	171.4927	26
27	220.6182	174.0878	27
28	216.2582	176.6829	28
29	211.8981	181.0081	29
30	209.2821	184.4682	30
31	205.7941	184.4682	31
32	203.1780	185.3333	32
33	199.6900	187.0633	33
34	196.2020	186.1983	34
35	191.8419	188.7934	36
36	191.8419	190.5235	37
37	192.7139	188.7934	36
38	188.3539	191.3885	38
39	182.2498	190.5235	39
40	178.7618	190.5235	40
41	175.2738	189.6584	41
42	167.4257	189.6584	42
43	164.8097	189.6584	43
44	163.9377	193.1186	44
45	163.0656	197.4437	45
46	161.3216	197.4437	46
47	160.4496	200.0388	47
48	157.8336	205.2290	48
49	154.3456	206.0941	49
50	152.6015	204.3640	50
51	149.1135	191.3885	51
52	153.4735	187.0633	52
53	156.0896	188.7934	53
54	161.3216	194.8486	54
55	162.1936	199.1738	55
56	164.8097	203.4990	56
57	173.5298	205.2290	57
58	177.0178	204.3640	58
59	181.3778	203.4990	59
60	187.4819	200.9039	60
61	189.2259	199.1738	61
62	190.0979	193.1186	62
63	187.4819	185.3333	63
64	191.8419	181.0081	64
65	195.3300	171.4927	65
66	197.9460	171.4927	66
67	196.2020	169.7627	67
68	197.9460	171.4927	68
69	196.2020	170.6277	69
70	197.0740	171.4927	70
71	196.2020	179.2780	71
72	182.2498	174.0878	72
73	181.3778	164.5725	73
74	184.8659	166.3025	74
75	182.2498	179.2780	75
76	182.2498	180.1431	76
77	182.2498	181.8731	77
78	181.3778	182.7382	78
79	182.2498	181.0081	79
80	184.8659	181.0081	80
81	184.8659	186.1983	81
82	182.2498	188.7934	82
83	183.9939	200.0388	83
84	180.5058	205.2290	84
85	174.4017	201.7689	85
86	169.1697	201.7689	86
87	162.1936	201.7689	87
88	158.7056	199.1738	88
89	158.7056	200.9039	89
90	156.9616	200.0388	90
91	151.7295	193.9836	91
92	146.4975	187.9284	92
93	145.6255	183.6032	93
94	158.7056	179.2780	94
95	169.1697	177.5480	95
96	170.0417	177.5480	96
97	178.7618	187.0633	97
98	189.2259	191.3885	98
99	190.9699	200.9039	99
100	185.7379	211.2843	100
101	185.7379	219.9346	101
102	183.1218	221.6647	102
103	169.1697	214.7444	103
104	165.6817	212.1493	104
105	163.9377	211.2843	105
106	164.8097	211.2843	106
107	171.7857	212.1493	107
108	177.0178	213.8794	108
109	182.2498	213.8794	109
110	183.9939	198.3088	110
111	175.2738	191.3885	111
112	160.4496	195.7137	112
113	153.4735	201.7689	113
114	151.7295	211.2843	114
115	150.8575	216.4745	115
116	154.3456	221.6647	116
117	156.9616	223.3946	117
118	161.3216	208.6892	118
119	161.3216	200.0388	119
120	163.0656	195.7137	120
121	170.9137	189.6584	121
122	176.1458	191.3885	122
123	180.5058	192.2535	123
124	184.8659	196.5787	124
125	192.7139	203.4990	125
126	197.0740	207.8241	126
127	196.2020	217.3395	127
128	190.0979	225.9897	128
129	176.1458	224.2598	129
130	172.6577	219.9346	130
131	171.7857	218.2044	131
132	172.6577	210.4192	132
133	172.6577	202.6339	133
134	176.1458	188.7934	134
135	187.4819	183.6032	135
136	197.9460	183.6032	136
137	207.5381	179.2780	137
138	218.0022	175.8179	138
139	224.1062	187.0633	139
140	228.4663	188.7934	140
141	238.9304	185.3333	141
142	245.0345	181.0081	142
143	245.0345	179.2780	143
144	245.9065	179.2780	144
145	245.0345	183.6032	145
