# Supplementary material for: Anomalous diffusion and q-Weibull velocity distributions in epithelial cell migration
Source: PLoS One. 2017 Jul 10;12(7):e0180777. doi: 10.1371/journal.pone.0180777 (PMC5507264; doi:10.1371/journal.pone.0180777)
Supplement: S5 File — Individual trajectories of each cell over time for density of 1190 cel/cm2. (available in http://www.posfisicaaplicada.ufv.br/?pageid=2714). (ZIP) [file pone.0180777.s006.zip › d=01190cells/00012.dat]

	X	Y	Slice
1	326.1313	219.9346	1
2	325.2593	219.0696	2
3	324.3873	219.9346	3
4	325.2593	219.0696	4
5	323.5152	218.2044	5
6	321.7712	218.2044	6
7	322.6433	218.2044	7
8	323.5152	217.3395	8
9	323.5152	218.2044	9
10	321.7712	217.3395	10
11	322.6433	217.3395	11
12	325.2593	217.3395	12
13	323.5152	219.0696	13
14	322.6433	218.2044	14
15	326.1313	219.9346	15
16	326.1313	219.0696	16
17	323.5152	221.6647	17
18	326.1313	221.6647	18
19	327.0033	223.3946	19
20	327.8753	227.7199	20
21	330.4913	229.4499	21
22	329.6193	231.1800	22
23	329.6193	235.5052	23
24	327.8753	239.8303	24
25	328.7473	243.2904	25
26	326.1313	242.4254	26
27	325.2593	245.8855	27
28	327.0033	247.6156	28
29	326.1313	247.6156	29
30	327.0033	245.0205	30
31	327.0033	242.4254	31
32	329.6193	244.1555	32
33	327.8753	244.1555	33
34	326.1313	245.0205	34
35	326.1313	241.5604	35
36	325.2593	243.2904	36
37	324.3873	243.2904	37
38	325.2593	241.5604	38
39	321.7712	242.4254	39
40	324.3873	241.5604	40
41	323.5152	241.5604	41
42	320.8992	240.6954	42
43	321.7712	241.5604	43
44	322.6433	238.9653	44
45	320.8992	238.1003	45
46	319.1552	235.5052	46
47	315.6672	234.6401	47
48	316.5392	234.6401	48
49	319.1552	236.3702	49
50	319.1552	238.9653	50
51	313.9232	238.1003	51
52	316.5392	239.8303	52
53	316.5392	238.9653	53
54	315.6672	238.9653	54
55	314.7952	238.1003	55
56	315.6672	234.6401	56
57	313.0511	234.6401	57
58	313.0511	233.7751	58
59	312.1791	232.9101	59
60	308.6911	228.5849	60
61	308.6911	225.9897	61
62	307.8191	226.8549	62
63	308.6911	226.8549	63
64	303.4591	228.5849	64
65	307.8191	229.4499	65
66	306.0751	228.5849	66
67	306.0751	229.4499	67
68	307.8191	225.9897	68
69	306.9471	227.7199	69
70	306.9471	225.1248	70
71	302.5870	220.7995	71
72	305.2031	220.7995	72
73	303.4591	219.9346	73
74	304.3311	217.3395	74
75	303.4591	218.2044	75
76	306.0751	218.2044	76
77	305.2031	217.3395	77
78	309.5631	214.7444	78
79	308.6911	214.7444	79
80	308.6911	216.4745	80
81	315.6672	215.6093	81
82	313.9232	216.4745	82
83	315.6672	217.3395	83
84	317.4112	219.9346	84
85	317.4112	221.6647	85
86	318.2832	220.7995	86
87	315.6672	223.3946	87
88	316.5392	222.5297	88
89	313.0511	225.1248	89
90	309.5631	224.2598	90
91	309.5631	222.5297	91
92	307.8191	221.6647	92
93	307.8191	222.5297	93
94	306.0751	223.3946	94
95	308.6911	223.3946	95
96	312.1791	221.6647	96
97	313.9232	223.3946	97
98	309.5631	222.5297	98
99	307.8191	224.2598	99
100	307.8191	223.3946	100
101	309.5631	224.2598	101
102	306.9471	225.9897	102
103	303.4591	227.7199	103
104	306.0751	227.7199	104
105	305.2031	228.5849	105
106	306.0751	227.7199	106
107	306.9471	231.1800	107
108	306.9471	232.0450	108
109	307.8191	230.3150	109
110	306.9471	231.1800	110
111	309.5631	232.9101	111
112	308.6911	231.1800	112
113	307.8191	231.1800	113
114	307.8191	230.3150	114
115	308.6911	232.9101	115
116	307.8191	231.1800	116
117	307.8191	232.9101	117
118	307.3831	234.2076	117
119	306.0751	232.0450	119
120	307.8191	232.9101	120
121	308.6911	232.0450	121
122	307.8191	234.6401	122
123	308.6911	232.9101	123
124	309.5631	232.0450	124
125	309.5631	231.1800	125
126	309.5631	230.3150	126
127	309.5631	231.1800	127
128	310.4351	235.5052	128
129	312.1791	231.1800	129
130	315.6672	231.1800	130
131	317.4112	232.0450	131
132	313.9232	233.7751	132
133	313.0511	232.0450	133
134	313.0511	235.5052	134
135	312.1791	234.6401	135
136	309.5631	233.7751	136
137	310.4351	233.7751	137
138	312.1791	231.1800	138
139	313.9232	233.7751	139
140	314.7952	232.9101	140
141	313.9232	232.9101	141
142	314.7952	235.5052	142
143	314.7952	232.9101	143
144	314.7952	234.6401	144
145	315.6672	234.6401	145
