# Supplementary material for: Anomalous diffusion and q-Weibull velocity distributions in epithelial cell migration
Source: PLoS One. 2017 Jul 10;12(7):e0180777. doi: 10.1371/journal.pone.0180777 (PMC5507264; doi:10.1371/journal.pone.0180777)
Supplement: S5 File — Individual trajectories of each cell over time for density of 1190 cel/cm2. (available in http://www.posfisicaaplicada.ufv.br/?pageid=2714). (ZIP) [file pone.0180777.s006.zip › d=01190cells/00031.dat]

	X	Y	Slice
1	1177.8659	149.0019	1
2	1177.8659	148.5694	2
3	1177.8659	149.0019	3
4	1175.2498	150.2995	4
5	1173.0698	147.2718	5
6	1172.1978	147.2718	6
7	1171.7618	148.1368	7
8	1170.4538	148.5694	8
9	1171.7618	147.7044	9
10	1171.7618	148.1368	10
11	1169.1457	149.8669	11
12	1170.0178	148.1368	12
13	1170.8898	149.8669	13
14	1170.4538	148.5694	14
15	1170.8898	148.1368	15
16	1172.6338	148.5694	16
17	1170.4538	146.8392	17
18	1172.6338	145.9743	18
19	1173.0698	148.5694	19
20	1172.1978	148.1368	20
21	1172.6338	146.4068	21
22	1174.8138	146.4068	22
23	1172.1978	145.9743	23
24	1176.9938	147.7044	24
25	1174.3778	147.7044	25
26	1176.1219	147.2718	26
27	1173.0698	148.5694	27
28	1174.8138	147.2718	28
29	1176.5578	146.8392	29
30	1177.4299	145.9743	30
31	1174.3778	145.1093	31
32	1176.5578	146.8392	32
33	1174.3778	147.7044	33
34	1174.3778	147.2718	34
35	1175.2498	148.1368	35
36	1173.5058	148.5694	36
37	1173.9418	146.8392	37
38	1174.8138	149.0019	38
39	1173.5058	147.7044	39
40	1174.3778	147.2718	40
41	1175.6858	147.2718	41
42	1173.0698	148.1368	42
43	1173.5058	148.5694	43
44	1174.3778	148.5694	44
45	1173.5058	147.7044	45
46	1175.2498	148.1368	46
47	1174.8138	147.2718	47
48	1173.9418	149.4343	48
49	1173.5058	150.7319	49
50	1173.9418	153.3270	50
51	1176.5578	152.4620	51
52	1174.8138	154.1921	52
53	1173.0698	155.9221	53
54	1173.5058	155.9221	54
55	1173.0698	156.3547	55
56	1174.3778	157.6522	56
57	1172.1978	157.6522	57
58	1172.1978	160.2473	58
59	1172.6338	158.9498	59
60	1172.6338	160.6799	60
61	1170.8898	162.8424	61
62	1172.1978	162.8424	62
63	1173.5058	161.9774	63
64	1170.4538	165.4375	64
65	1174.3778	166.3025	65
66	1171.3258	164.5725	66
67	1170.8898	164.5725	67
68	1171.7618	164.1400	68
69	1169.5818	164.5725	69
70	1170.4538	164.5725	70
71	1168.2738	161.5449	71
72	1166.5297	161.1123	72
73	1169.1457	157.6522	73
74	1172.1978	151.5970	74
75	1174.3778	149.4343	75
76	1176.5578	147.7044	76
77	1180.9179	145.5417	77
78	1182.2259	142.9466	78
79	1186.1499	140.7841	79
80	1187.8940	142.5142	80
81	1187.8940	140.7841	81
82	1188.3300	139.0540	82
83	1187.8940	139.4865	83
84	1188.7659	137.3240	84
85	1190.0739	135.1613	85
86	1191.3820	133.8638	86
87	1190.5100	132.1338	87
88	1191.3820	134.2963	88
89	1192.6900	134.7289	89
90	1191.8180	135.1613	90
91	1193.5620	135.5939	91
92	1193.1260	136.8914	92
93	1191.3820	136.8914	93
94	1188.7659	141.2166	94
95	1184.8419	142.5142	95
96	1180.9179	145.9743	96
97	1176.1219	149.0019	97
98	1175.2498	151.5970	98
99	1174.3778	155.9221	99
100	1173.0698	159.3823	100
101	1173.9418	162.4098	101
102	1176.1219	165.0049	102
103	1174.8138	162.8424	103
104	1174.3778	162.8424	104
105	1171.7618	161.5449	105
106	1166.0937	163.2750	106
107	1161.7337	161.1123	107
108	1160.8617	160.6799	108
109	1159.5537	168.0326	109
110	1159.9896	171.9253	110
111	1161.7337	172.3578	111
112	1160.8617	169.7627	112
113	1163.4777	167.1676	113
114	1169.1457	162.8424	114
115	1172.6338	160.2473	115
116	1175.2498	156.7872	116
117	1175.2498	149.0019	117
118	1177.8659	144.2442	118
119	1180.4819	140.7841	119
120	1187.4579	139.9191	120
121	1192.2540	139.4865	121
122	1190.9460	135.5939	122
123	1191.3820	136.8914	123
124	1193.5620	132.9988	124
125	1195.3060	131.2687	125
126	1195.7421	130.4037	126
127	1193.9980	129.5387	127
128	1191.8180	133.8638	128
129	1188.7659	137.7564	129
130	1186.5860	142.9466	130
131	1179.1739	144.6767	131
132	1174.3778	147.7044	132
133	1172.6338	151.1645	133
134	1172.1978	155.4897	134
135	1167.8377	161.5449	135
136	1170.8898	165.8701	136
137	1171.7618	165.8701	137
138	1170.0178	166.3025	138
139	1165.2217	165.0049	139
140	1163.0417	163.2750	140
141	1165.2217	158.5172	141
142	1164.7857	161.5449	142
143	1173.9418	154.6245	143
144	1182.2259	150.7319	144
145	1184.8419	149.0019	145
