# Supplementary material for: Anomalous diffusion and q-Weibull velocity distributions in epithelial cell migration
Source: PLoS One. 2017 Jul 10;12(7):e0180777. doi: 10.1371/journal.pone.0180777 (PMC5507264; doi:10.1371/journal.pone.0180777)
Supplement: S5 File — Individual trajectories of each cell over time for density of 1190 cel/cm2. (available in http://www.posfisicaaplicada.ufv.br/?pageid=2714). (ZIP) [file pone.0180777.s006.zip › d=01190cells/00024.dat]

	X	Y	Slice
1	1014.3642	976.4057	1
2	1014.3642	977.7032	2
3	1014.3642	978.3520	3
4	1012.4022	976.4057	4
5	1013.0562	977.7032	5
6	1010.4402	978.3520	6
7	1011.7482	981.5959	7
8	1011.7482	985.4885	8
9	1011.0942	990.0299	9
10	1010.4402	993.2738	10
11	1011.0942	993.9226	11
12	1011.0942	996.5177	12
13	1013.0562	997.8152	13
14	1012.4022	999.1128	14
15	1013.0562	998.4640	15
16	1011.7482	1001.7079	16
17	1013.0562	1001.0591	17
18	1014.3642	1001.0591	18
19	1013.7102	1001.0591	19
20	1015.0182	1000.4103	20
21	1016.9802	1002.3566	21
22	1018.9423	1000.4103	22
23	1023.5203	998.4640	23
24	1026.7903	994.5714	24
25	1028.7524	985.4885	25
26	1028.7524	977.7032	26
27	1027.4443	977.0544	27
28	1027.4443	975.1081	28
29	1021.5583	970.5667	29
30	1015.6722	967.9716	30
31	1012.4022	967.3228	31
32	1007.8241	966.0253	32
33	1005.8621	969.9179	33
34	1003.9001	971.8642	34
35	1003.9001	973.1618	35
36	1003.9001	975.1081	36
37	1004.5541	977.7032	37
38	1003.9001	980.2983	38
39	1004.5541	987.4348	39
40	1007.1701	994.5714	40
41	1009.1322	999.7615	41
42	1012.4022	1000.4103	42
43	1018.9423	999.1128	43
44	1020.2503	997.8152	44
45	1022.8663	994.5714	45
46	1024.8283	991.9763	46
47	1021.5583	985.4885	47
48	1015.0182	978.3520	48
49	1011.0942	972.5130	49
50	1005.8621	971.8642	50
51	1005.8621	969.9179	51
52	1001.2841	968.6204	52
53	1000.6301	970.5667	53
54	999.3221	970.5667	54
55	1003.2461	975.7569	55
56	1005.8621	979.0008	56
57	1010.4402	987.4348	57
58	1014.3642	995.2201	58
59	1014.3642	1005.6005	59
60	1017.6342	1008.8444	60
61	1015.0182	1011.4395	61
62	1012.4022	1011.4395	62
63	1016.3262	1003.0054	63
64	1011.0942	993.9226	64
65	1011.0942	988.7324	65
66	1010.4402	984.1910	66
67	1010.4402	976.4057	67
68	1013.7102	968.6204	68
69	1016.3262	965.3765	69
70	1021.5583	965.3765	70
71	1022.8663	963.4302	71
72	1025.4823	966.0253	72
73	1025.4823	970.5667	73
74	1024.8283	975.1081	74
75	1018.9423	982.8934	75
76	1014.3642	991.3275	76
77	1011.0942	993.9226	77
78	1003.2461	993.9226	78
79	1004.5541	993.9226	79
80	1009.7862	993.9226	80
81	1017.6342	993.9226	81
82	1022.2123	993.2738	82
83	1024.8283	988.0836	83
84	1024.8283	982.2446	84
85	1019.5963	971.2155	85
86	1013.0562	966.0253	86
87	1005.2081	966.6740	87
88	998.0140	971.8642	88
89	999.3221	977.7032	89
90	1001.9381	986.7861	90
91	1002.5921	997.1665	91
92	1005.8621	999.1128	92
93	1011.7482	996.5177	93
94	1011.0942	988.7324	94
95	1005.8621	985.4885	95
96	1002.5921	981.5959	96
97	1001.9381	974.4593	97
98	1006.5161	966.0253	98
99	1011.7482	962.7814	99
100	1018.2882	964.7277	100
101	1022.2123	966.6740	101
102	1024.1743	969.9179	102
103	1022.8663	980.9471	103
104	1017.6342	986.1373	104
105	1009.7862	991.3275	105
106	1003.9001	991.3275	106
107	1003.9001	991.9763	107
108	1001.2841	995.8689	108
109	1004.5541	998.4640	109
110	1007.1701	1004.3030	110
111	1007.1701	1006.2493	111
112	1007.8241	1011.4395	112
113	1007.8241	1010.7907	113
114	1005.2081	1013.3858	114
115	1001.2841	1008.8444	115
116	999.9761	1005.6005	116
117	998.0140	1001.0591	117
118	997.3600	1003.6542	118
119	1001.2841	1000.4103	119
120	1005.2081	999.1128	120
121	1005.8621	1001.7079	121
122	1007.1701	1001.7079	122
123	1004.5541	993.2738	123
124	1004.5541	989.3812	124
125	1000.6301	990.0299	125
126	997.3600	989.3812	126
127	996.7060	1001.7079	127
128	999.9761	1005.6005	128
129	1000.6301	1005.6005	129
130	1007.1701	1003.0054	130
131	1009.7862	1001.7079	131
132	1009.1322	1003.6542	132
133	1009.7862	1003.6542	133
134	1015.6722	994.5714	134
135	1024.1743	990.6787	135
136	1025.4823	987.4348	136
137	1022.8663	980.2983	137
138	1015.0182	981.5959	138
139	1005.2081	985.4885	139
140	1002.5921	986.7861	140
141	998.6681	988.0836	141
142	1005.2081	991.3275	142
143	1014.3642	990.0299	143
144	1015.0182	991.3275	144
145	1015.0182	977.7032	145
