# Supplementary material for: Anomalous diffusion and q-Weibull velocity distributions in epithelial cell migration
Source: PLoS One. 2017 Jul 10;12(7):e0180777. doi: 10.1371/journal.pone.0180777 (PMC5507264; doi:10.1371/journal.pone.0180777)
Supplement: S5 File — Individual trajectories of each cell over time for density of 1190 cel/cm2. (available in http://www.posfisicaaplicada.ufv.br/?pageid=2714). (ZIP) [file pone.0180777.s006.zip › d=01190cells/00030.dat]

	X	Y	Slice
1	1243.2665	410.6743	1
2	1242.8305	411.1068	2
3	1243.2665	410.2418	3
4	1242.3945	410.2418	4
5	1240.6505	408.5117	5
6	1240.6505	410.6743	6
7	1240.6505	410.6743	6
8	1240.2145	409.8092	8
9	1241.0865	409.8092	9
10	1241.0865	409.8092	9
11	1241.0865	409.8092	9
12	1241.0865	409.8092	9
13	1241.9585	410.0255	9
14	1241.9585	410.0255	9
15	1241.0865	409.3767	15
16	1240.2145	408.9442	16
17	1239.7785	409.8092	17
18	1241.0865	410.6743	18
19	1240.6505	412.8369	19
20	1241.0865	411.9718	20
21	1241.0865	411.9718	20
22	1241.0865	411.9718	20
23	1241.0865	411.9718	20
24	1241.0865	411.9718	20
25	1241.9585	411.9718	25
26	1241.0865	410.2418	26
27	1241.9585	410.6743	27
28	1241.9585	411.5393	28
29	1242.3945	410.6743	29
30	1240.6505	410.6743	30
31	1242.8305	411.1068	31
32	1243.2665	411.5393	32
33	1241.9585	411.5393	33
34	1241.9585	411.1068	34
35	1242.8305	411.1068	35
36	1242.3945	411.5393	36
37	1242.3945	411.5393	36
38	1241.5225	411.1068	38
39	1240.6505	410.2418	39
40	1242.3945	410.6743	40
41	1244.5745	408.5117	41
42	1240.2145	411.9718	42
43	1242.8305	411.9718	43
44	1243.2665	411.5393	44
45	1240.6505	411.1068	45
46	1240.2145	411.1068	46
47	1238.9065	411.1068	47
48	1241.0865	410.2418	48
49	1241.5225	411.1068	49
50	1241.5225	411.1068	49
51	1241.5225	411.1068	49
52	1241.0865	409.8092	52
53	1240.6505	410.6743	53
54	1241.9585	410.6743	54
55	1242.3945	409.3767	55
56	1239.3425	412.4043	56
57	1241.0865	409.3767	57
58	1239.7785	411.1068	58
59	1242.3945	409.3767	59
60	1241.0865	409.8092	60
61	1239.3425	409.8092	61
62	1241.9585	408.5117	62
63	1241.0865	408.9442	63
64	1240.2145	408.5117	64
65	1240.6505	408.5117	65
66	1240.2145	408.5117	66
67	1239.3425	409.8092	67
68	1240.2145	408.0792	68
69	1242.3945	407.6467	69
70	1239.7785	409.3767	70
71	1238.9065	408.5117	71
72	1240.6505	408.5117	72
73	1241.5225	409.8092	73
74	1238.4704	409.8092	74
75	1239.7785	411.9718	75
76	1241.5225	411.9718	76
77	1242.8305	408.9442	77
78	1242.8305	412.4043	78
79	1241.9585	410.6743	79
80	1243.7025	406.3491	80
81	1244.1385	407.2141	81
82	1242.8305	408.0792	82
83	1241.9585	411.1068	83
84	1243.7025	408.0792	84
85	1246.3185	411.5393	85
86	1245.4466	411.5393	86
87	1248.0626	408.5117	87
88	1252.8586	413.7019	88
89	1255.9107	416.7295	89
90	1256.3466	418.8921	90
91	1259.3986	415.8645	91
92	1257.2187	414.9994	92
93	1256.7826	414.9994	93
94	1257.2187	414.9994	94
95	1256.7826	416.2970	95
96	1257.2187	411.1068	96
97	1258.5267	410.6743	97
98	1259.8347	411.1068	98
99	1258.5267	408.9442	99
100	1261.1427	411.1068	100
101	1260.2707	406.7816	101
102	1258.5267	408.0792	102
103	1258.0906	411.1068	103
104	1258.0906	411.5393	104
105	1259.8347	409.8092	105
106	1258.5267	409.8092	106
107	1258.0906	411.9718	107
108	1256.3466	418.8921	108
109	1255.9107	420.1896	109
110	1259.8347	421.0547	110
111	1261.1427	419.7571	111
112	1259.8347	417.5945	112
113	1263.7587	420.1896	113
114	1261.5787	424.0823	114
115	1261.1427	427.5424	115
116	1259.3986	435.3277	116
117	1261.5787	435.3277	117
118	1260.2707	434.0302	118
119	1260.2707	431.4351	119
120	1259.8347	427.5424	120
121	1259.3986	422.7847	121
122	1260.7067	423.6498	122
123	1259.3986	427.1099	123
124	1258.9627	424.9473	124
125	1259.8347	428.4075	125
126	1263.3227	428.4075	126
127	1260.7067	428.4075	127
128	1258.9627	430.5700	128
129	1258.9627	428.8400	129
130	1260.7067	431.8676	130
131	1262.0147	428.8400	131
132	1262.0147	420.6222	132
133	1262.4507	415.8645	133
134	1263.7587	411.9718	134
135	1262.8867	409.8092	135
136	1264.6307	406.3491	136
137	1266.3748	403.3215	137
138	1266.3748	405.9166	138
139	1263.7587	404.6190	139
140	1265.5027	404.1865	140
141	1264.6307	403.7540	141
142	1258.5267	402.0239	142
143	1259.8347	404.6190	143
144	1257.2187	401.1589	144
145	1256.7826	401.5914	145
