# Supplementary material for: Anomalous diffusion and q-Weibull velocity distributions in epithelial cell migration
Source: PLoS One. 2017 Jul 10;12(7):e0180777. doi: 10.1371/journal.pone.0180777 (PMC5507264; doi:10.1371/journal.pone.0180777)
Supplement: S5 File — Individual trajectories of each cell over time for density of 1190 cel/cm2. (available in http://www.posfisicaaplicada.ufv.br/?pageid=2714). (ZIP) [file pone.0180777.s006.zip › d=01190cells/00025.dat]

	X	Y	Slice
1	1128.5973	659.1549	1
2	1127.2893	659.5874	2
3	1127.7254	659.1549	3
4	1127.2893	659.1549	4
5	1124.6733	659.1549	5
6	1124.2373	657.4249	6
7	1124.6733	656.9923	7
8	1125.9813	656.1273	8
9	1124.6733	656.1273	9
10	1125.5453	654.8298	10
11	1127.2893	655.2623	11
12	1127.7254	656.5598	12
13	1129.0334	653.9647	13
14	1131.2134	654.8298	14
15	1134.7014	653.5322	15
16	1135.5735	656.1273	16
17	1134.7014	657.8574	17
18	1133.3934	658.7224	18
19	1130.7774	660.4525	19
20	1124.6733	656.9923	20
21	1122.9293	655.2623	21
22	1122.0573	653.5322	22
23	1122.4933	652.6672	23
24	1121.6213	651.8021	24
25	1124.2373	650.5046	25
26	1125.9813	650.9371	26
27	1126.8533	649.6396	27
28	1126.8533	649.6396	27
29	1129.9053	648.7745	29
30	1131.6494	648.7745	30
31	1134.7014	647.4770	31
32	1134.2654	647.9095	32
33	1132.5214	649.2070	33
34	1131.6494	651.3696	34
35	1129.4694	651.8021	35
36	1126.4174	653.0997	36
37	1126.4174	652.2347	37
38	1124.6733	650.9371	38
39	1124.6733	650.0721	39
40	1125.5453	648.3420	40
41	1127.7254	646.1794	41
42	1131.2134	647.4770	42
43	1135.5735	649.6396	43
44	1135.1374	651.3696	44
45	1134.7014	654.3972	45
46	1135.5735	656.5598	46
47	1135.5735	657.8574	47
48	1135.1374	662.1825	48
49	1135.1374	663.4801	49
50	1135.5735	664.7776	50
51	1135.5735	665.2102	51
52	1134.2654	664.3451	52
53	1134.7014	663.0476	53
54	1133.8294	662.6151	54
55	1136.4454	659.5874	55
56	1139.4975	656.1273	56
57	1139.4975	653.0997	57
58	1139.0614	652.6672	58
59	1138.1895	650.5046	59
60	1139.4975	649.2070	60
61	1139.0614	648.7745	61
62	1138.6255	650.0721	62
63	1136.8815	648.3420	63
64	1136.0094	647.9095	64
65	1133.8294	648.3420	65
66	1131.2134	647.0445	66
67	1127.7254	646.6119	67
68	1125.1093	646.6119	68
69	1121.1853	645.7469	69
70	1121.1853	646.6119	70
71	1118.5693	648.7745	71
72	1118.1332	648.7745	72
73	1117.2613	647.9095	73
74	1115.0812	647.0445	74
75	1114.2092	648.3420	75
76	1112.0292	648.3420	76
77	1113.3372	650.0721	77
78	1114.6452	649.6396	78
79	1116.8252	647.9095	79
80	1115.0812	647.0445	80
81	1116.3892	647.0445	81
82	1117.6972	645.3144	82
83	1117.6972	644.8819	83
84	1119.4412	645.7469	84
85	1121.1853	645.3144	85
86	1124.2373	645.3144	86
87	1125.9813	646.6119	87
88	1128.5973	646.6119	88
89	1129.0334	646.1794	89
90	1129.9053	647.4770	90
91	1130.3414	647.9095	91
92	1129.0334	643.1518	92
93	1129.4694	644.8819	93
94	1129.0334	643.5843	94
95	1128.1614	644.8819	95
96	1128.5973	645.7469	96
97	1126.4174	644.8819	97
98	1126.4174	645.3144	98
99	1125.9813	645.7469	99
100	1127.2893	646.1794	100
101	1128.5973	645.3144	101
102	1126.4174	646.1794	102
103	1127.7254	646.1794	103
104	1129.9053	643.1518	104
105	1129.0334	644.0168	105
106	1129.0334	644.0168	105
107	1130.3414	643.5843	107
108	1131.6494	641.4217	108
109	1129.4694	642.7193	109
110	1127.7254	643.5843	110
111	1128.1614	644.0168	111
112	1129.9053	644.0168	112
113	1129.0334	644.4494	113
114	1127.2893	644.0168	114
115	1129.0334	644.4494	115
116	1128.5973	644.8819	116
117	1128.5973	644.8819	116
118	1126.8533	645.7469	117
119	1127.7254	645.7469	118
120	1129.9053	647.4770	119
121	1131.6494	647.4770	120
122	1132.0854	648.3420	121
123	1132.0854	648.3420	121
124	1132.0854	648.3420	121
125	1131.2134	647.9095	124
126	1131.2134	647.9095	124
127	1131.2134	647.9095	124
128	1132.0854	647.4770	127
129	1132.0854	644.8819	128
130	1132.9574	650.0721	129
131	1134.7014	647.9095	130
132	1134.2654	648.3420	131
133	1134.2654	648.3420	131
134	1131.6494	647.0445	133
135	1130.7774	645.3144	134
136	1129.9053	645.7469	135
137	1129.9053	645.7469	135
138	1129.0334	648.3420	137
139	1129.4694	647.4770	138
140	1127.7254	646.1794	139
141	1126.4174	646.1794	140
142	1124.2373	647.9095	141
143	1124.2373	649.2070	142
144	1123.3653	650.9371	143
145	1125.5453	652.6672	145
