# Supplementary material for: Anomalous diffusion and q-Weibull velocity distributions in epithelial cell migration
Source: PLoS One. 2017 Jul 10;12(7):e0180777. doi: 10.1371/journal.pone.0180777 (PMC5507264; doi:10.1371/journal.pone.0180777)
Supplement: S5 File — Individual trajectories of each cell over time for density of 1190 cel/cm2. (available in http://www.posfisicaaplicada.ufv.br/?pageid=2714). (ZIP) [file pone.0180777.s006.zip › d=01190cells/00006.dat]

	X	Y	Slice
1	93.5229	245.2368	1
2	93.5229	248.4806	2
3	94.1769	245.8855	3
4	93.5229	247.8319	4
5	96.1390	249.1294	5
6	96.7930	249.7782	6
7	96.1390	253.0221	7
8	99.4090	254.3196	8
9	102.0250	255.6172	9
10	103.3330	260.1586	10
11	103.3330	262.7537	11
12	102.6790	261.4561	12
13	102.6790	263.4025	13
14	107.2571	259.5098	14
15	107.2571	258.2123	15
16	111.8351	258.8610	16
17	113.7971	257.5635	17
18	117.0672	257.5635	18
19	119.0292	257.5635	19
20	124.9153	256.2659	20
21	125.5693	255.6172	21
22	127.5313	254.9684	22
23	128.1853	257.5635	23
24	128.8393	256.9147	24
25	128.8393	254.9684	25
26	130.8013	251.7245	26
27	132.1093	249.7782	27
28	134.7254	245.8855	28
29	136.0334	242.6417	29
30	138.6494	241.3441	30
31	136.6874	236.8027	31
32	134.7254	234.8564	32
33	132.7633	231.6125	33
34	131.4553	230.3150	34
35	131.4553	224.4760	35
36	128.8393	224.4760	36
37	125.5693	219.9346	37
38	124.9153	217.3395	38
39	119.0292	217.9882	39
40	119.0292	218.6370	40
41	116.4132	217.9882	41
42	113.7971	215.3931	42
43	109.2191	213.4468	43
44	108.5651	212.1493	44
45	104.6411	213.4468	45
46	105.2951	211.5005	46
47	103.9870	214.7444	47
48	100.7170	216.0419	48
49	99.4090	217.9882	49
50	98.1010	217.9882	50
51	101.3710	219.2858	51
52	100.0630	222.5297	52
53	102.0250	222.5297	53
54	100.7170	226.4223	54
55	100.7170	228.3686	55
56	104.6411	228.3686	56
57	104.6411	230.3150	57
58	102.6790	238.1003	58
59	105.9491	240.6954	59
60	105.9491	245.2368	60
61	111.1811	243.2904	61
62	112.4891	246.5343	62
63	112.4891	250.4270	63
64	113.7971	251.7245	64
65	113.1431	252.3733	65
66	111.1811	252.3733	66
67	111.1811	254.3196	67
68	110.5271	253.6708	68
69	107.9111	258.8610	69
70	106.6031	261.4561	70
71	105.2951	265.3488	71
72	101.3710	268.5927	72
73	100.0630	270.5390	73
74	98.7550	274.4316	74
75	99.4090	275.7292	75
76	98.7550	274.4316	76
77	97.4470	277.0267	77
78	97.4470	279.6218	78
79	98.1010	277.0267	79
80	100.0630	278.9730	80
81	103.3330	279.6218	81
82	102.6790	283.5145	82
83	100.0630	280.9194	83
84	102.6790	281.5681	84
85	102.6790	282.8657	85
86	101.3710	282.2169	86
87	98.1010	277.6755	87
88	96.1390	279.6218	88
89	90.2529	275.7292	89
90	88.9449	277.6755	90
91	86.9829	273.7829	91
92	89.5989	277.0267	92
93	86.3289	274.4316	93
94	88.2909	277.0267	94
95	91.5609	273.7829	95
96	92.8689	271.1878	96
97	92.2149	273.7829	97
98	90.2529	273.7829	98
99	89.5989	272.4853	99
100	87.6369	273.1341	100
101	82.4048	271.8365	101
102	76.5188	270.5390	102
103	75.8648	269.2414	103
104	73.9027	270.5390	104
105	71.9407	269.2414	105
106	69.3247	264.7000	106
107	67.3627	261.4561	107
108	64.0926	263.4025	108
109	63.4386	260.8074	109
110	60.8226	259.5098	110
111	58.8606	260.8074	111
112	58.8606	259.5098	112
113	54.9366	260.1586	113
114	52.3205	258.2123	114
115	49.7045	256.9147	115
116	47.7425	254.9684	116
117	46.4345	253.0221	117
118	45.1265	253.6708	118
119	43.8184	253.6708	119
120	41.8564	257.5635	120
121	37.9324	255.6172	121
122	31.3923	261.4561	122
123	27.4683	262.7537	123
124	23.5442	264.0512	124
125	22.2362	264.0512	125
126	22.8902	263.4025	126
127	20.2742	262.1049	127
128	22.2362	263.4025	128
129	18.9662	264.0512	129
130	22.8902	268.5927	130
131	27.4683	269.8902	131
132	30.0843	272.4853	132
133	34.6623	276.3779	133
134	39.8944	275.7292	134
135	44.4724	282.8657	135
136	46.4345	286.1096	136
137	50.3585	288.7047	137
138	50.3585	293.8949	138
139	52.9745	297.7875	139
140	53.6285	302.9777	140
141	56.2446	308.8167	141
142	58.8606	310.1142	142
143	58.8606	312.7093	143
144	55.5906	315.3044	144
145	59.5146	315.3044	145
