# Supplementary material for: Anomalous diffusion and q-Weibull velocity distributions in epithelial cell migration
Source: PLoS One. 2017 Jul 10;12(7):e0180777. doi: 10.1371/journal.pone.0180777 (PMC5507264; doi:10.1371/journal.pone.0180777)
Supplement: S5 File — Individual trajectories of each cell over time for density of 1190 cel/cm2. (available in http://www.posfisicaaplicada.ufv.br/?pageid=2714). (ZIP) [file pone.0180777.s006.zip › d=01190cells/00013.dat]

	X	Y	Slice
1	325.2593	220.7995	1
2	324.3873	220.7995	2
3	324.3873	218.2044	3
4	325.2593	218.2044	4
5	323.5152	219.0696	5
6	321.7712	219.0696	6
7	323.5152	219.0696	7
8	322.6433	218.2044	8
9	322.6433	217.3395	9
10	324.3873	217.3395	10
11	323.5152	218.2044	11
12	324.3873	217.3395	12
13	324.3873	219.0696	13
14	326.1313	219.9346	14
15	328.7473	219.9346	15
16	327.8753	219.0696	16
17	327.0033	221.6647	17
18	327.8753	223.3946	18
19	327.0033	225.9897	19
20	327.8753	228.5849	20
21	328.7473	229.4499	21
22	327.8753	230.3150	22
23	328.7473	236.3702	23
24	328.7473	238.9653	24
25	331.3633	244.1555	25
26	333.9794	246.7506	26
27	334.8514	250.2107	27
28	333.1074	252.8058	28
29	333.9794	252.8058	29
30	332.2353	255.4009	30
31	333.1074	254.5359	31
32	333.1074	255.4009	32
33	331.3633	256.2659	33
34	329.6193	256.2659	34
35	329.6193	255.4009	35
36	331.3633	251.9408	36
37	330.4913	252.8058	37
38	330.4913	254.5359	38
39	332.2353	250.2107	39
40	332.2353	248.4806	40
41	333.1074	250.2107	41
42	332.2353	249.3457	42
43	332.2353	247.6156	43
44	333.1074	248.4806	44
45	331.3633	247.6156	45
46	333.1074	244.1555	46
47	332.2353	243.2904	47
48	332.2353	239.8303	48
49	332.2353	240.6954	49
50	332.2353	238.9653	50
51	333.1074	234.6401	51
52	332.2353	232.9101	52
53	329.6193	230.3150	53
54	331.3633	228.5849	54
55	330.4913	226.8549	55
56	327.0033	225.9897	56
57	325.2593	220.7995	57
58	324.3873	220.7995	58
59	324.3873	221.6647	59
60	325.2593	219.0696	60
61	327.0033	219.9346	61
62	327.0033	217.3395	62
63	328.7473	220.7995	63
64	330.4913	220.7995	64
65	330.4913	225.1248	65
66	330.4913	232.9101	66
67	331.3633	235.5052	67
68	331.3633	238.1003	68
69	331.3633	240.6954	69
70	331.3633	244.1555	70
71	331.3633	245.0205	71
72	330.4913	247.6156	72
73	329.6193	249.3457	73
74	331.3633	250.2107	74
75	327.8753	250.2107	75
76	325.2593	254.5359	76
77	325.2593	256.2659	77
78	322.6433	257.1310	78
79	320.0272	256.2659	79
80	319.1552	253.6708	80
81	316.5392	252.8058	81
82	317.4112	254.5359	82
83	320.0272	251.9408	83
84	322.6433	251.0757	84
85	320.0272	253.6708	85
86	322.6433	256.2659	86
87	320.0272	257.1310	87
88	317.4112	257.1310	88
89	313.9232	256.2659	89
90	315.6672	255.4009	90
91	316.5392	257.1310	91
92	314.7952	256.2659	92
93	315.6672	255.4009	93
94	313.0511	257.1310	94
95	313.0511	256.2659	95
96	313.0511	255.4009	96
97	313.9232	255.4009	97
98	313.0511	255.4009	98
99	313.9232	255.4009	99
100	310.4351	255.4009	100
101	313.0511	254.5359	101
102	313.9232	257.1310	102
103	313.0511	257.9960	103
104	313.0511	257.1310	104
105	311.3071	257.1310	105
106	310.4351	255.4009	106
107	311.3071	255.4009	107
108	306.0751	257.1310	108
109	307.8191	256.2659	109
110	306.9471	257.9960	110
111	306.9471	257.1310	111
112	306.9471	258.8610	112
113	306.0751	257.9960	113
114	309.5631	261.4561	114
115	307.8191	264.0512	115
116	305.2031	263.1862	116
117	308.6911	262.3212	117
118	308.6911	262.3212	117
119	309.5631	263.1862	119
120	310.4351	262.3212	120
121	308.6911	264.0512	121
122	309.5631	263.1862	122
123	311.3071	263.1862	123
124	312.1791	262.3212	124
125	310.4351	264.0512	125
126	310.4351	260.5911	126
127	310.4351	262.3212	127
128	312.1791	261.4561	128
129	312.1791	263.1862	129
130	311.3071	261.4561	130
131	311.3071	262.3212	131
132	308.6911	261.4561	132
133	307.8191	262.3212	133
134	309.5631	263.1862	134
135	308.6911	263.1862	135
136	308.6911	259.7261	136
137	304.3311	258.8610	137
138	302.5870	257.9960	138
139	303.4591	256.2659	139
140	302.5870	257.1310	140
141	299.0990	255.4009	141
142	299.9710	257.1310	142
143	294.7390	256.2659	143
144	295.6110	257.9960	144
145	295.6110	256.2659	145
