# Supplementary material for: Anomalous diffusion and q-Weibull velocity distributions in epithelial cell migration
Source: PLoS One. 2017 Jul 10;12(7):e0180777. doi: 10.1371/journal.pone.0180777 (PMC5507264; doi:10.1371/journal.pone.0180777)
Supplement: S5 File — Individual trajectories of each cell over time for density of 1190 cel/cm2. (available in http://www.posfisicaaplicada.ufv.br/?pageid=2714). (ZIP) [file pone.0180777.s006.zip › d=01190cells/00039.dat]

	X	Y	Slice
1	1583.3499	369.1527	1
2	1585.9660	370.4503	2
3	1580.0799	371.7478	3
4	1576.8099	372.3966	4
5	1572.2318	373.0454	5
6	1567.6538	373.6941	6
7	1563.0757	374.9917	7
8	1564.3837	374.9917	8
9	1562.4217	376.2892	9
10	1562.4217	374.3429	10
11	1565.0377	373.6941	11
12	1563.7297	373.0454	12
13	1561.1137	373.6941	13
14	1561.7677	371.0990	14
15	1563.0757	372.3966	15
16	1565.0377	372.3966	16
17	1561.1137	372.3966	17
18	1562.4217	370.4503	18
19	1561.7677	367.8552	19
20	1561.7677	368.5039	20
21	1559.1517	366.5576	21
22	1564.3837	366.5576	22
23	1561.7677	360.7186	23
24	1562.4217	360.0699	24
25	1566.3458	357.4748	25
26	1568.3078	356.8260	26
27	1568.3078	354.8797	27
28	1566.9998	353.5821	28
29	1568.3078	349.6895	29
30	1568.9618	350.3382	30
31	1563.7297	350.3382	31
32	1564.3837	350.3382	32
33	1562.4217	349.6895	33
34	1564.3837	350.9870	34
35	1561.7677	349.0407	35
36	1562.4217	349.6895	36
37	1561.7677	351.6358	37
38	1563.0757	356.1772	38
39	1563.7297	356.1772	39
40	1565.6918	357.4748	40
41	1565.0377	356.8260	41
42	1559.8057	352.9333	42
43	1559.1517	351.6358	43
44	1561.1137	352.2846	44
45	1562.4217	349.6895	45
46	1561.7677	350.3382	46
47	1565.0377	349.6895	47
48	1569.6158	349.6895	48
49	1570.9238	351.6358	49
50	1568.9618	354.2309	50
51	1569.6158	354.8797	51
52	1566.9998	356.1772	52
53	1566.9998	355.5284	53
54	1571.5778	355.5284	54
55	1568.3078	355.5284	55
56	1569.6158	357.4748	56
57	1566.3458	355.5284	57
58	1566.9998	357.4748	58
59	1565.6918	354.2309	59
60	1564.3837	352.9333	60
61	1564.3837	350.3382	61
62	1562.4217	350.9870	62
63	1561.7677	351.6358	63
64	1559.8057	350.9870	64
65	1563.7297	350.9870	65
66	1567.6538	350.9870	66
67	1563.7297	354.8797	67
68	1564.3837	358.7723	68
69	1570.9238	358.1235	69
70	1574.8478	362.6650	70
71	1570.2698	362.0162	71
72	1574.8478	360.7186	72
73	1578.1179	363.9625	73
74	1576.8099	365.2601	74
75	1578.1179	366.5576	75
76	1574.1938	369.1527	76
77	1575.5019	366.5576	77
78	1575.5019	365.2601	78
79	1573.5398	366.5576	79
80	1573.5398	367.2064	80
81	1574.1938	367.2064	81
82	1575.5019	366.5576	82
83	1574.1938	367.2064	83
84	1575.5019	365.9088	84
85	1570.2698	364.6113	85
86	1571.5778	364.6113	86
87	1570.2698	364.6113	87
88	1564.3837	365.9088	88
89	1565.0377	364.6113	89
90	1565.6918	363.9625	90
91	1561.7677	358.7723	91
92	1559.8057	360.7186	92
93	1557.8437	355.5284	93
94	1553.2656	354.2309	94
95	1549.9956	350.9870	95
96	1548.0336	345.7968	96
97	1545.4176	345.1480	97
98	1545.4176	344.4993	98
99	1542.1475	342.5530	99
100	1539.5315	346.4456	100
101	1538.8775	344.4993	101
102	1538.2235	346.4456	102
103	1541.4935	347.0944	103
104	1545.4176	344.4993	104
105	1551.9576	347.7431	105
106	1552.6116	346.4456	106
107	1559.8057	348.3919	107
108	1562.4217	349.0407	108
109	1566.9998	351.6358	109
110	1564.3837	351.6358	110
111	1563.0757	353.5821	111
112	1564.3837	357.4748	112
113	1568.9618	356.1772	113
114	1566.3458	354.8797	114
115	1565.6918	352.9333	115
116	1568.3078	353.5821	116
117	1567.6538	352.9333	117
118	1570.9238	352.2846	118
119	1571.5778	351.6358	119
120	1570.9238	351.6358	120
121	1571.5778	350.3382	121
122	1570.9238	347.7431	122
123	1568.9618	348.3919	123
124	1567.6538	352.9333	124
125	1566.3458	353.5821	125
126	1558.4977	356.1772	126
127	1557.8437	359.4211	127
128	1563.0757	358.1235	128
129	1565.0377	360.7186	129
130	1565.6918	361.3674	130
131	1566.3458	363.9625	131
132	1567.6538	358.1235	132
133	1568.9618	359.4211	133
134	1568.3078	354.2309	134
135	1563.0757	354.2309	135
136	1563.7297	353.5821	136
137	1563.0757	350.9870	137
138	1566.3458	350.3382	138
139	1568.3078	347.0944	139
140	1565.0377	346.4456	140
141	1561.7677	341.2554	141
142	1559.1517	339.9579	142
143	1561.7677	337.3628	143
144	1556.5357	335.4164	144
145	1553.2656	339.9579	145
