# Supplementary material for: Anomalous diffusion and q-Weibull velocity distributions in epithelial cell migration
Source: PLoS One. 2017 Jul 10;12(7):e0180777. doi: 10.1371/journal.pone.0180777 (PMC5507264; doi:10.1371/journal.pone.0180777)
Supplement: S5 File — Individual trajectories of each cell over time for density of 1190 cel/cm2. (available in http://www.posfisicaaplicada.ufv.br/?pageid=2714). (ZIP) [file pone.0180777.s006.zip › d=01190cells/00049.dat]

	X	Y	Slice
1	1900.5431	1159.3601	1
2	1905.7752	1161.9552	2
3	1899.2351	1163.2527	3
4	1897.9271	1164.5503	4
5	1899.2351	1163.2527	5
6	1900.5431	1161.9552	6
7	1903.1592	1160.6576	7
8	1905.7752	1176.2282	8
9	1907.0832	1169.7405	9
10	1907.0832	1168.4429	10
11	1911.0072	1173.6331	11
12	1914.9313	1178.8233	12
13	1925.3954	1178.8233	13
14	1921.4713	1180.1209	14
15	1913.6233	1177.5258	15
16	1918.8553	1178.8233	16
17	1922.7794	1181.4184	17
18	1921.4713	1178.8233	18
19	1926.7034	1182.7160	19
20	1931.9354	1182.7160	20
21	1930.6274	1190.5013	21
22	1930.6274	1189.2037	22
23	1933.2435	1191.7988	23
24	1935.8595	1191.7988	24
25	1933.2435	1190.5013	25
26	1933.2435	1193.0964	26
27	1938.4755	1187.9062	27
28	1941.0915	1189.2037	28
29	1945.0156	1191.7988	29
30	1950.4656	1193.3126	30
31	1953.9537	1193.3126	31
32	1953.0816	1195.9077	32
33	1953.5177	1195.0427	33
34	1953.9537	1196.7728	34
35	1957.8778	1197.6378	35
36	1957.0056	1200.2329	36
37	1957.8778	1202.8280	37
38	1961.3657	1205.8556	38
39	1963.1098	1205.4231	39
40	1964.8537	1209.7483	40
41	1960.4938	1216.2360	41
42	1961.3657	1217.5335	42
43	1960.0577	1219.2636	43
44	1958.7497	1222.7237	44
45	1960.0577	1222.7237	45
46	1959.1858	1228.3464	46
47	1959.6217	1224.4538	47
48	1966.1617	1227.0489	48
49	1965.2898	1228.3464	49
50	1967.0338	1227.9139	50
51	1968.7778	1230.5090	51
52	1972.2659	1234.8342	52
53	1974.4459	1233.1041	53
54	1974.0098	1237.4293	54
55	1976.6258	1239.1594	55
56	1977.4980	1240.0244	56
57	1978.3699	1242.1870	57
58	1977.9339	1246.5121	58
59	1979.2419	1246.5121	59
60	1977.0619	1244.7821	60
61	1975.3178	1247.8097	61
62	1972.7018	1254.2974	62
63	1974.0098	1254.7299	63
64	1972.7018	1255.1624	64
65	1973.1379	1257.3250	65
66	1972.7018	1261.2177	66
67	1971.8298	1267.7054	67
68	1971.3938	1269.4355	68
69	1971.3938	1274.6257	69
70	1970.0858	1275.9232	70
71	1970.9579	1280.6809	71
72	1974.4459	1282.8435	72
73	1972.2659	1284.5736	73
74	1977.4980	1285.8711	74
75	1979.6779	1291.4938	75
76	1981.8579	1289.7638	76
77	1983.6020	1291.0613	77
78	1985.7819	1292.7914	78
79	1989.2701	1289.7638	79
80	1990.5781	1290.6288	80
81	1995.3741	1293.2239	81
82	1999.2981	1292.7914	82
83	1998.4262	1293.6564	83
84	2004.0941	1297.9816	84
85	2003.2222	1294.9540	85
86	2006.7101	1297.1165	86
87	2006.7101	1295.8190	87
88	2007.5823	1296.6840	88
89	2010.1983	1292.3589	89
90	2013.2502	1291.4938	90
91	2006.2742	1289.3313	91
92	2007.1462	1291.4938	92
93	2012.8143	1293.2239	93
94	2020.2263	1289.7638	94
95	2023.7143	1294.0889	95
96	2026.3303	1296.2515	96
97	2032.8704	1294.0889	97
98	2034.6145	1293.6564	98
99	2033.7425	1291.9264	99
100	2032.8704	1289.3313	100
101	2035.0505	1288.8987	101
102	2036.3585	1285.8711	102
103	2037.6666	1287.1687	103
104	2043.3345	1286.7362	104
105	2044.6425	1288.0337	105
106	2046.8227	1286.7362	106
107	2050.7467	1287.1687	107
108	2053.7986	1288.8987	108
109	2057.2868	1288.8987	109
110	2057.2868	1289.3313	110
111	2057.7227	1291.9264	111
112	2058.5948	1293.2239	112
113	2057.2868	1294.5215	113
114	2058.1587	1299.7116	114
115	2062.0828	1297.5491	115
116	2067.7509	1299.7116	116
117	2071.6749	1304.9018	117
118	2073.8549	1303.1718	118
119	2079.0869	1302.7393	119
120	2080.3949	1302.7393	120
121	2086.4989	1304.9018	121
122	2087.3711	1307.0644	122
123	2087.3711	1311.8221	123
124	2086.4989	1312.2546	124
125	2088.6791	1317.2286	125
126	2086.4989	1319.8237	126
127	2091.7310	1321.5537	127
128	2090.8590	1318.9586	128
129	2095.6550	1321.1212	129
130	2094.7831	1321.5537	130
131	2100.8871	1318.9586	131
132	2098.7071	1320.2562	132
133	2100.8871	1319.3911	133
134	2108.2993	1317.2286	134
135	2108.7352	1312.4709	135
136	2112.6592	1310.7408	136
137	2115.7113	1312.9034	137
138	2116.1473	1314.6335	138
139	2119.1993	1311.6058	139
140	2122.2514	1310.3083	140
141	2125.3034	1308.5782	141
142	2130.5355	1304.2531	142
143	2133.1515	1302.5230	143
144	2134.0235	1298.6303	144
145	2129.6634	1300.3604	145
