# Supplementary material for: Anomalous diffusion and q-Weibull velocity distributions in epithelial cell migration
Source: PLoS One. 2017 Jul 10;12(7):e0180777. doi: 10.1371/journal.pone.0180777 (PMC5507264; doi:10.1371/journal.pone.0180777)
Supplement: S5 File — Individual trajectories of each cell over time for density of 1190 cel/cm2. (available in http://www.posfisicaaplicada.ufv.br/?pageid=2714). (ZIP) [file pone.0180777.s006.zip › d=01190cells/00063.dat]

	X	Y	Slice
1	2160.8377	1379.9434	1
2	2157.3498	1381.6735	2
3	2156.4776	1379.9434	3
4	2153.8616	1377.3483	4
5	2149.5017	1380.8085	5
6	2152.9897	1379.9434	6
7	2150.3736	1378.2134	7
8	2147.7576	1379.0784	8
9	2149.5017	1379.0784	9
10	2146.8857	1380.8085	10
11	2146.8857	1376.4833	11
12	2142.5256	1377.3483	12
13	2145.1416	1378.2134	13
14	2142.5256	1377.3483	14
15	2142.5256	1372.1581	15
16	2141.6536	1377.3483	16
17	2141.6536	1376.4833	17
18	2140.7815	1376.4833	18
19	2137.2935	1378.2134	19
20	2135.5494	1379.0784	20
21	2139.0376	1378.2134	21
22	2139.9095	1377.3483	22
23	2142.5256	1378.2134	23
24	2145.1416	1378.2134	24
25	2144.2696	1378.2134	25
26	2145.1416	1377.3483	26
27	2143.3975	1378.2134	27
28	2144.2696	1380.8085	28
29	2143.3975	1378.2134	29
30	2144.2696	1380.8085	30
31	2145.1416	1384.2686	31
32	2144.2696	1383.4036	32
33	2146.8857	1380.8085	33
34	2151.2456	1381.6735	34
35	2147.7576	1382.5385	35
36	2152.1177	1382.5385	36
37	2154.7337	1383.4036	37
38	2152.1177	1379.9434	38
39	2151.2456	1379.9434	39
40	2157.3498	1385.9987	40
41	2155.6057	1386.8637	41
42	2157.3498	1387.7287	42
43	2164.3257	1382.5385	43
44	2160.8377	1384.2686	44
45	2156.4776	1389.4588	45
46	2159.9658	1382.5385	46
47	2161.7097	1384.2686	47
48	2161.7097	1386.8637	48
49	2156.4776	1388.5938	49
50	2158.2217	1386.8637	50
51	2166.0698	1391.1888	51
52	2166.0698	1385.9987	52
53	2165.1978	1382.5385	53
54	2167.8139	1385.1336	54
55	2165.1978	1389.4588	55
56	2170.4299	1389.4588	56
57	2165.1978	1388.5938	57
58	2161.7097	1388.5938	58
59	2165.1978	1385.1336	59
60	2161.7097	1384.2686	60
61	2158.2217	1384.2686	61
62	2161.7097	1386.8637	62
63	2159.9658	1381.6735	63
64	2157.3498	1379.0784	64
65	2154.7337	1379.9434	65
66	2146.0135	1379.9434	66
67	2139.9095	1379.0784	67
68	2124.2134	1378.2134	68
69	2124.2134	1378.2134	68
70	2118.1094	1375.6183	70
71	2105.9012	1375.6183	71
72	2102.4132	1375.6183	72
73	2104.1571	1370.4281	73
74	2104.1571	1373.0232	74
75	2105.0292	1372.1581	75
76	2108.5172	1375.6183	76
77	2102.4132	1374.7532	77
78	2104.1571	1371.2931	78
79	2098.0531	1370.4281	79
80	2101.5411	1368.6980	80
81	2108.5172	1372.1581	81
82	2102.4132	1372.1581	82
83	2102.4132	1372.1581	82
84	2105.0292	1373.8882	84
85	2102.4132	1375.6183	85
86	2097.1812	1373.8882	86
87	2091.9491	1373.8882	87
88	2096.3090	1373.0232	88
89	2092.8211	1371.2931	89
90	2091.9491	1368.6980	90
91	2088.4610	1370.4281	91
92	2087.5890	1365.2379	92
93	2082.3570	1361.7777	93
94	2079.7409	1360.0477	94
95	2079.7409	1355.7225	95
96	2090.2050	1350.5323	96
97	2090.2050	1358.3176	97
98	2089.3331	1353.9924	98
99	2092.8211	1359.1826	99
100	2093.6930	1355.7225	100
101	2098.0531	1357.4526	101
102	2098.0531	1360.9127	102
103	2098.0531	1360.9127	102
104	2094.5651	1362.6428	104
105	2097.1812	1366.9679	105
106	2093.6930	1367.8330	106
107	2092.8211	1373.8882	107
108	2084.9730	1375.6183	108
109	2079.7409	1375.6183	109
110	2077.9969	1374.7532	110
111	2078.8690	1375.6183	111
112	2071.0209	1370.4281	112
113	2074.5089	1357.4526	113
114	2083.2289	1352.2624	114
115	2087.5890	1347.0722	115
116	2086.7171	1346.2071	116
117	2086.7171	1348.8022	117
118	2094.5651	1347.0722	118
119	2095.4371	1351.3973	119
120	2098.9251	1352.2624	120
121	2098.0531	1353.9924	121
122	2097.1812	1351.3973	122
123	2101.5411	1347.9372	123
124	2103.2852	1348.8022	124
125	2105.9012	1341.8820	125
126	2115.4933	1335.8268	126
127	2114.6212	1337.5568	127
128	2105.0292	1346.2071	128
129	2112.8773	1340.1519	129
130	2105.0292	1347.0722	130
131	2101.5411	1348.8022	131
132	2097.1812	1348.8022	132
133	2103.2852	1349.6673	133
134	2105.0292	1355.7225	134
135	2102.4132	1353.9924	135
136	2098.0531	1353.1274	136
137	2105.0292	1358.3176	137
138	2105.0292	1360.9127	138
139	2106.7731	1362.6428	139
140	2110.2613	1360.0477	140
141	2108.5172	1362.6428	141
142	2101.5411	1366.1029	142
143	2105.0292	1363.5078	143
144	2107.6453	1360.0477	144
145	2097.1812	1356.5875	145
