# Supplementary material for: Anomalous diffusion and q-Weibull velocity distributions in epithelial cell migration
Source: PLoS One. 2017 Jul 10;12(7):e0180777. doi: 10.1371/journal.pone.0180777 (PMC5507264; doi:10.1371/journal.pone.0180777)
Supplement: S5 File — Individual trajectories of each cell over time for density of 1190 cel/cm2. (available in http://www.posfisicaaplicada.ufv.br/?pageid=2714). (ZIP) [file pone.0180777.s006.zip › d=01190cells/00040.dat]

	X	Y	Slice
1	1715.2413	1268.7867	1
2	1716.9852	1268.7867	2
3	1713.4972	1267.9217	3
4	1716.9852	1268.7867	4
5	1713.4972	1267.0567	5
6	1710.8812	1267.9217	6
7	1710.0093	1266.1916	7
8	1713.4972	1267.9217	8
9	1714.3692	1267.0567	9
10	1712.6253	1266.1916	10
11	1708.2652	1264.4616	11
12	1710.8812	1266.1916	12
13	1709.1371	1266.1916	13
14	1710.8812	1264.4616	14
15	1710.8812	1261.0014	15
16	1707.3932	1260.1364	16
17	1709.1371	1258.4063	17
18	1708.2652	1261.8665	18
19	1708.2652	1262.7315	19
20	1703.9051	1261.8665	20
21	1701.2891	1259.2714	21
22	1700.4171	1258.4063	22
23	1697.8011	1260.1364	23
24	1696.9291	1260.1364	24
25	1697.8011	1261.0014	25
26	1696.9291	1263.5965	26
27	1694.3131	1261.8665	27
28	1695.1851	1265.3266	28
29	1693.4410	1264.4616	29
30	1695.1851	1262.7315	30
31	1695.1851	1263.5965	31
32	1690.8250	1261.8665	32
33	1692.5690	1264.4616	33
34	1688.2089	1262.7315	34
35	1688.2089	1263.5965	35
36	1689.9530	1266.1916	36
37	1693.4410	1269.6518	37
38	1692.5690	1271.3818	38
39	1691.6971	1270.5168	39
40	1697.8011	1278.3021	40
41	1700.4171	1279.1671	41
42	1703.0331	1278.3021	42
43	1702.1612	1280.0321	43
44	1702.1612	1279.1671	44
45	1703.9051	1284.3573	45
46	1706.5211	1280.8972	46
47	1704.7772	1280.8972	47
48	1703.9051	1280.8972	48
49	1703.0331	1282.6272	49
50	1703.9051	1280.0321	50
51	1703.9051	1281.7622	51
52	1703.9051	1282.6272	52
53	1704.7772	1282.6272	53
54	1703.9051	1280.8972	54
55	1703.9051	1279.1671	55
56	1702.1612	1278.3021	56
57	1702.1612	1277.4370	57
58	1698.6730	1277.4370	58
59	1702.1612	1280.8972	59
60	1703.0331	1280.8972	60
61	1702.1612	1283.4923	61
62	1703.9051	1280.8972	62
63	1704.7772	1283.4923	63
64	1702.1612	1277.4370	64
65	1701.2891	1276.5720	65
66	1700.4171	1278.3021	66
67	1704.7772	1279.1671	67
68	1704.7772	1280.8972	68
69	1701.2891	1280.0321	69
70	1703.0331	1278.3021	70
71	1704.7772	1280.0321	71
72	1701.2891	1280.0321	72
73	1705.6492	1280.0321	73
74	1704.7772	1280.0321	74
75	1703.9051	1278.3021	75
76	1705.6492	1281.7622	76
77	1706.5211	1283.4923	77
78	1703.0331	1281.7622	78
79	1707.3932	1285.2223	79
80	1707.3932	1283.4923	80
81	1704.7772	1281.7622	81
82	1705.6492	1284.3573	82
83	1707.3932	1282.6272	83
84	1710.0093	1285.2223	84
85	1708.2652	1288.6825	85
86	1706.5211	1287.8174	86
87	1706.5211	1286.9524	87
88	1711.7532	1286.0874	88
89	1707.3932	1283.4923	89
90	1707.3932	1285.2223	90
91	1705.6492	1285.2223	91
92	1703.9051	1280.8972	92
93	1705.6492	1282.6272	93
94	1708.2652	1280.0321	94
95	1701.2891	1278.3021	95
96	1705.6492	1280.8972	96
97	1703.9051	1279.1671	97
98	1703.9051	1281.7622	98
99	1698.6730	1280.0321	99
100	1703.0331	1279.1671	100
101	1701.2891	1276.5720	101
102	1702.1612	1278.3021	102
103	1702.1612	1277.4370	103
104	1701.2891	1277.4370	104
105	1703.0331	1280.8972	105
106	1702.1612	1279.1671	106
107	1700.4171	1275.7070	107
108	1703.0331	1278.3021	108
109	1703.9051	1274.8419	109
110	1703.0331	1274.8419	110
111	1701.2891	1274.8419	111
112	1699.5452	1274.8419	112
113	1705.6492	1275.7070	113
114	1703.9051	1276.5720	114
115	1705.6492	1273.9769	115
116	1703.0331	1273.1119	116
117	1699.5452	1273.1119	117
118	1704.7772	1272.2469	118
119	1703.9051	1269.6518	119
120	1706.5211	1268.7867	120
121	1705.6492	1266.1916	121
122	1705.6492	1270.5168	122
123	1703.0331	1267.0567	123
124	1703.9051	1268.7867	124
125	1703.0331	1268.7867	125
126	1703.0331	1266.1916	126
127	1701.2891	1265.3266	127
128	1700.4171	1260.1364	128
129	1703.0331	1260.1364	129
130	1703.0331	1261.0014	130
131	1705.6492	1261.0014	131
132	1704.7772	1258.4063	132
133	1704.7772	1256.6763	133
134	1705.6492	1255.8112	134
135	1707.3932	1255.8112	135
136	1709.1371	1253.2161	136
137	1709.1371	1255.8112	137
138	1710.0093	1255.8112	138
139	1709.1371	1254.9462	139
140	1705.6492	1254.0812	140
141	1709.1371	1252.3511	141
142	1706.5211	1249.7560	142
143	1705.6492	1251.4861	143
144	1707.3932	1254.0812	144
145	1707.3932	1250.6210	145
