# Supplementary material for: Anomalous diffusion and q-Weibull velocity distributions in epithelial cell migration
Source: PLoS One. 2017 Jul 10;12(7):e0180777. doi: 10.1371/journal.pone.0180777 (PMC5507264; doi:10.1371/journal.pone.0180777)
Supplement: S5 File — Individual trajectories of each cell over time for density of 1190 cel/cm2. (available in http://www.posfisicaaplicada.ufv.br/?pageid=2714). (ZIP) [file pone.0180777.s006.zip › d=01190cells/00055.dat]

	X	Y	Slice
1	1946.3236	722.7348	1
2	1947.6316	722.0861	2
3	1947.6316	723.3836	3
4	1945.6696	722.7348	4
5	1943.0536	722.0861	5
6	1943.0536	722.0861	5
7	1942.3995	720.1397	7
8	1942.3995	720.1397	7
9	1945.6696	717.5446	9
10	1945.6696	717.5446	9
11	1945.6696	717.5446	9
12	1946.3236	719.4910	12
13	1946.3236	719.4910	12
14	1943.0536	723.3836	14
15	1945.0156	724.0324	15
16	1945.0156	724.0324	15
17	1945.0156	724.0324	15
18	1945.0156	724.0324	15
19	1943.0536	724.0324	19
20	1937.8215	729.2226	20
21	1937.1675	729.2226	21
22	1933.8975	729.8713	22
23	1933.8975	729.8713	22
24	1933.8975	729.8713	22
25	1933.8975	729.8713	22
26	1931.9354	728.5738	26
27	1929.9734	726.6275	27
28	1929.9734	721.4373	28
29	1930.6274	722.0861	29
30	1930.6274	722.0861	29
31	1934.5515	720.1397	31
32	1934.5515	718.8422	32
33	1937.1675	716.2471	33
34	1933.2435	713.0032	34
35	1932.5894	712.3544	35
36	1932.5894	711.0569	36
37	1932.5894	711.0569	36
38	1933.8975	709.7593	38
39	1934.5515	709.7593	39
40	1934.5515	709.7593	39
41	1931.2814	711.0569	41
42	1931.2814	713.0032	42
43	1928.6654	717.5446	43
44	1930.6274	721.4373	44
45	1926.7034	722.7348	45
46	1926.7034	722.7348	45
47	1924.0874	726.6275	47
48	1926.7034	729.2226	48
49	1923.4334	730.5201	49
50	1924.7414	731.8177	50
51	1924.7414	731.8177	50
52	1928.6654	733.7640	52
53	1929.9734	724.6811	53
54	1929.9734	724.0324	54
55	1929.9734	724.0324	54
56	1932.5894	723.3836	56
57	1937.1675	721.4373	57
58	1939.7835	722.7348	58
59	1945.6696	723.3836	59
60	1948.2856	718.8422	60
61	1948.2856	718.8422	60
62	1953.5177	722.0861	62
63	1948.9396	725.9787	63
64	1949.5936	722.7348	64
65	1951.5556	724.0324	65
66	1955.4797	723.3836	66
67	1958.0957	720.7885	67
68	1958.0957	720.7885	67
69	1961.3657	725.3299	69
70	1962.6738	724.6811	70
71	1966.5978	724.6811	71
72	1962.6738	723.3836	72
73	1965.9438	720.1397	73
74	1963.3278	724.0324	74
75	1963.3278	724.0324	74
76	1963.3278	725.3299	76
77	1963.3278	720.7885	77
78	1965.9438	718.1934	78
79	1966.5978	718.1934	78
80	1967.2518	718.1934	78
81	1966.5978	718.1934	81
82	1965.2898	721.4373	82
83	1964.6358	724.0324	83
84	1963.3278	724.0324	84
85	1966.5978	724.0324	85
86	1965.2898	722.0861	86
87	1965.2898	722.0861	86
88	1965.2898	722.0861	86
89	1965.9438	718.1934	89
90	1966.5978	714.3008	90
91	1967.2518	711.7057	91
92	1967.9058	710.4081	92
93	1967.2518	710.4081	93
94	1967.2518	710.4081	93
95	1968.5598	711.0569	95
96	1970.5218	711.0569	96
97	1972.4839	710.4081	97
98	1972.4839	709.1106	98
99	1970.5218	707.8130	99
100	1969.8678	707.1642	100
101	1969.2138	705.8667	100
102	1969.2138	705.8667	100
103	1970.5218	706.5155	103
104	1970.5218	706.5155	103
105	1970.5218	706.5155	103
106	1972.4839	699.3789	106
107	1976.4079	694.8375	107
108	1976.4079	694.8375	107
109	1978.3699	696.7838	109
110	1973.1379	696.1351	110
111	1969.8678	698.0814	111
112	1969.2138	699.3789	112
113	1969.2138	699.3789	112
114	1965.2898	701.9740	114
115	1963.9818	707.8130	115
116	1965.2898	703.9204	116
117	1964.6358	705.2179	117
118	1964.6358	705.2179	117
119	1964.6358	705.2179	117
120	1965.9438	701.9740	120
121	1965.9438	701.3253	121
122	1963.9818	703.2716	122
123	1963.3278	703.2716	123
124	1963.3278	703.2716	123
125	1963.3278	703.2716	123
126	1963.3278	703.2716	123
127	1966.5978	706.5155	127
128	1964.6358	707.1642	128
129	1965.2898	709.1106	129
130	1965.2898	709.1106	129
131	1965.9438	709.7593	129
132	1965.9438	709.7593	129
133	1967.2518	711.0569	133
134	1969.8678	711.7057	134
135	1969.8678	711.7057	134
136	1969.8678	711.7057	134
137	1976.4079	709.7593	137
138	1974.4459	707.1642	138
139	1975.7539	709.1106	139
140	1977.0619	709.7593	140
141	1979.6779	709.1106	141
142	1982.2939	711.0569	142
143	1980.9859	712.3544	143
144	1984.2560	710.4081	144
145	1980.9859	711.0569	145
