# Supplementary material for: Anomalous diffusion and q-Weibull velocity distributions in epithelial cell migration
Source: PLoS One. 2017 Jul 10;12(7):e0180777. doi: 10.1371/journal.pone.0180777 (PMC5507264; doi:10.1371/journal.pone.0180777)
Supplement: S5 File — Individual trajectories of each cell over time for density of 1190 cel/cm2. (available in http://www.posfisicaaplicada.ufv.br/?pageid=2714). (ZIP) [file pone.0180777.s006.zip › d=01190cells/00068.dat]

	X	Y	Slice
1	2236.7025	597.7376	1
2	2232.3424	598.6026	2
3	2235.8306	602.0628	3
4	2232.3424	599.4677	4
5	2234.0865	595.1425	5
6	2232.3424	596.8726	6
7	2232.3424	597.7376	7
8	2235.8306	596.8726	8
9	2229.7264	599.4677	9
10	2231.4705	597.7376	10
11	2232.3424	597.7376	11
12	2229.7264	601.1977	12
13	2222.7504	596.8726	13
14	2228.8544	596.0075	14
15	2225.3664	583.8971	15
16	2223.6224	576.9768	16
17	2219.2623	571.7866	17
18	2219.2623	571.7866	17
19	2211.4142	568.3265	19
20	2214.9023	568.3265	20
21	2213.1583	567.4614	21
22	2210.5422	568.3265	22
23	2214.0302	570.0565	23
24	2214.9023	569.1915	24
25	2212.2863	563.1363	25
26	2208.7982	564.8663	26
27	2214.0302	567.4614	27
28	2223.6224	570.0565	28
29	2228.8544	565.7314	29
30	2233.2145	565.7314	30
31	2228.8544	566.5964	31
32	2227.9825	564.8663	32
33	2230.5985	564.8663	33
34	2228.8544	567.4614	34
35	2227.1104	568.3265	35
36	2224.4943	572.6516	36
37	2223.6224	571.7866	37
38	2227.9825	570.9216	38
39	2227.9825	570.9216	38
40	2236.7025	573.5167	40
41	2235.8306	570.9216	41
42	2238.4466	571.7866	42
43	2242.8065	573.5167	43
44	2233.2145	574.3817	44
45	2229.7264	581.3020	45
46	2228.8544	581.3020	46
47	2225.3664	576.9768	47
48	2227.1104	572.6516	48
49	2226.2384	576.1118	49
50	2234.9584	576.1118	50
51	2231.4705	564.0014	51
52	2232.3424	555.3510	52
53	2234.0865	557.9461	53
54	2223.6224	553.6210	54
55	2225.3664	548.4308	55
56	2226.2384	549.2957	56
57	2226.2384	548.4308	57
58	2221.0064	544.1055	58
59	2229.7264	543.2406	59
60	2233.2145	545.8357	60
61	2233.2145	547.5657	61
62	2238.4466	549.2957	62
63	2236.7025	547.5657	63
64	2233.2145	544.9706	64
65	2234.0865	546.7006	65
66	2240.1905	544.1055	66
67	2242.8065	551.8908	67
68	2250.6546	553.6210	68
69	2256.7588	553.6210	69
70	2255.0147	556.2161	70
71	2256.7588	555.3510	71
72	2256.7588	555.3510	71
73	2243.6786	564.0014	73
74	2242.8065	567.4614	74
75	2234.9584	564.0014	75
76	2228.8544	570.0565	76
77	2228.8544	570.0565	76
78	2236.7025	570.0565	78
79	2236.7025	570.9216	79
80	2240.1905	568.3265	80
81	2241.0626	570.0565	81
82	2234.9584	575.2467	82
83	2234.9584	577.8418	83
84	2229.7264	581.3020	84
85	2227.1104	577.8418	85
86	2228.8544	571.7866	86
87	2231.4705	567.4614	87
88	2240.1905	570.0565	88
89	2241.9346	572.6516	89
90	2244.5506	573.5167	90
91	2235.8306	579.5719	91
92	2227.9825	574.3817	92
93	2227.1104	570.9216	93
94	2227.1104	564.8663	94
95	2231.4705	556.2161	95
96	2236.7025	556.2161	96
97	2244.5506	557.0810	97
98	2248.0386	555.3510	98
99	2256.7588	558.8112	99
100	2241.9346	558.8112	100
101	2248.0386	568.3265	101
102	2245.4225	573.5167	102
103	2241.9346	577.8418	103
104	2242.8065	577.8418	104
105	2241.9346	571.7866	105
106	2250.6546	570.9216	106
107	2252.3987	564.0014	107
108	2247.1666	558.8112	108
109	2239.3185	551.0259	109
110	2235.8306	551.8908	110
111	2231.4705	553.6210	111
112	2234.0865	564.8663	112
113	2240.1905	578.7069	113
114	2243.6786	582.1670	114
115	2252.3987	582.1670	115
116	2260.2467	572.6516	116
117	2261.1187	571.7866	117
118	2261.1187	569.1915	118
119	2255.0147	561.4063	119
120	2245.4225	553.6210	120
121	2246.2947	559.6761	121
122	2241.0626	564.8663	122
123	2236.7025	573.5167	123
124	2245.4225	579.5719	124
125	2246.2947	583.0320	125
126	2249.7826	570.0565	126
127	2246.2947	564.8663	127
128	2241.9346	557.9461	128
129	2234.9584	566.5964	129
130	2247.1666	578.7069	130
131	2249.7826	584.7621	131
132	2245.4225	575.2467	132
133	2242.8065	566.5964	133
134	2235.8306	561.4063	134
135	2237.5745	569.1915	135
136	2236.7025	580.4369	136
137	2238.4466	583.0320	137
138	2239.3185	579.5719	138
139	2242.8065	571.7866	139
140	2237.5745	564.8663	140
141	2229.7264	562.2712	141
142	2228.8544	561.4063	142
143	2218.3903	560.5412	143
144	2218.3903	565.7314	144
145	2220.1344	574.3817	145
