# Supplementary material for: Anomalous diffusion and q-Weibull velocity distributions in epithelial cell migration
Source: PLoS One. 2017 Jul 10;12(7):e0180777. doi: 10.1371/journal.pone.0180777 (PMC5507264; doi:10.1371/journal.pone.0180777)
Supplement: S5 File — Individual trajectories of each cell over time for density of 1190 cel/cm2. (available in http://www.posfisicaaplicada.ufv.br/?pageid=2714). (ZIP) [file pone.0180777.s006.zip › d=01190cells/00057.dat]

	X	Y	Slice
1	1917.5473	676.0231	1
2	1916.8933	675.3743	2
3	1916.8933	676.0231	3
4	1916.8933	676.0231	3
5	1916.8933	676.0231	3
6	1914.2773	674.0767	6
7	1915.5853	672.7792	7
8	1913.6233	672.7792	8
9	1913.6233	672.7792	8
10	1913.6233	672.7792	8
11	1912.9693	670.8329	11
12	1912.9693	670.8329	11
13	1912.9693	670.8329	11
14	1912.9693	670.8329	11
15	1912.9693	670.8329	11
16	1912.9693	670.8329	11
17	1912.9693	670.8329	11
18	1912.9693	670.8329	11
19	1912.9693	670.8329	11
20	1912.9693	670.8329	11
21	1912.9693	670.8329	11
22	1912.9693	670.8329	11
23	1912.9693	670.8329	11
24	1912.9693	670.8329	11
25	1912.9693	670.8329	11
26	1912.9693	670.8329	11
27	1912.9693	670.8329	11
28	1912.9693	670.8329	11
29	1912.9693	670.8329	11
30	1912.9693	670.8329	11
31	1912.3152	668.2378	31
32	1912.3152	668.2378	31
33	1912.3152	668.2378	31
34	1912.9693	672.1304	34
35	1915.5853	673.4280	35
36	1915.5853	674.7255	36
37	1919.5093	677.3206	37
38	1920.1633	677.3206	38
39	1919.5093	677.3206	39
40	1920.1633	677.3206	40
41	1919.5093	677.3206	41
42	1916.2393	672.7792	42
43	1916.8933	672.1304	43
44	1914.9313	672.1304	44
45	1914.2773	675.3743	45
46	1914.2773	675.3743	45
47	1914.2773	675.3743	45
48	1914.2773	675.3743	45
49	1914.2773	675.3743	45
50	1914.2773	675.3743	45
51	1914.2773	675.3743	45
52	1911.6612	673.4280	52
53	1911.6612	673.4280	52
54	1911.6612	673.4280	52
55	1911.6612	673.4280	52
56	1911.6612	673.4280	52
57	1911.6612	673.4280	52
58	1911.6612	673.4280	52
59	1911.6612	673.4280	52
60	1912.9693	671.4816	60
61	1912.9693	671.4816	60
62	1913.6233	672.7792	62
63	1913.6233	672.7792	62
64	1914.9313	674.0767	64
65	1914.9313	674.0767	64
66	1914.9313	674.0767	64
67	1914.9313	674.0767	64
68	1914.9313	674.0767	64
69	1914.2773	674.7255	69
70	1914.2773	674.7255	69
71	1914.2773	674.7255	69
72	1921.4713	673.4280	72
73	1920.8173	670.8329	73
74	1922.1253	666.2914	74
75	1922.7794	666.9402	75
76	1922.7794	666.2914	76
77	1922.1253	666.9402	77
78	1922.7794	669.5353	78
79	1918.8553	674.7255	79
80	1918.2013	672.7792	80
81	1920.1633	669.5353	81
82	1918.2013	670.8329	82
83	1915.5853	672.7792	83
84	1915.5853	675.3743	84
85	1915.5853	677.3206	85
86	1914.2773	679.2669	86
87	1911.6612	681.8620	87
88	1909.6992	683.1596	88
89	1910.3532	684.4571	89
90	1916.8933	684.4571	90
91	1916.8933	683.1596	91
92	1919.5093	682.5108	92
93	1917.5473	678.6182	93
94	1916.2393	677.9694	94
95	1914.2773	676.6718	95
96	1907.7372	675.3743	96
97	1907.7372	675.3743	96
98	1906.4292	676.0231	98
99	1906.4292	676.0231	98
100	1905.7752	676.0231	100
101	1910.3532	676.6718	101
102	1912.3152	675.3743	102
103	1915.5853	677.3206	103
104	1916.8933	677.3206	104
105	1916.8933	677.3206	104
106	1918.2013	676.6718	106
107	1915.5853	673.4280	107
108	1913.6233	673.4280	108
109	1913.6233	674.0767	109
110	1913.6233	673.4280	110
111	1910.3532	674.0767	111
112	1914.9313	672.7792	112
113	1912.9693	673.4280	113
114	1912.9693	673.4280	113
115	1912.9693	673.4280	113
116	1912.9693	673.4280	113
117	1912.3152	673.4280	117
118	1911.6612	673.4280	118
119	1912.9693	673.4280	119
120	1912.9693	673.4280	119
121	1912.9693	673.4280	119
122	1912.9693	673.4280	119
123	1912.9693	673.4280	119
124	1912.9693	673.4280	119
125	1912.9693	673.4280	119
126	1912.9693	673.4280	119
127	1912.9693	673.4280	119
128	1912.9693	673.4280	119
129	1913.6233	673.4280	119
130	1912.9693	677.3206	130
131	1914.2773	676.0231	131
132	1912.3152	674.7255	132
133	1912.3152	674.7255	132
134	1912.3152	674.7255	132
135	1911.6612	674.0767	132
136	1911.6612	674.0767	132
137	1911.6612	674.0767	132
138	1911.6612	674.0767	132
139	1911.6612	674.0767	132
140	1911.6612	674.0767	132
141	1911.6612	674.0767	132
142	1911.6612	674.0767	132
143	1911.6612	674.0767	132
144	1911.6612	674.0767	132
145	1911.6612	674.0767	132
