# Supplementary material for: Anomalous diffusion and q-Weibull velocity distributions in epithelial cell migration
Source: PLoS One. 2017 Jul 10;12(7):e0180777. doi: 10.1371/journal.pone.0180777 (PMC5507264; doi:10.1371/journal.pone.0180777)
Supplement: S5 File — Individual trajectories of each cell over time for density of 1190 cel/cm2. (available in http://www.posfisicaaplicada.ufv.br/?pageid=2714). (ZIP) [file pone.0180777.s006.zip › d=01190cells/00042.dat]

	X	Y	Slice
1	1706.5211	1200.4491	1
2	1706.5211	1203.0442	2
3	1707.3932	1203.0442	3
4	1707.3932	1203.0442	3
5	1710.8812	1201.3142	5
6	1710.0093	1200.4491	6
7	1708.2652	1199.5841	7
8	1708.2652	1201.3142	8
9	1707.3932	1201.3142	9
10	1707.3932	1204.7743	10
11	1708.2652	1202.1792	11
12	1710.8812	1199.5841	12
13	1710.8812	1201.3142	13
14	1709.1371	1198.7191	14
15	1708.2652	1199.5841	15
16	1706.5211	1198.7191	16
17	1704.7772	1200.4491	17
18	1706.5211	1200.4491	18
19	1704.7772	1200.4491	19
20	1703.0331	1199.5841	20
21	1702.1612	1198.7191	21
22	1698.6730	1199.5841	22
23	1701.2891	1198.7191	23
24	1700.4171	1194.3939	24
25	1699.5452	1196.1240	25
26	1703.0331	1194.3939	26
27	1698.6730	1196.1240	27
28	1701.2891	1197.8540	28
29	1703.0331	1199.5841	29
30	1701.2891	1203.0442	30
31	1699.5452	1204.7743	31
32	1697.8011	1205.6393	32
33	1697.8011	1208.2344	33
34	1697.8011	1209.0995	34
35	1698.6730	1209.0995	35
36	1698.6730	1208.2344	36
37	1701.2891	1209.0995	37
38	1703.9051	1209.0995	38
39	1704.7772	1210.8295	39
40	1703.9051	1210.8295	40
41	1705.6492	1207.3694	41
42	1710.0093	1205.6393	42
43	1714.3692	1204.7743	43
44	1712.6253	1199.5841	44
45	1711.7532	1198.7191	45
46	1709.1371	1196.1240	46
47	1704.7772	1192.6638	47
48	1703.9051	1192.6638	48
49	1704.7772	1192.6638	49
50	1700.4171	1191.7988	50
51	1701.2891	1191.7988	51
52	1703.9051	1192.6638	52
53	1703.9051	1195.2589	53
54	1701.2891	1203.9093	54
55	1705.6492	1207.3694	55
56	1702.1612	1212.5596	56
57	1702.1612	1214.2897	57
58	1707.3932	1214.2897	58
59	1709.1371	1215.1547	59
60	1710.0093	1213.4246	60
61	1710.8812	1211.6946	61
62	1714.3692	1209.9645	62
63	1711.7532	1204.7743	63
64	1710.8812	1205.6393	64
65	1709.1371	1203.9093	65
66	1700.4171	1199.5841	66
67	1701.2891	1199.5841	67
68	1697.8011	1200.4491	68
69	1694.3131	1202.1792	69
70	1697.8011	1199.5841	70
71	1699.5452	1199.5841	71
72	1703.9051	1195.2589	72
73	1707.3932	1190.9338	73
74	1714.3692	1189.2037	74
75	1718.7293	1190.9338	75
76	1720.4734	1189.2037	76
77	1721.3453	1190.9338	77
78	1722.2173	1193.5289	78
79	1725.7054	1197.8540	79
80	1725.7054	1199.5841	80
81	1729.1934	1202.1792	81
82	1727.4493	1203.0442	82
83	1725.7054	1208.2344	83
84	1723.0894	1212.5596	84
85	1717.8573	1212.5596	85
86	1719.6013	1216.0197	86
87	1717.8573	1220.3449	87
88	1716.1133	1222.0750	88
89	1710.8812	1215.1547	89
90	1709.1371	1218.6148	90
91	1710.0093	1218.6148	91
92	1719.6013	1218.6148	92
93	1718.7293	1222.9400	93
94	1720.4734	1221.2099	94
95	1721.3453	1221.2099	95
96	1719.6013	1226.4001	96
97	1717.8573	1232.4553	97
98	1717.8573	1229.8602	98
99	1713.4972	1233.3204	99
100	1713.4972	1233.3204	99
101	1710.0093	1233.3204	101
102	1704.7772	1233.3204	102
103	1697.8011	1230.7253	103
104	1697.8011	1227.2651	104
105	1696.9291	1222.9400	105
106	1700.4171	1218.6148	106
107	1701.2891	1214.2897	107
108	1698.6730	1212.5596	108
109	1702.1612	1208.2344	109
110	1710.8812	1209.9645	110
111	1716.9852	1210.8295	111
112	1717.8573	1216.8848	112
113	1710.0093	1221.2099	113
114	1706.5211	1223.8050	114
115	1698.6730	1222.0750	115
116	1696.0570	1214.2897	116
117	1700.4171	1207.3694	117
118	1708.2652	1207.3694	118
119	1713.4972	1209.9645	119
120	1718.7293	1210.8295	120
121	1721.3453	1217.7498	121
122	1716.9852	1217.7498	122
123	1710.0093	1212.5596	123
124	1706.5211	1207.3694	124
125	1708.2652	1205.6393	125
126	1708.2652	1200.4491	126
127	1711.7532	1194.3939	127
128	1713.4972	1188.3387	128
129	1723.9613	1189.2037	129
130	1729.1934	1190.9338	130
131	1723.9613	1196.9890	131
132	1724.8333	1202.1792	132
133	1719.6013	1206.5044	133
134	1717.8573	1209.0995	134
135	1720.4734	1209.9645	135
136	1714.3692	1209.9645	136
137	1707.3932	1203.9093	137
138	1706.5211	1197.8540	138
139	1705.6492	1191.7988	139
140	1713.4972	1191.7988	140
141	1717.8573	1191.7988	141
142	1723.0894	1195.2589	142
143	1723.9613	1198.7191	143
144	1723.0894	1202.1792	144
145	1728.3214	1203.9093	145
