# Supplementary material for: Anomalous diffusion and q-Weibull velocity distributions in epithelial cell migration
Source: PLoS One. 2017 Jul 10;12(7):e0180777. doi: 10.1371/journal.pone.0180777 (PMC5507264; doi:10.1371/journal.pone.0180777)
Supplement: S5 File — Individual trajectories of each cell over time for density of 1190 cel/cm2. (available in http://www.posfisicaaplicada.ufv.br/?pageid=2714). (ZIP) [file pone.0180777.s006.zip › d=01190cells/00061.dat]

	X	Y	Slice
1	2069.7129	1173.2006	1
2	2069.7129	1173.2006	1
3	2067.0969	1172.3356	3
4	2064.4808	1174.9307	4
5	2063.6087	1174.0657	5
6	2061.8648	1172.3356	6
7	2055.7606	1174.0657	7
8	2054.8887	1174.0657	8
9	2052.2727	1174.0657	9
10	2048.7847	1173.2006	10
11	2054.0167	1168.0104	11
12	2052.2727	1168.0104	12
13	2054.8887	1165.4153	13
14	2056.6328	1164.5503	14
15	2060.1207	1163.6853	15
16	2064.4808	1161.0902	16
17	2071.4568	1165.4153	17
18	2072.3289	1167.1454	18
19	2073.2009	1171.4706	19
20	2074.0728	1174.0657	20
21	2076.6888	1174.9307	21
22	2078.4329	1176.6608	22
23	2082.7930	1180.1209	23
24	2085.4090	1174.0657	24
25	2087.1530	1175.7957	25
26	2088.8970	1174.9307	26
27	2090.6411	1175.7957	27
28	2090.6411	1169.7405	28
29	2091.5130	1166.2804	29
30	2091.5130	1160.2251	30
31	2086.2810	1157.6300	31
32	2088.0251	1157.6300	32
33	2084.5369	1161.0902	33
34	2081.0489	1166.2804	34
35	2077.5610	1171.4706	35
36	2074.0728	1170.6055	36
37	2068.8408	1171.4706	37
38	2069.7129	1174.0657	38
39	2068.8408	1174.9307	39
40	2068.8408	1176.6608	40
41	2068.8408	1178.3908	41
42	2064.4808	1176.6608	42
43	2062.7368	1176.6608	43
44	2058.3767	1179.2558	44
45	2057.5047	1179.2558	45
46	2049.6566	1179.2558	46
47	2054.0167	1176.6608	47
48	2053.1446	1176.6608	48
49	2054.8887	1172.3356	49
50	2056.6328	1168.8755	50
51	2063.6087	1165.4153	51
52	2063.6087	1164.5503	52
53	2066.2247	1163.6853	53
54	2071.4568	1164.5503	54
55	2072.3289	1165.4153	55
56	2074.9449	1165.4153	56
57	2077.5610	1165.4153	57
58	2083.6650	1165.4153	58
59	2087.1530	1168.8755	59
60	2081.9209	1170.6055	60
61	2081.9209	1169.7405	61
62	2080.1770	1165.4153	62
63	2075.8169	1163.6853	63
64	2065.3528	1165.4153	64
65	2061.8648	1162.8202	65
66	2054.8887	1164.5503	66
67	2054.8887	1166.2804	67
68	2049.6566	1169.7405	68
69	2048.7847	1170.6055	69
70	2055.7606	1167.1454	70
71	2060.1207	1167.1454	71
72	2065.3528	1163.6853	72
73	2068.8408	1168.8755	73
74	2066.2247	1168.0104	74
75	2060.1207	1174.9307	75
76	2058.3767	1176.6608	76
77	2054.0167	1174.9307	77
78	2056.6328	1164.5503	78
79	2052.2727	1161.9552	79
80	2054.0167	1157.6300	80
81	2061.8648	1157.6300	81
82	2067.9688	1155.9000	82
83	2072.3289	1155.0349	83
84	2076.6888	1163.6853	84
85	2077.5610	1166.2804	85
86	2076.6888	1168.8755	86
87	2074.9449	1171.4706	87
88	2065.3528	1164.5503	88
89	2058.3767	1157.6300	89
90	2057.5047	1155.9000	90
91	2050.5286	1162.8202	91
92	2046.1686	1166.2804	92
93	2047.0406	1172.3356	93
94	2058.3767	1173.2006	94
95	2060.9927	1176.6608	95
96	2067.0969	1175.7957	96
97	2074.0728	1173.2006	97
98	2075.8169	1168.0104	98
99	2081.0489	1168.0104	99
100	2083.6650	1168.0104	100
101	2083.6650	1161.9552	101
102	2081.9209	1155.0349	102
103	2087.1530	1150.7098	103
104	2081.0489	1155.9000	104
105	2076.6888	1155.9000	105
106	2074.9449	1161.0902	106
107	2069.7129	1165.4153	107
108	2066.2247	1166.2804	108
109	2060.1207	1164.5503	109
110	2061.8648	1161.0902	110
111	2056.6328	1158.4951	111
112	2060.1207	1154.1699	112
113	2063.6087	1153.3049	113
114	2064.4808	1151.5748	114
115	2065.3528	1144.6545	115
116	2065.3528	1142.9245	116
117	2068.8408	1143.7895	117
118	2074.0728	1145.5196	118
119	2083.6650	1156.7650	119
120	2081.9209	1163.6853	120
121	2083.6650	1163.6853	121
122	2089.7690	1166.2804	122
123	2088.8970	1175.7957	123
124	2090.6411	1176.6608	124
125	2090.6411	1177.5258	125
126	2090.6411	1180.1209	126
127	2088.0251	1179.2558	127
128	2077.5610	1184.4460	128
129	2078.4329	1180.1209	129
130	2067.9688	1187.9062	130
131	2061.8648	1182.7160	131
132	2062.7368	1182.7160	132
133	2056.6328	1179.2558	133
134	2052.2727	1180.1209	134
135	2056.6328	1181.8509	135
136	2059.2488	1183.5810	136
137	2061.8648	1184.4460	137
138	2074.9449	1170.6055	138
139	2069.7129	1171.4706	139
140	2070.5848	1165.4153	140
141	2077.5610	1161.9552	141
142	2082.7930	1155.9000	142
143	2086.2810	1159.3601	143
144	2081.9209	1161.0902	144
145	2085.4090	1165.4153	145
