# Supplementary material for: Anomalous diffusion and q-Weibull velocity distributions in epithelial cell migration
Source: PLoS One. 2017 Jul 10;12(7):e0180777. doi: 10.1371/journal.pone.0180777 (PMC5507264; doi:10.1371/journal.pone.0180777)
Supplement: S5 File — Individual trajectories of each cell over time for density of 1190 cel/cm2. (available in http://www.posfisicaaplicada.ufv.br/?pageid=2714). (ZIP) [file pone.0180777.s006.zip › d=01190cells/00011.dat]

	X	Y	Slice
1	331.3633	216.4745	1
2	332.2353	216.4745	2
3	329.6193	217.3395	3
4	327.8753	217.3395	4
5	327.0033	216.4745	5
6	327.8753	215.6093	6
7	327.8753	213.0143	7
8	326.1313	214.7444	8
9	327.0033	213.0143	9
10	327.8753	213.0143	10
11	326.1313	212.1493	11
12	325.2593	213.8794	12
13	324.3873	214.7444	13
14	323.5152	213.0143	14
15	325.2593	213.8794	15
16	326.1313	213.8794	16
17	327.0033	215.6093	17
18	324.3873	214.7444	18
19	326.1313	218.2044	19
20	325.2593	217.3395	20
21	326.1313	219.9346	21
22	325.2593	221.6647	22
23	327.0033	225.1248	23
24	328.7473	223.3946	24
25	330.4913	223.3946	25
26	327.8753	224.2598	26
27	331.3633	225.9897	27
28	328.7473	223.3946	28
29	329.6193	224.2598	29
30	325.2593	222.5297	30
31	327.8753	222.5297	31
32	327.0033	222.5297	32
33	328.7473	225.9897	33
34	327.0033	220.7995	34
35	322.6433	219.9346	35
36	322.6433	223.3946	36
37	323.5152	222.5297	37
38	318.2832	219.0696	38
39	320.0272	220.7995	39
40	323.5152	220.7995	40
41	321.7712	219.9346	41
42	321.7712	219.0696	42
43	323.5152	215.6093	43
44	321.7712	209.5542	44
45	320.0272	211.2843	45
46	320.8992	206.9591	46
47	319.1552	205.2290	47
48	320.0272	205.2290	48
49	318.2832	204.3640	49
50	319.1552	206.9591	50
51	320.0272	205.2290	51
52	318.2832	201.7689	52
53	315.6672	201.7689	53
54	318.2832	200.0388	54
55	313.9232	200.9039	55
56	317.4112	200.0388	56
57	315.6672	201.7689	57
58	315.6672	200.0388	58
59	314.7952	199.1738	59
60	315.6672	203.4990	60
61	314.7952	200.9039	61
62	315.6672	200.9039	62
63	314.7952	201.7689	63
64	318.2832	197.4437	64
65	315.6672	198.3088	65
66	321.7712	193.9836	66
67	322.6433	193.1186	67
68	324.3873	193.9836	68
69	327.0033	192.2535	69
70	327.0033	193.9836	70
71	324.3873	195.7137	71
72	321.7712	194.8486	72
73	319.1552	195.7137	73
74	318.2832	197.4437	74
75	319.1552	198.3088	75
76	317.4112	194.8486	76
77	316.5392	195.7137	77
78	311.3071	198.3088	78
79	314.7952	197.4437	79
80	313.9232	196.5787	80
81	313.9232	197.4437	81
82	315.6672	197.4437	82
83	315.6672	196.5787	83
84	314.7952	198.3088	84
85	315.6672	195.7137	85
86	318.2832	196.5787	86
87	320.0272	196.5787	87
88	319.1552	199.1738	88
89	315.6672	195.7137	89
90	319.1552	197.4437	90
91	315.6672	197.4437	91
92	314.7952	197.4437	92
93	312.1791	199.1738	93
94	311.3071	200.0388	94
95	309.5631	195.7137	95
96	305.2031	197.4437	96
97	304.3311	197.4437	97
98	305.2031	197.4437	98
99	306.9471	199.1738	99
100	307.8191	198.3088	100
101	307.8191	196.5787	101
102	310.4351	196.5787	102
103	306.9471	196.5787	103
104	304.3311	196.5787	104
105	306.0751	198.3088	105
106	310.4351	198.3088	106
107	313.9232	199.1738	107
108	312.1791	196.5787	108
109	311.3071	200.0388	109
110	312.1791	197.4437	110
111	313.9232	196.5787	111
112	309.5631	200.0388	112
113	306.9471	199.1738	113
114	308.6911	198.3088	114
115	309.5631	199.1738	115
116	313.0511	196.5787	116
117	309.5631	199.1738	117
118	312.1791	196.5787	118
119	312.1791	193.9836	119
120	311.3071	195.7137	120
121	311.3071	198.3088	121
122	310.4351	199.1738	122
123	311.3071	197.4437	123
124	309.5631	197.4437	124
125	308.6911	196.5787	125
126	311.3071	197.4437	126
127	308.6911	198.3088	127
128	309.5631	196.5787	128
129	308.6911	198.3088	129
130	306.0751	198.3088	130
131	308.6911	200.0388	131
132	306.9471	197.4437	132
133	306.9471	198.3088	133
134	309.5631	198.3088	134
135	308.6911	198.3088	135
136	306.9471	197.4437	136
137	307.8191	198.3088	137
138	310.4351	198.3088	138
139	308.6911	201.7689	139
140	311.3071	199.1738	140
141	309.5631	199.1738	141
142	310.4351	199.1738	142
143	310.4351	196.5787	143
144	306.9471	198.3088	144
145	307.8191	196.5787	145
