# Supplementary material for: Anomalous diffusion and q-Weibull velocity distributions in epithelial cell migration
Source: PLoS One. 2017 Jul 10;12(7):e0180777. doi: 10.1371/journal.pone.0180777 (PMC5507264; doi:10.1371/journal.pone.0180777)
Supplement: S5 File — Individual trajectories of each cell over time for density of 1190 cel/cm2. (available in http://www.posfisicaaplicada.ufv.br/?pageid=2714). (ZIP) [file pone.0180777.s006.zip › d=01190cells/00004.dat]

	X	Y	slice
1	141.9194	914.4488	1
2	140.6114	914.4488	2
3	142.2464	914.4488	3
4	142.5734	915.7464	4
5	141.2654	915.0976	5
6	142.5734	915.0976	6
7	143.5544	915.422	7
8	147.4785	914.4488	8
9	148.4595	915.7464	9
10	150.0945	914.7732	10
11	151.7295	912.8269	11
12	150.7485	914.1244	12
13	150.0945	913.1513	13
14	151.7295	913.1513	14
15	150.4215	911.8537	15
16	152.7105	910.2318	16
17	153.0375	909.2586	17
18	152.7105	908.2855	18
19	154.6726	909.583	19
20	155.3266	906.9879	20
21	154.0185	905.366	21
22	152.7105	902.1221	22
23	150.4215	895.9588	23
24	149.1135	892.7149	24
25	149.4405	891.0929	25
26	151.0755	888.1735	26
27	152.0565	889.471	27
28	152.3835	889.7954	28
29	153.6915	889.1466	29
30	157.9426	888.4978	30
31	161.5396	884.9296	31
32	167.0987	883.632	32
33	172.9847	881.3613	33
34	174.2928	880.0638	34
35	179.5248	876.8199	35
36	183.7758	873.9004	36
37	186.3919	872.9273	37
38	189.9889	871.3053	38
39	192.9319	870.9809	39
40	195.875	867.0883	40
41	199.799	863.8444	41
42	204.7041	857.6811	42
43	207.9741	855.086	43
44	215.1682	853.464	44
45	217.4572	853.7884	45
46	216.1492	853.1396	46
47	215.1682	851.1933	47
48	213.2061	850.8689	48
49	212.5521	849.5714	49
50	214.1872	851.1933	50
51	214.1872	851.5177	51
52	212.2251	851.1933	52
53	209.9361	850.8689	53
54	207.9741	852.8152	54
55	207.6471	853.1396	55
56	203.069	856.0591	56
57	201.434	856.0591	57
58	198.818	858.3298	58
59	197.51	858.3298	59
60	200.126	859.6274	60
61	200.126	860.9249	61
62	203.7231	861.2493	62
63	208.9551	862.8713	63
64	213.8602	862.8713	64
65	217.7842	864.8176	65
66	220.7272	865.4664	66
67	222.0352	868.3858	67
68	219.7462	869.6834	68
69	217.7842	872.2785	69
70	214.8412	874.5492	70
71	213.2061	873.576	71
72	212.5521	870.9809	72
73	211.2441	870.6565	73
74	209.9361	869.6834	74
75	209.2821	866.4395	75
76	206.3391	860.6005	76
77	201.434	855.086	77
78	197.837	847.3007	78
79	195.875	844.7056	79
80	194.894	841.7861	80
81	197.51	838.8666	81
82	198.818	838.5422	82
83	199.799	839.5154	83
84	204.3771	838.5422	84
85	209.9361	838.5422	85
86	212.8791	838.5422	86
87	213.8602	843.408	87
88	215.8222	845.3543	88
89	216.4762	849.5714	89
90	216.8032	852.8152	90
91	215.4952	856.0591	91
92	214.5142	864.4932	92
93	212.2251	868.0615	93
94	211.2441	874.8736	94
95	211.2441	879.0906	95
96	211.8981	885.5784	96
97	213.2061	887.8491	97
98	215.8222	890.1198	98
99	217.1302	891.7417	99
100	221.0542	893.0393	100
101	221.7082	893.688	101
102	221.7082	893.688	102
103	219.7462	891.4173	103
104	217.7842	894.9856	104
105	219.0922	901.4733	105
106	219.7462	905.0416	106
107	223.3432	908.9342	107
108	226.2863	911.8537	108
109	232.8263	914.1244	109
110	238.0584	917.0439	110
111	244.2715	921.261	111
112	247.8685	922.5585	112
113	252.7735	923.8561	113
114	256.3706	924.5048	114
115	258.3326	925.8024	115
116	260.9486	927.4243	116
117	259.9676	930.0194	117
118	260.6216	933.5877	118
119	262.2566	933.9121	119
120	264.2187	934.5608	120
121	266.8347	933.9121	121
122	272.0667	929.3706	122
123	275.3368	925.8024	123
124	274.0288	928.7219	124
125	270.4317	930.9926	125
126	268.7967	931.9657	126
127	267.4887	933.9121	127
128	266.5077	937.4803	128
129	265.1997	943.6437	129
130	259.6406	949.1583	130
131	255.7166	951.1046	131
132	254.0816	948.1851	132
133	252.7735	946.2388	133
134	252.4465	942.0217	134
135	253.7546	932.2901	135
136	256.3706	927.0999	136
137	257.3516	924.1804	137
138	259.3136	923.2073	138
139	262.5836	921.5853	139
140	269.1237	922.2341	140
141	273.3748	922.5585	141
142	274.3558	922.5585	142
143	273.3748	921.5853	143
144	273.3748	921.5853	144
145	271.4127	922.5585	145
