# Supplementary material for: Anomalous diffusion and q-Weibull velocity distributions in epithelial cell migration
Source: PLoS One. 2017 Jul 10;12(7):e0180777. doi: 10.1371/journal.pone.0180777 (PMC5507264; doi:10.1371/journal.pone.0180777)
Supplement: S5 File — Individual trajectories of each cell over time for density of 1190 cel/cm2. (available in http://www.posfisicaaplicada.ufv.br/?pageid=2714). (ZIP) [file pone.0180777.s006.zip › d=01190cells/00027.dat]

	X	Y	Slice
1	1246.5365	1099.6728	1
2	1247.1906	1099.0241	2
3	1247.8446	1100.3216	3
4	1245.2285	1100.3216	4
5	1245.2285	1102.2679	5
6	1246.5365	1102.2679	6
7	1242.6125	1106.1606	7
8	1245.8825	1108.1069	8
9	1246.5365	1109.4044	9
10	1243.9205	1111.9995	10
11	1248.4986	1114.5946	11
12	1249.1526	1114.5946	12
13	1248.4986	1113.2971	13
14	1244.5745	1113.9459	14
15	1245.8825	1112.6483	15
16	1245.8825	1115.2434	16
17	1245.8825	1114.5946	17
18	1245.2285	1114.5946	18
19	1241.3045	1116.5410	19
20	1241.3045	1117.8385	20
21	1238.0345	1119.1361	21
22	1236.7264	1119.7848	22
23	1237.3805	1123.6775	23
24	1236.7264	1123.0287	24
25	1235.4184	1124.9750	25
26	1235.4184	1126.9214	26
27	1233.4564	1126.2726	27
28	1234.1104	1128.2189	28
29	1232.1484	1127.5701	29
30	1230.8404	1125.6238	30
31	1234.7644	1123.0287	31
32	1232.1484	1126.2726	32
33	1232.1484	1121.0824	33
34	1230.8404	1120.4336	34
35	1228.8784	1115.8922	35
36	1221.0303	1113.2971	36
37	1216.4522	1108.1069	37
38	1212.5282	1105.5118	38
39	1207.2961	1099.0241	39
40	1205.9881	1097.0777	40
41	1202.0641	1093.8339	41
42	1202.7181	1089.2924	42
43	1201.4101	1087.3461	43
44	1199.4481	1084.7510	44
45	1194.2160	1082.8047	45
46	1192.2540	1078.9120	46
47	1182.4439	1081.5071	47
48	1176.5578	1082.8047	48
49	1178.5199	1085.3998	49
50	1171.9798	1084.7510	50
51	1172.6338	1087.3461	51
52	1170.0178	1096.4290	52
53	1175.2498	1097.0777	53
54	1175.9038	1094.4826	54
55	1175.2498	1099.6728	55
56	1175.2498	1104.2142	56
57	1179.1739	1099.6728	57
58	1178.5199	1099.6728	58
59	1179.1739	1097.7265	59
60	1179.8279	1099.6728	60
61	1177.8659	1096.4290	61
62	1178.5199	1098.3753	62
63	1177.2118	1098.3753	63
64	1179.1739	1097.7265	64
65	1181.7899	1094.4826	65
66	1177.8659	1098.3753	66
67	1181.7899	1095.1314	67
68	1180.4819	1096.4290	68
69	1178.5199	1095.7802	69
70	1174.5958	1098.3753	70
71	1173.9418	1097.0777	71
72	1179.8279	1095.1314	72
73	1177.8659	1093.8339	73
74	1180.4819	1093.1851	74
75	1181.7899	1092.5363	75
76	1181.1359	1093.1851	76
77	1171.9798	1095.1314	77
78	1180.4819	1093.8339	78
79	1187.6760	1091.8875	79
80	1186.3679	1090.5900	80
81	1190.9460	1087.3461	81
82	1195.5240	1086.6973	82
83	1196.8320	1082.1559	83
84	1199.4481	1083.4535	84
85	1198.7941	1084.1022	85
86	1196.1780	1088.6437	86
87	1200.1021	1087.3461	87
88	1198.1401	1092.5363	88
89	1202.7181	1087.3461	89
90	1205.3341	1087.3461	90
91	1205.3341	1082.8047	91
92	1212.5282	1078.9120	92
93	1209.9122	1078.9120	93
94	1207.9502	1081.5071	94
95	1205.9881	1079.5608	95
96	1205.9881	1077.6145	96
97	1205.9881	1073.0731	97
98	1210.5662	1071.7755	98
99	1205.9881	1073.0731	99
100	1204.0261	1071.7755	100
101	1207.9502	1071.1267	101
102	1206.6421	1071.1267	102
103	1207.2961	1069.8292	103
104	1208.6042	1071.1267	104
105	1207.9502	1068.5316	105
106	1204.6801	1067.2341	106
107	1207.2961	1071.1267	107
108	1209.9122	1067.2341	108
109	1211.2202	1066.5853	109
110	1211.2202	1066.5853	109
111	1212.5282	1063.9902	111
112	1214.4902	1065.9366	112
113	1209.9122	1061.3951	113
114	1209.2582	1063.9902	114
115	1214.4902	1063.9902	115
116	1215.7982	1063.9902	116
117	1215.7982	1064.6390	117
118	1215.7982	1062.0439	118
119	1215.7982	1062.0439	118
120	1215.7982	1062.0439	118
121	1215.7982	1062.0439	118
122	1215.7982	1062.0439	118
123	1215.7982	1062.0439	118
124	1219.7223	1055.5562	124
125	1217.7603	1051.6635	125
126	1218.4143	1054.2586	126
127	1217.1062	1052.3123	127
128	1218.4143	1054.2586	128
129	1221.6843	1054.2586	129
130	1219.7223	1054.9074	130
131	1219.7223	1054.9074	130
132	1219.7223	1054.9074	130
133	1222.3383	1052.3123	133
134	1221.0303	1051.0147	134
135	1220.3763	1051.6635	135
136	1219.7223	1051.6635	136
137	1215.7982	1051.0147	137
138	1213.8362	1049.0684	138
139	1217.1062	1046.4733	139
140	1217.7603	1045.8245	140
141	1215.1442	1049.0684	141
142	1209.9122	1047.7709	142
143	1214.4902	1045.8245	143
144	1215.7982	1044.5270	144
145	1216.4522	1043.2294	145
