# Supplementary material for: Anomalous diffusion and q-Weibull velocity distributions in epithelial cell migration
Source: PLoS One. 2017 Jul 10;12(7):e0180777. doi: 10.1371/journal.pone.0180777 (PMC5507264; doi:10.1371/journal.pone.0180777)
Supplement: S5 File — Individual trajectories of each cell over time for density of 1190 cel/cm2. (available in http://www.posfisicaaplicada.ufv.br/?pageid=2714). (ZIP) [file pone.0180777.s006.zip › d=01190cells/00032.dat]

	X	Y	Slice
1	1228.0063	179.2780	2
2	1227.1344	181.8731	3
3	1228.0063	177.5480	4
4	1228.0063	177.5480	4
5	1227.1344	177.5480	5
6	1226.2623	179.2780	6
7	1223.6463	179.2780	7
8	1225.3903	178.4130	8
9	1224.5183	177.5480	9
10	1226.2623	179.2780	10
11	1227.1344	178.4130	11
12	1227.1344	174.9529	12
13	1224.5183	177.5480	13
14	1228.0063	177.5480	14
15	1226.2623	178.4130	15
16	1228.0063	177.5480	16
17	1225.3903	175.8179	17
18	1223.6463	177.5480	18
19	1225.3903	178.4130	19
20	1225.3903	176.6829	20
21	1225.3903	174.9529	21
22	1223.6463	177.5480	22
23	1226.2623	174.9529	23
24	1225.3903	178.4130	24
25	1227.1344	175.8179	25
26	1228.8784	176.6829	26
27	1228.0063	176.6829	27
28	1225.3903	178.4130	28
29	1227.1344	176.6829	29
30	1227.1344	175.8179	30
31	1228.8784	176.6829	31
32	1227.1344	178.4130	32
33	1226.2623	177.5480	33
34	1224.5183	175.8179	34
35	1223.6463	175.8179	35
36	1223.6463	176.6829	36
37	1226.2623	174.9529	37
38	1225.3903	178.4130	38
39	1228.0063	176.6829	39
40	1229.7504	178.4130	40
41	1225.3903	179.2780	41
42	1227.1344	178.4130	42
43	1224.5183	176.6829	43
44	1227.1344	177.5480	44
45	1225.3903	178.4130	45
46	1224.5183	175.8179	46
47	1225.3903	178.4130	47
48	1225.8264	179.2780	48
49	1225.3903	177.9804	49
50	1227.1344	178.8456	50
51	1225.8264	176.6829	51
52	1226.6983	177.5480	52
53	1227.5704	176.6829	53
54	1228.0063	178.4130	54
55	1227.1344	179.2780	55
56	1227.1344	180.1431	56
57	1227.1344	180.1431	56
58	1227.1344	177.1154	58
59	1227.1344	177.1154	58
60	1227.1344	177.1154	58
61	1227.1344	177.1154	58
62	1225.8264	176.6829	61
63	1226.2623	177.5480	62
64	1226.2623	177.9804	63
65	1227.1344	177.5480	64
66	1227.5704	177.5480	65
67	1227.1344	177.5480	66
68	1226.2623	177.5480	67
69	1226.2623	177.5480	67
70	1228.0063	177.5480	68
71	1228.0063	177.5480	68
72	1226.6983	177.5480	70
73	1226.6983	177.5480	70
74	1226.6983	177.5480	70
75	1226.6983	177.5480	70
76	1226.6983	177.5480	70
77	1226.6983	177.5480	70
78	1226.6983	177.5480	70
79	1226.6983	177.5480	70
80	1226.6983	177.5480	70
81	1226.6983	177.5480	70
82	1226.6983	177.5480	70
83	1226.6983	177.5480	70
84	1226.6983	177.5480	70
85	1227.5704	177.7642	70
86	1226.6983	175.8179	86
87	1226.6983	175.8179	86
88	1226.6983	175.8179	86
89	1227.1344	175.8179	89
90	1227.1344	175.8179	89
91	1227.1344	175.8179	89
92	1227.1344	175.8179	89
93	1227.1344	175.8179	89
94	1227.1344	175.8179	89
95	1227.1344	175.8179	89
96	1227.1344	175.8179	89
97	1227.1344	175.8179	89
98	1227.1344	175.8179	89
99	1227.1344	175.8179	89
100	1227.1344	175.8179	89
101	1227.1344	175.8179	89
102	1227.5704	175.8179	89
103	1227.5704	175.8179	89
104	1227.5704	174.9529	104
105	1227.5704	174.9529	104
106	1224.9543	175.3853	106
107	1226.2623	175.8179	107
108	1226.2623	175.8179	107
109	1226.2623	175.8179	107
110	1224.5183	175.3853	110
111	1226.2623	175.8179	111
112	1226.2623	175.8179	111
113	1226.2623	175.8179	111
114	1226.2623	175.8179	111
115	1226.2623	175.8179	111
116	1226.2623	175.8179	111
117	1226.2623	175.8179	111
118	1226.2623	175.8179	111
119	1226.2623	175.8179	111
120	1226.2623	175.8179	111
121	1226.2623	175.8179	111
122	1226.2623	175.8179	111
123	1226.2623	175.8179	111
124	1226.2623	175.8179	111
125	1225.3903	175.8179	124
126	1225.3903	175.8179	124
127	1225.3903	175.8179	124
128	1227.1344	174.9529	127
129	1227.1344	174.9529	127
130	1228.4424	175.8179	129
131	1228.4424	175.8179	129
132	1228.4424	175.8179	129
133	1228.4424	175.8179	129
134	1228.4424	175.8179	129
135	1228.4424	175.8179	129
136	1228.4424	175.8179	129
137	1228.8784	175.8179	135
138	1228.8784	175.8179	135
139	1228.8784	175.8179	135
140	1228.8784	175.8179	135
141	1227.5704	174.5203	139
142	1226.6983	174.5203	142
143	1226.6983	174.5203	142
144	1227.5704	175.3853	144
145	1227.1344	174.5203	145
