# Supplementary material for: Anomalous diffusion and q-Weibull velocity distributions in epithelial cell migration
Source: PLoS One. 2017 Jul 10;12(7):e0180777. doi: 10.1371/journal.pone.0180777 (PMC5507264; doi:10.1371/journal.pone.0180777)
Supplement: S5 File — Individual trajectories of each cell over time for density of 1190 cel/cm2. (available in http://www.posfisicaaplicada.ufv.br/?pageid=2714). (ZIP) [file pone.0180777.s006.zip › d=01190cells/00018.dat]

	X	Y	Slice
1	826.6643	894.8763	1
2	824.9203	893.1463	2
3	823.1763	890.5511	3
4	822.7403	887.5236	4
5	820.9963	884.0634	5
6	820.9963	880.6033	6
7	818.3803	878.4407	7
8	817.0722	874.5481	8
9	815.7642	873.2505	9
10	814.4562	868.9254	10
11	814.4562	867.6278	11
12	813.1482	865.0327	12
13	814.4562	863.7352	13
14	814.0202	862.4376	14
15	812.7122	862.4376	15
16	811.8402	859.8425	16
17	808.7881	857.2474	17
18	809.2242	855.5173	18
19	805.3001	853.3548	19
20	803.9921	852.0572	20
21	805.7361	849.8946	21
22	805.7361	848.5971	22
23	804.4281	847.7320	23
24	802.2480	850.7597	24
25	797.8880	851.6247	25
26	796.5800	855.0848	26
27	794.4000	858.5450	27
28	790.9120	864.6002	28
29	791.7839	865.8977	29
30	789.6040	865.8977	30
31	788.2960	866.3303	31
32	788.2960	868.4928	32
33	789.1679	865.0327	33
34	786.9879	862.8701	34
35	786.5519	860.7075	35
36	785.2439	855.9499	36
37	784.3719	855.5173	37
38	784.8079	849.8946	38
39	785.2439	846.4345	39
40	784.3719	843.8394	40
41	780.4479	841.2443	41
42	777.3958	839.5142	42
43	774.7798	840.8118	43
44	770.4198	843.4069	44
45	775.2158	842.9744	45
46	776.0878	843.8394	46
47	773.9078	844.2719	47
48	774.3438	841.6768	48
49	776.5238	842.5418	49
50	778.2678	839.9467	50
51	776.0878	842.1093	51
52	776.9598	845.5695	52
53	776.0878	843.8394	53
54	771.2918	847.7320	54
55	767.3677	849.4621	55
56	763.0077	850.7597	56
57	761.2637	850.7597	57
58	755.1596	852.9222	58
59	752.5435	855.9499	59
60	749.4915	861.5726	60
61	746.4395	862.8701	61
62	744.2595	864.1677	62
63	742.0794	865.8977	63
64	740.3355	867.1953	64
65	739.0274	868.4928	65
66	736.8474	870.6554	66
67	739.8995	875.8456	67
68	745.5675	878.0082	68
69	748.1835	879.3058	69
70	757.3396	880.6033	70
71	756.9036	884.4960	71
72	757.7756	887.5236	72
73	758.2117	886.6585	73
74	757.3396	889.6862	74
75	756.9036	890.1187	75
76	759.5197	890.1187	76
77	760.3916	890.5511	77
78	761.2637	890.5511	78
79	761.6996	890.1187	79
80	762.1357	892.7138	80
81	764.7517	893.1463	81
82	767.3677	892.7138	82
83	770.4198	892.2812	83
84	773.0358	892.7138	84
85	774.3438	889.6862	85
86	777.8319	883.1984	86
87	778.2678	878.4407	87
88	778.7038	875.4131	88
89	776.5238	873.6830	89
90	779.1399	870.2229	90
91	784.3719	862.4376	91
92	786.1159	859.8425	92
93	790.0400	858.5450	93
94	791.7839	857.6799	94
95	790.9120	858.1124	95
96	793.5280	860.2750	96
97	793.9640	858.1124	97
98	795.2720	859.4100	98
99	795.2720	858.1124	99
100	795.2720	862.0051	100
101	797.4521	865.4652	101
102	800.5041	864.1677	102
103	803.5561	868.4928	103
104	808.3521	869.7904	104
105	810.5322	871.5205	105
106	810.5322	871.0879	106
107	810.0961	873.2505	107
108	809.6601	874.1156	108
109	808.7881	875.8456	109
110	807.9162	873.6830	110
111	805.7361	873.6830	111
112	805.7361	871.9530	112
113	807.9162	867.1953	113
114	803.5561	858.9775	114
115	798.7601	852.4897	115
116	795.7080	850.7597	116
117	792.2200	848.5971	117
118	786.9879	846.4345	118
119	783.0639	842.9744	119
120	780.8839	836.4867	120
121	782.6278	833.4590	121
122	783.9359	830.8639	122
123	783.4999	831.2965	123
124	784.3719	828.7014	124
125	788.2960	824.3761	125
126	794.4000	817.8884	126
127	796.5800	802.3178	127
128	793.0920	796.2626	128
129	796.1440	787.6123	129
130	797.8880	786.3147	130
131	800.0681	783.2871	131
132	805.7361	774.6368	132
133	813.5842	769.8791	133
134	815.3282	769.0141	134
135	823.1763	763.8239	135
136	827.5364	763.8239	136
137	834.2944	759.4987	137
138	835.1664	757.3362	138
139	832.9864	756.0386	139
140	831.6783	759.4987	140
141	830.8064	760.3637	141
142	819.4702	769.0141	142
143	815.1102	770.3117	143
144	810.3142	775.5018	144
145	804.6461	778.5294	145
