# Supplementary material for: Anomalous diffusion and q-Weibull velocity distributions in epithelial cell migration
Source: PLoS One. 2017 Jul 10;12(7):e0180777. doi: 10.1371/journal.pone.0180777 (PMC5507264; doi:10.1371/journal.pone.0180777)
Supplement: S5 File — Individual trajectories of each cell over time for density of 1190 cel/cm2. (available in http://www.posfisicaaplicada.ufv.br/?pageid=2714). (ZIP) [file pone.0180777.s006.zip › d=01190cells/00019.dat]

	X	Y	Slice
1	863.9427	940.7231	1
2	863.0707	940.7231	2
3	864.3787	939.4255	3
4	860.8907	940.2905	4
5	861.3267	938.5605	5
6	860.8907	937.6954	6
7	858.2747	938.5605	7
8	860.0187	938.5605	8
9	858.7106	937.6954	9
10	860.0187	938.5605	10
11	859.1466	938.5605	11
12	860.4546	937.2629	12
13	859.1466	937.6954	13
14	858.2747	938.1280	14
15	859.5827	938.1280	15
16	859.1466	938.1280	16
17	859.5827	937.2629	17
18	857.8386	937.2629	18
19	859.1466	937.6954	19
20	860.0187	937.6954	20
21	861.3267	937.2629	21
22	860.8907	938.9930	22
23	859.5827	937.2629	23
24	860.4546	938.1280	24
25	860.8907	936.3979	25
26	857.4026	933.8028	26
27	854.7866	927.7476	27
28	854.7866	922.9899	28
29	852.1706	921.2598	29
30	853.0426	920.3948	30
31	853.4786	921.2598	31
32	854.7866	920.3948	32
33	856.9667	922.1249	33
34	857.4026	925.5850	34
35	858.2747	931.2077	35
36	859.1466	933.8028	36
37	858.7106	935.1003	37
38	859.1466	935.9654	38
39	860.8907	936.8304	39
40	859.1466	935.5329	40
41	860.4546	935.9654	41
42	861.7626	934.2353	42
43	862.1987	933.8028	43
44	860.4546	933.8028	44
45	858.2747	935.9654	45
46	860.8907	937.6954	46
47	861.3267	939.8580	47
48	860.4546	940.2905	48
49	859.5827	941.5881	49
50	856.9667	938.5605	50
51	856.9667	938.1280	51
52	855.6586	938.5605	52
53	856.5306	933.8028	53
54	859.5827	932.5052	54
55	864.8147	930.3427	55
56	868.3027	929.4777	56
57	867.8667	928.1801	57
58	866.1227	926.8826	58
59	862.1987	931.6402	59
60	862.1987	932.0728	60
61	860.8907	936.3979	61
62	860.4546	939.8580	62
63	859.1466	942.8856	63
64	858.2747	941.1556	64
65	856.0946	936.8304	65
66	852.6066	932.5052	66
67	855.6586	930.7752	67
68	859.1466	930.7752	68
69	865.6867	935.5329	69
70	866.9947	938.9930	70
71	866.9947	941.1556	71
72	866.1227	942.4531	72
73	865.2507	944.6157	73
74	859.5827	945.0482	74
75	856.5306	939.4255	75
76	855.2226	931.6402	76
77	853.4786	928.1801	77
78	849.5545	927.7476	78
79	852.1706	926.8826	79
80	853.4786	927.3150	80
81	857.4026	930.7752	81
82	863.0707	936.3979	82
83	863.0707	943.7507	83
84	861.3267	947.6433	84
85	861.3267	948.5084	85
86	860.4546	948.5084	86
87	861.7626	949.8059	87
88	853.0426	945.0482	88
89	847.3745	940.7231	89
90	851.7346	934.6679	90
91	854.3506	933.8028	91
92	853.0426	929.4777	92
93	843.4505	934.6679	93
94	840.3985	934.6679	94
95	839.5264	938.9930	95
96	840.3985	944.1832	96
97	838.6545	947.6433	97
98	836.9104	942.4531	98
99	836.0384	946.7783	99
100	836.4744	946.7783	100
101	833.8584	951.1035	101
102	834.7304	952.4010	102
103	828.1904	955.4286	103
104	824.7023	956.2937	104
105	822.9583	956.7262	105
106	821.2142	948.9409	106
107	821.2142	941.1556	107
108	826.4463	932.0728	108
109	828.6263	927.3150	109
110	836.9104	924.7199	110
111	837.3465	923.4224	111
112	839.0904	922.9899	112
113	842.5785	923.4224	113
114	844.7585	923.8549	114
115	850.8626	923.4224	115
116	854.7866	923.8549	116
117	856.0946	922.9899	117
118	859.1466	924.2875	118
119	860.4546	925.1525	119
120	860.4546	926.0175	120
121	863.0707	932.5052	121
122	868.3027	934.2353	122
123	871.3548	934.2353	123
124	872.6628	935.9654	124
125	874.8428	941.1556	125
126	877.0228	943.3182	126
127	877.4588	946.3458	127
128	878.7668	949.3734	128
129	875.2788	948.5084	129
130	873.0988	943.7507	130
131	871.3548	939.4255	131
132	867.4308	939.4255	132
133	866.5587	936.8304	133
134	864.3787	935.9654	134
135	861.3267	934.6679	135
136	856.5306	933.3703	136
137	854.7866	935.1003	137
138	852.6066	930.7752	138
139	854.3506	926.4500	139
140	857.8386	929.9101	140
141	860.8907	930.7752	141
142	864.8147	930.3427	142
143	868.3027	935.1003	143
144	868.7388	935.1003	144
145	869.1747	934.2353	145
