# Supplementary material for: Anomalous diffusion and q-Weibull velocity distributions in epithelial cell migration
Source: PLoS One. 2017 Jul 10;12(7):e0180777. doi: 10.1371/journal.pone.0180777 (PMC5507264; doi:10.1371/journal.pone.0180777)
Supplement: S5 File — Individual trajectories of each cell over time for density of 1190 cel/cm2. (available in http://www.posfisicaaplicada.ufv.br/?pageid=2714). (ZIP) [file pone.0180777.s006.zip › d=01190cells/00026.dat]

	X	Y	Slice
1	1139.6065	653.6403	1
2	1138.9525	653.9647	2
3	1137.9715	652.9916	3
4	1136.9904	652.6672	4
5	1135.6824	652.9916	5
6	1133.3934	651.6940	6
7	1137.3174	652.9916	7
8	1136.6634	653.6403	8
9	1137.3174	652.3428	9
10	1136.3364	651.3696	10
11	1136.3364	648.7745	11
12	1136.0094	649.0989	12
13	1135.6824	646.1794	13
14	1135.3554	644.8819	14
15	1135.3554	643.9087	15
16	1131.7584	644.8819	16
17	1131.1044	647.1526	17
18	1131.1044	646.1794	18
19	1132.7394	647.4770	19
20	1136.0094	650.3965	20
21	1135.0284	652.9916	21
22	1137.9715	653.3160	22
23	1137.9715	655.2623	23
24	1137.3174	656.5598	24
25	1138.6255	658.1818	25
26	1138.9525	657.5330	26
27	1138.9525	656.5598	27
28	1137.9715	655.2623	28
29	1140.9145	656.5598	29
30	1142.5495	656.2354	30
31	1141.8955	655.5867	31
32	1141.2415	657.2086	32
33	1143.2035	656.5598	33
34	1143.2035	655.9110	34
35	1143.2035	656.8842	35
36	1139.6065	658.1818	36
37	1137.6444	658.8305	37
38	1137.3174	661.1012	38
39	1134.3744	662.0744	39
40	1131.1044	662.7232	40
41	1127.8344	662.3988	41
42	1123.2563	660.1281	42
43	1120.3133	658.8305	43
44	1118.0243	658.1818	44
45	1117.6972	657.2086	45
46	1115.4082	657.2086	46
47	1114.7542	656.2354	47
48	1112.1382	656.2354	48
49	1113.1192	657.8574	49
50	1113.1192	655.9110	50
51	1114.7542	656.5598	51
52	1115.4082	656.8842	52
53	1117.0432	655.2623	53
54	1119.0053	656.2354	54
55	1119.6593	655.2623	55
56	1120.6403	652.9916	56
57	1122.9293	652.9916	57
58	1123.9103	652.6672	58
59	1124.8913	652.6672	59
60	1126.1993	656.8842	60
61	1127.8344	661.7500	61
62	1131.4314	663.6963	62
63	1134.0474	664.0207	63
64	1132.4124	664.6695	64
65	1136.3364	664.6695	65
66	1139.2795	663.0476	66
67	1142.8765	660.7769	67
68	1140.5875	652.9916	68
69	1140.5875	648.7745	69
70	1140.5875	646.5038	70
71	1140.2605	645.8550	71
72	1139.6065	646.5038	72
73	1139.9335	647.4770	73
74	1141.5685	647.8014	74
75	1143.8575	649.7477	75
76	1145.8195	654.9379	76
77	1144.8385	658.8305	77
78	1142.8765	663.0476	78
79	1141.2415	665.6427	79
80	1139.2795	666.9402	80
81	1136.9904	667.2646	81
82	1133.0664	667.9134	82
83	1128.4884	667.5890	83
84	1128.1614	666.2914	84
85	1131.4314	665.6427	85
86	1133.3934	663.3720	86
87	1138.6255	662.7232	87
88	1139.2795	662.0744	88
89	1143.2035	659.8037	89
90	1147.4545	656.5598	90
91	1148.1086	657.2086	91
92	1147.1275	655.9110	92
93	1147.1275	654.6135	93
94	1146.8005	655.2623	94
95	1146.8005	656.8842	95
96	1145.1655	659.4793	96
97	1143.2035	662.7232	97
98	1142.5495	663.6963	98
99	1138.9525	667.2646	99
100	1139.9335	663.6963	100
101	1140.2605	662.3988	101
102	1140.9145	663.3720	102
103	1141.5685	665.3183	103
104	1141.2415	664.6695	104
105	1141.8955	665.6427	105
106	1142.2225	667.2646	106
107	1142.2225	665.9671	107
108	1144.1845	665.6427	108
109	1144.8385	664.0207	109
110	1144.1845	664.0207	110
111	1144.1845	661.7500	111
112	1146.1465	660.7769	112
113	1144.5115	660.7769	113
114	1143.5305	661.1012	114
115	1142.5495	658.1818	115
116	1143.2035	658.8305	116
117	1142.2225	658.8305	117
118	1142.2225	660.4525	118
119	1145.1655	661.1012	119
120	1147.4545	661.4256	120
121	1146.4735	661.7500	121
122	1148.7626	663.3720	122
123	1147.4545	662.3988	123
124	1147.7816	661.7500	124
125	1146.8005	661.4256	125
126	1146.1465	662.0744	126
127	1147.4545	660.1281	127
128	1146.8005	660.4525	128
129	1148.7626	660.1281	129
130	1149.0896	661.7500	130
131	1149.7436	661.1012	131
132	1149.0896	660.4525	132
133	1147.4545	658.5061	133
134	1146.8005	658.1818	134
135	1148.4356	657.5330	135
136	1147.4545	657.8574	136
137	1145.1655	659.1549	137
138	1146.1465	655.5867	138
139	1144.1845	656.5598	139
140	1143.5305	654.9379	140
141	1143.2035	654.2891	141
142	1142.5495	653.9647	142
143	1143.8575	650.7209	143
144	1142.5495	650.3965	144
145	1142.8765	648.7745	145
