# Supplementary material for: Anomalous diffusion and q-Weibull velocity distributions in epithelial cell migration
Source: PLoS One. 2017 Jul 10;12(7):e0180777. doi: 10.1371/journal.pone.0180777 (PMC5507264; doi:10.1371/journal.pone.0180777)
Supplement: S5 File — Individual trajectories of each cell over time for density of 1190 cel/cm2. (available in http://www.posfisicaaplicada.ufv.br/?pageid=2714). (ZIP) [file pone.0180777.s006.zip › d=01190cells/00033.dat]

	X	Y	Slice
1	1304.7431	1418.8699	1
2	1306.0511	1420.1674	2
3	1306.0511	1417.5723	3
4	1303.4351	1422.7625	4
5	1302.1271	1418.8699	5
6	1301.4731	1418.8699	6
7	1300.8191	1419.5187	7
8	1303.4351	1419.5187	8
9	1301.4731	1418.8699	9
10	1300.1651	1420.1674	10
11	1302.1271	1419.5187	11
12	1302.1271	1418.2211	12
13	1302.1271	1417.5723	12
14	1302.1271	1417.5723	12
15	1301.4731	1417.5723	14
16	1300.8191	1417.5723	15
17	1300.8191	1417.5723	15
18	1300.8191	1417.5723	15
19	1300.8191	1417.5723	15
20	1300.8191	1417.5723	15
21	1300.8191	1417.5723	15
22	1300.8191	1417.5723	15
23	1300.8191	1417.5723	15
24	1300.8191	1417.5723	15
25	1299.5111	1417.5723	24
26	1296.8951	1414.9772	25
27	1296.8951	1414.9772	25
28	1298.2031	1415.6260	27
29	1295.5870	1415.6260	28
30	1295.5870	1414.9772	29
31	1301.4731	1418.2211	30
32	1301.4731	1418.2211	30
33	1300.1651	1424.7089	32
34	1300.1651	1422.7625	33
35	1300.1651	1421.4650	34
36	1302.1271	1418.2211	35
37	1302.7811	1419.5187	36
38	1303.4351	1419.5187	37
39	1302.1271	1418.8699	38
40	1299.5111	1417.5723	39
41	1301.4731	1417.5723	40
42	1301.4731	1417.5723	40
43	1301.4731	1417.5723	40
44	1301.4731	1417.5723	40
45	1301.4731	1417.5723	40
46	1301.4731	1417.5723	40
47	1302.7811	1417.5723	40
48	1302.7811	1417.5723	40
49	1302.7811	1417.5723	40
50	1302.7811	1417.5723	40
51	1302.7811	1417.5723	40
52	1302.1271	1417.5723	51
53	1301.4731	1417.5723	51
54	1301.4731	1417.5723	51
55	1301.4731	1417.5723	51
56	1301.4731	1417.5723	51
57	1301.4731	1417.5723	51
58	1301.4731	1417.5723	51
59	1301.4731	1417.5723	51
60	1301.4731	1417.5723	51
61	1301.4731	1417.5723	51
62	1301.4731	1417.5723	51
63	1301.4731	1417.5723	51
64	1301.4731	1417.5723	51
65	1301.4731	1417.5723	51
66	1301.4731	1417.5723	51
67	1301.4731	1417.5723	51
68	1301.4731	1417.5723	51
69	1301.4731	1417.5723	51
70	1301.4731	1417.5723	51
71	1301.4731	1417.5723	51
72	1301.4731	1417.5723	51
73	1301.4731	1417.5723	51
74	1301.4731	1417.5723	51
75	1301.4731	1417.5723	51
76	1301.4731	1417.5723	51
77	1301.4731	1417.5723	51
78	1301.4731	1417.5723	51
79	1301.4731	1417.5723	51
80	1301.4731	1417.5723	51
81	1301.4731	1417.5723	51
82	1301.4731	1417.5723	51
83	1301.4731	1417.5723	51
84	1301.4731	1417.5723	51
85	1307.3592	1420.8162	85
86	1307.3592	1420.8162	85
87	1307.3592	1420.8162	85
88	1307.3592	1420.8162	85
89	1308.0132	1414.3285	89
90	1308.0132	1412.3821	90
91	1308.0132	1412.3821	90
92	1308.0132	1412.3821	90
93	1308.0132	1412.3821	90
94	1306.7052	1409.7871	94
95	1305.3971	1409.7871	95
96	1305.3971	1409.7871	95
97	1305.3971	1409.7871	95
98	1305.3971	1409.7871	95
99	1305.3971	1409.7871	95
100	1305.3971	1409.7871	95
101	1308.0132	1408.4895	101
102	1308.0132	1408.4895	101
103	1308.0132	1408.4895	101
104	1308.0132	1408.4895	101
105	1308.0132	1408.4895	101
106	1308.0132	1408.4895	101
107	1313.2452	1409.1383	107
108	1313.2452	1409.1383	107
109	1313.2452	1409.1383	107
110	1313.2452	1409.1383	107
111	1313.2452	1409.1383	107
112	1318.4773	1405.8944	112
113	1317.1693	1407.1920	113
114	1317.1693	1407.1920	113
115	1317.1693	1407.1920	113
116	1317.1693	1407.1920	113
117	1317.1693	1407.1920	113
118	1317.1693	1407.1920	113
119	1317.1693	1407.1920	113
120	1321.0933	1400.0554	120
121	1321.0933	1400.0554	120
122	1321.0933	1400.0554	120
123	1321.0933	1400.0554	120
124	1321.0933	1400.0554	120
125	1321.0933	1400.0554	120
126	1321.0933	1400.0554	120
127	1321.0933	1400.0554	120
128	1321.0933	1400.0554	120
129	1321.0933	1399.4067	129
130	1321.7473	1399.4067	130
131	1321.7473	1399.4067	130
132	1321.7473	1399.4067	130
133	1321.7473	1399.4067	130
134	1321.7473	1399.4067	130
135	1321.7473	1399.4067	130
136	1321.7473	1399.4067	130
137	1321.7473	1399.4067	130
138	1318.4773	1400.7042	137
139	1318.4773	1400.7042	137
140	1318.4773	1400.7042	137
141	1318.4773	1400.7042	137
142	1318.4773	1400.7042	137
143	1318.4773	1400.7042	137
144	1318.4773	1400.7042	137
145	1318.4773	1400.7042	137
