# Supplementary material for: Anomalous diffusion and q-Weibull velocity distributions in epithelial cell migration
Source: PLoS One. 2017 Jul 10;12(7):e0180777. doi: 10.1371/journal.pone.0180777 (PMC5507264; doi:10.1371/journal.pone.0180777)
Supplement: S5 File — Individual trajectories of each cell over time for density of 1190 cel/cm2. (available in http://www.posfisicaaplicada.ufv.br/?pageid=2714). (ZIP) [file pone.0180777.s006.zip › d=01190cells/00010.dat]

	X	Y	Slice
1	315.6672	219.9346	1
2	313.0511	218.2044	2
3	313.0511	219.9346	3
4	313.0511	219.0696	4
5	311.3071	219.0696	5
6	310.4351	217.3395	6
7	309.5631	216.4745	7
8	312.1791	214.7444	8
9	312.1791	216.4745	9
10	313.0511	213.8794	10
11	312.1791	215.6093	11
12	310.4351	216.4745	12
13	312.1791	218.2044	13
14	313.9232	216.4745	14
15	315.6672	218.2044	15
16	313.9232	215.6093	16
17	310.4351	217.3395	17
18	311.3071	216.4745	18
19	309.5631	214.7444	19
20	309.5631	212.1493	20
21	309.5631	211.2843	21
22	309.5631	210.4192	22
23	306.0751	211.2843	23
24	305.2031	211.2843	24
25	306.9471	208.6892	25
26	305.2031	210.4192	26
27	308.6911	207.8241	27
28	307.8191	209.5542	28
29	308.6911	210.4192	29
30	306.9471	210.4192	30
31	306.0751	212.1493	31
32	306.0751	213.0143	32
33	307.8191	213.8794	33
34	306.9471	215.6093	34
35	306.0751	214.7444	35
36	306.0751	215.6093	36
37	304.3311	213.8794	37
38	305.2031	213.0143	38
39	303.4591	213.0143	39
40	305.2031	212.1493	40
41	303.4591	210.4192	41
42	305.2031	210.4192	42
43	306.0751	206.0941	43
44	302.5870	206.0941	44
45	302.5870	205.2290	45
46	304.3311	202.6339	46
47	306.0751	204.3640	47
48	306.0751	205.2290	48
49	306.9471	206.0941	49
50	305.2031	208.6892	50
51	303.4591	211.2843	51
52	305.2031	212.1493	52
53	305.2031	213.0143	53
54	303.4591	216.4745	54
55	300.8430	215.6093	55
56	299.0990	216.4745	56
57	298.2270	215.6093	57
58	297.3550	216.4745	58
59	293.8670	214.7444	59
60	293.8670	212.1493	60
61	295.6110	212.1493	61
62	295.6110	208.6892	62
63	299.0990	206.9591	63
64	298.2270	206.9591	64
65	299.9710	206.0941	65
66	304.3311	205.2290	66
67	303.4591	203.4990	67
68	309.5631	205.2290	68
69	308.6911	205.2290	69
70	315.6672	206.0941	70
71	318.2832	210.4192	71
72	318.2832	211.2843	72
73	321.7712	213.0143	73
74	320.8992	214.7444	74
75	321.7712	219.0696	75
76	320.0272	222.5297	77
77	322.6433	223.3946	78
78	323.5152	227.7199	79
79	321.7712	228.5849	80
80	321.7712	231.1800	81
81	322.6433	231.1800	80
82	320.8992	232.0450	82
83	321.7712	232.9101	83
84	323.5152	235.5052	84
85	321.7712	232.9101	85
86	324.3873	233.7751	86
87	326.1313	232.0450	87
88	327.8753	233.7751	88
89	327.0033	233.7751	89
90	328.7473	232.0450	90
91	328.7473	235.5052	91
92	327.8753	235.5052	92
93	328.7473	231.1800	93
94	328.7473	236.3702	94
95	330.4913	237.2352	95
96	324.3873	238.9653	96
97	328.7473	232.9101	97
98	327.0033	238.1003	98
99	327.0033	235.5052	99
100	324.3873	234.6401	100
101	325.2593	234.6401	101
102	327.0033	235.5052	102
103	326.1313	237.2352	103
104	326.1313	238.9653	104
105	326.1313	236.3702	105
106	326.1313	237.2352	106
107	328.7473	236.3702	107
108	327.0033	238.9653	108
109	327.0033	237.2352	109
110	329.6193	236.3702	110
111	328.7473	234.6401	111
112	327.8753	234.6401	112
113	327.0033	234.6401	113
114	327.0033	233.7751	114
115	327.8753	237.2352	115
116	327.8753	236.3702	116
117	328.7473	238.9653	117
118	327.0033	238.9653	118
119	332.2353	239.8303	119
120	328.7473	239.8303	120
121	333.1074	240.6954	121
122	333.9794	240.6954	122
123	333.1074	241.5604	123
124	335.7234	243.2904	124
125	336.5954	242.4254	125
126	338.3394	241.5604	126
127	337.4674	243.2904	127
128	339.2114	241.5604	128
129	340.0834	241.5604	129
130	340.0834	239.8303	130
131	341.8275	242.4254	131
132	340.9554	241.5604	132
133	341.8275	242.4254	133
134	340.0834	243.2904	134
135	344.4435	241.5604	135
136	343.5714	243.2904	136
137	340.0834	242.4254	137
138	340.0834	245.8855	138
139	340.9554	247.6156	139
140	337.4674	246.7506	140
141	340.0834	246.7506	141
142	338.3394	246.7506	142
143	338.3394	248.4806	143
144	340.0834	250.2107	144
145	338.3394	251.0757	145
