# Supplementary material for: Anomalous diffusion and q-Weibull velocity distributions in epithelial cell migration
Source: PLoS One. 2017 Jul 10;12(7):e0180777. doi: 10.1371/journal.pone.0180777 (PMC5507264; doi:10.1371/journal.pone.0180777)
Supplement: S5 File — Individual trajectories of each cell over time for density of 1190 cel/cm2. (available in http://www.posfisicaaplicada.ufv.br/?pageid=2714). (ZIP) [file pone.0180777.s006.zip › d=01190cells/00005.dat]

	X	Y	Slice
1	82.4048	265.9976	1
2	81.7508	264.7000	2
3	79.1348	264.0512	3
4	77.1728	263.4025	4
5	75.8648	262.7537	5
6	71.9407	262.1049	6
7	71.2867	260.1586	7
8	70.6327	262.1049	8
9	71.2867	262.1049	9
10	71.9407	261.4561	10
11	72.5947	262.1049	11
12	74.5568	263.4025	12
13	74.5568	264.7000	13
14	77.8268	265.3488	14
15	80.4428	267.2951	15
16	79.7888	265.9976	16
17	83.0588	268.5927	17
18	81.7508	268.5927	18
19	82.4048	269.2414	19
20	85.6749	270.5390	20
21	87.6369	271.1878	21
22	88.2909	275.7292	22
23	92.2149	276.3779	23
24	92.8689	277.0267	24
25	95.4850	280.2706	25
26	96.1390	280.9194	26
27	98.7550	282.2169	27
28	98.7550	283.5145	28
29	100.7170	282.8657	29
30	102.6790	282.2169	30
31	100.7170	284.8120	31
32	101.3710	284.1632	32
33	102.0250	282.8657	33
34	102.6790	282.8657	34
35	101.3710	281.5681	35
36	100.7170	282.8657	36
37	100.7170	282.2169	37
38	102.0250	282.2169	38
39	101.3710	283.5145	39
40	102.0250	282.8657	40
41	103.3330	282.2169	41
42	102.6790	282.2169	42
43	103.3330	282.8657	43
44	103.3330	284.1632	44
45	104.6411	283.5145	45
46	107.9111	283.5145	46
47	110.5271	283.5145	47
48	113.7971	283.5145	48
49	116.4132	284.8120	49
50	119.6832	286.1096	50
51	121.6452	288.7047	51
52	123.6072	286.7583	52
53	126.8773	286.7583	53
54	132.1093	284.1632	54
55	134.0713	283.5145	55
56	137.9954	283.5145	56
57	143.2274	282.8657	57
58	143.8814	283.5145	58
59	146.4975	282.2169	59
60	147.8055	281.5681	60
61	151.0755	280.9194	61
62	151.7295	281.5681	62
63	153.6915	280.2706	63
64	152.3835	280.2706	64
65	153.0375	280.2706	65
66	151.0755	280.2706	66
67	154.3456	280.9194	67
68	155.6536	282.8657	68
69	154.3456	282.8657	69
70	153.6915	282.8657	70
71	152.3835	281.5681	71
72	151.7295	282.2169	72
73	149.7675	283.5145	73
74	149.7675	282.2169	74
75	150.4215	284.1632	75
76	145.1895	280.9194	76
77	143.2274	281.5681	77
78	139.9574	280.9194	78
79	137.9954	279.6218	79
80	136.0334	277.0267	80
81	134.7254	277.0267	81
82	134.7254	273.7829	82
83	134.7254	276.3779	83
84	134.0713	276.3779	84
85	130.8013	277.0267	85
86	132.1093	279.6218	86
87	130.1473	280.2706	87
88	128.1853	280.9194	88
89	124.9153	281.5681	89
90	120.9912	283.5145	90
91	121.6452	284.1632	91
92	120.3372	282.8657	92
93	119.6832	280.9194	93
94	119.0292	281.5681	94
95	120.3372	282.2169	95
96	120.9912	281.5681	96
97	121.6452	282.2169	97
98	120.9912	281.5681	98
99	121.6452	280.9194	99
100	122.2992	280.2706	100
101	119.0292	279.6218	101
102	119.0292	277.0267	102
103	119.6832	276.3779	103
104	119.6832	277.0267	104
105	120.3372	274.4316	105
106	119.6832	272.4853	106
107	120.3372	267.9439	107
108	121.6452	266.6463	108
109	122.9532	265.3488	109
110	122.9532	262.1049	110
111	122.2992	264.0512	111
112	121.6452	264.7000	112
113	119.6832	263.4025	113
114	117.7212	265.3488	114
115	113.1431	268.5927	115
116	115.7592	269.8902	116
117	113.1431	273.1341	117
118	113.1431	267.9439	118
119	110.5271	268.5927	119
120	109.8731	267.9439	120
121	109.8731	268.5927	121
122	111.1811	265.9976	122
123	109.2191	267.2951	123
124	108.5651	266.6463	124
125	107.9111	267.2951	125
126	104.6411	268.5927	126
127	100.7170	270.5390	127
128	100.0630	271.1878	128
129	98.1010	273.7829	129
130	96.7930	271.8365	130
131	96.7930	272.4853	131
132	94.8310	271.8365	132
133	94.8310	271.1878	133
134	93.5229	271.8365	134
135	93.5229	273.7829	135
136	92.8689	271.1878	136
137	90.9069	269.8902	137
138	90.9069	268.5927	138
139	93.5229	270.5390	139
140	90.9069	268.5927	140
141	90.9069	267.2951	141
142	88.9449	265.9976	142
143	90.9069	265.9976	143
144	92.8689	261.4561	144
145	95.4850	263.4025	145
