# Supplementary material for: Anomalous diffusion and q-Weibull velocity distributions in epithelial cell migration
Source: PLoS One. 2017 Jul 10;12(7):e0180777. doi: 10.1371/journal.pone.0180777 (PMC5507264; doi:10.1371/journal.pone.0180777)
Supplement: S5 File — Individual trajectories of each cell over time for density of 1190 cel/cm2. (available in http://www.posfisicaaplicada.ufv.br/?pageid=2714). (ZIP) [file pone.0180777.s006.zip › d=01190cells/00060.dat]

	X	Y	Slice
1	1965.2898	466.4689	1
2	1963.3278	467.7664	2
3	1963.9818	465.1713	3
4	1960.0577	462.5762	4
5	1961.3657	463.8738	5
6	1960.0577	463.2250	6
7	1960.0577	463.2250	6
8	1958.7497	462.5762	8
9	1958.7497	461.2787	9
10	1961.3657	459.9811	10
11	1961.3657	459.9811	10
12	1961.3657	459.9811	10
13	1962.6738	459.3324	10
14	1962.6738	459.3324	10
15	1962.6738	459.3324	10
16	1963.9818	454.1422	16
17	1965.9438	455.4397	17
18	1969.2138	450.8983	18
19	1971.1758	452.1958	19
20	1969.8678	447.0057	20
21	1972.4839	447.0057	21
22	1973.1379	447.0057	22
23	1973.1379	447.0057	22
24	1967.9058	445.0593	24
25	1969.8678	447.0057	25
26	1967.9058	452.1958	26
27	1969.8678	445.0593	27
28	1971.1758	451.5471	28
29	1970.5218	451.5471	29
30	1970.5218	450.8983	30
31	1970.5218	450.8983	30
32	1970.5218	450.8983	30
33	1970.5218	450.8983	30
34	1970.5218	450.8983	30
35	1971.1758	449.6007	35
36	1969.8678	448.9520	36
37	1972.4839	453.4934	37
38	1971.8298	452.8446	37
39	1971.8298	452.1958	39
40	1971.8298	452.1958	39
41	1971.8298	452.1958	39
42	1971.8298	452.1958	39
43	1971.8298	452.1958	39
44	1971.8298	452.1958	39
45	1971.8298	452.1958	39
46	1971.8298	452.1958	39
47	1971.8298	452.1958	39
48	1971.8298	457.3860	48
49	1969.2138	454.1422	49
50	1968.5598	453.4934	50
51	1967.9058	452.8446	51
52	1969.8678	451.5471	52
53	1968.5598	454.7909	53
54	1965.9438	455.4397	54
55	1967.9058	455.4397	55
56	1968.5598	455.4397	56
57	1973.1379	454.1422	57
58	1977.7159	454.7909	58
59	1979.6779	455.4397	59
60	1983.6020	457.3860	60
61	1985.5640	457.3860	61
62	1987.5260	457.3860	62
63	1988.8340	458.0348	63
64	1990.1420	459.3324	64
65	1990.7960	459.3324	65
66	1987.5260	458.6836	66
67	1985.5640	458.0348	67
68	1984.9100	458.0348	68
69	1982.9480	458.6836	69
70	1982.9480	459.3324	70
71	1982.9480	459.3324	70
72	1982.9480	459.3324	70
73	1982.9480	459.3324	70
74	1982.9480	459.3324	70
75	1982.9480	459.3324	70
76	1982.9480	459.3324	70
77	1982.9480	459.3324	70
78	1982.9480	459.3324	70
79	1980.3319	452.1958	79
80	1979.6779	452.1958	80
81	1977.7159	450.8983	81
82	1977.0619	450.8983	82
83	1974.4459	449.6007	83
84	1971.8298	448.3032	84
85	1970.5218	441.1667	85
86	1968.5598	441.1667	86
87	1965.9438	439.2204	87
88	1963.9818	440.5179	88
89	1962.6738	435.3277	89
90	1962.6738	432.7326	90
91	1962.6738	427.5424	91
92	1964.6358	427.5424	92
93	1962.6738	424.9473	93
94	1960.0577	424.2985	94
95	1960.0577	423.6498	94
96	1956.7877	421.0547	96
97	1960.7117	421.7034	97
98	1958.7497	421.0547	98
99	1960.0577	421.7034	99
100	1959.4037	427.5424	100
101	1958.0957	425.5961	101
102	1958.0957	424.9473	101
103	1958.0957	424.9473	101
104	1958.0957	424.9473	101
105	1958.0957	424.9473	101
106	1957.4417	428.1912	106
107	1956.1337	428.1912	107
108	1953.5177	426.2449	108
109	1952.8637	424.9473	109
110	1956.1337	427.5424	110
111	1956.7877	429.4887	111
112	1956.1337	430.7863	112
113	1952.8637	429.4887	113
114	1951.5556	434.0302	114
115	1951.5556	434.6789	115
116	1956.1337	436.6253	116
117	1952.8637	433.3814	117
118	1953.5177	431.4351	118
119	1957.4417	429.4887	119
120	1963.3278	424.2985	120
121	1965.9438	424.2985	121
122	1967.9058	425.5961	122
123	1971.8298	427.5424	123
124	1968.5598	424.9473	124
125	1971.1758	422.3522	125
126	1973.1379	423.6498	126
127	1973.1379	424.2985	127
128	1973.7919	424.2985	128
129	1975.7539	430.7863	129
130	1976.4079	430.1375	130
131	1975.7539	429.4887	131
132	1979.6779	435.3277	132
133	1980.3319	434.6789	133
134	1979.6779	434.6789	134
135	1983.6020	435.3277	135
136	1982.9480	433.3814	136
137	1986.2180	437.9228	137
138	1986.2180	437.9228	137
139	1986.2180	437.9228	137
140	1985.5640	437.9228	137
141	1985.5640	437.9228	137
142	1985.5640	437.9228	137
143	1985.5640	432.7326	143
144	1985.5640	437.2740	144
145	1984.9100	436.6253	145
