# Supplementary material for: Anomalous diffusion and q-Weibull velocity distributions in epithelial cell migration
Source: PLoS One. 2017 Jul 10;12(7):e0180777. doi: 10.1371/journal.pone.0180777 (PMC5507264; doi:10.1371/journal.pone.0180777)
Supplement: S5 File — Individual trajectories of each cell over time for density of 1190 cel/cm2. (available in http://www.posfisicaaplicada.ufv.br/?pageid=2714). (ZIP) [file pone.0180777.s006.zip › d=01190cells/00056.dat]

	X	Y	Slice
1	1929.3194	685.7547	1
2	1928.6654	685.1059	2
3	1928.6654	685.1059	2
4	1928.6654	685.1059	2
5	1929.3194	683.1596	5
6	1924.0874	682.5108	6
7	1924.0874	685.7547	7
8	1925.3954	682.5108	8
9	1925.3954	682.5108	8
10	1925.3954	682.5108	8
11	1922.7794	681.2133	11
12	1923.4334	683.1596	12
13	1921.4713	681.8620	13
14	1922.7794	682.5108	14
15	1922.7794	682.5108	14
16	1922.7794	682.5108	14
17	1922.7794	682.5108	14
18	1922.7794	682.5108	14
19	1922.7794	682.5108	14
20	1922.7794	682.5108	14
21	1922.7794	682.5108	14
22	1922.7794	682.5108	14
23	1922.7794	682.5108	14
24	1922.7794	682.5108	14
25	1922.7794	682.5108	14
26	1922.7794	682.5108	14
27	1922.7794	682.5108	14
28	1922.7794	682.5108	14
29	1922.7794	682.5108	14
30	1922.7794	682.5108	14
31	1922.7794	682.5108	14
32	1922.7794	682.5108	14
33	1922.7794	682.5108	14
34	1926.7034	686.4035	34
35	1926.7034	686.4035	34
36	1928.6654	688.9985	36
37	1929.3194	688.9985	37
38	1931.9354	690.9449	38
39	1931.9354	690.9449	38
40	1931.9354	690.9449	38
41	1933.2435	692.8912	41
42	1937.1675	695.4863	42
43	1937.8215	696.1351	43
44	1937.8215	696.1351	43
45	1939.7835	700.6765	45
46	1943.7076	705.8667	46
47	1943.0536	705.2179	47
48	1944.3616	708.4618	48
49	1947.6316	706.5155	49
50	1947.6316	706.5155	49
51	1947.6316	706.5155	49
52	1947.6316	706.5155	49
53	1946.3236	705.8667	52
54	1948.2856	703.2716	53
55	1946.3236	701.3253	54
56	1946.3236	701.3253	54
57	1946.3236	700.0277	55
58	1943.0536	698.7302	56
59	1943.0536	698.7302	56
60	1943.0536	698.7302	56
61	1939.7835	699.3789	59
62	1939.7835	699.3789	59
63	1939.1295	699.3789	61
64	1939.1295	699.3789	61
65	1939.1295	699.3789	61
66	1942.3995	701.3253	64
67	1941.7455	703.2716	65
68	1943.0536	705.2179	66
69	1943.7076	704.5691	67
70	1943.7076	704.5691	67
71	1945.6696	703.9204	69
72	1946.3236	705.8667	70
73	1950.9016	708.4618	71
74	1947.6316	711.7057	72
75	1948.2856	709.7593	73
76	1948.9396	709.7593	74
77	1948.9396	709.1106	75
78	1948.9396	709.1106	75
79	1948.9396	709.1106	75
80	1948.9396	709.1106	75
81	1948.9396	709.1106	75
82	1946.3236	710.4081	80
83	1946.3236	710.4081	80
84	1946.3236	710.4081	80
85	1945.6696	710.4081	83
86	1945.0156	710.4081	84
87	1945.6696	710.4081	85
88	1945.6696	710.4081	85
89	1945.6696	710.4081	85
90	1945.6696	710.4081	85
91	1945.6696	710.4081	85
92	1945.6696	710.4081	85
93	1945.6696	710.4081	85
94	1945.6696	710.4081	85
95	1945.6696	710.4081	85
96	1945.6696	710.4081	85
97	1945.6696	710.4081	85
98	1945.6696	710.4081	85
99	1945.6696	710.4081	85
100	1946.3236	710.4081	85
101	1946.3236	710.4081	85
102	1946.3236	710.4081	85
103	1946.3236	710.4081	85
104	1946.3236	710.4081	85
105	1946.3236	710.4081	85
106	1946.3236	710.4081	85
107	1946.3236	710.4081	85
108	1945.0156	707.8130	107
109	1945.0156	707.8130	107
110	1945.0156	707.8130	107
111	1945.0156	707.8130	107
112	1945.0156	707.8130	107
113	1945.0156	707.8130	107
114	1943.7076	709.7593	113
115	1943.7076	709.7593	113
116	1943.7076	709.7593	113
117	1943.7076	709.7593	113
118	1943.7076	709.7593	113
119	1943.7076	709.7593	113
120	1943.0536	708.4618	119
121	1943.0536	708.4618	119
122	1943.0536	708.4618	119
123	1943.0536	708.4618	119
124	1943.0536	708.4618	119
125	1943.0536	708.4618	119
126	1943.0536	708.4618	119
127	1943.0536	708.4618	119
128	1943.0536	708.4618	119
129	1943.0536	708.4618	119
130	1943.7076	708.4618	119
131	1943.7076	708.4618	119
132	1943.7076	708.4618	119
133	1943.7076	708.4618	119
134	1943.7076	708.4618	119
135	1942.3995	710.4081	134
136	1942.3995	710.4081	134
137	1942.3995	710.4081	134
138	1943.7076	714.3008	137
139	1943.7076	714.3008	137
140	1943.7076	714.3008	137
141	1943.7076	714.3008	137
142	1943.7076	714.3008	137
143	1943.7076	714.3008	137
144	1943.7076	714.3008	137
145	1943.7076	714.3008	137
