# Supplementary material for: Anomalous diffusion and q-Weibull velocity distributions in epithelial cell migration
Source: PLoS One. 2017 Jul 10;12(7):e0180777. doi: 10.1371/journal.pone.0180777 (PMC5507264; doi:10.1371/journal.pone.0180777)
Supplement: S5 File — Individual trajectories of each cell over time for density of 1190 cel/cm2. (available in http://www.posfisicaaplicada.ufv.br/?pageid=2714). (ZIP) [file pone.0180777.s006.zip › d=01190cells/00043.dat]

	X	Y	Slice
1	1721.3453	1196.9890	1
2	1720.4734	1196.1240	2
3	1722.2173	1196.9890	3
4	1720.4734	1197.8540	4
5	1723.0894	1195.2589	5
6	1718.7293	1192.6638	6
7	1719.6013	1196.9890	7
8	1718.7293	1196.9890	8
9	1718.7293	1192.6638	9
10	1718.7293	1192.6638	9
11	1715.2413	1194.3939	11
12	1717.8573	1193.5289	12
13	1719.6013	1193.5289	13
14	1720.4734	1196.1240	14
15	1720.4734	1198.7191	15
16	1719.6013	1197.8540	16
17	1722.2173	1200.4491	17
18	1716.9852	1203.9093	18
19	1720.4734	1197.8540	19
20	1717.8573	1196.9890	20
21	1718.7293	1198.7191	21
22	1714.3692	1201.3142	22
23	1715.2413	1199.5841	23
24	1714.3692	1197.8540	24
25	1713.4972	1196.1240	25
26	1710.0093	1195.2589	26
27	1707.3932	1202.1792	27
28	1707.3932	1207.3694	28
29	1705.6492	1209.9645	29
30	1707.3932	1214.2897	30
31	1706.5211	1215.1547	31
32	1707.3932	1214.2897	32
33	1703.9051	1218.6148	33
34	1707.3932	1218.6148	34
35	1702.1612	1218.6148	35
36	1702.1612	1221.2099	36
37	1706.5211	1218.6148	37
38	1702.1612	1221.2099	38
39	1704.7772	1218.6148	39
40	1708.2652	1221.2099	40
41	1706.5211	1222.9400	41
42	1702.1612	1219.4799	42
43	1698.6730	1217.7498	43
44	1696.9291	1218.6148	44
45	1700.4171	1217.7498	45
46	1696.0570	1217.7498	46
47	1698.6730	1216.8848	47
48	1694.3131	1218.6148	48
49	1692.5690	1219.4799	49
50	1693.4410	1222.9400	50
51	1699.5452	1223.8050	51
52	1699.5452	1228.1302	52
53	1700.4171	1230.7253	53
54	1698.6730	1227.2651	54
55	1697.8011	1228.9952	55
56	1703.0331	1231.5903	56
57	1708.2652	1228.9952	57
58	1712.6253	1225.5351	58
59	1712.6253	1228.1302	59
60	1712.6253	1227.2651	60
61	1712.6253	1225.5351	61
62	1709.1371	1225.5351	62
63	1705.6492	1223.8050	63
64	1706.5211	1224.6700	64
65	1707.3932	1223.8050	65
66	1702.1612	1223.8050	66
67	1703.0331	1225.5351	67
68	1703.0331	1228.1302	68
69	1708.2652	1227.2651	69
70	1710.0093	1230.7253	70
71	1710.8812	1229.8602	71
72	1713.4972	1226.4001	72
73	1715.2413	1230.7253	73
74	1716.9852	1229.8602	74
75	1716.9852	1229.8602	75
76	1717.8573	1230.7253	76
77	1714.3692	1225.5351	77
78	1711.7532	1228.1302	78
79	1708.2652	1226.4001	79
80	1705.6492	1226.4001	80
81	1707.3932	1228.9952	81
82	1702.1612	1227.2651	82
83	1701.2891	1228.9952	83
84	1700.4171	1227.2651	84
85	1701.2891	1230.7253	85
86	1702.1612	1235.0504	86
87	1702.1612	1234.1854	87
88	1702.1612	1236.7805	88
89	1700.4171	1237.6455	89
90	1695.1851	1240.2406	90
91	1692.5690	1239.3756	91
92	1690.8250	1237.6455	92
93	1691.6971	1243.7008	93
94	1689.0811	1244.5658	94
95	1689.0811	1245.4308	95
96	1684.7210	1244.5658	96
97	1684.7210	1246.2959	97
98	1686.4650	1251.4861	98
99	1693.4410	1251.4861	99
100	1694.3131	1253.2161	100
101	1697.8011	1250.6210	101
102	1702.1612	1249.7560	102
103	1709.1371	1248.8910	103
104	1711.7532	1250.6210	104
105	1719.6013	1253.2161	105
106	1713.4972	1251.4861	106
107	1712.6253	1246.2959	107
108	1712.6253	1246.2959	107
109	1716.1133	1245.4308	109
110	1717.8573	1243.7008	110
111	1717.8573	1244.5658	111
112	1720.4734	1244.5658	112
113	1716.1133	1249.7560	113
114	1719.6013	1247.1609	114
115	1716.1133	1242.8357	115
116	1719.6013	1244.5658	116
117	1710.8812	1237.6455	117
118	1706.5211	1236.7805	118
119	1707.3932	1238.5106	119
120	1708.2652	1237.6455	120
121	1711.7532	1237.6455	121
122	1706.5211	1236.7805	122
123	1703.9051	1233.3204	123
124	1701.2891	1229.8602	124
125	1703.9051	1231.5903	125
126	1701.2891	1233.3204	126
127	1700.4171	1228.1302	127
128	1705.6492	1226.4001	128
129	1703.0331	1228.1302	129
130	1697.8011	1227.2651	130
131	1697.8011	1223.8050	131
132	1694.3131	1227.2651	132
133	1702.1612	1225.5351	133
134	1703.9051	1222.9400	134
135	1710.0093	1226.4001	135
136	1706.5211	1222.9400	136
137	1702.1612	1228.9952	137
138	1710.0093	1223.8050	138
139	1711.7532	1223.8050	139
140	1711.7532	1225.5351	140
141	1713.4972	1221.2099	141
142	1716.1133	1220.3449	142
143	1714.3692	1224.6700	143
144	1712.6253	1222.9400	144
145	1716.9852	1223.8050	145
