# Supplementary material for: Anomalous diffusion and q-Weibull velocity distributions in epithelial cell migration
Source: PLoS One. 2017 Jul 10;12(7):e0180777. doi: 10.1371/journal.pone.0180777 (PMC5507264; doi:10.1371/journal.pone.0180777)
Supplement: S5 File — Individual trajectories of each cell over time for density of 1190 cel/cm2. (available in http://www.posfisicaaplicada.ufv.br/?pageid=2714). (ZIP) [file pone.0180777.s006.zip › d=01190cells/00069.dat]

	X	Y	Slice
1	2339.5995	573.5167	1
2	2338.7275	571.7866	2
3	2340.4716	570.0565	3
4	2340.4716	573.5167	4
5	2339.5995	570.0565	5
6	2342.2155	569.1915	6
7	2337.8556	568.3265	7
8	2341.3436	570.0565	8
9	2344.8315	571.7866	9
10	2340.4716	567.4614	10
11	2338.7275	567.4614	11
12	2340.4716	568.3265	12
13	2340.4716	567.4614	13
14	2337.8556	566.5964	14
15	2338.7275	564.8663	15
16	2343.9596	564.0014	16
17	2337.8556	570.0565	17
18	2337.8556	564.0014	18
19	2336.1115	563.1363	19
20	2336.1115	564.0014	20
21	2339.5995	570.9216	21
22	2336.1115	568.3265	22
23	2330.8795	570.0565	23
24	2326.5194	576.9768	24
25	2328.2634	582.1670	25
26	2328.2634	589.0873	26
27	2324.7754	585.6271	27
28	2329.1354	588.2222	28
29	2320.4154	589.9523	29
30	2325.6474	590.8173	30
31	2328.2634	594.2775	31
32	2321.2873	589.0873	32
33	2321.2873	587.3572	33
34	2316.0553	582.1670	34
35	2309.9512	583.0320	35
36	2307.3352	574.3817	36
37	2316.9274	571.7866	37
38	2311.6953	577.8418	38
39	2315.1833	576.9768	39
40	2309.0793	587.3572	40
41	2304.7192	579.5719	41
42	2302.1032	578.7069	42
43	2299.4871	576.9768	43
44	2296.8711	576.9768	44
45	2289.0230	576.9768	45
46	2290.7671	579.5719	46
47	2288.1511	571.7866	47
48	2288.1511	576.1118	48
49	2287.2790	575.2467	49
50	2288.1511	577.8418	50
51	2288.1511	572.6516	51
52	2292.5110	572.6516	52
53	2295.9992	570.0565	53
54	2296.8711	565.7314	54
55	2295.9992	566.5964	55
56	2292.5110	565.7314	56
57	2296.8711	564.8663	57
58	2295.1270	556.2161	58
59	2297.7431	555.3510	59
60	2309.9512	557.9461	60
61	2310.8232	558.8112	61
62	2313.4392	560.5412	62
63	2311.6953	555.3510	63
64	2312.5673	557.0810	64
65	2313.4392	559.6761	65
66	2314.3113	558.8112	66
67	2310.8232	557.0810	67
68	2309.9512	557.0810	68
69	2310.8232	554.4859	69
70	2311.6953	554.4859	70
71	2315.1833	557.9461	71
72	2311.6953	555.3510	72
73	2309.9512	554.4859	73
74	2311.6953	554.4859	74
75	2317.7993	557.9461	75
76	2310.8232	554.4859	76
77	2316.9274	554.4859	77
78	2313.4392	557.9461	78
79	2314.3113	555.3510	79
80	2314.3113	557.0810	80
81	2313.4392	556.2161	81
82	2306.4633	554.4859	82
83	2311.6953	554.4859	83
84	2306.4633	557.0810	84
85	2310.8232	554.4859	85
86	2308.2072	559.6761	86
87	2309.0793	563.1363	87
88	2312.5673	558.8112	88
89	2319.5434	560.5412	89
90	2312.5673	557.0810	90
91	2315.1833	558.8112	91
92	2316.0553	564.0014	92
93	2316.0553	561.4063	93
94	2311.6953	561.4063	94
95	2312.5673	561.4063	95
96	2312.5673	564.0014	96
97	2311.6953	564.8663	97
98	2314.3113	567.4614	98
99	2309.9512	566.5964	99
100	2308.2072	567.4614	100
101	2305.5911	565.7314	101
102	2304.7192	564.0014	102
103	2311.6953	570.0565	103
104	2307.3352	564.8663	104
105	2302.9751	564.8663	105
106	2304.7192	567.4614	106
107	2311.6953	570.0565	107
108	2301.2312	566.5964	108
109	2299.4871	567.4614	109
110	2303.8472	565.7314	110
111	2304.7192	570.0565	111
112	2309.0793	570.0565	112
113	2309.0793	570.0565	112
114	2307.3352	566.5964	114
115	2305.5911	566.5964	115
116	2302.9751	565.7314	116
117	2305.5911	567.4614	117
118	2303.8472	572.6516	118
119	2312.5673	568.3265	119
120	2306.4633	570.0565	120
121	2301.2312	570.0565	121
122	2302.9751	571.7866	122
123	2301.2312	568.3265	123
124	2305.5911	574.3817	124
125	2304.7192	572.6516	125
126	2309.0793	575.2467	126
127	2303.8472	577.8418	127
128	2306.4633	577.8418	128
129	2305.5911	578.7069	129
130	2307.3352	580.4369	130
131	2310.8232	584.7621	131
132	2305.5911	571.7866	132
133	2303.8472	581.3020	133
134	2313.4392	585.6271	134
135	2312.5673	586.4922	135
136	2318.6713	592.5474	136
137	2319.5434	589.0873	137
138	2318.6713	590.8173	138
139	2317.7993	589.9523	139
140	2321.2873	597.7376	140
141	2316.0553	600.3327	141
142	2322.1594	597.7376	142
143	2320.4154	597.7376	143
144	2317.7993	596.0075	144
145	2320.4154	597.7376	145
