# Supplementary material for: Anomalous diffusion and q-Weibull velocity distributions in epithelial cell migration
Source: PLoS One. 2017 Jul 10;12(7):e0180777. doi: 10.1371/journal.pone.0180777 (PMC5507264; doi:10.1371/journal.pone.0180777)
Supplement: S5 File — Individual trajectories of each cell over time for density of 1190 cel/cm2. (available in http://www.posfisicaaplicada.ufv.br/?pageid=2714). (ZIP) [file pone.0180777.s006.zip › d=01190cells/00064.dat]

	X	Y	Slice
1	2364.8878	1241.5382	1
2	2363.1437	1240.6732	2
3	2365.7598	1242.4032	3
4	2364.8878	1244.1333	4
5	2364.8878	1238.0781	5
6	2361.3998	1240.6732	6
7	2362.2718	1240.6732	7
8	2359.6557	1238.9431	8
9	2360.5277	1240.6732	9
10	2357.9117	1238.0781	10
11	2359.6557	1237.2130	11
12	2364.0158	1241.5382	12
13	2364.8878	1242.4032	13
14	2360.5277	1240.6732	14
15	2360.5277	1241.5382	15
16	2358.7838	1241.5382	16
17	2364.8878	1241.5382	17
18	2363.1437	1239.8081	18
19	2364.8878	1238.9431	19
20	2364.0158	1239.8081	20
21	2361.3998	1239.8081	21
22	2359.6557	1241.5382	22
23	2363.1437	1242.4032	23
24	2363.1437	1235.4830	24
25	2363.1437	1241.5382	25
26	2362.2718	1240.6732	26
27	2364.8878	1242.4032	27
28	2359.6557	1239.8081	28
29	2361.3998	1238.9431	29
30	2365.7598	1239.8081	30
31	2358.7838	1239.8081	31
32	2352.6796	1238.9431	32
33	2357.0397	1239.8081	33
34	2358.7838	1239.8081	34
35	2362.2718	1237.2130	35
36	2364.0158	1238.9431	36
37	2363.1437	1238.9431	37
38	2364.8878	1239.8081	38
39	2368.3758	1239.8081	39
40	2364.0158	1238.9431	40
41	2366.6319	1240.6732	41
42	2359.6557	1238.9431	42
43	2359.6557	1237.2130	43
44	2364.0158	1238.9431	44
45	2366.6319	1238.9431	45
46	2363.1437	1240.6732	46
47	2358.7838	1238.9431	47
48	2359.6557	1237.2130	48
49	2360.5277	1238.0781	49
50	2360.5277	1237.2130	50
51	2366.6319	1237.2130	51
52	2361.3998	1238.9431	52
53	2360.5277	1238.9431	53
54	2363.1437	1242.4032	54
55	2363.1437	1239.8081	55
56	2363.1437	1240.6732	56
57	2367.5038	1242.4032	57
58	2364.0158	1242.4032	58
59	2365.7598	1243.2683	59
60	2368.3758	1240.6732	60
61	2365.7598	1243.2683	61
62	2369.2479	1244.1333	62
63	2366.6319	1242.4032	63
64	2370.1199	1242.4032	64
65	2375.3519	1244.1333	65
66	2370.9918	1241.5382	66
67	2366.6319	1243.2683	67
68	2367.5038	1243.2683	68
69	2368.3758	1244.9983	69
70	2368.3758	1244.1333	70
71	2373.6078	1245.8634	71
72	2379.7120	1244.9983	72
73	2383.2000	1245.8634	73
74	2382.3280	1247.5934	74
75	2388.4320	1249.3235	75
76	2390.1761	1250.1885	76
77	2391.0481	1250.1885	77
78	2402.3841	1254.5137	78
79	2405.0001	1254.5137	79
80	2399.7681	1251.0536	80
81	2397.1521	1248.4585	81
82	2385.8160	1245.8634	82
83	2385.8160	1248.4585	83
84	2380.5840	1247.5934	84
85	2373.6078	1244.1333	85
86	2368.3758	1238.0781	86
87	2362.2718	1235.4830	87
88	2357.9117	1234.6179	88
89	2351.8077	1230.2928	89
90	2350.0636	1232.8879	90
91	2341.3436	1225.9676	91
92	2343.0876	1225.9676	92
93	2337.8556	1224.2375	93
94	2334.3674	1223.3725	94
95	2336.9835	1227.6977	95
96	2351.8077	1232.8879	96
97	2363.1437	1241.5382	97
98	2366.6319	1242.4032	98
99	2364.8878	1240.6732	99
100	2370.1199	1247.5934	100
101	2370.1199	1247.5934	100
102	2385.8160	1250.1885	102
103	2390.1761	1252.7836	103
104	2396.2801	1255.3787	104
105	2402.3841	1253.6487	105
106	2402.3841	1254.5137	106
107	2406.7442	1253.6487	107
108	2414.5923	1253.6487	108
109	2405.8723	1252.7836	109
110	2404.1282	1252.7836	110
111	2390.1761	1252.7836	111
112	2386.6880	1256.2438	112
113	2382.3280	1255.3787	113
114	2377.9679	1259.7039	114
115	2369.2479	1256.2438	115
116	2364.0158	1262.2990	116
117	2364.0158	1263.1640	117
118	2369.2479	1265.7591	118
119	2365.7598	1266.6241	119
120	2366.6319	1264.8941	120
121	2361.3998	1264.8941	121
122	2364.8878	1263.1640	122
123	2364.8878	1263.1640	122
124	2371.8639	1269.2192	124
125	2381.4559	1273.5444	125
126	2388.4320	1275.2745	126
127	2389.3040	1277.0045	127
128	2398.8961	1274.4094	128
129	2399.7681	1274.4094	129
130	2393.6641	1276.1395	130
131	2393.6641	1276.1395	130
132	2385.8160	1289.1150	132
133	2388.4320	1296.9003	133
134	2391.9200	1296.9003	134
135	2391.0481	1302.0905	135
136	2389.3040	1308.1457	136
137	2393.6641	1311.6058	137
138	2390.1761	1319.3911	138
139	2382.3280	1322.8513	139
140	2384.9441	1322.8513	140
141	2379.7120	1316.7960	141
142	2377.0960	1321.1212	142
143	2377.9679	1312.4709	143
144	2376.2239	1312.4709	144
145	2376.2239	1312.4709	144
