# Supplementary material for: Anomalous diffusion and q-Weibull velocity distributions in epithelial cell migration
Source: PLoS One. 2017 Jul 10;12(7):e0180777. doi: 10.1371/journal.pone.0180777 (PMC5507264; doi:10.1371/journal.pone.0180777)
Supplement: S5 File — Individual trajectories of each cell over time for density of 1190 cel/cm2. (available in http://www.posfisicaaplicada.ufv.br/?pageid=2714). (ZIP) [file pone.0180777.s006.zip › d=01190cells/00071.dat]

	X	Y	Slice
1	2460.8088	477.4981	1
2	2463.4248	478.3631	2
3	2461.6808	475.7680	3
4	2456.4487	475.7680	4
5	2458.1928	474.9030	5
6	2456.4487	470.5778	6
7	2454.7046	474.0379	7
8	2452.0886	473.1729	8
9	2452.9607	469.7128	9
10	2452.0886	471.4428	10
11	2452.9607	473.1729	11
12	2456.4487	470.5778	12
13	2452.0886	471.4428	13
14	2452.9607	469.7128	14
15	2454.7046	470.5778	15
16	2452.9607	469.7128	16
17	2455.5768	471.4428	17
18	2461.6808	474.9030	18
19	2456.4487	470.5778	19
20	2451.2167	472.3079	20
21	2456.4487	469.7128	21
22	2458.1928	474.0379	22
23	2456.4487	475.7680	23
24	2449.4726	472.3079	24
25	2455.5768	473.1729	25
26	2447.7287	471.4428	26
27	2452.9607	470.5778	27
28	2449.4726	472.3079	28
29	2452.9607	468.8477	29
30	2450.3447	471.4428	30
31	2453.8327	473.1729	31
32	2448.6006	474.9030	32
33	2446.8566	473.1729	33
34	2445.1127	473.1729	34
35	2450.3447	472.3079	35
36	2452.0886	478.3631	36
37	2452.9607	480.0932	37
38	2448.6006	474.9030	38
39	2448.6006	474.0379	39
40	2453.8327	475.7680	40
41	2452.9607	478.3631	41
42	2446.8566	476.6330	42
43	2443.3686	474.9030	43
44	2448.6006	475.7680	44
45	2451.2167	474.0379	45
46	2444.2405	474.9030	46
47	2445.1127	474.9030	47
48	2450.3447	475.7680	48
49	2451.2167	474.9030	49
50	2452.0886	474.0379	50
51	2452.9607	474.0379	51
52	2452.9607	476.6330	52
53	2451.2167	473.1729	53
54	2452.0886	475.7680	54
55	2448.6006	474.0379	55
56	2451.2167	474.9030	56
57	2451.2167	474.9030	56
58	2451.2167	477.4981	58
59	2448.6006	477.4981	59
60	2448.6006	477.4981	59
61	2448.6006	477.4981	59
62	2448.6006	476.8493	59
63	2448.6006	476.8493	59
64	2449.2546	476.8493	59
65	2449.2546	476.8493	59
66	2449.2546	476.8493	59
67	2449.2546	476.8493	59
68	2449.2546	476.8493	59
69	2449.2546	476.8493	59
70	2449.2546	476.8493	59
71	2449.2546	476.8493	59
72	2448.6006	476.6330	72
73	2448.6006	476.6330	72
74	2448.6006	476.6330	72
75	2448.6006	476.6330	72
76	2448.6006	476.6330	72
77	2448.6006	476.6330	72
78	2448.6006	476.6330	72
79	2448.6006	476.6330	72
80	2448.6006	476.6330	72
81	2448.6006	476.6330	72
82	2448.6006	476.6330	72
83	2448.6006	476.6330	72
84	2448.6006	476.6330	72
85	2448.6006	476.6330	72
86	2446.8566	476.6330	86
87	2451.2167	478.3631	87
88	2448.6006	477.4981	88
89	2448.6006	477.4981	88
90	2447.7287	476.6330	89
91	2449.4726	477.4981	91
92	2449.4726	478.3631	92
93	2446.8566	478.3631	93
94	2446.8566	477.4981	94
95	2446.8566	477.4981	94
96	2446.8566	477.4981	94
97	2446.8566	477.4981	94
98	2447.7287	473.1729	98
99	2447.7287	473.1729	98
100	2447.7287	473.1729	98
101	2447.7287	473.1729	98
102	2447.7287	473.1729	98
103	2447.7287	473.1729	98
104	2447.7287	473.1729	98
105	2447.7287	473.1729	98
106	2447.7287	473.1729	98
107	2447.7287	473.1729	98
108	2448.6006	468.8477	108
109	2448.6006	469.7128	109
110	2442.4966	467.1177	110
111	2445.1127	467.9827	111
112	2443.3686	467.1177	112
113	2449.4726	470.5778	113
114	2452.0886	464.5226	114
115	2448.6006	462.7925	115
116	2448.6006	461.0624	116
117	2448.6006	461.0624	116
118	2449.4726	467.9827	118
119	2452.0886	469.7128	119
120	2452.0886	474.9030	120
121	2445.9846	472.3079	121
122	2445.9846	472.3079	121
123	2448.6006	477.4981	123
124	2445.9846	474.0379	124
125	2444.2405	478.3631	125
126	2446.8566	478.3631	126
127	2445.1127	479.2281	127
128	2447.7287	482.6882	128
129	2445.1127	480.0932	129
130	2444.2405	480.9582	130
131	2444.2405	480.9582	130
132	2450.3447	487.0134	131
133	2445.9846	491.3386	133
134	2448.6006	493.9337	133
135	2443.3686	495.6637	135
136	2436.3925	497.3938	136
137	2431.1604	495.6637	137
138	2432.9045	499.9889	138
139	2432.9045	499.9889	138
140	2434.6486	496.5288	140
141	2435.5205	497.3938	141
142	2443.3686	499.9889	142
143	2443.3686	499.9889	142
144	2439.0085	498.2588	144
145	2439.0085	498.2588	144
