# Supplementary material for: Anomalous diffusion and q-Weibull velocity distributions in epithelial cell migration
Source: PLoS One. 2017 Jul 10;12(7):e0180777. doi: 10.1371/journal.pone.0180777 (PMC5507264; doi:10.1371/journal.pone.0180777)
Supplement: S5 File — Individual trajectories of each cell over time for density of 1190 cel/cm2. (available in http://www.posfisicaaplicada.ufv.br/?pageid=2714). (ZIP) [file pone.0180777.s006.zip › d=01190cells/00052.dat]

	X	Y	Slice
1	1883.9750	81.0968	1
2	1882.6670	82.8269	2
3	1881.7949	81.0968	3
4	1881.3590	82.8269	4
5	1879.1789	81.5294	5
6	1879.1789	81.9618	6
7	1881.3590	79.7993	7
8	1880.4869	80.6642	8
9	1880.4869	76.3392	9
10	1880.0510	77.2042	10
11	1879.6149	78.0691	11
12	1878.3069	75.9066	12
13	1879.1789	78.9343	13
14	1880.0510	79.7993	14
15	1880.0510	78.0691	15
16	1880.0510	78.9343	16
17	1880.4869	78.0691	17
18	1882.2309	78.9343	18
19	1880.4869	78.0691	19
20	1882.2309	77.2042	20
21	1881.3590	75.0416	21
22	1880.4869	76.7716	22
23	1882.2309	76.7716	23
24	1882.6670	77.6367	24
25	1882.6670	77.6367	24
26	1881.7949	78.5017	26
27	1879.6149	78.9343	27
28	1879.1789	78.0691	28
29	1876.1269	81.0968	29
30	1878.7430	78.9343	30
31	1876.5628	77.6367	31
32	1875.6909	78.5017	32
33	1871.7668	72.8790	33
34	1869.5869	69.4189	34
35	1871.3308	69.4189	35
36	1874.3829	68.9863	36
37	1877.4349	68.9863	37
38	1877.8708	68.9863	38
39	1879.6149	71.1490	39
40	1881.7949	73.7441	40
41	1879.6149	72.8790	41
42	1880.0510	74.6091	42
43	1880.0510	76.3392	43
44	1877.4349	77.6367	44
45	1876.9989	77.2042	45
46	1876.1269	78.5017	46
47	1878.3069	77.6367	47
48	1879.1789	75.9066	48
49	1877.8708	74.6091	49
50	1881.7949	74.6091	50
51	1880.9229	75.9066	51
52	1882.6670	77.2042	52
53	1883.9750	78.0691	53
54	1883.5390	79.3667	54
55	1883.5390	81.0968	55
56	1879.1789	81.0968	56
57	1876.5628	80.2318	57
58	1877.8708	75.4741	58
59	1873.0748	77.6367	59
60	1874.3829	74.1765	60
61	1872.6388	72.4465	61
62	1870.8949	73.7441	62
63	1870.8949	72.0140	63
64	1870.8949	67.6888	64
65	1872.2029	69.8514	65
66	1874.3829	70.7164	66
67	1875.2548	69.8514	67
68	1875.2548	70.2839	68
69	1877.4349	71.5814	69
70	1880.9229	71.1490	70
71	1879.1789	73.7441	71
72	1878.7430	74.6091	72
73	1876.1269	76.3392	73
74	1876.5628	78.5017	74
75	1876.5628	78.5017	74
76	1874.8189	78.5017	76
77	1874.8189	78.5017	76
78	1874.8189	78.5017	76
79	1874.8189	78.5017	76
80	1873.9468	75.0416	80
81	1873.9468	75.0416	80
82	1874.8189	75.9066	82
83	1873.5109	75.0416	83
84	1873.5109	75.0416	83
85	1873.0748	74.6091	85
86	1873.9468	71.5814	86
87	1873.9468	71.5814	86
88	1873.9468	71.5814	86
89	1874.3829	71.3652	86
90	1874.8189	70.7164	90
91	1873.5109	73.7441	91
92	1874.8189	71.5814	92
93	1873.5109	72.0140	93
94	1873.5109	72.0140	93
95	1873.5109	72.0140	93
96	1875.2548	72.4465	96
97	1875.6909	73.3115	96
98	1875.6909	73.3115	96
99	1876.5628	73.3115	99
100	1876.5628	73.3115	99
101	1876.5628	73.3115	99
102	1879.6149	74.6091	102
103	1879.6149	72.8790	103
104	1880.0510	74.1765	104
105	1882.2309	75.9066	105
106	1882.2309	75.9066	105
107	1882.2309	75.9066	105
108	1882.2309	75.9066	105
109	1882.2309	75.9066	105
110	1882.2309	75.9066	105
111	1883.5390	73.7441	111
112	1883.1029	73.7441	112
113	1883.1029	73.7441	112
114	1883.1029	73.7441	112
115	1883.1029	73.7441	112
116	1883.1029	73.7441	112
117	1883.1029	73.7441	112
118	1882.2309	73.9603	112
119	1882.2309	73.9603	112
120	1882.2309	73.9603	112
121	1882.2309	73.9603	112
122	1882.2309	73.9603	112
123	1882.2309	73.9603	112
124	1882.2309	73.9603	112
125	1882.2309	73.9603	112
126	1882.2309	73.9603	112
127	1882.2309	73.9603	112
128	1883.9750	73.3115	128
129	1883.9750	73.3115	128
130	1883.9750	73.3115	128
131	1880.9229	75.4741	130
132	1880.9229	75.4741	130
133	1880.4869	75.4741	132
134	1880.4869	75.4741	132
135	1880.4869	75.4741	132
136	1879.6149	75.4741	136
137	1879.6149	75.4741	136
138	1879.6149	75.4741	136
139	1879.6149	75.4741	136
140	1879.6149	75.4741	136
141	1879.6149	75.4741	136
142	1879.6149	75.4741	136
143	1878.9609	75.9066	136
144	1878.9609	75.9066	136
145	1879.6149	75.9066	136
