# Supplementary material for: Anomalous diffusion and q-Weibull velocity distributions in epithelial cell migration
Source: PLoS One. 2017 Jul 10;12(7):e0180777. doi: 10.1371/journal.pone.0180777 (PMC5507264; doi:10.1371/journal.pone.0180777)
Supplement: S5 File — Individual trajectories of each cell over time for density of 1190 cel/cm2. (available in http://www.posfisicaaplicada.ufv.br/?pageid=2714). (ZIP) [file pone.0180777.s006.zip › d=01190cells/00047.dat]

	X	Y	Slice
1	1693.0051	592.5474	1
2	1689.5169	589.9523	2
3	1691.2610	591.6824	3
4	1693.0051	590.8173	4
5	1691.2610	589.0873	5
6	1686.0290	586.4922	6
7	1686.0290	589.0873	7
8	1688.6450	584.7621	8
9	1686.9009	585.6271	9
10	1686.0290	584.7621	10
11	1687.7730	583.8971	11
12	1688.6450	584.7621	12
13	1688.6450	583.8971	13
14	1687.7730	584.7621	14
15	1686.9009	584.7621	15
16	1690.3891	583.0320	16
17	1688.6450	583.8971	17
18	1687.7730	582.1670	18
19	1688.6450	582.1670	19
20	1690.3891	582.1670	20
21	1690.3891	579.5719	21
22	1686.9009	579.5719	22
23	1692.1330	582.1670	23
24	1689.5169	579.5719	24
25	1686.9009	579.5719	25
26	1691.2610	579.5719	26
27	1690.3891	580.4369	27
28	1688.6450	581.3020	28
29	1693.0051	576.9768	29
30	1689.5169	579.5719	30
31	1686.9009	576.9768	31
32	1685.1570	573.5167	32
33	1686.9009	576.1118	33
34	1686.9009	575.2467	34
35	1688.6450	578.7069	35
36	1687.7730	575.2467	36
37	1686.0290	579.5719	37
38	1683.4129	573.5167	38
39	1688.6450	577.8418	39
40	1686.0290	575.2467	40
41	1686.0290	576.1118	41
42	1687.7730	575.2467	42
43	1685.1570	580.4369	43
44	1680.7969	578.7069	44
45	1683.4129	576.9768	45
46	1687.7730	572.6516	46
47	1684.2849	573.5167	47
48	1685.1570	573.5167	48
49	1678.1809	571.7866	49
50	1682.5410	576.9768	50
51	1680.7969	572.6516	51
52	1683.4129	570.9216	52
53	1686.0290	571.7866	53
54	1685.1570	570.9216	54
55	1688.6450	572.6516	55
56	1693.0051	570.9216	56
57	1690.3891	570.9216	57
58	1693.8770	570.9216	58
59	1698.2371	570.0565	59
60	1701.7251	564.0014	60
61	1704.3412	566.5964	61
62	1706.0852	567.4614	62
63	1703.4692	565.7314	63
64	1704.3412	566.5964	64
65	1706.9572	569.1915	65
66	1706.0852	565.7314	66
67	1704.3412	564.0014	67
68	1701.7251	570.9216	68
69	1706.0852	567.4614	69
70	1706.9572	566.5964	70
71	1703.4692	566.5964	71
72	1705.2131	574.3817	72
73	1706.0852	576.9768	73
74	1706.9572	575.2467	74
75	1705.2131	578.7069	75
76	1710.4452	576.9768	76
77	1708.7012	583.0320	77
78	1711.3173	582.1670	78
79	1710.4452	582.1670	79
80	1708.7012	584.7621	80
81	1706.9572	585.6271	81
82	1705.2131	588.2222	82
83	1704.3412	593.4124	83
84	1705.2131	590.8173	84
85	1709.5732	592.5474	85
86	1713.0612	590.8173	86
87	1713.0612	591.6824	87
88	1714.8053	590.8173	88
89	1710.4452	591.6824	89
90	1713.9333	587.3572	90
91	1714.8053	585.6271	91
92	1713.0612	582.1670	92
93	1717.4213	580.4369	93
94	1717.4213	577.8418	94
95	1722.6533	579.5719	95
96	1718.2932	578.7069	96
97	1719.1654	579.5719	97
98	1720.0373	582.1670	98
99	1721.7814	585.6271	99
100	1724.3974	586.4922	100
101	1722.6533	584.7621	101
102	1726.1413	583.8971	102
103	1727.0134	582.1670	103
104	1718.2932	588.2222	104
105	1721.7814	586.4922	105
106	1722.6533	584.7621	106
107	1718.2932	584.7621	107
108	1718.2932	584.7621	107
109	1720.0373	583.0320	109
110	1723.5253	580.4369	110
111	1721.7814	577.8418	111
112	1724.3974	582.1670	112
113	1721.7814	577.8418	113
114	1716.5493	582.1670	114
115	1713.0612	583.0320	115
116	1717.4213	581.3020	116
117	1715.6772	579.5719	117
118	1710.4452	583.8971	118
119	1716.5493	582.1670	119
120	1714.8053	580.4369	120
121	1714.8053	581.3020	121
122	1720.0373	579.5719	122
123	1714.8053	576.9768	123
124	1718.2932	578.7069	124
125	1725.2694	582.1670	125
126	1721.7814	577.8418	126
127	1719.1654	581.3020	127
128	1711.3173	587.3572	128
129	1709.5732	585.6271	129
130	1718.2932	584.7621	130
131	1715.6772	592.5474	131
132	1716.5493	592.5474	132
133	1719.1654	594.2775	133
134	1719.1654	596.0075	134
135	1714.8053	595.1425	135
136	1719.1654	594.2775	136
137	1715.6772	596.8726	137
138	1719.1654	589.0873	138
139	1716.5493	591.6824	139
140	1717.4213	590.8173	140
141	1722.6533	589.0873	141
142	1721.7814	583.8971	142
143	1716.5493	587.3572	143
144	1720.0373	584.7621	144
145	1723.5253	583.0320	145
