# Supplementary material for: Anomalous diffusion and q-Weibull velocity distributions in epithelial cell migration
Source: PLoS One. 2017 Jul 10;12(7):e0180777. doi: 10.1371/journal.pone.0180777 (PMC5507264; doi:10.1371/journal.pone.0180777)
Supplement: S5 File — Individual trajectories of each cell over time for density of 1190 cel/cm2. (available in http://www.posfisicaaplicada.ufv.br/?pageid=2714). (ZIP) [file pone.0180777.s006.zip › d=01190cells/00022.dat]

	X	Y	Slice
1	1007.8241	1378.6459	1
2	1004.5541	1378.6459	2
3	1003.9001	1378.6459	3
4	1002.5921	1379.2946	4
5	999.9761	1379.9434	5
6	1000.6301	1382.5385	6
7	999.3221	1380.5922	7
8	999.3221	1385.7824	8
9	999.9761	1390.3238	9
10	996.0520	1390.9726	10
11	997.3600	1392.9189	11
12	995.3980	1394.8652	12
13	996.7060	1394.2165	13
14	995.3980	1394.2165	14
15	996.7060	1397.4603	15
16	996.7060	1408.4895	16
17	992.1280	1409.7871	17
18	989.5120	1411.7334	18
19	986.2419	1413.0309	19
20	984.2799	1412.3821	20
21	983.6259	1410.4358	21
22	986.2419	1413.6797	22
23	991.4740	1417.5723	23
24	1000.6301	1415.6260	24
25	1004.5541	1414.3285	25
26	1005.2081	1414.9772	26
27	1011.7482	1416.9236	27
28	1009.7862	1420.1674	28
29	1012.4022	1423.4113	29
30	1007.8241	1428.6015	30
31	1004.5541	1432.4942	31
32	1003.2461	1433.7917	32
33	1003.9001	1433.7917	33
34	1007.8241	1436.3868	34
35	1009.1322	1434.4405	35
36	1011.7482	1429.8991	36
37	1013.0562	1425.3576	37
38	1007.1701	1422.7625	38
39	1003.2461	1416.9236	39
40	999.3221	1417.5723	40
41	998.6681	1416.2748	41
42	996.0520	1414.9772	42
43	996.7060	1413.6797	43
44	1007.1701	1409.7871	44
45	1013.0562	1405.8944	45
46	1018.2882	1401.3530	46
47	1022.8663	1400.0554	47
48	1025.4823	1394.2165	48
49	1026.7903	1392.2701	49
50	1030.0604	1389.0263	50
51	1026.1363	1379.9434	51
52	1025.4823	1375.4020	52
53	1022.8663	1371.5094	53
54	1024.1743	1366.9679	54
55	1026.7903	1358.5339	55
56	1032.0224	1357.2363	56
57	1035.2924	1351.3973	57
58	1034.6384	1342.9633	58
59	1035.9464	1338.4219	59
60	1035.9464	1331.9341	60
61	1039.8705	1327.3927	61
62	1039.8705	1326.7439	62
63	1044.4485	1321.5537	63
64	1050.3346	1318.3098	64
65	1049.6806	1314.4172	65
66	1047.0645	1308.5782	66
67	1047.0645	1309.2270	67
68	1045.1025	1311.8221	68
69	1038.5625	1307.9295	69
70	1040.5245	1311.8221	70
71	1038.5625	1313.1196	71
72	1036.6004	1315.7147	72
73	1043.7945	1322.2025	73
74	1049.0266	1323.5000	74
75	1056.2206	1327.3927	75
76	1064.7227	1331.9341	76
77	1074.5328	1332.5829	77
78	1079.1109	1339.0706	78
79	1084.3429	1344.2608	79
80	1088.2670	1348.1535	80
81	1095.4610	1349.4510	81
82	1102.0011	1352.0461	82
83	1111.1572	1350.0998	83
84	1118.3513	1350.7486	84
85	1127.5073	1351.3973	85
86	1130.7774	1356.5875	86
87	1132.7394	1359.1826	87
88	1129.4694	1365.0216	88
89	1126.8533	1373.4557	89
90	1128.1614	1381.2410	90
91	1124.2373	1388.3775	91
92	1122.9293	1392.2701	92
93	1122.2753	1395.5140	93
94	1128.1614	1400.7042	94
95	1135.3554	1402.0018	95
96	1140.5875	1402.0018	96
97	1148.4356	1400.7042	97
98	1153.6676	1393.5677	98
99	1150.3976	1390.3238	99
100	1149.7436	1389.0263	100
101	1144.5115	1387.0799	101
102	1144.5115	1385.1336	102
103	1142.5495	1390.3238	103
104	1130.1234	1391.6214	104
105	1120.9673	1382.5385	105
106	1112.4652	1377.9971	106
107	1102.0011	1379.2946	107
108	1090.8830	1385.7824	108
109	1086.9589	1387.7287	109
110	1081.7269	1390.3238	110
111	1081.7269	1398.1091	111
112	1080.4189	1403.9481	112
113	1077.1488	1407.1920	113
114	1072.5708	1412.3821	114
115	1067.3387	1416.2748	115
116	1065.3767	1419.5187	116
117	1059.4907	1416.2748	117
118	1061.4527	1418.8699	118
119	1062.1067	1421.4650	119
120	1066.0307	1420.1674	120
121	1071.9168	1422.1138	121
122	1080.4189	1420.1674	122
123	1080.4189	1424.0601	123
124	1079.7649	1426.0064	124
125	1080.4189	1428.6015	125
126	1081.0729	1429.2503	126
127	1079.7649	1431.1966	127
128	1087.6129	1427.3040	128
129	1092.8450	1430.5478	129
130	1094.8070	1429.2503	130
131	1099.3851	1428.6015	131
132	1107.8871	1435.0893	132
133	1113.1192	1436.3868	133
134	1119.0053	1440.9282	134
135	1122.9293	1440.9282	135
136	1122.9293	1441.5770	136
137	1123.5833	1445.4697	137
138	1121.6213	1444.1721	138
139	1109.8492	1438.3331	139
140	1098.0771	1426.0064	140
141	1090.2290	1428.6015	141
142	1078.4569	1429.8991	142
143	1075.8408	1429.8991	143
144	1067.3387	1429.2503	144
145	1055.5666	1427.9527	145
