# Supplementary material for: Anomalous diffusion and q-Weibull velocity distributions in epithelial cell migration
Source: PLoS One. 2017 Jul 10;12(7):e0180777. doi: 10.1371/journal.pone.0180777 (PMC5507264; doi:10.1371/journal.pone.0180777)
Supplement: S5 File — Individual trajectories of each cell over time for density of 1190 cel/cm2. (available in http://www.posfisicaaplicada.ufv.br/?pageid=2714). (ZIP) [file pone.0180777.s006.zip › d=01190cells/00037.dat]

	X	Y	Slice
1	1420.0662	185.5495	1
2	1417.4502	185.5495	2
3	1415.7063	181.2243	3
4	1414.8342	183.8194	4
5	1415.7063	179.4943	5
6	1419.1943	182.0894	6
7	1415.7063	181.2243	7
8	1419.1943	177.7642	8
9	1418.3223	174.3041	9
10	1415.7063	171.7090	10
11	1415.7063	166.5188	11
12	1407.8582	163.0586	12
13	1403.4981	164.7887	13
14	1397.3941	165.6537	14
15	1395.6500	165.6537	15
16	1392.1621	165.6537	16
17	1389.5460	164.7887	17
18	1386.9300	163.9238	18
19	1389.5460	167.3838	19
20	1388.6739	166.5188	20
21	1391.2899	169.1139	21
22	1395.6500	170.8439	22
23	1396.5220	163.9238	23
24	1399.1380	161.3287	24
25	1400.8821	155.2733	25
26	1404.3701	153.5434	26
27	1408.7302	152.6782	27
28	1407.8582	148.3532	28
29	1411.3462	147.4880	29
30	1416.5783	149.2181	30
31	1417.4502	151.8132	31
32	1413.9622	152.6782	32
33	1413.9622	153.5434	33
34	1415.7063	156.1385	34
35	1417.4502	161.3287	35
36	1413.9622	160.4635	36
37	1413.9622	165.6537	37
38	1418.3223	168.2488	38
39	1418.3223	173.4390	39
40	1421.8103	180.3593	40
41	1430.5303	173.4390	41
42	1434.8904	170.8439	42
43	1434.8904	171.7090	43
44	1430.5303	172.5740	44
45	1431.4025	175.1691	45
46	1428.7864	179.4943	46
47	1431.4025	185.5495	47
48	1430.5303	186.4145	48
49	1427.0424	185.5495	49
50	1422.6823	186.4145	50
51	1415.7063	181.2243	51
52	1413.0903	182.0894	52
53	1413.0903	177.7642	53
54	1406.9861	177.7642	54
55	1403.4981	172.5740	55
56	1402.6262	163.0586	56
57	1393.9060	160.4635	57
58	1392.1621	160.4635	58
59	1388.6739	155.2733	59
60	1385.1859	163.0586	60
61	1379.0819	161.3287	61
62	1378.2098	163.0586	62
63	1376.4659	161.3287	63
64	1375.5938	161.3287	64
65	1376.4659	158.7336	65
66	1373.8499	160.4635	66
67	1374.7218	160.4635	67
68	1374.7218	157.0034	68
69	1373.8499	155.2733	69
70	1366.8738	156.1385	70
71	1361.6417	162.1936	71
72	1358.1537	164.7887	72
73	1359.8976	163.9238	73
74	1354.6656	164.7887	74
75	1353.7936	168.2488	75
76	1352.9217	172.5740	76
77	1352.0496	176.0341	77
78	1352.0496	176.8992	78
79	1349.4335	180.3593	79
80	1350.3056	181.2243	80
81	1345.9455	182.0894	81
82	1346.8175	182.0894	82
83	1348.5616	183.8194	83
84	1349.4335	179.4943	84
85	1352.9217	171.7090	85
86	1362.5137	162.1936	86
87	1360.7697	155.2733	87
88	1360.7697	149.2181	88
89	1359.0257	148.3532	89
90	1358.1537	148.3532	90
91	1359.0257	144.0279	91
92	1352.0496	148.3532	92
93	1349.4335	144.8929	93
94	1352.0496	137.9728	94
95	1355.5377	135.3777	95
96	1359.8976	124.9973	96
97	1359.0257	124.9973	97
98	1365.1297	119.8071	98
99	1368.6178	112.8868	99
100	1366.8738	106.8316	100
101	1372.1058	104.2365	101
102	1374.7218	102.5064	102
103	1375.5938	100.7763	103
104	1378.2098	102.5064	104
105	1379.9539	102.5064	105
106	1387.8020	102.5064	106
107	1390.4180	105.1015	107
108	1388.6739	105.1015	108
109	1382.5699	101.6414	109
110	1389.5460	99.0463	110
111	1386.0579	102.5064	111
112	1390.4180	110.2917	112
113	1384.3140	117.2120	113
114	1379.0819	118.0770	114
115	1371.2339	121.5370	115
116	1362.5137	118.9419	116
117	1354.6656	110.2917	117
118	1354.6656	99.0463	118
119	1359.0257	95.5861	119
120	1358.1537	89.5309	120
121	1360.7697	83.4757	121
122	1368.6178	85.2057	122
123	1379.0819	86.9358	123
124	1387.8020	82.6106	124
125	1392.1621	82.6106	125
126	1400.8821	85.2057	126
127	1406.1142	86.0708	127
128	1411.3462	85.2057	128
129	1416.5783	88.6659	129
130	1421.8103	91.2610	130
131	1427.0424	92.1260	131
132	1429.6584	92.9910	132
133	1434.0185	101.6414	133
134	1441.8666	99.0463	134
135	1448.8425	99.0463	135
136	1456.6906	90.3959	136
137	1465.4108	90.3959	137
138	1464.5387	83.4757	138
139	1472.3868	79.1505	139
140	1475.8749	75.6904	140
141	1483.7230	70.5002	141
142	1494.1871	80.0155	142
143	1495.0590	86.0708	143
144	1500.2911	85.2057	144
145	1507.2672	82.6106	145
