# Supplementary material for: Anomalous diffusion and q-Weibull velocity distributions in epithelial cell migration
Source: PLoS One. 2017 Jul 10;12(7):e0180777. doi: 10.1371/journal.pone.0180777 (PMC5507264; doi:10.1371/journal.pone.0180777)
Supplement: S5 File — Individual trajectories of each cell over time for density of 1190 cel/cm2. (available in http://www.posfisicaaplicada.ufv.br/?pageid=2714). (ZIP) [file pone.0180777.s006.zip › d=01190cells/00008.dat]

	X	Y	Slice
1	294.7390	440.0854	1
2	293.8670	439.2204	2
3	297.3550	441.8155	3
4	298.2270	440.0854	4
5	299.9710	440.0854	5
6	301.7150	441.8155	6
7	302.5870	440.9504	7
8	303.4591	440.0854	8
9	304.3311	439.2204	9
10	306.9471	440.0854	10
11	306.9471	438.3553	11
12	310.4351	436.6253	12
13	313.0511	438.3553	13
14	311.3071	440.0854	14
15	313.0511	442.6805	15
16	307.8191	448.7357	16
17	304.3311	452.1958	17
18	302.5870	452.1958	18
19	298.2270	458.2511	19
20	295.6110	460.8462	20
21	295.6110	462.5762	21
22	296.4830	466.9014	22
23	294.7390	469.4965	23
24	293.8670	473.8217	24
25	297.3550	478.1468	25
26	299.9710	480.7419	26
27	300.8430	484.2021	27
28	302.5870	485.9321	28
29	303.4591	485.9321	29
30	302.5870	485.9321	30
31	299.0990	482.4720	31
32	295.6110	481.6070	32
33	292.9949	479.0119	33
34	289.5069	478.1468	34
35	289.5069	476.4168	35
36	286.0189	478.1468	36
37	288.6349	476.4168	37
38	291.2509	474.6867	38
39	294.7390	470.3615	39
40	296.4830	468.6315	40
41	303.4591	464.3063	41
42	306.0751	461.7112	42
43	309.5631	460.8462	43
44	310.4351	463.4413	44
45	313.9232	466.0364	45
46	314.7952	465.1713	46
47	313.9232	467.7664	47
48	311.3071	470.3615	48
49	307.8191	471.2266	49
50	303.4591	472.0916	50
51	297.3550	473.8217	51
52	293.8670	472.0916	52
53	289.5069	473.8217	53
54	288.6349	475.5517	54
55	286.0189	474.6867	55
56	287.7629	476.4168	56
57	287.7629	479.0119	57
58	290.3789	479.0119	58
59	294.7390	475.5517	59
60	304.3311	478.1468	60
61	305.2031	476.4168	61
62	306.9471	476.4168	62
63	309.5631	474.6867	63
64	312.1791	474.6867	64
65	310.4351	475.5517	65
66	309.5631	473.8217	66
67	306.0751	472.0916	67
68	306.0751	470.3615	68
69	303.4591	469.4965	69
70	301.7150	469.4965	70
71	300.8430	472.0916	71
72	302.5870	472.0916	72
73	301.7150	472.0916	73
74	302.5870	471.2266	74
75	299.9710	472.9566	75
76	299.0990	478.1468	76
77	299.9710	478.1468	77
78	302.5870	481.6070	78
79	299.9710	485.0671	79
80	302.5870	484.2021	80
81	304.3311	483.3370	81
82	301.7150	483.3370	82
83	303.4591	484.2021	83
84	303.4591	485.0671	84
85	306.0751	484.2021	85
86	306.9471	485.0671	86
87	306.9471	482.4720	87
88	305.2031	485.0671	88
89	306.9471	481.6070	89
90	306.9471	483.3370	90
91	306.9471	481.6070	91
92	306.9471	483.3370	92
93	307.8191	481.6070	93
94	307.8191	483.3370	94
95	308.6911	486.7972	95
96	306.9471	484.2021	96
97	308.6911	485.0671	97
98	307.8191	485.0671	98
99	306.0751	484.2021	99
100	306.0751	483.3370	100
101	307.8191	487.6622	101
102	307.8191	485.0671	102
103	307.8191	485.9321	103
104	306.9471	489.3923	104
105	305.2031	487.6622	105
106	305.2031	485.0671	106
107	305.2031	488.5272	107
108	305.2031	490.2573	108
109	305.2031	489.3923	109
110	306.0751	491.1223	110
111	306.0751	490.2573	111
112	303.4591	489.3923	112
113	305.2031	491.1223	113
114	303.4591	492.8524	114
115	305.2031	494.5825	115
116	305.2031	495.4475	116
117	305.2031	498.9076	117
118	306.0751	497.1776	118
119	306.0751	498.9076	119
120	305.2031	497.1776	120
121	306.0751	498.0426	121
122	306.9471	496.3125	122
123	304.3311	496.3125	123
124	305.2031	496.3125	124
125	304.3311	497.1776	125
126	302.5870	496.3125	126
127	301.7150	497.1776	127
128	301.7150	495.4475	128
129	301.7150	494.5825	129
130	304.3311	495.4475	130
131	305.2031	495.4475	131
132	303.4591	492.8524	132
133	301.7150	492.8524	133
134	303.4591	488.5272	134
135	300.8430	491.1223	135
136	302.5870	487.6622	136
137	302.5870	488.5272	137
138	299.9710	484.2021	138
139	301.7150	485.9321	139
140	300.8430	485.9321	140
141	298.2270	484.2021	141
142	299.0990	481.6070	142
143	299.0990	480.7419	143
144	299.0990	478.1468	144
145	298.2270	478.1468	145
