# Supplementary material for: Anomalous diffusion and q-Weibull velocity distributions in epithelial cell migration
Source: PLoS One. 2017 Jul 10;12(7):e0180777. doi: 10.1371/journal.pone.0180777 (PMC5507264; doi:10.1371/journal.pone.0180777)
Supplement: S5 File — Individual trajectories of each cell over time for density of 1190 cel/cm2. (available in http://www.posfisicaaplicada.ufv.br/?pageid=2714). (ZIP) [file pone.0180777.s006.zip › d=01190cells/00014.dat]

	X	Y	Slice
1	389.7879	1063.3415	1
2	388.4799	1062.6927	2
3	388.4799	1062.0439	3
4	387.8259	1061.3951	4
5	385.2099	1060.7464	5
6	383.9019	1062.0439	6
7	384.5559	1062.6927	7
8	385.2099	1061.3951	8
9	384.5559	1061.3951	9
10	385.2099	1061.3951	10
11	385.2099	1062.0439	11
12	385.2099	1062.6927	12
13	385.8639	1061.3951	13
14	385.8639	1063.9902	14
15	387.1719	1064.6390	15
16	389.7879	1065.9366	16
17	390.4419	1066.5853	17
18	389.1339	1067.8829	18
19	389.1339	1066.5853	19
20	391.0959	1064.6390	20
21	390.4419	1063.3415	21
22	387.8259	1062.6927	22
23	385.8639	1060.7464	23
24	382.5939	1059.4488	24
25	383.2479	1059.4488	25
26	381.2858	1058.8000	26
27	380.6318	1058.1513	27
28	378.0158	1058.8000	28
29	375.3998	1058.1513	29
30	375.3998	1056.8537	30
31	375.3998	1057.5025	31
32	378.0158	1057.5025	32
33	379.9778	1054.9074	33
34	383.2479	1054.2586	34
35	385.8639	1055.5562	35
36	389.7879	1058.1513	36
37	391.0959	1063.9902	37
38	394.3660	1065.2878	38
39	395.6740	1069.1804	39
40	393.7120	1071.1267	40
41	392.4039	1072.4243	41
42	393.0580	1071.1267	42
43	389.7879	1071.1267	43
44	391.0959	1073.0731	44
45	386.5179	1072.4243	45
46	385.8639	1073.0731	46
47	383.2479	1073.7218	47
48	381.9398	1074.3706	48
49	380.6318	1078.9120	49
50	381.2858	1082.8047	50
51	379.9778	1082.8047	51
52	383.2479	1080.2096	52
53	386.5179	1078.9120	53
54	389.7879	1076.9657	54
55	391.0959	1071.7755	55
56	392.4039	1070.4780	56
57	395.0200	1068.5316	57
58	392.4039	1064.6390	58
59	391.0959	1062.6927	59
60	387.8259	1061.3951	60
61	386.5179	1057.5025	61
62	387.8259	1056.2049	62
63	389.7879	1054.2586	63
64	389.7879	1051.0147	64
65	390.4419	1047.7709	65
66	394.3660	1044.5270	66
67	392.4039	1043.8782	67
68	393.7120	1043.2294	68
69	391.0959	1046.4733	69
70	385.8639	1049.7172	70
71	384.5559	1056.2049	71
72	383.2479	1058.1513	72
73	383.9019	1063.9902	73
74	383.9019	1068.5316	74
75	383.9019	1071.7755	75
76	387.1719	1076.3169	76
77	387.8259	1080.2096	77
78	393.0580	1082.8047	78
79	396.3280	1082.8047	79
80	396.9820	1080.2096	80
81	400.2520	1082.8047	81
82	404.1761	1082.1559	82
83	405.4841	1076.9657	83
84	406.7921	1075.6682	84
85	406.7921	1075.0194	85
86	406.1381	1069.8292	86
87	406.7921	1062.0439	87
88	406.7921	1056.8537	88
89	402.2140	1049.7172	89
90	397.6360	1044.5270	90
91	387.1719	1041.9319	91
92	380.6318	1045.1758	92
93	375.3998	1043.8782	93
94	373.4378	1045.1758	94
95	370.1677	1045.1758	95
96	365.5897	1044.5270	96
97	362.3196	1041.9319	97
98	361.0116	1045.1758	98
99	358.3956	1056.2049	99
100	361.0116	1063.9902	100
101	359.0496	1049.0684	101
102	359.7036	1051.0147	102
103	359.7036	1058.8000	103
104	359.0496	1052.9611	104
105	359.7036	1058.8000	105
106	360.3576	1061.3951	106
107	359.0496	1054.9074	107
108	360.3576	1052.3123	108
109	363.6277	1050.3660	109
110	362.9737	1039.9856	110
111	365.5897	1037.3905	111
112	376.7078	1042.5807	112
113	381.2858	1041.2831	113
114	386.5179	1041.9319	114
115	385.8639	1043.8782	115
116	387.8259	1042.5807	116
117	387.1719	1043.8782	117
118	378.6698	1043.8782	118
119	376.7078	1044.5270	119
120	375.3998	1047.1221	120
121	372.7838	1047.7709	121
122	369.5137	1051.6635	122
123	368.8597	1052.3123	123
124	367.5517	1054.2586	124
125	363.6277	1056.8537	125
126	363.6277	1059.4488	126
127	361.0116	1058.8000	127
128	360.3576	1063.9902	128
129	359.7036	1063.9902	129
130	359.0496	1067.2341	130
131	358.3956	1067.8829	131
132	356.4336	1071.1267	132
133	357.0876	1075.0194	133
134	358.3956	1080.2096	134
135	357.0876	1082.1559	135
136	361.0116	1082.8047	136
137	363.6277	1082.1559	137
138	370.1677	1080.8584	138
139	374.0918	1072.4243	139
140	378.6698	1069.1804	140
141	381.9398	1063.3415	141
142	378.0158	1058.1513	142
143	381.9398	1057.5025	143
144	378.6698	1052.3123	144
145	375.3998	1049.7172	145
