# Supplementary material for: Anomalous diffusion and q-Weibull velocity distributions in epithelial cell migration
Source: PLoS One. 2017 Jul 10;12(7):e0180777. doi: 10.1371/journal.pone.0180777 (PMC5507264; doi:10.1371/journal.pone.0180777)
Supplement: S5 File — Individual trajectories of each cell over time for density of 1190 cel/cm2. (available in http://www.posfisicaaplicada.ufv.br/?pageid=2714). (ZIP) [file pone.0180777.s006.zip › d=01190cells/00001.dat]

	X	Y	slice
1	122.7352	1078.6969	1
2	121.5362	1077.94	2
3	121.5362	1078.3725	3
4	120.0102	1077.8319	4
5	118.2662	1076.4262	5
6	117.2852	1077.075	6
7	116.9582	1077.6156	7
8	116.9582	1078.3725	8
9	114.9962	1078.5888	9
10	114.3421	1077.94	10
11	113.3611	1077.3994	11
12	115.9772	1077.6156	12
13	116.6312	1077.2912	13
14	117.2852	1075.7774	14
15	118.2662	1076.8587	15
16	117.8302	1075.6693	16
17	117.3942	1074.8043	17
18	116.3042	1073.8311	18
19	115.4322	1070.8035	19
20	114.3421	1071.3441	20
21	116.1952	1071.236	21
22	117.8302	1072.3173	22
23	118.9202	1074.0474	23
24	119.1382	1073.0742	24
25	119.6832	1074.2636	25
26	121.4272	1075.9937	26
27	126.2233	1076.1018	27
28	127.7493	1075.9937	28
29	129.9293	1076.3181	29
30	133.0903	1076.9668	30
31	133.5263	1076.6425	31
32	135.3794	1077.1831	32
33	136.4694	1076.9668	33
34	139.4124	1076.9668	34
35	142.5734	1076.3181	35
36	145.9525	1073.723	36
37	147.9145	1073.1823	37
38	149.2225	1072.2092	38
39	150.2035	1068.6409	39
40	150.6395	1067.4515	40
41	151.0755	1065.2889	41
42	151.1845	1063.7751	42
43	149.3315	1062.045	43
44	145.2985	1060.0987	44
45	141.7014	1058.5849	45
46	136.4694	1057.0711	46
47	132.2183	1059.3418	47
48	133.6353	1060.6393	48
49	135.2704	1061.2881	49
50	137.6684	1056.2061	50
51	134.3984	1054.476	51
52	135.4884	1057.5036	52
53	133.5263	1062.2613	53
54	129.8203	1063.8832	54
55	125.5693	1066.1539	55
56	119.7922	1068.6409	56
57	117.7212	1072.7498	57
58	116.5222	1078.0482	58
59	116.5222	1082.3733	59
60	114.3421	1083.779	60
61	113.4701	1083.5627	61
62	113.7971	1079.2376	62
63	119.2472	1075.3449	63
64	121.8632	1070.4791	64
65	124.6973	1069.6141	65
66	117.8302	1055.6654	66
67	122.6262	1051.3403	67
68	127.8583	1054.9085	68
69	131.2373	1066.9108	69
70	133.3083	1076.1018	70
71	142.7914	1080.5351	71
72	151.2935	1085.2928	72
73	153.4735	1088.5366	73
74	159.2506	1082.0489	74
75	158.3786	1077.5075	75
76	154.6726	1077.6156	76
77	150.2035	1079.1294	77
78	149.7675	1085.6172	78
79	148.4595	1088.1042	79
80	149.4405	1091.5643	80
81	148.6775	1093.835	81
82	151.9475	1095.4569	82
83	158.3786	1095.8895	83
84	159.7956	1096.1057	84
85	155.3266	1095.5651	85
86	149.0045	1092.6456	86
87	147.2605	1091.0236	87
88	150.6395	1094.2675	88
89	151.4025	1096.9707	89
90	156.6346	1102.0528	90
91	157.6156	1105.8373	91
92	151.4025	1103.6747	92
93	147.0425	1106.3779	93
94	145.5165	1106.3779	94
95	143.1184	1110.9194	95
96	136.5784	1116.8665	96
97	129.7113	1124.3274	97
98	124.2613	1127.1387	98
99	127.4223	1128.8688	99
100	138.3224	1124.5436	100
101	144.6445	1115.1364	101
102	152.8195	1109.8381	102
103	158.4876	1101.404	103
104	149.5495	1089.9423	104
105	143.2274	1083.5627	105
106	132.5453	1085.9415	106
107	120.4462	1090.1586	107
108	112.4891	1093.9431	108
109	107.4751	1098.3764	109
110	106.7121	1103.4585	110
111	103.333	1104.8642	111
112	102.788	1109.0812	112
113	110.4181	1105.6211	113
114	109.2191	1099.9983	114
115	104.8591	1099.2414	115
116	104.0961	1099.3496	116
117	99.3	1110.0543	117
118	98.21	1112.5413	118
119	96.139	1112.1088	119
120	95.376	1112.0007	120
121	92.3239	1108.2162	121
122	88.0729	1105.7292	122
123	80.7698	1113.1901	123
124	78.1538	1116.8665	124
125	79.5708	1120.4347	125
126	80.1158	1120.7591	126
127	83.3858	1119.2453	127
128	88.8359	1115.2445	128
129	98.755	1116.8665	129
130	99.954	1122.8136	130
131	93.1959	1126.1656	131
132	93.6319	1110.0543	132
133	95.703	1099.7821	133
134	101.153	1087.2391	134
135	115.3232	1083.3465	135
136	111.7261	1074.1555	136
137	103.006	1066.3702	137
138	96.357	1062.4776	138
139	91.2339	1061.18	139
140	113.3611	1059.2337	140
141	126.4413	1057.828	141
142	130.5833	1048.7452	142
143	128.2943	1048.2045	143
144	124.5883	1053.1784	144
145	115.4322	1066.9108	145
