# Supplementary material for: Anomalous diffusion and q-Weibull velocity distributions in epithelial cell migration
Source: PLoS One. 2017 Jul 10;12(7):e0180777. doi: 10.1371/journal.pone.0180777 (PMC5507264; doi:10.1371/journal.pone.0180777)
Supplement: S5 File — Individual trajectories of each cell over time for density of 1190 cel/cm2. (available in http://www.posfisicaaplicada.ufv.br/?pageid=2714). (ZIP) [file pone.0180777.s006.zip › d=01190cells/00015.dat]

	X	Y	Slice
1	427.7203	633.8527	1
2	427.0663	632.5552	2
3	427.7203	633.2039	3
4	424.4503	632.5552	4
5	421.8342	630.6088	5
6	419.8722	628.6625	6
7	419.2182	630.6088	7
8	421.1802	629.3113	8
9	423.7963	634.5015	9
10	429.6823	636.4478	10
11	429.6823	639.6917	11
12	429.0283	640.9892	12
13	429.0283	645.5307	13
14	430.9903	638.3941	14
15	436.2224	638.3941	15
16	436.2224	633.8527	16
17	439.4924	631.9064	17
18	444.0705	629.3113	18
19	442.1084	625.4186	19
20	440.8004	621.5260	20
21	435.5684	620.8772	21
22	435.5684	622.1748	22
23	434.2604	620.8772	23
24	430.9903	621.5260	24
25	426.4123	620.2284	25
26	427.7203	626.0674	26
27	423.1423	622.1748	27
28	418.5642	622.8235	28
29	417.2562	622.8235	29
30	413.3322	624.1211	30
31	407.4461	628.0137	31
32	405.4841	632.5552	32
33	398.2900	635.1503	33
34	395.6740	637.7454	34
35	390.4419	633.8527	35
36	387.1719	635.1503	36
37	385.2099	633.2039	37
38	385.8639	638.3941	38
39	383.9019	639.0429	39
40	383.9019	642.9356	40
41	381.2858	646.1794	41
42	383.9019	646.1794	42
43	381.2858	646.1794	43
44	387.8259	646.8282	44
45	389.1339	643.5843	45
46	396.9820	638.3941	46
47	404.8301	636.4478	47
48	402.8681	633.2039	48
49	402.2140	631.9064	49
50	407.4461	633.2039	50
51	410.7161	634.5015	51
52	411.3701	635.1503	52
53	413.3322	637.7454	53
54	410.7161	640.3405	54
55	411.3701	641.6380	55
56	410.0621	644.2331	56
57	407.4461	649.4233	57
58	404.8301	652.6672	58
59	402.2140	657.8574	59
60	397.6360	659.1549	60
61	395.0200	663.6963	61
62	393.7120	658.5061	62
63	391.0959	657.2086	63
64	385.8639	653.9647	64
65	381.2858	654.6135	65
66	380.6318	657.8574	66
67	382.5939	659.8037	67
68	387.1719	661.7500	68
69	395.6740	663.6963	69
70	402.2140	659.8037	70
71	402.8681	657.8574	71
72	401.5600	655.2623	72
73	406.1381	657.2086	73
74	406.7921	658.5061	74
75	404.8301	664.3451	75
76	404.8301	663.6963	76
77	396.3280	657.8574	77
78	390.4419	653.9647	78
79	385.8639	652.6672	79
80	385.2099	648.7745	80
81	381.9398	648.1258	81
82	382.5939	649.4233	82
83	383.2479	652.6672	83
84	379.9778	655.9110	84
85	373.4378	656.5598	85
86	369.5137	657.8574	86
87	363.6277	657.8574	87
88	362.3196	655.9110	88
89	370.1677	653.3160	89
90	371.4757	653.3160	90
91	379.9778	650.7209	91
92	385.2099	650.0721	92
93	393.7120	648.1258	93
94	396.3280	646.8282	94
95	400.2520	643.5843	95
96	402.8681	643.5843	96
97	398.2900	644.2331	97
98	397.6360	642.9356	98
99	399.5980	644.8819	99
100	400.9060	646.1794	100
101	398.9440	647.4770	101
102	394.3660	653.3160	102
103	391.0959	656.5598	103
104	389.1339	658.5061	104
105	392.4039	659.1549	105
106	391.7499	660.4525	106
107	386.5179	657.2086	107
108	381.2858	657.2086	108
109	376.7078	655.2623	109
110	373.4378	657.8574	110
111	371.4757	660.4525	111
112	370.8217	662.3988	112
113	374.0918	663.6963	113
114	374.0918	661.7500	114
115	378.6698	667.5890	115
116	378.0158	673.4280	116
117	382.5939	674.0767	117
118	388.4799	670.1841	118
119	390.4419	670.8329	119
120	395.6740	669.5353	120
121	393.7120	666.2914	121
122	391.7499	664.9939	122
123	392.4039	664.3451	123
124	388.4799	664.3451	124
125	387.1719	666.9402	125
126	387.8259	666.2914	126
127	385.8639	665.6427	127
128	378.0158	666.2914	128
129	378.6698	668.2378	129
130	375.3998	668.8865	130
131	378.0158	670.1841	131
132	373.4378	668.8865	132
133	374.0918	666.9402	133
134	378.0158	667.5890	134
135	379.9778	668.8865	135
136	383.9019	667.5890	136
137	383.9019	666.9402	137
138	385.2099	668.2378	138
139	383.2479	671.4816	139
140	382.5939	672.1304	140
141	384.5559	668.8865	141
142	384.5559	668.2378	142
143	385.2099	668.8865	143
144	385.2099	666.2914	144
145	383.9019	664.9939	145
