# Supplementary material for: Anomalous diffusion and q-Weibull velocity distributions in epithelial cell migration
Source: PLoS One. 2017 Jul 10;12(7):e0180777. doi: 10.1371/journal.pone.0180777 (PMC5507264; doi:10.1371/journal.pone.0180777)
Supplement: S5 File — Individual trajectories of each cell over time for density of 1190 cel/cm2. (available in http://www.posfisicaaplicada.ufv.br/?pageid=2714). (ZIP) [file pone.0180777.s006.zip › d=01190cells/00009.dat]

	X	Y	Slice
1	327.0033	233.7751	1
2	327.0033	234.6401	2
3	327.8753	232.9101	3
4	325.2593	233.7751	4
5	324.3873	231.1800	5
6	323.5152	230.3150	6
7	320.8992	229.4499	7
8	323.5152	230.3150	8
9	325.2593	229.4499	9
10	321.7712	229.4499	10
11	320.8992	229.4499	11
12	322.6433	230.3150	12
13	325.2593	230.3150	13
14	323.5152	229.4499	14
15	321.7712	230.3150	15
16	320.0272	232.0450	16
17	319.1552	231.1800	17
18	315.6672	232.0450	18
19	314.7952	230.3150	19
20	311.3071	231.1800	20
21	310.4351	232.0450	21
22	311.3071	229.4499	22
23	312.1791	228.5849	23
24	309.5631	225.1248	24
25	308.6911	224.2598	25
26	310.4351	226.8549	26
27	309.5631	228.5849	27
28	311.3071	228.5849	28
29	310.4351	230.3150	29
30	309.5631	228.5849	30
31	308.6911	229.4499	31
32	306.9471	233.7751	32
33	306.9471	235.5052	33
34	302.5870	233.7751	34
35	299.9710	235.5052	35
36	299.9710	233.7751	36
37	300.8430	233.7751	37
38	300.8430	232.0450	38
39	296.4830	227.7199	39
40	294.7390	223.3946	40
41	295.6110	221.6647	41
42	294.7390	222.5297	42
43	295.6110	224.2598	43
44	298.2270	222.5297	44
45	297.3550	222.5297	45
46	296.4830	220.7995	46
47	296.4830	219.9346	47
48	295.6110	217.3395	48
49	292.1229	217.3395	49
50	292.1229	219.0696	50
51	291.2509	220.7995	51
52	289.5069	219.0696	52
53	288.6349	220.7995	53
54	287.7629	224.2598	54
55	288.6349	226.8549	55
56	290.3789	226.8549	56
57	289.5069	228.5849	57
58	290.3789	229.4499	58
59	291.2509	231.1800	59
60	290.3789	233.7751	60
61	292.9949	235.5052	61
62	295.6110	236.3702	62
63	295.6110	238.9653	63
64	298.2270	244.1555	64
65	299.0990	246.7506	65
66	298.2270	246.7506	66
67	299.9710	245.8855	67
68	299.9710	248.4806	68
69	295.6110	249.3457	69
70	294.7390	249.3457	70
71	292.1229	250.2107	71
72	291.2509	251.0757	72
73	292.1229	253.6708	73
74	291.2509	254.5359	74
75	292.1229	256.2659	75
76	289.5069	254.5359	76
77	291.2509	255.4009	77
78	292.1229	256.2659	78
79	290.3789	255.4009	79
80	289.5069	251.9408	80
81	289.5069	252.8058	81
82	289.5069	248.4806	82
83	288.6349	245.8855	83
84	290.3789	245.8855	84
85	290.3789	243.2904	85
86	291.2509	242.4254	86
87	289.5069	242.4254	87
88	289.5069	244.1555	88
89	291.2509	246.7506	89
90	287.7629	244.1555	90
91	288.6349	245.0205	91
92	288.6349	248.4806	92
93	285.1469	249.3457	93
94	286.0189	250.2107	94
95	283.4029	253.6708	95
96	285.1469	253.6708	96
97	284.2749	254.5359	97
98	285.1469	253.6708	98
99	287.7629	255.4009	99
100	284.2749	255.4009	100
101	286.8909	256.2659	101
102	285.1469	256.2659	102
103	286.0189	257.9960	103
104	285.1469	259.7261	104
105	285.1469	261.4561	105
106	286.8909	258.8610	106
107	286.0189	257.9960	107
108	285.1469	257.9960	108
109	284.2749	256.2659	109
110	284.2749	255.4009	110
111	281.6588	253.6708	111
112	283.4029	253.6708	112
113	282.5308	253.6708	113
114	281.6588	255.4009	114
115	280.7868	255.4009	115
116	279.9148	256.2659	116
117	279.9148	255.4009	117
118	277.2988	256.2659	118
119	277.2988	258.8610	119
120	278.1708	258.8610	120
121	279.0428	258.8610	121
122	276.4268	259.7261	122
123	273.8107	257.1310	123
124	274.6828	258.8610	124
125	274.6828	255.4009	125
126	276.4268	252.8058	126
127	274.6828	253.6708	127
128	272.9388	251.0757	128
129	273.8107	251.0757	129
130	274.6828	249.3457	130
131	275.5548	246.7506	131
132	275.5548	247.6156	132
133	275.5548	246.7506	133
134	273.8107	245.0205	134
135	275.5548	244.1555	135
136	274.6828	242.4254	136
137	272.9388	242.4254	137
138	273.8107	243.2904	138
139	274.6828	244.1555	140
140	269.4507	247.6156	141
141	273.8107	246.7506	142
142	274.6828	243.2904	143
143	272.9388	246.7506	144
144	271.1947	245.0205	145
145	271.1947	245.0205	145
