# Supplementary material for: Anomalous diffusion and q-Weibull velocity distributions in epithelial cell migration
Source: PLoS One. 2017 Jul 10;12(7):e0180777. doi: 10.1371/journal.pone.0180777 (PMC5507264; doi:10.1371/journal.pone.0180777)
Supplement: S5 File — Individual trajectories of each cell over time for density of 1190 cel/cm2. (available in http://www.posfisicaaplicada.ufv.br/?pageid=2714). (ZIP) [file pone.0180777.s006.zip › d=01190cells/00023.dat]

	X	Y	Slice
1	1102.6551	1350.0998	1
2	1102.0011	1352.0461	2
3	1101.3471	1352.0461	3
4	1100.0391	1353.9924	4
5	1098.7311	1356.5875	5
6	1094.8070	1357.2363	6
7	1091.5370	1357.8851	7
8	1087.6129	1361.7777	8
9	1084.9969	1361.7777	9
10	1077.8028	1366.3192	10
11	1075.8408	1370.8606	11
12	1071.9168	1376.0508	12
13	1071.2628	1379.2946	13
14	1067.3387	1381.2410	14
15	1066.0307	1384.4848	15
16	1062.1067	1387.7287	16
17	1059.4907	1390.3238	17
18	1057.5286	1390.9726	18
19	1056.8746	1395.5140	19
20	1054.9126	1396.1628	20
21	1053.6046	1398.7579	21
22	1049.6806	1400.7042	22
23	1048.3726	1403.2993	23
24	1047.7185	1404.5969	24
25	1043.7945	1403.2993	25
26	1043.1405	1404.5969	26
27	1037.2544	1403.2993	27
28	1038.5625	1402.6505	28
29	1038.5625	1403.2993	29
30	1036.6004	1402.6505	30
31	1035.9464	1402.0018	31
32	1034.6384	1402.6505	32
33	1032.6764	1401.3530	33
34	1033.9844	1403.9481	34
35	1033.9844	1402.0018	35
36	1035.2924	1399.4067	36
37	1039.8705	1396.8116	37
38	1039.8705	1396.1628	38
39	1042.4865	1394.8652	39
40	1045.1025	1394.2165	40
41	1051.6426	1390.9726	41
42	1059.4907	1389.0263	42
43	1066.6847	1386.4312	43
44	1069.9548	1387.7287	44
45	1075.8408	1387.7287	45
46	1078.4569	1389.0263	46
47	1081.0729	1387.0799	47
48	1083.6889	1392.9189	48
49	1085.6509	1398.1091	49
50	1089.5750	1405.8944	50
51	1086.3049	1412.3821	51
52	1084.3429	1416.9236	52
53	1081.0729	1412.3821	53
54	1079.7649	1414.9772	54
55	1084.9969	1415.6260	55
56	1084.3429	1418.8699	56
57	1087.6129	1422.1138	57
58	1086.3049	1424.0601	58
59	1081.0729	1427.9527	59
60	1079.7649	1429.2503	60
61	1082.3809	1426.0064	61
62	1077.8028	1424.0601	62
63	1075.1868	1427.3040	63
64	1072.5708	1431.8454	64
65	1071.9168	1435.7380	65
66	1071.2628	1433.7917	66
67	1073.2248	1440.9282	67
68	1065.3767	1442.2258	68
69	1064.0687	1445.4697	69
70	1054.9126	1444.8209	70
71	1048.3726	1441.5770	71
72	1043.1405	1436.3868	72
73	1034.6384	1433.7917	73
74	1028.7524	1428.6015	74
75	1028.0983	1424.0601	75
76	1024.8283	1418.8699	76
77	1025.4823	1411.0846	77
78	1022.2123	1409.1383	78
79	1020.2503	1400.7042	79
80	1018.2882	1396.8116	80
81	1024.1743	1391.6214	81
82	1020.2503	1383.1873	82
83	1021.5583	1380.5922	83
84	1021.5583	1374.1045	84
85	1026.1363	1372.1581	85
86	1028.0983	1365.0216	86
87	1032.6764	1363.7241	87
88	1030.7144	1362.4265	88
89	1033.9844	1363.7241	89
90	1038.5625	1365.0216	90
91	1033.9844	1366.3192	91
92	1037.2544	1364.3728	92
93	1041.8325	1366.9679	93
94	1044.4485	1365.0216	94
95	1046.4105	1363.0753	95
96	1051.6426	1365.6704	96
97	1052.2966	1366.3192	97
98	1053.6046	1366.3192	98
99	1054.9126	1365.0216	99
100	1050.9886	1360.4802	100
101	1049.6806	1360.4802	101
102	1049.6806	1357.8851	102
103	1049.0266	1357.2363	103
104	1052.9506	1359.1826	104
105	1048.3726	1362.4265	105
106	1046.4105	1361.1290	106
107	1035.2924	1361.7777	107
108	1037.2544	1364.3728	108
109	1029.4064	1365.0216	109
110	1027.4443	1368.2655	110
111	1032.0224	1368.9143	111
112	1030.7144	1370.2118	112
113	1033.3304	1374.1045	113
114	1033.3304	1373.4557	114
115	1033.3304	1375.4020	115
116	1033.9844	1374.7532	116
117	1035.2924	1376.6996	117
118	1032.6764	1374.7532	118
119	1030.7144	1375.4020	119
120	1035.9464	1375.4020	120
121	1037.2544	1374.7532	121
122	1035.2924	1375.4020	122
123	1035.9464	1372.1581	123
124	1029.4064	1373.4557	124
125	1030.0604	1373.4557	125
126	1029.4064	1376.0508	126
127	1031.3684	1376.0508	127
128	1030.0604	1375.4020	128
129	1032.0224	1374.7532	129
130	1032.6764	1375.4020	130
131	1033.3304	1374.1045	131
132	1029.4064	1379.2946	132
133	1034.6384	1377.9971	133
134	1031.3684	1376.0508	134
135	1028.0983	1374.7532	136
136	1028.0983	1374.7532	136
137	1027.4443	1376.6996	138
138	1028.7524	1376.6996	139
139	1026.7903	1377.3483	140
140	1026.1363	1377.9971	141
141	1024.8283	1378.6459	142
142	1021.5583	1377.9971	143
143	1021.5583	1377.9971	143
144	1018.9423	1379.9434	144
145	1013.7102	1379.2946	145
