# Supplementary material for: Anomalous diffusion and q-Weibull velocity distributions in epithelial cell migration
Source: PLoS One. 2017 Jul 10;12(7):e0180777. doi: 10.1371/journal.pone.0180777 (PMC5507264; doi:10.1371/journal.pone.0180777)
Supplement: S5 File — Individual trajectories of each cell over time for density of 1190 cel/cm2. (available in http://www.posfisicaaplicada.ufv.br/?pageid=2714). (ZIP) [file pone.0180777.s006.zip › d=01190cells/00036.dat]

	X	Y	Slice
1	1385.1859	466.4689	1
2	1387.1480	468.4152	2
3	1391.0720	466.4689	3
4	1389.1100	468.4152	4
5	1387.1480	466.4689	5
6	1385.8399	469.0640	6
7	1384.5319	467.1177	7
8	1386.4940	467.7664	8
9	1385.1859	467.1177	9
10	1385.1859	468.4152	10
11	1385.1859	466.4689	11
12	1386.4940	465.8201	12
13	1386.4940	465.8201	12
14	1386.4940	465.8201	12
15	1386.4940	466.4689	15
16	1387.8020	467.1177	16
17	1387.8020	467.7664	17
18	1389.7640	468.4152	18
19	1390.4180	469.0640	19
20	1387.1480	468.4152	20
21	1388.4560	468.4152	21
22	1390.4180	470.3615	22
23	1389.7640	468.4152	23
24	1389.7640	468.4152	23
25	1389.7640	468.4152	23
26	1389.7640	468.4152	23
27	1389.7640	468.4152	23
28	1389.7640	468.4152	23
29	1391.0720	469.7128	29
30	1391.0720	471.6591	30
31	1388.4560	473.6054	31
32	1388.4560	474.9030	32
33	1388.4560	474.9030	32
34	1387.1480	474.2542	34
35	1387.8020	477.4981	35
36	1387.8020	477.4981	35
37	1387.8020	478.7956	37
38	1387.8020	478.7956	37
39	1389.1100	481.3907	39
40	1389.1100	481.3907	39
41	1389.7640	482.6882	41
42	1387.1480	481.3907	42
43	1385.1859	480.0932	43
44	1385.1859	480.0932	43
45	1386.4940	480.0932	45
46	1383.8779	479.4444	46
47	1381.2619	478.1468	47
48	1381.2619	478.1468	47
49	1380.6079	477.4981	49
50	1379.9539	476.8493	50
51	1377.3379	476.2005	51
52	1378.6459	476.8493	52
53	1379.2999	476.8493	53
54	1379.2999	476.8493	53
55	1381.2619	476.8493	55
56	1383.2239	474.9030	56
57	1385.8399	474.9030	57
58	1383.8779	474.9030	58
59	1383.8779	474.9030	58
60	1383.8779	476.2005	60
61	1383.8779	476.2005	60
62	1383.8779	476.2005	60
63	1383.8779	476.2005	60
64	1383.8779	477.4981	64
65	1383.8779	477.4981	64
66	1383.8779	478.1468	66
67	1382.5699	482.0395	67
68	1383.8779	481.3907	68
69	1383.8779	482.0395	69
70	1385.1859	480.7419	70
71	1385.1859	480.7419	70
72	1382.5699	478.1468	72
73	1382.5699	478.1468	72
74	1382.5699	478.1468	72
75	1383.8779	477.4981	75
76	1382.5699	474.9030	76
77	1382.5699	474.9030	76
78	1381.2619	476.2005	78
79	1381.2619	476.2005	78
80	1381.9159	475.5517	80
81	1383.8779	474.9030	81
82	1381.9159	474.9030	82
83	1378.6459	474.9030	83
84	1377.9919	476.8493	84
85	1377.9919	476.8493	84
86	1376.6839	477.4981	86
87	1377.9919	474.2542	87
88	1376.6839	475.5517	88
89	1376.6839	475.5517	88
90	1376.6839	475.5517	88
91	1376.6839	480.7419	91
92	1376.6839	479.4444	92
93	1375.3758	478.7956	93
94	1376.0298	476.8493	94
95	1377.9919	480.7419	95
96	1376.6839	480.7419	96
97	1376.6839	480.7419	96
98	1376.0298	480.0932	98
99	1375.3758	477.4981	99
100	1375.3758	476.2005	100
101	1376.0298	476.8493	101
102	1376.0298	478.1468	102
103	1374.0678	478.7956	103
104	1374.0678	478.1468	104
105	1374.0678	478.1468	104
106	1374.0678	478.1468	104
107	1372.1058	476.8493	107
108	1371.4518	476.2005	108
109	1372.1058	476.2005	109
110	1372.1058	476.2005	109
111	1372.1058	476.2005	109
112	1372.1058	476.2005	109
113	1371.4518	475.5517	113
114	1372.7598	473.6054	114
115	1372.7598	473.6054	114
116	1372.7598	473.6054	114
117	1372.7598	473.6054	114
118	1372.7598	473.6054	114
119	1372.7598	473.6054	114
120	1372.7598	473.6054	114
121	1372.1058	471.0103	121
122	1372.1058	471.6591	122
123	1372.1058	471.6591	122
124	1376.0298	473.6054	124
125	1380.6079	472.3079	125
126	1381.2619	473.6054	126
127	1381.2619	474.9030	127
128	1380.6079	479.4444	128
129	1376.0298	479.4444	129
130	1367.5278	483.3370	130
131	1362.9497	483.3370	131
132	1362.2957	480.0932	132
133	1360.9877	473.6054	133
134	1363.6037	469.0640	134
135	1364.2577	465.1713	135
136	1363.6037	462.5762	136
137	1366.2197	462.5762	137
138	1368.8358	459.3324	138
139	1371.4518	452.8446	139
140	1372.1058	447.0057	140
141	1379.9539	443.7618	141
142	1383.2239	439.8691	142
143	1384.5319	437.9228	143
144	1381.9159	434.6789	144
145	1383.8779	432.0838	145
