# Supplementary material for: Anomalous diffusion and q-Weibull velocity distributions in epithelial cell migration
Source: PLoS One. 2017 Jul 10;12(7):e0180777. doi: 10.1371/journal.pone.0180777 (PMC5507264; doi:10.1371/journal.pone.0180777)
Supplement: S5 File — Individual trajectories of each cell over time for density of 1190 cel/cm2. (available in http://www.posfisicaaplicada.ufv.br/?pageid=2714). (ZIP) [file pone.0180777.s006.zip › d=01190cells/00053.dat]

	X	Y	Slice
1	2007.8002	857.6799	1
2	2011.0702	858.3287	2
3	2011.7242	857.6799	3
4	2010.4162	856.3824	4
5	2008.4542	855.0848	5
6	2008.4542	855.0848	5
7	2008.4542	855.0848	5
8	2007.1462	852.4897	8
9	2011.7242	849.2459	9
10	2015.6483	847.9483	10
11	2014.9943	847.9483	11
12	2011.7242	847.2995	12
13	2009.1082	849.8946	13
14	2009.1082	849.8946	13
15	2011.0702	847.2995	15
16	2011.0702	847.2995	15
17	2011.0702	847.2995	15
18	2011.0702	847.2995	15
19	2011.0702	847.2995	15
20	2009.7622	847.2995	20
21	2009.1082	847.2995	21
22	2009.1082	847.2995	21
23	2009.1082	847.2995	21
24	2009.1082	847.2995	21
25	2009.1082	847.2995	21
26	2009.1082	847.2995	21
27	2010.4162	850.5434	27
28	2010.4162	850.5434	27
29	2010.4162	850.5434	27
30	2009.7622	850.5434	27
31	2009.7622	850.5434	27
32	2009.7622	850.5434	27
33	2009.1082	850.5434	27
34	2009.1082	850.5434	27
35	2009.1082	850.5434	27
36	2009.1082	850.5434	27
37	2009.1082	850.5434	27
38	2007.8002	850.5434	38
39	2007.8002	851.1922	39
40	2007.8002	851.1922	39
41	2007.8002	851.1922	39
42	2007.8002	851.1922	39
43	2007.8002	851.1922	39
44	2008.4542	851.1922	39
45	2008.4542	851.1922	39
46	2007.1462	851.1922	46
47	2006.4922	848.5971	47
48	2006.4922	848.5971	47
49	2009.1082	846.6508	49
50	2009.1082	846.6508	49
51	2010.4162	846.0020	51
52	2011.0702	847.9483	52
53	2011.7242	847.2995	53
54	2011.7242	846.6508	54
55	2011.7242	846.6508	54
56	2011.7242	846.6508	54
57	2011.7242	849.8946	57
58	2013.0323	848.5971	58
59	2014.9943	852.4897	59
60	2014.9943	852.4897	59
61	2014.9943	852.4897	59
62	2014.9943	852.4897	59
63	2014.9943	852.4897	59
64	2014.9943	853.7873	64
65	2014.3403	854.4361	65
66	2010.4162	853.7873	66
67	2011.7242	851.8410	67
68	2011.0702	851.8410	68
69	2011.0702	851.8410	68
70	2007.8002	851.1922	70
71	2008.4542	852.4897	71
72	2009.1082	852.4897	72
73	2001.9141	851.1922	73
74	1997.3361	850.5434	74
75	1997.3361	850.5434	74
76	1995.3741	850.5434	76
77	1994.0661	850.5434	77
78	2000.6061	843.4069	78
79	1998.6441	845.3532	79
80	1995.3741	845.3532	80
81	2001.2601	843.4069	81
82	2006.4922	840.8118	82
83	2009.7622	842.7581	83
84	2007.8002	844.0557	84
85	2007.1462	843.4069	85
86	2007.1462	843.4069	85
87	2007.1462	843.4069	85
88	2007.1462	843.4069	85
89	2007.1462	843.4069	85
90	2002.5682	843.4069	90
91	1999.2981	848.5971	91
92	1999.2981	848.5971	91
93	1999.2981	848.5971	91
94	2002.5682	849.8946	94
95	2002.5682	849.8946	94
96	2002.5682	849.8946	94
97	2003.8762	850.5434	94
98	2004.5302	850.5434	94
99	2004.5302	850.5434	94
100	2005.8382	850.5434	100
101	2005.8382	850.5434	100
102	2005.8382	850.5434	100
103	2005.8382	850.5434	100
104	2007.1462	849.8946	100
105	2003.8762	850.5434	105
106	2003.8762	850.5434	105
107	2003.8762	850.5434	105
108	2003.8762	850.5434	105
109	2003.8762	850.5434	105
110	2003.8762	850.5434	105
111	2003.8762	850.5434	105
112	2003.8762	850.5434	105
113	2003.8762	850.5434	105
114	2003.8762	850.5434	105
115	2004.5302	851.8410	105
116	2004.5302	851.8410	105
117	2001.2601	850.5434	117
118	2001.2601	850.5434	117
119	1999.9521	849.8946	118
120	1999.2981	849.8946	118
121	1999.2981	849.8946	118
122	1999.2981	849.8946	118
123	1999.2981	849.8946	118
124	1999.2981	849.8946	118
125	1999.2981	849.8946	118
126	1999.2981	849.8946	118
127	2001.9141	847.2995	127
128	2003.2222	847.2995	127
129	2003.8762	847.2995	129
130	2003.8762	847.2995	129
131	2004.5302	847.2995	129
132	2001.9141	846.6508	132
133	1999.9521	846.6508	133
134	1999.9521	846.6508	133
135	1999.9521	846.6508	133
136	1999.9521	846.6508	133
137	1999.9521	846.6508	133
138	1999.9521	847.2995	133
139	1999.9521	847.2995	133
140	1999.2981	851.8410	140
141	1997.9901	853.7873	141
142	1994.7201	855.7336	142
143	1994.7201	855.7336	142
144	1993.4121	858.3287	144
145	2002.5682	858.9775	145
