# Supplementary material for: Anomalous diffusion and q-Weibull velocity distributions in epithelial cell migration
Source: PLoS One. 2017 Jul 10;12(7):e0180777. doi: 10.1371/journal.pone.0180777 (PMC5507264; doi:10.1371/journal.pone.0180777)
Supplement: S5 File — Individual trajectories of each cell over time for density of 1190 cel/cm2. (available in http://www.posfisicaaplicada.ufv.br/?pageid=2714). (ZIP) [file pone.0180777.s006.zip › d=01190cells/00046.dat]

	X	Y	Slice
1	1657.2527	629.7438	1
2	1654.6367	629.7438	2
3	1657.2527	627.1487	3
4	1656.3807	627.1487	4
5	1658.9967	626.2837	5
6	1652.8926	625.4186	6
7	1654.6367	627.1487	7
8	1653.7647	626.2837	8
9	1655.5086	626.2837	9
10	1652.8926	625.4186	10
11	1656.3807	625.4186	11
12	1656.3807	624.5536	12
13	1654.6367	626.2837	13
14	1655.5086	627.1487	14
15	1656.3807	625.4186	15
16	1652.8926	624.5536	16
17	1653.7647	620.2284	17
18	1658.9967	621.9585	18
19	1656.3807	623.6886	19
20	1655.5086	626.2837	20
21	1657.2527	631.4739	21
22	1654.6367	637.5291	22
23	1652.8926	640.9892	23
24	1654.6367	641.8543	24
25	1652.0206	649.6396	25
26	1652.0206	647.9095	26
27	1650.2766	649.6396	27
28	1646.7886	655.6948	28
29	1647.6605	657.4249	29
30	1650.2766	656.5598	30
31	1651.1487	658.2899	31
32	1655.5086	657.4249	32
33	1656.3807	660.8850	33
34	1660.7407	650.5046	34
35	1658.9967	647.9095	35
36	1659.8687	649.6396	36
37	1659.8687	650.5046	37
38	1660.7407	644.4494	38
39	1664.2288	640.9892	39
40	1666.8448	635.7990	40
41	1669.4609	629.7438	41
42	1672.9488	628.8788	42
43	1665.9727	628.8788	43
44	1672.0769	629.7438	44
45	1669.4609	628.8788	45
46	1671.2048	627.1487	46
47	1675.5649	628.0137	47
48	1676.4368	627.1487	48
49	1675.5649	624.5536	49
50	1678.1809	624.5536	50
51	1674.6929	624.5536	51
52	1670.3328	616.7683	52
53	1666.8448	612.4432	53
54	1666.8448	608.1180	54
55	1668.5887	602.0628	55
56	1666.8448	596.8726	56
57	1672.9488	593.4124	57
58	1674.6929	591.6824	58
59	1680.7969	584.7621	59
60	1679.0528	579.5719	60
61	1680.7969	575.2467	61
62	1681.6689	575.2467	62
63	1680.7969	570.9216	63
64	1684.2849	571.7866	64
65	1680.7969	568.3265	65
66	1679.9250	567.4614	66
67	1679.0528	563.1363	67
68	1678.1809	561.4063	68
69	1676.4368	561.4063	69
70	1675.5649	562.2712	70
71	1679.9250	561.4063	71
72	1680.7969	565.7314	72
73	1679.9250	560.5412	73
74	1679.0528	564.0014	74
75	1679.9250	563.1363	75
76	1683.4129	561.4063	76
77	1681.6689	561.4063	77
78	1679.9250	560.5412	78
79	1681.6689	561.4063	79
80	1676.4368	561.4063	80
81	1677.3089	563.1363	81
82	1670.3328	566.5964	82
83	1668.5887	565.7314	83
84	1667.7168	570.0565	84
85	1664.2288	571.7866	85
86	1665.1008	567.4614	86
87	1664.2288	566.5964	87
88	1665.9727	562.2712	88
89	1665.1008	564.0014	89
90	1672.0769	563.1363	90
91	1672.9488	561.4063	91
92	1676.4368	564.0014	92
93	1677.3089	567.4614	93
94	1679.9250	569.1915	94
95	1673.8208	568.3265	95
96	1678.1809	569.1915	96
97	1685.1570	567.4614	97
98	1686.9009	569.1915	98
99	1685.1570	570.9216	99
100	1696.4931	577.8418	100
101	1697.3650	573.5167	101
102	1699.9811	572.6516	102
103	1703.4692	576.1118	103
104	1701.7251	570.0565	104
105	1696.4931	565.7314	105
106	1699.9811	562.2712	106
107	1700.8532	563.1363	107
108	1701.7251	563.1363	108
109	1698.2371	565.7314	109
110	1690.3891	567.4614	110
111	1693.0051	573.5167	111
112	1686.0290	579.5719	112
113	1683.4129	580.4369	113
114	1683.4129	588.2222	114
115	1683.4129	589.0873	115
116	1690.3891	593.4124	116
117	1692.1330	599.4677	117
118	1693.0051	600.3327	118
119	1696.4931	606.3879	119
120	1694.7490	612.4432	120
121	1692.1330	617.6334	121
122	1691.2610	618.4984	122
123	1692.1330	615.9033	123
124	1688.6450	628.0137	124
125	1688.6450	628.0137	124
126	1686.9009	636.6641	126
127	1683.4129	638.3941	127
128	1683.4129	642.7193	128
129	1681.6689	647.9095	129
130	1676.4368	650.5046	130
131	1670.3328	651.3696	131
132	1666.8448	650.5046	132
133	1664.2288	651.3696	133
134	1659.8687	651.3696	134
135	1654.6367	656.5598	135
136	1646.7886	655.6948	136
137	1648.5326	660.0200	137
138	1650.2766	655.6948	138
139	1646.7886	654.8298	139
140	1647.6605	656.5598	140
141	1650.2766	654.8298	141
142	1651.1487	656.5598	142
143	1653.7647	657.4249	143
144	1652.0206	651.3696	144
145	1654.6367	653.9647	145
