# Supplementary material for: Anomalous diffusion and q-Weibull velocity distributions in epithelial cell migration
Source: PLoS One. 2017 Jul 10;12(7):e0180777. doi: 10.1371/journal.pone.0180777 (PMC5507264; doi:10.1371/journal.pone.0180777)
Supplement: S5 File — Individual trajectories of each cell over time for density of 1190 cel/cm2. (available in http://www.posfisicaaplicada.ufv.br/?pageid=2714). (ZIP) [file pone.0180777.s006.zip › d=01190cells/00065.dat]

n	x	y	slice
1	2394.5360	1155.0349	1
2	2396.2801	1156.7650	2
3	2398.8961	1156.7650	3
4	2393.6641	1154.1699	4
5	2394.5360	1156.7650	5
6	2397.1521	1157.6300	6
7	2392.7921	1158.4951	7
8	2393.6641	1158.4951	8
9	2395.4082	1163.6853	9
10	2395.4082	1161.9552	10
11	2395.4082	1156.7650	11
12	2394.5360	1159.3601	12
13	2395.4082	1162.8202	13
14	2391.9200	1161.9552	14
15	2392.7921	1161.0902	15
16	2392.7921	1164.5503	16
17	2392.7921	1163.6853	17
18	2393.6641	1168.0104	18
19	2396.2801	1167.1454	19
20	2392.7921	1164.5503	20
21	2395.4082	1164.5503	21
22	2399.7681	1169.7405	22
23	2397.1521	1167.1454	23
24	2396.2801	1163.6853	24
25	2395.4082	1166.2804	25
26	2391.0481	1167.1454	26
27	2391.0481	1164.5503	27
28	2390.1761	1163.6853	28
29	2387.5601	1161.9552	29
30	2388.4320	1158.4951	30
31	2389.3040	1157.6300	31
32	2390.1761	1156.7650	32
33	2393.6641	1154.1699	33
34	2396.2801	1157.6300	34
35	2391.9200	1158.4951	35
36	2390.1761	1155.9000	36
37	2390.1761	1155.0349	37
38	2385.8160	1155.0349	38
39	2387.5601	1154.1699	39
40	2384.9441	1156.7650	40
41	2383.2000	1153.3049	41
42	2381.4559	1152.4398	42
43	2381.4559	1155.0349	43
44	2381.4559	1150.7098	44
45	2382.3280	1148.9797	45
46	2382.3280	1145.5196	46
47	2381.4559	1145.5196	47
48	2391.9200	1138.5993	48
49	2391.9200	1138.5993	48
50	2392.7921	1133.4091	50
51	2391.9200	1129.0839	51
52	2396.2801	1129.0839	52
53	2395.4082	1127.3539	53
54	2405.8723	1125.6238	54
55	2401.5122	1121.2986	55
56	2405.0001	1116.9735	56
57	2405.0001	1116.9735	56
58	2402.3841	1107.4581	58
59	2398.8961	1114.3784	59
60	2399.7681	1111.7833	60
61	2399.7681	1111.7833	60
62	2403.2562	1106.5931	62
63	2404.1282	1110.9182	63
64	2406.7442	1117.8385	64
65	2410.2322	1116.9735	65
66	2414.5923	1117.8385	66
67	2413.7203	1123.0287	67
68	2418.0803	1123.8937	68
69	2416.3364	1119.5686	69
70	2413.7203	1123.0287	70
71	2411.1043	1129.0839	71
72	2408.4883	1128.2189	72
73	2405.8723	1121.2986	73
74	2405.0001	1122.1637	74
75	2402.3841	1116.1084	75
76	2404.1282	1120.4336	76
77	2405.8723	1112.6483	77
78	2401.5122	1117.8385	78
79	2404.1282	1114.3784	79
80	2402.3841	1110.9182	80
81	2400.6402	1112.6483	81
82	2398.0242	1116.1084	82
83	2410.2322	1121.2986	83
84	2409.3602	1117.8385	84
85	2407.6162	1116.9735	85
86	2405.8723	1114.3784	86
87	2410.2322	1119.5686	87
88	2406.7442	1117.8385	88
89	2405.8723	1120.4336	89
90	2404.1282	1120.4336	90
91	2405.0001	1122.1637	91
92	2398.8961	1123.0287	92
93	2399.7681	1122.1637	93
94	2397.1521	1133.4091	94
95	2399.7681	1133.4091	95
96	2394.5360	1136.8692	96
97	2398.8961	1137.7343	97
98	2405.0001	1141.1944	98
99	2397.1521	1143.7895	99
100	2396.2801	1140.3294	100
101	2409.3602	1145.5196	101
102	2418.9524	1149.8447	102
103	2416.3364	1152.4398	103
104	2421.5684	1155.9000	104
105	2418.0803	1156.7650	105
106	2419.8244	1155.0349	106
107	2419.8244	1155.0349	106
108	2425.9284	1161.9552	108
109	2429.4165	1167.1454	109
110	2432.0325	1166.2804	110
111	2434.6486	1174.0657	111
112	2439.0085	1177.5258	112
113	2439.8806	1176.6608	113
114	2432.0325	1172.3356	114
115	2435.5205	1174.0657	115
116	2438.1365	1174.0657	116
117	2439.0085	1172.3356	117
118	2434.6486	1172.3356	118
119	2435.5205	1171.4706	119
120	2435.5205	1172.3356	120
121	2437.2646	1168.8755	121
122	2434.6486	1164.5503	122
123	2444.2405	1168.8755	123
124	2440.7526	1168.0104	124
125	2436.3925	1163.6853	125
126	2447.7287	1166.2804	126
127	2450.3447	1175.7957	127
128	2446.8566	1164.5503	128
129	2446.8566	1167.1454	129
130	2447.7287	1166.2804	130
131	2439.8806	1162.8202	131
132	2439.0085	1161.9552	132
133	2440.7526	1161.9552	133
134	2444.2405	1170.6055	134
135	2442.4966	1170.6055	135
136	2446.8566	1176.6608	136
137	2441.6245	1173.2006	137
138	2438.1365	1174.0657	138
139	2436.3925	1174.0657	139
140	2439.0085	1174.0657	140
141	2437.2646	1173.2006	141
142	2437.2646	1174.9307	142
143	2440.7526	1177.5258	143
144	2447.7287	1180.9859	144
145	2440.7526	1180.9859	145
