# Supplementary material for: Anomalous diffusion and q-Weibull velocity distributions in epithelial cell migration
Source: PLoS One. 2017 Jul 10;12(7):e0180777. doi: 10.1371/journal.pone.0180777 (PMC5507264; doi:10.1371/journal.pone.0180777)
Supplement: S5 File — Individual trajectories of each cell over time for density of 1190 cel/cm2. (available in http://www.posfisicaaplicada.ufv.br/?pageid=2714). (ZIP) [file pone.0180777.s006.zip › d=01190cells/00070.dat]

	X	Y	Slice
1	2317.7993	541.5104	1
2	2316.9274	540.6455	2
3	2315.1833	539.7804	3
4	2315.1833	540.6455	4
5	2315.1833	538.0504	5
6	2317.7993	536.3203	6
7	2321.2873	536.3203	7
8	2319.5434	540.6455	8
9	2321.2873	544.1055	9
10	2321.2873	547.5657	10
11	2320.4154	547.5657	11
12	2322.1594	548.4308	12
13	2323.0314	546.7006	13
14	2321.2873	544.9706	14
15	2320.4154	543.2406	15
16	2323.0314	539.7804	16
17	2320.4154	536.3203	17
18	2327.3915	535.4553	18
19	2322.1594	538.9153	19
20	2324.7754	536.3203	20
21	2329.1354	537.1853	21
22	2330.8795	538.9153	22
23	2334.3674	537.1853	23
24	2336.9835	540.6455	24
25	2334.3674	541.5104	25
26	2343.9596	550.1608	26
27	2343.0876	552.7559	27
28	2342.2155	553.6210	28
29	2342.2155	558.8112	29
30	2338.7275	557.9461	30
31	2343.0876	560.5412	31
32	2343.0876	563.1363	32
33	2350.0636	561.4063	33
34	2353.5517	567.4614	34
35	2354.4237	562.2712	35
36	2357.9117	564.8663	36
37	2357.0397	558.8112	37
38	2357.0397	557.9461	38
39	2353.5517	551.8908	39
40	2351.8077	551.0259	40
41	2348.3197	549.2957	41
42	2340.4716	550.1608	42
43	2339.5995	552.7559	43
44	2340.4716	559.6761	44
45	2334.3674	562.2712	45
46	2339.5995	562.2712	46
47	2339.5995	564.8663	47
48	2341.3436	564.8663	48
49	2342.2155	564.8663	49
50	2351.8077	564.0014	50
51	2357.0397	569.1915	51
52	2358.7838	565.7314	52
53	2356.1678	562.2712	53
54	2362.2718	560.5412	54
55	2350.9357	557.9461	55
56	2350.9357	557.9461	55
57	2345.7037	553.6210	57
58	2343.9596	553.6210	58
59	2343.9596	553.6210	58
60	2339.5995	551.0259	60
61	2340.4716	547.5657	61
62	2337.8556	547.5657	62
63	2343.9596	554.4859	63
64	2346.5756	551.0259	64
65	2347.4476	551.0259	65
66	2353.5517	554.4859	66
67	2354.4237	557.0810	67
68	2354.4237	557.9461	68
69	2354.4237	560.5412	69
70	2356.1678	561.4063	70
71	2364.8878	564.8663	71
72	2363.1437	561.4063	72
73	2365.7598	564.8663	73
74	2370.1199	570.0565	74
75	2369.2479	576.9768	75
76	2368.3758	573.5167	76
77	2365.7598	575.2467	77
78	2364.0158	577.8418	78
79	2360.5277	580.4369	79
80	2364.8878	586.4922	80
81	2357.0397	583.8971	81
82	2356.1678	582.1670	82
83	2354.4237	585.6271	83
84	2350.0636	589.9523	84
85	2347.4476	584.7621	85
86	2348.3197	589.0873	86
87	2344.8315	591.6824	87
88	2339.5995	591.6824	88
89	2340.4716	593.4124	89
90	2342.2155	601.1977	90
91	2335.2396	598.6026	91
92	2332.6235	599.4677	92
93	2330.8795	602.0628	93
94	2326.5194	602.9278	94
95	2322.1594	602.9278	95
96	2319.5434	600.3327	96
97	2319.5434	596.8726	97
98	2318.6713	601.1977	98
99	2317.7993	601.1977	99
100	2316.0553	603.7928	100
101	2318.6713	603.7928	101
102	2328.2634	608.1180	102
103	2321.2873	601.1977	103
104	2328.2634	604.6579	104
105	2329.1354	603.7928	105
106	2329.1354	607.2530	106
107	2327.3915	608.1180	107
108	2327.3915	608.1180	107
109	2323.0314	611.5781	109
110	2322.1594	608.1180	110
111	2319.5434	602.9278	111
112	2321.2873	599.4677	112
113	2318.6713	605.5229	113
114	2319.5434	607.2530	114
115	2323.0314	611.5781	115
116	2318.6713	611.5781	116
117	2316.9274	609.8481	117
118	2321.2873	614.1732	118
119	2316.0553	614.1732	119
120	2318.6713	612.4432	120
121	2321.2873	612.4432	121
122	2317.7993	608.9830	122
123	2321.2873	608.9830	123
124	2326.5194	615.0383	124
125	2328.2634	613.3082	125
126	2323.0314	611.5781	126
127	2321.2873	606.3879	127
128	2330.0075	616.7683	128
129	2336.9835	615.9033	129
130	2330.0075	612.4432	130
131	2336.9835	613.3082	131
132	2336.9835	613.3082	131
133	2337.8556	615.0383	133
134	2343.9596	615.9033	134
135	2343.9596	615.9033	134
136	2336.1115	614.1732	136
137	2342.2155	613.3082	137
138	2344.8315	613.3082	138
139	2345.7037	616.7683	139
140	2349.1916	615.0383	140
141	2345.7037	615.9033	141
142	2347.4476	612.4432	142
143	2343.9596	616.7683	143
144	2347.4476	616.7683	144
145	2345.7037	614.1732	145
