# Supplementary material for: Anomalous diffusion and q-Weibull velocity distributions in epithelial cell migration
Source: PLoS One. 2017 Jul 10;12(7):e0180777. doi: 10.1371/journal.pone.0180777 (PMC5507264; doi:10.1371/journal.pone.0180777)
Supplement: S5 File — Individual trajectories of each cell over time for density of 1190 cel/cm2. (available in http://www.posfisicaaplicada.ufv.br/?pageid=2714). (ZIP) [file pone.0180777.s006.zip › d=01190cells/00072.dat]

	X	Y	Slice
1	2358.7838	441.1667	1
2	2358.7838	441.1667	1
3	2358.7838	441.1667	1
4	2357.9117	441.1667	4
5	2353.5517	437.7065	5
6	2352.6796	438.5716	6
7	2356.1678	441.1667	7
8	2351.8077	438.5716	8
9	2359.6557	442.8967	9
10	2358.7838	442.0317	10
11	2357.9117	442.0317	11
12	2353.5517	442.8967	12
13	2353.5517	442.8967	12
14	2354.4237	443.7618	14
15	2357.0397	444.6268	15
16	2353.5517	442.8967	16
17	2358.7838	444.6268	17
18	2357.0397	448.0869	18
19	2357.9117	447.2219	19
20	2354.4237	448.0869	20
21	2350.0636	448.0869	21
22	2350.0636	447.2219	22
23	2359.6557	450.6820	23
24	2360.5277	456.7373	24
25	2359.6557	455.8722	25
26	2357.0397	455.8722	26
27	2359.6557	455.8722	26
28	2350.9357	461.9275	28
29	2350.9357	466.2526	29
30	2352.6796	466.2526	30
31	2353.5517	470.5778	31
32	2354.4237	463.6575	32
33	2351.8077	463.6575	33
34	2356.1678	465.3876	34
35	2360.5277	468.8477	35
36	2355.2956	464.5226	36
37	2352.6796	461.9275	37
38	2352.6796	461.9275	37
39	2352.6796	461.9275	37
40	2351.8077	458.4673	40
41	2351.8077	451.5471	41
42	2357.0397	455.0072	42
43	2354.4237	451.5471	43
44	2359.6557	452.4121	44
45	2353.5517	455.0072	45
46	2353.5517	455.0072	45
47	2355.2956	455.8722	47
48	2353.5517	458.4673	48
49	2354.4237	448.9520	49
50	2353.5517	450.6820	50
51	2361.3998	457.6023	51
52	2353.5517	450.6820	52
53	2352.6796	455.0072	53
54	2350.0636	461.9275	54
55	2352.6796	461.0624	55
56	2353.5517	456.7373	56
57	2352.6796	456.7373	57
58	2353.5517	460.1974	58
59	2350.9357	454.1422	59
60	2350.0636	451.5471	60
61	2350.0636	448.9520	61
62	2352.6796	448.9520	62
63	2355.2956	447.2219	63
64	2357.0397	444.6268	64
65	2357.0397	443.7618	65
66	2357.0397	443.7618	65
67	2362.2718	442.0317	67
68	2362.2718	442.0317	67
69	2360.5277	449.8170	69
70	2357.9117	450.6820	70
71	2352.6796	448.9520	71
72	2351.8077	460.1974	72
73	2351.8077	461.9275	73
74	2357.0397	465.3876	74
75	2354.4237	472.3079	75
76	2361.3998	474.0379	76
77	2358.7838	474.9030	77
78	2369.2479	473.1729	78
79	2362.2718	474.0379	79
80	2366.6319	473.1729	80
81	2366.6319	473.1729	80
82	2363.1437	470.5778	82
83	2360.5277	465.3876	83
84	2358.7838	466.2526	84
85	2359.6557	463.6575	85
86	2357.0397	459.3324	86
87	2359.6557	456.7373	87
88	2359.6557	456.7373	87
89	2356.1678	454.1422	89
90	2355.2956	458.4673	90
91	2355.2956	458.4673	90
92	2348.3197	456.7373	92
93	2348.3197	456.7373	92
94	2345.7037	455.0072	93
95	2342.2155	452.4121	95
96	2346.5756	454.1422	96
97	2347.4476	458.4673	97
98	2352.6796	460.1974	98
99	2350.9357	463.6575	99
100	2350.9357	463.6575	99
101	2353.5517	466.2526	101
102	2364.8878	469.7128	102
103	2356.1678	475.7680	103
104	2357.0397	478.3631	104
105	2357.9117	480.0932	105
106	2357.0397	487.0134	106
107	2359.6557	489.6085	107
108	2360.5277	487.8784	108
109	2361.3998	487.0134	109
110	2359.6557	487.0134	110
111	2360.5277	482.6882	111
112	2360.5277	485.2833	112
113	2359.6557	484.4183	113
114	2357.0397	487.0134	114
115	2361.3998	485.2833	115
116	2364.0158	487.0134	116
117	2364.0158	489.6085	117
118	2363.1437	487.8784	118
119	2358.7838	489.6085	119
120	2361.3998	488.7435	120
121	2366.6319	492.2036	121
122	2362.2718	490.4735	122
123	2364.0158	487.8784	123
124	2364.8878	490.4735	124
125	2362.2718	489.6085	125
126	2361.3998	487.0134	126
127	2360.5277	488.7435	127
128	2358.7838	486.1484	128
129	2360.5277	480.9582	129
130	2357.9117	480.0932	130
131	2363.1437	480.0932	131
132	2358.7838	480.0932	132
133	2356.1678	479.2281	133
134	2355.2956	478.3631	134
135	2363.1437	482.6882	135
136	2360.5277	483.5533	136
137	2358.7838	483.5533	137
138	2363.1437	488.7435	138
139	2361.3998	488.7435	139
140	2355.2956	487.0134	140
141	2358.7838	493.0686	141
142	2356.1678	492.2036	142
143	2352.6796	491.3386	143
144	2348.3197	489.6085	144
145	2348.3197	490.4735	145
