# Supplementary material for: Anomalous diffusion and q-Weibull velocity distributions in epithelial cell migration
Source: PLoS One. 2017 Jul 10;12(7):e0180777. doi: 10.1371/journal.pone.0180777 (PMC5507264; doi:10.1371/journal.pone.0180777)
Supplement: S5 File — Individual trajectories of each cell over time for density of 1190 cel/cm2. (available in http://www.posfisicaaplicada.ufv.br/?pageid=2714). (ZIP) [file pone.0180777.s006.zip › d=01190cells/00067.dat]

	X	Y	Slice
1	2434.6486	712.1381	1
2	2432.9045	718.1934	2
3	2429.4165	717.3283	3
4	2426.8005	719.9234	4
5	2421.5684	720.7885	5
6	2421.5684	720.7885	5
7	2412.8482	723.3836	7
8	2417.2083	723.3836	8
9	2413.7203	725.1136	9
10	2411.9763	725.1136	10
11	2407.6162	725.1136	11
12	2410.2322	725.1136	12
13	2411.1043	728.5738	13
14	2409.3602	729.4389	14
15	2405.0001	729.4389	15
16	2405.8723	729.4389	16
17	2403.2562	732.0340	17
18	2405.0001	732.0340	18
19	2401.5122	729.4389	19
20	2401.5122	733.7640	20
21	2401.5122	732.0340	21
22	2405.0001	733.7640	22
23	2401.5122	732.8989	23
24	2398.8961	732.8989	24
25	2403.2562	732.0340	25
26	2407.6162	734.6291	26
27	2405.8723	734.6291	27
28	2402.3841	734.6291	28
29	2395.4082	733.7640	29
30	2403.2562	731.1689	30
31	2397.1521	738.9542	31
32	2396.2801	738.9542	31
33	2395.4082	741.5493	33
34	2393.6641	735.4940	34
35	2392.7921	738.0891	35
36	2386.6880	747.6045	36
37	2384.9441	747.6045	37
38	2384.9441	745.8744	38
39	2384.0719	747.6045	39
40	2371.8639	747.6045	40
41	2367.5038	748.4695	41
42	2359.6557	751.9297	42
43	2368.3758	758.8499	43
44	2364.0158	759.7150	44
45	2370.1199	761.4450	45
46	2359.6557	759.7150	46
47	2364.0158	762.3101	47
48	2366.6319	763.1751	48
49	2365.7598	759.7150	49
50	2361.3998	761.4450	50
51	2365.7598	770.0954	51
52	2357.9117	768.3653	52
53	2360.5277	770.0954	53
54	2356.1678	770.0954	54
55	2361.3998	769.2303	55
56	2360.5277	776.1506	56
57	2360.5277	777.0156	57
58	2362.2718	783.0709	58
59	2356.1678	780.4758	59
60	2350.0636	777.8807	60
61	2346.5756	777.0156	61
62	2350.0636	773.5555	62
63	2350.0636	770.9604	63
64	2345.7037	773.5555	64
65	2357.9117	773.5555	65
66	2358.7838	772.6905	66
67	2376.2239	777.8807	67
68	2381.4559	779.6107	68
69	2378.8399	782.2058	69
70	2384.9441	782.2058	70
71	2381.4559	783.9359	71
72	2383.2000	781.3408	72
73	2384.0719	789.9911	73
74	2383.2000	790.8562	74
75	2391.0481	794.3163	75
76	2391.0481	797.7764	76
77	2393.6641	807.2918	77
78	2405.0001	812.4820	78
79	2405.0001	815.0771	79
80	2411.9763	813.3470	80
81	2429.4165	822.8624	81
82	2433.7764	829.7826	82
83	2431.1604	832.3777	83
84	2432.0325	833.2428	84
85	2429.4165	837.5679	85
86	2436.3925	837.5679	86
87	2439.0085	842.7581	87
88	2440.7526	838.4330	88
89	2442.4966	839.2980	89
90	2441.6245	837.5679	90
91	2432.9045	842.7581	91
92	2432.0325	837.5679	92
93	2435.5205	834.9728	93
94	2439.8806	838.4330	94
95	2432.0325	835.8379	95
96	2429.4165	839.2980	96
97	2430.2885	836.7029	97
98	2427.6724	843.6232	98
99	2433.7764	849.6783	99
100	2427.6724	850.5434	100
101	2418.0803	852.2734	101
102	2415.4643	854.8685	102
103	2412.8482	860.0587	103
104	2412.8482	866.1140	104
105	2413.7203	866.9791	105
106	2408.4883	866.1140	106
107	2410.2322	867.8440	107
108	2414.5923	866.1140	108
109	2411.9763	860.0587	109
110	2411.1043	860.9238	110
111	2413.7203	865.2489	111
112	2410.2322	867.8440	112
113	2410.2322	863.5189	113
114	2411.9763	861.7889	114
115	2403.2562	861.7889	115
116	2418.0803	870.4391	116
117	2419.8244	864.3840	117
118	2407.6162	860.0587	118
119	2402.3841	860.9238	119
120	2408.4883	871.3042	120
121	2418.9524	869.5742	121
122	2411.9763	872.1693	122
123	2405.0001	871.3042	123
124	2397.1521	866.1140	124
125	2394.5360	867.8440	125
126	2395.4082	875.6293	126
127	2389.3040	866.9791	127
128	2384.0719	875.6293	128
129	2384.9441	869.5742	129
130	2381.4559	872.1693	130
131	2397.1521	874.7643	131
132	2386.6880	878.2244	132
133	2384.9441	878.2244	133
134	2378.8399	881.6846	134
135	2381.4559	877.3594	135
136	2377.0960	883.4146	136
137	2369.2479	892.0650	137
138	2366.6319	892.9300	138
139	2354.4237	892.0650	139
140	2345.7037	893.7951	140
141	2331.7514	896.3902	141
142	2326.5194	901.5804	142
143	2306.4633	910.2307	143
144	2300.3591	916.2859	144
145	2299.4871	920.6111	145
