# Supplementary material for: Anomalous diffusion and q-Weibull velocity distributions in epithelial cell migration
Source: PLoS One. 2017 Jul 10;12(7):e0180777. doi: 10.1371/journal.pone.0180777 (PMC5507264; doi:10.1371/journal.pone.0180777)
Supplement: S5 File — Individual trajectories of each cell over time for density of 1190 cel/cm2. (available in http://www.posfisicaaplicada.ufv.br/?pageid=2714). (ZIP) [file pone.0180777.s006.zip › d=01190cells/00058.dat]

	X	Y	Slice
1	1926.7034	515.1270	1
2	1928.6654	515.1270	2
3	1928.6654	515.1270	2
4	1928.6654	515.1270	2
5	1922.7794	515.1270	5
6	1922.7794	515.1270	5
7	1922.7794	515.1270	5
8	1922.7794	515.1270	5
9	1922.7794	515.1270	5
10	1922.7794	515.1270	5
11	1922.7794	515.1270	5
12	1927.3574	517.0733	12
13	1927.3574	520.3172	13
14	1928.0114	520.9659	14
15	1928.0114	520.9659	14
16	1928.0114	520.9659	14
17	1928.0114	513.8294	17
18	1928.0114	517.0733	18
19	1927.3574	517.0733	19
20	1928.6654	515.7758	20
21	1928.6654	515.7758	20
22	1928.6654	515.7758	20
23	1929.3194	515.1270	20
24	1929.3194	515.1270	20
25	1929.9734	515.1270	20
26	1929.9734	515.1270	20
27	1943.0536	507.9905	27
28	1946.9776	509.9368	28
29	1950.2476	507.3417	29
30	1953.5177	507.3417	30
31	1957.4417	504.0978	31
32	1959.4037	501.5027	32
33	1966.5978	500.8539	33
34	1971.1758	501.5027	34
35	1976.4079	500.2052	35
36	1973.1379	496.9613	36
37	1975.7539	496.3125	37
38	1976.4079	496.3125	38
39	1976.4079	496.3125	38
40	1970.5218	498.9076	40
41	1967.9058	502.8003	41
42	1961.3657	508.6392	42
43	1952.8637	509.2880	43
44	1950.9016	513.8294	44
45	1945.6696	517.0733	45
46	1943.0536	520.3172	46
47	1939.7835	524.2098	47
48	1936.5135	526.8049	48
49	1934.5515	530.0488	49
50	1931.2814	534.5902	50
51	1930.6274	535.2390	51
52	1924.0874	537.1853	52
53	1924.0874	540.4292	53
54	1920.8173	541.7267	54
55	1929.9734	539.1316	55
56	1933.8975	539.7804	56
57	1933.2435	543.0243	57
58	1939.1295	539.7804	58
59	1937.8215	528.7512	59
60	1941.0915	526.8049	60
61	1943.7076	520.9659	61
62	1946.9776	519.0196	62
63	1950.9016	514.4782	63
64	1952.2096	508.6392	64
65	1953.5177	504.0978	65
66	1961.3657	504.0978	66
67	1962.6738	501.5027	67
68	1963.3278	499.5564	68
69	1966.5978	504.0978	69
70	1966.5978	507.9905	70
71	1965.9438	507.3417	71
72	1963.3278	508.6392	72
73	1963.3278	508.6392	72
74	1961.3657	511.2343	74
75	1953.5177	517.7221	75
76	1952.2096	518.3708	76
77	1947.6316	518.3708	77
78	1940.4375	521.6147	78
79	1940.4375	521.6147	78
80	1937.8215	527.4537	80
81	1933.8975	530.6976	81
82	1930.6274	531.3463	82
83	1924.7414	532.6439	83
84	1922.7794	533.2927	85
85	1922.7794	533.2927	85
86	1922.1253	537.1853	86
87	1918.2013	539.7804	87
88	1919.5093	537.8341	88
89	1920.1633	536.5365	89
90	1920.1633	535.2390	90
91	1921.4713	533.9414	91
92	1915.5853	536.5365	92
93	1916.8933	534.5902	93
94	1907.7372	534.5902	94
95	1907.7372	532.6439	95
96	1907.7372	526.1561	96
97	1907.0832	523.5610	97
98	1906.4292	519.6684	98
99	1912.9693	515.1270	99
100	1909.6992	516.4245	100
101	1910.3532	516.4245	101
102	1915.5853	521.6147	102
103	1921.4713	524.2098	103
104	1927.3574	528.1025	104
105	1931.9354	528.1025	105
106	1936.5135	522.9123	106
107	1937.8215	520.9659	107
108	1933.8975	519.0196	108
109	1933.8975	522.9123	109
110	1936.5135	520.3172	110
111	1937.8215	519.0196	111
112	1936.5135	514.4782	112
113	1929.9734	514.4782	113
114	1925.3954	507.3417	114
115	1922.1253	506.0441	115
116	1918.2013	503.4490	116
117	1916.8933	504.0978	117
118	1912.9693	500.8539	118
119	1912.9693	502.1515	119
120	1913.6233	506.0441	120
121	1914.9313	512.5319	121
122	1911.6612	519.0196	122
123	1911.6612	526.1561	123
124	1907.0832	530.0488	124
125	1899.8891	530.6976	125
126	1897.9271	534.5902	126
127	1895.9651	536.5365	127
128	1893.3491	536.5365	128
129	1897.2731	531.3463	129
130	1897.9271	528.1025	130
131	1899.8891	524.8586	131
132	1901.1971	518.3708	132
133	1905.1212	507.9905	133
134	1905.7752	507.9905	134
135	1914.2773	502.8003	135
136	1918.8553	502.8003	136
137	1920.1633	501.5027	137
138	1917.5473	501.5027	138
139	1924.7414	503.4490	139
140	1926.0494	507.3417	140
141	1931.9354	511.2343	141
142	1930.6274	515.7758	142
143	1929.3194	522.2635	143
144	1928.6654	526.8049	144
145	1928.0114	527.4537	145
