# Supplementary material for: Anomalous diffusion and q-Weibull velocity distributions in epithelial cell migration
Source: PLoS One. 2017 Jul 10;12(7):e0180777. doi: 10.1371/journal.pone.0180777 (PMC5507264; doi:10.1371/journal.pone.0180777)
Supplement: S5 File — Individual trajectories of each cell over time for density of 1190 cel/cm2. (available in http://www.posfisicaaplicada.ufv.br/?pageid=2714). (ZIP) [file pone.0180777.s006.zip › d=01190cells/00044.dat]

	X	Y	Slice
1	1736.3875	1016.1972	1
2	1737.2594	1013.6021	2
3	1737.2594	1016.1972	3
4	1737.2594	1016.1972	3
5	1737.2594	1016.1972	3
6	1733.7714	1016.1972	6
7	1734.6434	1012.7370	7
8	1732.8995	1014.4671	8
9	1726.7953	1014.4671	9
10	1727.6674	1015.3321	10
11	1723.3073	1013.6021	11
12	1721.5633	1016.1972	12
13	1718.9472	1017.9272	13
14	1720.6913	1017.0622	14
15	1723.3073	1015.3321	15
16	1718.9472	1014.4671	16
17	1722.4354	1011.0070	17
18	1724.1793	1003.2217	18
19	1721.5633	1004.9517	19
20	1728.5394	1002.3566	20
21	1732.0274	1000.6266	21
22	1732.8995	1000.6266	22
23	1736.3875	1002.3566	23
24	1742.4915	1002.3566	24
25	1738.1315	1006.6818	25
26	1740.7476	1003.2217	26
27	1740.7476	1004.0867	27
28	1745.1075	1005.8168	28
29	1746.8516	1009.2769	29
30	1746.8516	1005.8168	30
31	1746.8516	1011.0070	31
32	1748.5957	1015.3321	32
33	1751.2117	1018.7923	33
34	1745.9796	1017.9272	34
35	1737.2594	1020.5223	35
36	1735.5155	1020.5223	36
37	1730.2835	1017.9272	37
38	1731.1554	1017.0622	38
39	1728.5394	1017.9272	39
40	1725.9234	1010.1419	40
41	1728.5394	1006.6818	41
42	1729.4114	1004.0867	42
43	1731.1554	1000.6266	43
44	1732.0274	999.7615	44
45	1729.4114	997.1665	45
46	1733.7714	997.1665	46
47	1738.1315	997.1665	47
48	1735.5155	1001.4916	48
49	1739.8755	1000.6266	49
50	1739.8755	1003.2217	50
51	1746.8516	1008.4119	51
52	1755.5716	1011.8720	52
53	1754.6997	1017.9272	53
54	1764.2918	1017.9272	54
55	1765.1638	1019.6573	55
56	1765.1638	1017.9272	56
57	1766.9078	1019.6573	57
58	1766.0357	1021.3874	58
59	1767.7798	1022.2524	59
60	1765.1638	1023.9825	60
61	1762.5477	1022.2524	61
62	1766.9078	1017.9272	62
63	1765.1638	1017.9272	63
64	1760.8037	1013.6021	64
65	1743.3636	1013.6021	65
66	1733.7714	1010.1419	66
67	1730.2835	1008.4119	67
68	1731.1554	1007.5468	68
69	1725.9234	1009.2769	69
70	1727.6674	1009.2769	70
71	1723.3073	1010.1419	71
72	1724.1793	1011.0070	72
73	1722.4354	1006.6818	73
74	1725.9234	1007.5468	74
75	1723.3073	1005.8168	75
76	1725.9234	1009.2769	76
77	1724.1793	1004.9517	77
78	1725.0514	1004.9517	78
79	1722.4354	1010.1419	79
80	1723.3073	1010.1419	80
81	1725.9234	1015.3321	81
82	1723.3073	1020.5223	82
83	1730.2835	1022.2524	83
84	1733.7714	1022.2524	84
85	1742.4915	1019.6573	85
86	1740.7476	1014.4671	86
87	1739.8755	1011.8720	87
88	1738.1315	1005.8168	88
89	1737.2594	1003.2217	89
90	1727.6674	1007.5468	90
91	1728.5394	1010.1419	91
92	1727.6674	1012.7370	92
93	1728.5394	1016.1972	93
94	1727.6674	1019.6573	94
95	1731.1554	1020.5223	95
96	1731.1554	1023.1174	96
97	1732.8995	1023.1174	97
98	1733.7714	1025.7125	98
99	1732.8995	1023.1174	99
100	1731.1554	1025.7125	100
101	1736.3875	1024.8475	101
102	1739.8755	1024.8475	102
103	1741.6195	1022.2524	103
104	1734.6434	1026.5775	104
105	1735.5155	1025.7125	105
106	1736.3875	1025.7125	106
107	1736.3875	1024.8475	107
108	1738.1315	1028.3076	108
109	1741.6195	1029.1726	109
110	1747.7235	1024.8475	110
111	1753.8277	1014.4671	111
112	1760.8037	1016.1972	112
113	1765.1638	1011.8720	113
114	1762.5477	1007.5468	114
115	1763.4197	1004.0867	115
116	1761.6758	999.7615	116
117	1763.4197	1004.0867	117
118	1767.7798	1002.3566	118
119	1766.0357	1002.3566	119
120	1764.2918	1000.6266	120
121	1766.0357	1004.0867	121
122	1765.1638	1004.0867	122
123	1772.1399	1002.3566	123
124	1765.1638	1006.6818	124
125	1754.6997	1012.7370	125
126	1745.1075	1020.5223	126
127	1739.0035	1025.7125	127
128	1739.8755	1024.8475	128
129	1740.7476	1026.5775	129
130	1737.2594	1030.9027	130
131	1737.2594	1030.0377	131
132	1737.2594	1028.3076	132
133	1746.8516	1027.4426	133
134	1748.5957	1026.5775	134
135	1754.6997	1022.2524	135
136	1766.0357	1017.9272	136
137	1766.0357	1014.4671	137
138	1765.1638	1008.4119	138
139	1766.9078	1017.9272	139
140	1765.1638	1012.7370	140
141	1766.0357	1017.0622	141
142	1753.8277	1021.3874	142
143	1747.7235	1023.9825	143
144	1739.8755	1020.5223	144
145	1739.0035	1025.7125	145
