# Supplementary material for: Anomalous diffusion and q-Weibull velocity distributions in epithelial cell migration
Source: PLoS One. 2017 Jul 10;12(7):e0180777. doi: 10.1371/journal.pone.0180777 (PMC5507264; doi:10.1371/journal.pone.0180777)
Supplement: S5 File — Individual trajectories of each cell over time for density of 1190 cel/cm2. (available in http://www.posfisicaaplicada.ufv.br/?pageid=2714). (ZIP) [file pone.0180777.s006.zip › d=01190cells/00051.dat]

	X	Y	Slice
1	1889.2071	961.2676	1
2	1888.1170	961.4839	1
3	1888.1170	961.4839	1
4	1888.1170	961.4839	1
5	1888.1170	961.4839	1
6	1883.9750	962.1326	6
7	1883.1029	960.4025	7
8	1882.2309	960.4025	8
9	1882.2309	960.4025	8
10	1881.3590	960.4025	10
11	1881.3590	960.4025	10
12	1883.1029	961.2676	12
13	1883.1029	961.2676	12
14	1883.1029	961.2676	12
15	1883.1029	961.2676	12
16	1883.1029	961.2676	12
17	1883.1029	961.2676	12
18	1883.1029	961.2676	12
19	1881.3590	961.2676	19
20	1881.3590	962.1326	20
21	1881.3590	962.9976	21
22	1883.9750	960.4025	22
23	1880.4869	961.2676	23
24	1883.1029	962.1326	24
25	1881.3590	963.8627	25
26	1880.4869	965.5927	26
27	1876.9989	967.3228	27
28	1883.1029	962.9976	28
29	1883.1029	964.7277	29
30	1883.1029	963.8627	30
31	1886.5910	962.1326	31
32	1886.5910	967.3228	32
33	1885.7189	966.4578	33
34	1883.9750	965.5927	34
35	1882.2309	962.9976	35
36	1882.2309	964.7277	36
37	1878.7430	966.4578	37
38	1883.9750	963.8627	38
39	1882.2309	966.4578	39
40	1886.5910	964.7277	40
41	1883.1029	966.4578	41
42	1883.1029	965.5927	42
43	1883.1029	967.3228	43
44	1883.9750	967.3228	44
45	1885.7189	967.3228	45
46	1887.4630	969.0529	46
47	1887.4630	966.4578	47
48	1885.7189	968.1878	48
49	1888.3350	966.4578	49
50	1884.8470	967.3228	50
51	1886.5910	970.7829	51
52	1883.1029	973.3780	52
53	1883.9750	970.7829	53
54	1885.7189	969.0529	54
55	1883.9750	969.9179	55
56	1883.9750	969.0529	56
57	1885.7189	965.5927	57
58	1876.9989	969.0529	58
59	1883.9750	965.5927	59
60	1881.3590	963.8627	60
61	1880.4869	965.5927	61
62	1884.8470	963.8627	62
63	1883.9750	965.5927	63
64	1883.1029	966.4578	64
65	1879.6149	965.5927	65
66	1883.9750	964.7277	66
67	1884.8470	965.5927	67
68	1884.8470	961.2676	68
69	1878.7430	964.7277	69
70	1882.2309	969.0529	70
71	1883.1029	965.5927	71
72	1882.2309	965.5927	72
73	1876.1269	963.8627	73
74	1877.8708	962.9976	74
75	1877.8708	964.7277	75
76	1876.1269	965.5927	76
77	1875.2548	966.4578	77
78	1879.6149	962.1326	78
79	1881.3590	962.9976	79
80	1884.8470	963.8627	80
81	1881.3590	968.1878	81
82	1882.2309	965.5927	82
83	1883.1029	963.8627	83
84	1877.8708	963.8627	84
85	1878.7430	965.5927	85
86	1882.2309	964.7277	86
87	1881.3590	964.7277	87
88	1882.2309	963.8627	88
89	1882.2309	963.8627	88
90	1884.8470	966.4578	90
91	1885.7189	966.4578	91
92	1886.5910	965.5927	92
93	1884.8470	964.7277	93
94	1886.5910	965.5927	94
95	1889.2071	965.5927	95
96	1886.5910	967.3228	96
97	1885.5010	966.6740	96
98	1881.3590	964.7277	98
99	1887.4630	966.4578	99
100	1888.3350	966.4578	100
101	1887.4630	965.5927	101
102	1885.7189	962.1326	102
103	1887.4630	962.1326	103
104	1885.7189	967.3228	104
105	1885.7189	969.0529	105
106	1888.3350	965.5927	106
107	1890.9510	965.5927	107
108	1890.0790	966.4578	108
109	1885.7189	966.4578	109
110	1892.6950	966.4578	110
111	1890.9510	967.3228	111
112	1885.7189	968.1878	112
113	1884.8470	969.9179	113
114	1888.3350	967.3228	114
115	1889.2071	968.1878	115
116	1888.3350	968.1878	116
117	1884.8470	969.9179	117
118	1883.9750	966.4578	118
119	1885.7189	966.4578	119
120	1889.2071	965.5927	120
121	1888.3350	967.3228	121
122	1890.0790	969.9179	122
123	1890.9510	969.9179	123
124	1894.4391	970.7829	124
125	1897.9271	970.7829	125
126	1893.5670	969.9179	126
127	1890.9510	969.9179	127
128	1890.9510	970.7829	128
129	1892.6950	971.6480	129
130	1895.3111	969.9179	130
131	1892.6950	969.0529	131
132	1897.0551	972.5130	132
133	1897.0551	974.2431	133
134	1897.0551	970.7829	134
135	1897.9271	970.7829	135
136	1894.4391	969.9179	136
137	1896.1830	969.9179	137
138	1895.3111	969.0529	138
139	1892.6950	967.3228	139
140	1890.9510	969.0529	140
141	1891.8231	971.6480	141
142	1892.6950	969.9179	142
143	1892.6950	968.1878	143
144	1888.3350	969.9179	144
145	1889.2071	966.4578	145
