# Supplementary material for: Anomalous diffusion and q-Weibull velocity distributions in epithelial cell migration
Source: PLoS One. 2017 Jul 10;12(7):e0180777. doi: 10.1371/journal.pone.0180777 (PMC5507264; doi:10.1371/journal.pone.0180777)
Supplement: S5 File — Individual trajectories of each cell over time for density of 1190 cel/cm2. (available in http://www.posfisicaaplicada.ufv.br/?pageid=2714). (ZIP) [file pone.0180777.s006.zip › d=01190cells/00034.dat]

	X	Y	Slice
1	1291.0090	1235.2667	1
2	1286.4309	1234.6179	4
3	1287.0850	1235.9155	5
4	1287.0850	1235.9155	5
5	1286.4309	1235.9155	7
6	1287.0850	1235.2667	8
7	1287.0850	1235.2667	8
8	1284.4689	1235.2667	10
9	1286.4309	1233.9692	11
10	1289.0470	1233.9692	12
11	1289.0470	1233.3204	13
12	1283.8149	1227.4814	14
13	1277.9289	1228.7790	15
14	1279.2369	1230.0765	16
15	1283.1609	1229.4277	17
16	1285.7769	1222.2912	18
17	1291.0090	1222.2912	19
18	1289.7010	1219.6961	20
19	1289.7010	1217.1010	21
20	1285.1229	1215.1547	22
21	1281.8529	1215.1547	23
22	1280.5449	1221.6424	24
23	1278.5829	1228.7790	25
24	1276.6208	1233.3204	26
25	1276.6208	1235.2667	27
26	1276.6208	1235.2667	27
27	1281.8529	1235.2667	29
28	1284.4689	1237.2130	30
29	1286.4309	1237.8618	31
30	1284.4689	1231.3741	32
31	1285.7769	1221.6424	33
32	1289.0470	1221.6424	34
33	1290.3550	1221.6424	35
34	1291.6630	1216.4522	36
35	1289.0470	1209.3157	37
36	1287.7390	1206.0718	38
37	1285.1229	1205.4231	39
38	1278.5829	1206.0718	40
39	1275.3128	1210.6133	41
40	1272.6968	1215.8035	42
41	1274.6588	1217.7498	43
42	1275.3128	1221.6424	44
43	1279.8909	1222.2912	45
44	1282.5069	1224.8863	46
45	1283.8149	1229.4277	47
46	1283.1609	1233.3204	48
47	1283.1609	1233.3204	48
48	1283.1609	1233.3204	48
49	1283.8149	1227.4814	51
50	1289.0470	1226.1839	52
51	1289.7010	1224.8863	53
52	1285.1229	1225.5351	54
53	1282.5069	1226.1839	55
54	1280.5449	1225.5351	56
55	1277.9289	1226.8326	57
56	1278.5829	1232.6716	58
57	1278.5829	1232.6716	58
58	1278.5829	1232.6716	58
59	1281.1989	1235.2667	61
60	1289.0470	1233.3204	62
61	1291.6630	1232.0228	63
62	1291.0090	1232.6716	64
63	1287.7390	1230.0765	65
64	1283.8149	1224.2375	66
65	1282.5069	1220.3449	67
66	1282.5069	1215.1547	68
67	1282.5069	1215.1547	68
68	1281.8529	1213.8571	69
69	1282.5069	1215.1547	69
70	1281.1989	1218.3986	71
71	1279.2369	1222.2912	72
72	1275.9668	1222.9400	73
73	1277.2749	1226.8326	74
74	1276.6208	1228.7790	75
75	1276.6208	1228.7790	75
76	1279.8909	1226.8326	77
77	1281.8529	1226.1839	78
78	1279.8909	1227.4814	79
79	1277.9289	1231.3741	80
80	1274.6588	1231.3741	81
81	1274.6588	1232.0228	82
82	1273.3508	1230.0765	83
83	1272.0428	1230.7253	84
84	1274.6588	1222.9400	85
85	1275.9668	1217.7498	86
86	1282.5069	1218.3986	87
87	1284.4689	1218.3986	88
88	1285.1229	1224.8863	89
89	1284.4689	1226.8326	90
90	1279.8909	1229.4277	91
91	1278.5829	1229.4277	92
92	1275.9668	1229.4277	93
93	1271.3888	1226.8326	94
94	1269.4268	1220.3449	95
95	1268.1188	1216.4522	96
96	1273.3508	1213.2084	97
97	1277.2749	1213.2084	98
98	1285.1229	1210.6133	99
99	1289.0470	1211.2620	100
100	1295.5870	1209.9645	101
101	1298.8571	1210.6133	102
102	1304.0891	1208.6669	103
103	1304.0891	1208.6669	103
104	1308.6672	1208.6669	104
105	1310.6292	1209.3157	105
106	1309.3212	1209.3157	106
107	1311.9372	1208.0182	107
108	1315.8612	1209.9645	108
109	1314.5532	1209.3157	109
110	1315.8612	1215.8035	110
111	1314.5532	1221.6424	111
112	1315.2072	1224.2375	112
113	1310.6292	1226.1839	113
114	1308.6672	1226.1839	114
115	1304.0891	1227.4814	115
116	1303.4351	1225.5351	116
117	1301.4731	1222.2912	117
118	1297.5491	1219.0473	118
119	1297.5491	1215.8035	119
120	1296.8951	1215.1547	120
121	1296.2410	1213.8571	121
122	1296.8951	1213.2084	121
123	1296.8951	1213.2084	121
124	1298.8571	1208.0182	124
125	1301.4731	1206.0718	125
126	1304.0891	1204.1255	126
127	1306.0511	1203.4768	127
128	1309.9752	1205.4231	128
129	1315.8612	1209.3157	129
130	1316.5152	1215.8035	130
131	1316.5152	1218.3986	131
132	1314.5532	1221.6424	132
133	1308.0132	1226.1839	133
134	1303.4351	1226.1839	134
135	1301.4731	1226.1839	135
136	1300.8191	1227.4814	136
137	1299.5111	1226.8326	137
138	1299.5111	1226.1839	138
139	1299.5111	1222.9400	139
140	1301.4731	1221.6424	140
141	1304.7431	1220.9937	141
142	1306.7052	1222.2912	142
143	1312.5912	1220.9937	143
144	1313.2452	1219.0473	144
145	1313.8992	1215.1547	145
