# Supplementary material for: Anomalous diffusion and q-Weibull velocity distributions in epithelial cell migration
Source: PLoS One. 2017 Jul 10;12(7):e0180777. doi: 10.1371/journal.pone.0180777 (PMC5507264; doi:10.1371/journal.pone.0180777)
Supplement: S5 File — Individual trajectories of each cell over time for density of 1190 cel/cm2. (available in http://www.posfisicaaplicada.ufv.br/?pageid=2714). (ZIP) [file pone.0180777.s006.zip › d=01190cells/00021.dat]

	X	Y	Slice
1	1028.0983	1479.8547	1
2	1028.7524	1478.5572	2
3	1030.7144	1478.5572	3
4	1031.3684	1478.5572	4
5	1031.3684	1479.8547	5
6	1032.6764	1479.8547	6
7	1033.3304	1483.7473	7
8	1033.3304	1487.6400	8
9	1032.6764	1490.2351	9
10	1033.3304	1488.9375	10
11	1033.3304	1490.2351	11
12	1033.3304	1492.1814	12
13	1031.3684	1490.2351	13
14	1030.0604	1489.5863	14
15	1029.4064	1488.9375	15
16	1028.7524	1488.9375	16
17	1025.4823	1488.2888	17
18	1024.1743	1489.5863	18
19	1020.2503	1493.4790	19
20	1020.2503	1496.7228	20
21	1019.5963	1494.7765	21
22	1019.5963	1492.1814	22
23	1021.5583	1491.5326	23
24	1025.4823	1491.5326	24
25	1024.8283	1492.8302	25
26	1028.0983	1494.1277	26
27	1026.7903	1498.0204	27
28	1027.4443	1498.0204	28
29	1026.7903	1499.9667	29
30	1026.1363	1503.2106	30
31	1028.7524	1502.5618	31
32	1027.4443	1503.8594	32
33	1023.5203	1506.4545	33
34	1022.8663	1506.4545	34
35	1024.1743	1505.1569	35
36	1025.4823	1501.9130	36
37	1022.8663	1499.9667	37
38	1026.7903	1498.6692	38
39	1024.8283	1499.3179	39
40	1026.1363	1498.0204	40
41	1025.4823	1496.0741	41
42	1026.1363	1492.1814	42
43	1025.4823	1488.9375	43
44	1025.4823	1486.9912	44
45	1024.1743	1484.3961	45
46	1023.5203	1480.5035	46
47	1022.8663	1480.5035	47
48	1024.8283	1477.2596	48
49	1028.7524	1478.5572	49
50	1029.4064	1475.3133	50
51	1032.6764	1476.6108	51
52	1033.9844	1484.3961	53
53	1034.6384	1490.8839	54
54	1034.6384	1495.4253	55
55	1035.9464	1499.3179	56
56	1036.6004	1503.2106	57
57	1034.6384	1503.8594	58
58	1032.0224	1506.4545	59
59	1030.0604	1506.4545	60
60	1027.4443	1505.1569	61
61	1026.7903	1500.6155	62
62	1026.1363	1495.4253	63
63	1026.1363	1493.4790	64
64	1027.4443	1492.1814	65
65	1028.7524	1489.5863	66
66	1030.0604	1488.2888	67
67	1030.7144	1485.6937	68
68	1027.4443	1483.7473	69
69	1026.7903	1478.5572	70
70	1026.7903	1477.2596	71
71	1027.4443	1474.0157	72
72	1025.4823	1474.0157	73
73	1024.1743	1470.7719	74
74	1025.4823	1471.4206	75
75	1021.5583	1471.4206	76
76	1020.2503	1470.1231	77
77	1021.5583	1470.7719	78
78	1021.5583	1474.0157	79
79	1027.4443	1474.6645	80
80	1032.0224	1480.5035	81
81	1032.0224	1483.7473	82
82	1030.7144	1485.6937	83
83	1027.4443	1485.6937	84
84	1030.7144	1487.6400	85
85	1032.6764	1488.2888	86
86	1033.3304	1493.4790	87
87	1034.6384	1495.4253	88
88	1033.3304	1498.0204	89
89	1032.0224	1500.6155	90
90	1029.4064	1502.5618	91
91	1026.7903	1502.5618	92
92	1024.1743	1502.5618	93
93	1025.4823	1501.2643	94
94	1025.4823	1498.0204	95
95	1024.8283	1495.4253	96
96	1026.7903	1494.1277	97
97	1028.0983	1492.8302	98
98	1031.3684	1492.1814	99
99	1033.3304	1491.5326	100
100	1038.5625	1488.9375	101
101	1043.1405	1488.9375	102
102	1045.1025	1487.6400	103
103	1039.8705	1479.8547	104
104	1038.5625	1479.2059	105
105	1035.9464	1472.7182	106
106	1037.9084	1465.5817	107
107	1033.9844	1462.3378	108
108	1036.6004	1460.3915	109
109	1035.2924	1455.2013	110
110	1041.1785	1455.8500	111
111	1047.0645	1457.1476	112
112	1053.6046	1453.2549	113
113	1055.5666	1449.3623	114
114	1060.1447	1444.8209	115
115	1058.1826	1438.3331	116
116	1058.1826	1433.1429	117
117	1058.1826	1434.4405	118
118	1050.3346	1434.4405	119
119	1043.1405	1435.0893	120
120	1043.1405	1438.3331	121
121	1039.8705	1439.6307	122
122	1037.9084	1441.5770	123
123	1039.8705	1447.4160	124
124	1040.5245	1451.9574	125
125	1044.4485	1453.2549	126
126	1045.7565	1453.2549	127
127	1047.7185	1451.9574	128
128	1047.7185	1452.6062	129
129	1050.9886	1451.9574	130
130	1052.9506	1451.9574	131
131	1054.2586	1451.3086	132
132	1052.2966	1459.7427	133
133	1049.6806	1462.3378	134
134	1044.4485	1463.6353	135
135	1039.2165	1464.9329	136
136	1037.9084	1464.9329	137
137	1035.9464	1464.9329	138
138	1033.3304	1464.9329	139
139	1028.0983	1463.6353	140
140	1026.1363	1465.5817	141
141	1024.8283	1465.5817	142
142	1023.5203	1467.5280	143
143	1026.7903	1465.5817	144
144	1029.4064	1471.4206	145
145	1028.0983	1469.4743	145
