# Supplementary material for: Anomalous diffusion and q-Weibull velocity distributions in epithelial cell migration
Source: PLoS One. 2017 Jul 10;12(7):e0180777. doi: 10.1371/journal.pone.0180777 (PMC5507264; doi:10.1371/journal.pone.0180777)
Supplement: S5 File — Individual trajectories of each cell over time for density of 1190 cel/cm2. (available in http://www.posfisicaaplicada.ufv.br/?pageid=2714). (ZIP) [file pone.0180777.s006.zip › d=01190cells/00028.dat]

	X	Y	Slice
1	1241.9585	936.8304	1
2	1241.9585	936.8304	1
3	1241.9585	936.8304	1
4	1241.9585	936.8304	1
5	1240.6505	935.9654	4
6	1240.2145	935.9654	5
7	1238.9065	936.3979	6
8	1238.9065	936.3979	6
9	1238.4704	936.3979	8
10	1238.4704	936.3979	8
11	1238.4704	936.3979	8
12	1238.4704	936.3979	8
13	1238.4704	936.3979	8
14	1238.4704	936.3979	8
15	1238.4704	936.3979	8
16	1238.4704	936.3979	8
17	1237.1624	935.9654	16
18	1238.9065	936.3979	17
19	1239.3425	937.2629	18
20	1239.3425	937.2629	18
21	1239.3425	937.2629	18
22	1238.9065	937.2629	21
23	1238.9065	937.2629	21
24	1238.9065	937.2629	21
25	1238.9065	937.2629	21
26	1238.9065	937.2629	21
27	1238.9065	936.3979	27
28	1238.9065	936.3979	27
29	1238.9065	936.3979	27
30	1238.9065	936.3979	27
31	1238.9065	936.3979	27
32	1238.9065	936.3979	27
33	1238.9065	936.3979	27
34	1238.9065	936.3979	27
35	1238.9065	936.3979	27
36	1239.7785	934.6679	36
37	1239.7785	934.6679	36
38	1239.7785	934.6679	36
39	1239.7785	934.6679	36
40	1239.7785	934.6679	36
41	1241.0865	934.6679	41
42	1241.0865	935.1003	42
43	1241.0865	935.1003	42
44	1241.0865	935.1003	42
45	1241.0865	935.1003	42
46	1241.0865	935.1003	42
47	1241.0865	935.1003	42
48	1241.0865	935.1003	42
49	1241.0865	935.1003	42
50	1241.0865	935.1003	42
51	1241.0865	935.1003	42
52	1241.0865	935.9654	52
53	1241.0865	935.9654	52
54	1238.0345	936.8304	54
55	1238.9065	935.9654	55
56	1245.4466	933.3703	56
57	1245.0105	938.9930	57
58	1245.4466	932.9378	58
59	1246.3185	932.9378	59
60	1246.3185	935.5329	60
61	1243.2665	935.5329	61
62	1245.8825	934.6679	62
63	1245.8825	934.6679	62
64	1245.8825	934.6679	62
65	1245.4466	935.1003	65
66	1244.5745	935.5329	66
67	1244.5745	935.5329	66
68	1244.5745	935.5329	66
69	1244.5745	935.5329	66
70	1244.5745	935.5329	66
71	1244.5745	935.5329	66
72	1244.5745	935.5329	66
73	1244.5745	935.5329	66
74	1244.1385	935.9654	74
75	1245.0105	937.2629	75
76	1248.9345	937.2629	76
77	1245.0105	938.1280	77
78	1245.0105	938.1280	77
79	1243.7025	938.5605	79
80	1243.7025	938.5605	79
81	1243.7025	938.5605	79
82	1244.1385	938.1280	82
83	1245.0105	937.6954	83
84	1243.2665	938.1280	84
85	1241.9585	938.1280	85
86	1241.9585	938.1280	85
87	1240.6505	938.1280	87
88	1242.3945	934.6679	88
89	1242.3945	934.2353	89
90	1242.3945	934.2353	89
91	1242.8305	933.3703	91
92	1243.2665	932.5052	92
93	1247.1906	932.9378	93
94	1246.3185	935.9654	94
95	1246.3185	937.2629	95
96	1245.4466	939.4255	96
97	1247.6265	938.5605	97
98	1249.3706	939.8580	98
99	1249.3706	939.8580	98
100	1249.8066	940.2905	100
101	1248.4986	938.1280	101
102	1248.0626	936.8304	102
103	1247.6265	936.8304	103
104	1245.8825	934.6679	104
105	1245.8825	935.9654	105
106	1245.0105	935.9654	106
107	1245.4466	936.3979	107
108	1243.2665	937.6954	108
109	1244.1385	935.5329	109
110	1244.1385	935.5329	109
111	1242.3945	935.9654	111
112	1243.2665	935.5329	112
113	1243.2665	935.5329	112
114	1243.2665	935.5329	112
115	1243.2665	935.5329	112
116	1241.0865	935.5329	116
117	1242.8305	933.8028	117
118	1245.4466	931.2077	118
119	1243.2665	932.0728	119
120	1243.2665	932.5052	120
121	1242.8305	932.5052	121
122	1242.8305	932.5052	121
123	1242.8305	932.5052	121
124	1242.8305	935.1003	124
125	1243.2665	932.0728	125
126	1244.1385	932.5052	126
127	1244.1385	932.5052	126
128	1244.1385	935.1003	128
129	1244.5745	932.0728	129
130	1245.8825	935.1003	130
131	1246.7546	933.3703	131
132	1247.1906	934.6679	132
133	1247.1906	934.6679	132
134	1247.1906	934.6679	132
135	1247.1906	934.6679	132
136	1247.1906	934.2353	136
137	1245.4466	934.6679	137
138	1245.4466	934.6679	137
139	1245.4466	934.6679	137
140	1245.4466	934.6679	137
141	1245.8825	933.3703	141
142	1248.0626	934.2353	142
143	1245.0105	935.1003	143
144	1246.3185	932.9378	144
145	1246.3185	932.9378	144
