# Supplementary material for: Anomalous diffusion and q-Weibull velocity distributions in epithelial cell migration
Source: PLoS One. 2017 Jul 10;12(7):e0180777. doi: 10.1371/journal.pone.0180777 (PMC5507264; doi:10.1371/journal.pone.0180777)
Supplement: S5 File — Individual trajectories of each cell over time for density of 1190 cel/cm2. (available in http://www.posfisicaaplicada.ufv.br/?pageid=2714). (ZIP) [file pone.0180777.s006.zip › d=01190cells/00002.dat]

	X	Y	slice
1	128.1853	1067.7759	1
2	127.6403	1066.3702	2
3	125.6783	1066.5865	3
4	124.5883	1065.0727	4
5	123.7162	1064.3157	5
6	122.4082	1065.5052	6
7	121.4272	1066.0458	7
8	120.8822	1066.3702	8
9	120.5552	1065.397	9
10	120.5552	1066.9108	10
11	120.3372	1065.8295	11
12	120.8822	1068.3165	12
13	123.2802	1066.9108	13
14	125.6783	1066.6946	14
15	127.6403	1066.6946	15
16	130.9103	1067.019	16
17	131.5643	1066.4783	17
18	131.5643	1065.1808	18
19	132.1093	1065.1808	19
20	130.3653	1066.2621	20
21	131.8913	1066.0458	21
22	130.6923	1065.9377	22
23	130.1473	1064.6401	23
24	130.8013	1063.7751	24
25	130.0383	1060.4231	25
26	132.7633	1060.0987	26
27	134.7254	1058.0442	27
28	136.2514	1057.9361	28
29	139.8484	1060.4231	29
30	145.0805	1060.8556	30
31	148.3505	1062.4776	31
32	151.9475	1063.1263	32
33	154.2365	1063.7751	33
34	155.4356	1063.9914	34
35	156.0896	1061.6125	35
36	160.3406	1059.1255	36
37	163.6106	1057.1792	37
38	164.8097	1056.6386	38
39	165.8997	1056.6386	39
40	167.5347	1061.3963	40
41	166.3357	1064.3157	41
42	167.0987	1067.2352	42
43	167.5347	1067.1271	43
44	165.3547	1071.8848	44
45	160.9946	1073.5067	45
46	156.5256	1073.723	46
47	153.9095	1072.9661	47
48	153.0375	1076.9668	48
49	152.1655	1078.4806	49
50	151.7295	1079.4538	50
51	152.4925	1077.7238	51
52	149.2225	1074.1555	52
53	147.0425	1073.3986	53
54	145.8435	1072.4254	54
55	143.1184	1071.5604	55
56	141.1564	1068.8572	56
57	138.8674	1068.1003	57
58	137.3414	1066.1539	58
59	136.5784	1064.7483	59
60	136.2514	1063.7751	60
61	135.8154	1062.2613	61
62	134.9434	1058.693	62
63	134.8344	1057.3955	63
64	134.8344	1057.7199	64
65	135.4884	1055.9898	65
66	134.7254	1054.9085	66
67	135.5974	1054.6923	67
68	138.5404	1054.9085	68
69	139.9574	1055.1248	69
70	141.3744	1054.1516	70
71	141.5924	1054.476	71
72	141.5924	1055.341	72
73	141.7014	1055.9898	73
74	139.9574	1056.7467	74
75	138.9764	1057.828	75
76	138.1044	1058.9093	76
77	135.7064	1060.315	77
78	142.4644	1064.2076	78
79	147.3695	1069.6141	79
80	145.9525	1076.1018	80
81	146.7155	1077.8319	81
82	144.2085	1079.8863	82
83	141.4834	1080.427	83
84	138.9764	1080.9676	84
85	133.9623	1081.5083	85
86	130.5833	1082.4814	86
87	127.2043	1082.8058	87
88	125.0243	1082.8058	88
89	124.1522	1083.6708	89
90	122.4082	1085.0765	90
91	120.3372	1084.8603	91
92	120.2282	1085.4009	92
93	116.4132	1085.2928	93
94	112.8161	1083.779	94
95	108.7831	1083.1302	95
96	115.1052	1080.7514	96
97	117.1762	1082.157	97
98	115.5412	1084.1034	98
99	113.0341	1091.9968	99
100	109.3281	1093.1862	100
101	109.3281	1091.7805	101
102	109.9821	1091.9968	102
103	110.7451	1091.4561	103
104	111.2901	1089.0773	104
105	112.1621	1083.779	105
106	111.9441	1077.7238	106
107	113.5791	1072.9661	107
108	114.0151	1070.371	108
109	113.9061	1071.0197	109
110	114.8872	1070.4791	110
111	114.0151	1071.1279	111
112	113.1431	1071.7767	112
113	115.5412	1070.5872	113
114	114.5602	1071.7767	114
115	115.4322	1072.858	115
116	120.7732	1073.3986	116
117	126.1143	1068.749	117
118	130.2563	1064.6401	118
119	132.5453	1066.1539	119
120	135.2704	1073.6148	120
121	140.5024	1081.4001	121
122	143.3364	1084.7521	122
123	146.8245	1089.9423	123
124	150.8575	1094.9163	124
125	152.1655	1100.3227	125
126	152.7105	1102.0528	126
127	142.3554	1113.082	127
128	135.0524	1119.2453	128
129	129.9293	1119.8941	129
130	130.8013	1119.0291	130
131	129.4933	1117.6234	131
132	124.9153	1119.786	132
133	119.3562	1128.5444	133
134	113.7971	1132.3289	134
135	106.7121	1132.0045	135
136	104.4231	1134.2753	136
137	104.8591	1132.4371	137
138	102.461	1133.6265	138
139	100.935	1133.3021	139
140	102.461	1133.6265	140
141	100.499	1134.059	141
142	97.011	1136.2216	142
143	95.921	1137.7354	143
144	97.011	1142.3849	144
145	94.613	1146.9264	145
