# Supplementary material for: Anomalous diffusion and q-Weibull velocity distributions in epithelial cell migration
Source: PLoS One. 2017 Jul 10;12(7):e0180777. doi: 10.1371/journal.pone.0180777 (PMC5507264; doi:10.1371/journal.pone.0180777)
Supplement: S5 File — Individual trajectories of each cell over time for density of 1190 cel/cm2. (available in http://www.posfisicaaplicada.ufv.br/?pageid=2714). (ZIP) [file pone.0180777.s006.zip › d=01190cells/00017.dat]

	X	Y	Slice
1	684.1204	868.3275	1
2	683.5542	867.5211	2
3	683.5626	867.7091	3
4	683.0245	867.5061	4
5	682.1928	869.0717	5
6	681.3373	868.9006	6
7	676.409	873.8704	7
8	680.974	868.45	8
9	681.6153	867.6182	9
10	679.4287	867.1302	10
11	680.0429	867.6561	11
12	680.6958	866.8243	12
13	680.0122	866.6634	13
14	680.0094	866.7211	14
15	678.6182	866.2922	15
16	678.9136	866.1488	16
17	678.4702	866.5688	17
18	677.8961	865.9211	18
19	677.6289	865.9152	19
20	678.6714	866.2744	20
21	678.4586	865.729	21
22	679.078	865.5705	22
23	678.3957	866.0002	23
24	678.5375	866.5434	24
25	678.4001	866.3342	25
26	678.7954	867.0294	26
27	678.7447	866.9893	27
28	678.2463	866.897	28
29	677.5267	866.5762	29
30	677.2625	867.1099	30
31	677.1207	867.1166	31
32	677.2058	867.1025	32
33	677.6592	867.3807	33
34	677.8851	867.0775	34
35	678.7016	866.8145	35
36	678.4235	866.7812	36
37	678.3055	867.2187	37
38	677.9277	867.074	38
39	678.3417	867.7038	39
40	678.3785	867.4402	40
41	678.005	867.9594	41
42	679.0698	867.4739	42
43	678.7603	868.2497	43
44	678.6292	868.0746	44
45	679.0082	868.0683	45
46	679.6716	868.9304	46
47	679.2887	869.2905	47
48	679.0606	869.3845	48
49	678.9767	868.9346	49
50	679.5729	869.7364	50
51	679.4047	869.6148	51
52	679.3727	869.9603	52
53	680.153	869.1316	53
54	679.9989	869.553	54
55	679.5834	869.5282	55
56	678.5036	870.2456	56
57	678.4837	870.213	57
58	679.2561	870.0742	58
59	678.3273	870.5222	59
60	677.5212	870.59	60
61	677.7566	870.2635	61
62	677.4492	870.1261	62
63	676.772	869.7048	63
64	677.1846	869.7902	64
65	677.3827	869.3752	65
66	677.323	869.2504	66
67	677.3008	869.3225	67
68	677.6184	869.5626	68
69	677.7938	869.6332	69
70	678.4744	869.9803	70
71	678.7179	869.9088	71
72	678.2424	869.9423	72
73	678.3064	870.0969	73
74	677.7463	870.6215	74
75	678.0878	870.5621	75
76	677.8304	871.0445	76
77	678.0114	870.54	77
78	677.3905	871.0008	78
79	676.6923	871.3722	79
80	676.5706	871.6761	80
81	676.3334	871.3093	81
82	676.2535	871.3363	82
83	676.7368	871.466	83
84	676.8672	870.5367	84
85	676.6068	870.512	85
86	676.4124	870.5517	86
87	676.2252	870.0318	87
88	676.2582	870.9436	88
89	676.3683	871.47	89
90	676.2279	872.2439	90
91	675.9397	871.5547	91
92	676.5237	871.928	92
93	676.3809	871.9419	93
94	676.1181	871.8446	94
95	676.3173	872.0201	95
96	676.5521	871.9549	96
97	676.4035	871.2755	97
98	676.2155	870.969	98
99	676.2541	871.0054	99
100	676.5959	871.3184	100
101	676.3216	871.3588	101
102	675.9122	870.7983	102
103	676.1627	871.0067	103
104	675.6036	871.0693	104
105	675.1956	871.2554	105
106	674.8473	871.61	106
107	674.8076	871.436	107
108	674.7176	871.3346	108
109	674.2816	871.3918	109
110	674.2588	871.3858	110
111	673.893	871.1015	111
112	673.691	871.1841	112
113	673.2958	871.0892	113
114	673.8867	871.2773	114
115	673.5165	871.4144	115
116	673.5332	871.0628	116
117	673.8647	871.2493	117
118	674.18	870.9324	118
119	674.1873	871.1749	119
120	674.2161	871.2183	120
121	673.8468	871.2703	121
122	673.5554	871.5058	122
123	672.8697	871.5335	123
124	672.9828	871.0562	124
125	672.9969	870.7572	125
126	672.9459	871.0997	126
127	672.5911	871.8382	127
128	672.3676	871.7479	128
129	671.8677	871.9989	129
130	672.8076	873.0164	130
131	672.2261	873.3214	131
132	672.3347	873.7563	132
133	672.3575	873.7535	133
134	672.3349	873.3232	134
135	671.9552	873.354	135
136	671.933	874.0107	136
137	672.3695	874.5333	137
138	672.2386	874.8139	138
139	672.3405	874.5957	139
140	672.6579	874.3657	140
141	671.9821	874.6562	141
142	670.9801	873.9802	142
143	671.1524	873.7619	143
144	670.5808	873.4208	144
145	669.6555	873.3269	145
