# Supplementary material for: Anomalous diffusion and q-Weibull velocity distributions in epithelial cell migration
Source: PLoS One. 2017 Jul 10;12(7):e0180777. doi: 10.1371/journal.pone.0180777 (PMC5507264; doi:10.1371/journal.pone.0180777)
Supplement: S5 File — Individual trajectories of each cell over time for density of 1190 cel/cm2. (available in http://www.posfisicaaplicada.ufv.br/?pageid=2714). (ZIP) [file pone.0180777.s006.zip › d=01190cells/00003.dat]

	X	Y	slice
1	140.2844	1067.5596	1
2	139.5214	1068.3165	2
3	138.2134	1068.6409	3
4	137.3414	1066.9108	4
5	136.1424	1066.8027	5
6	135.9244	1066.5865	6
7	134.5074	1067.884	7
8	134.0713	1066.4783	8
9	133.7443	1067.9921	9
10	134.6164	1067.5596	10
11	135.2704	1067.3434	11
12	135.9244	1064.8564	12
13	137.7774	1063.0182	13
14	138.8674	1060.6393	14
15	140.7204	1059.8825	15
16	141.5924	1057.3955	16
17	142.6824	1056.7467	17
18	143.8814	1055.9898	18
19	145.1895	1055.9898	19
20	143.2274	1057.5036	20
21	143.4454	1058.693	21
22	143.7724	1059.8825	22
23	145.5165	1060.2069	23
24	147.3695	1059.9906	24
25	147.9145	1059.1255	25
26	148.8955	1059.0174	26
27	149.9855	1059.7743	27
28	153.5825	1058.8012	28
29	156.6346	1057.3955	29
30	160.5586	1058.0442	30
31	162.4116	1056.7467	31
32	163.0656	1055.9898	32
33	165.6817	1052.6378	33
34	166.0087	1051.0159	34
35	167.7527	1048.4208	35
36	171.7857	1049.0695	36
37	172.5487	1046.2582	37
38	174.7288	1046.3663	38
39	176.7998	1047.9882	39
40	176.2548	1049.8265	40
41	176.9088	1049.2858	41
42	177.6718	1050.6915	42
43	178.8708	1050.6915	43
44	179.1978	1051.7728	44
45	177.5628	1052.7459	45
46	179.5248	1051.4484	46
47	179.0888	1050.7996	47
48	177.5628	1051.7728	48
49	176.7998	1051.989	49
50	177.3448	1052.6378	50
51	176.6908	1053.0703	51
52	174.0747	1056.6386	52
53	171.7857	1061.18	53
54	169.2787	1068.4246	54
55	164.3737	1074.588	55
56	162.9566	1077.7238	56
57	159.6866	1078.9132	57
58	156.6346	1077.8319	58
59	152.6015	1079.3457	59
60	150.5305	1080.9676	60
61	148.8955	1083.2383	61
62	148.4595	1083.779	62
63	151.0755	1085.9415	63
64	154.4546	1087.4554	64
65	154.6726	1085.9415	65
66	157.2886	1083.4546	66
67	157.1796	1081.9408	67
68	155.5446	1078.6969	68
69	155.2176	1074.1555	69
70	158.5966	1065.5052	70
71	158.3786	1061.7206	71
72	159.5776	1060.9637	72
73	162.5206	1056.963	73
74	164.0466	1054.0435	74
75	165.1367	1059.1255	75
76	171.2407	1056.8548	76
77	173.5298	1058.4768	77
78	176.4728	1056.8548	78
79	183.3399	1052.6378	79
80	184.5389	1053.611	80
81	184.7569	1053.9354	81
82	180.1788	1058.693	82
83	173.7477	1062.3694	83
84	169.6057	1067.019	84
85	168.2977	1069.2897	85
86	164.1557	1071.6685	86
87	162.5206	1072.101	87
88	155.4356	1071.5604	88
89	148.4595	1067.7759	89
90	144.4265	1066.8027	90
91	143.5544	1063.7751	91
92	142.1374	1063.7751	92
93	138.7584	1063.1263	93
94	135.2704	1065.8295	94
95	132.3273	1068.3165	95
96	129.1663	1068.5328	96
97	126.7683	1067.884	97
98	119.1382	1064.4239	98
99	117.5032	1061.3963	99
100	118.5932	1060.7475	100
101	124.3703	1060.7475	101
102	130.5833	1063.667	102
103	136.1424	1067.884	103
104	142.5734	1065.8295	104
105	148.2415	1063.9914	105
106	156.1986	1063.0182	106
107	159.1416	1064.532	107
108	163.5016	1073.2904	108
109	165.8997	1079.4538	109
110	166.9897	1080.9676	110
111	171.0227	1080.9676	111
112	170.6957	1082.914	112
113	165.8997	1090.6993	113
114	161.2126	1095.9976	114
115	159.6866	1099.1333	115
116	161.6486	1101.0796	116
117	163.6106	1105.0804	117
118	168.6247	1111.46	118
119	171.7857	1113.7308	119
120	173.5298	1115.2445	120
121	173.7477	1114.3795	121
122	178.1078	1116.5421	122
123	176.3638	1114.812	123
124	171.5677	1112.8657	124
125	165.4637	1110.4869	125
126	162.8476	1109.4056	126
127	158.9236	1109.4056	127
128	155.8716	1110.4869	128
129	154.9996	1110.7031	129
130	157.3976	1107.0267	130
131	159.1416	1105.7292	131
132	159.7956	1099.8902	132
133	160.4496	1096.8626	133
134	161.1036	1095.5651	134
135	159.1416	1094.7	135
136	156.0896	1095.9976	136
137	152.1655	1092.7537	137
138	148.4595	1091.2399	138
139	140.8294	1085.8334	139
140	136.9054	1077.3994	140
141	132.3273	1073.5067	141
142	128.1853	1074.8043	142
143	117.0672	1083.0221	143
144	109.8731	1084.3196	144
145	110.9631	1084.5359	145
