# Supplementary material for: Anomalous diffusion and q-Weibull velocity distributions in epithelial cell migration
Source: PLoS One. 2017 Jul 10;12(7):e0180777. doi: 10.1371/journal.pone.0180777 (PMC5507264; doi:10.1371/journal.pone.0180777)
Supplement: S5 File — Individual trajectories of each cell over time for density of 1190 cel/cm2. (available in http://www.posfisicaaplicada.ufv.br/?pageid=2714). (ZIP) [file pone.0180777.s006.zip › d=01190cells/00016.dat]

	X	Y	Slice
1	713.7392	1170.8218	1
2	711.9951	1170.8218	2
3	711.9951	1171.6868	3
4	711.9951	1169.9567	4
5	712.8672	1169.0917	5
6	711.1232	1169.9567	6
7	709.3791	1169.9567	7
8	711.1232	1168.2267	8
9	707.6351	1169.9567	9
10	710.2511	1166.4966	10
11	707.6351	1169.9567	11
12	710.2511	1167.3616	12
13	710.2511	1169.9567	13
14	709.3791	1172.5518	14
15	711.9951	1169.9567	15
16	709.3791	1169.0917	16
17	711.1232	1169.0917	17
18	711.1232	1166.4966	18
19	709.3791	1169.9567	19
20	713.7392	1169.9567	20
21	709.3791	1167.3616	21
22	706.7631	1167.3616	22
23	711.9951	1164.7665	23
24	707.6351	1167.3616	24
25	709.3791	1165.6316	25
26	711.9951	1169.9567	26
27	709.3791	1170.8218	27
28	707.6351	1172.5518	28
29	709.3791	1172.5518	29
30	708.5072	1174.2819	30
31	703.2751	1173.4169	31
32	703.2751	1177.7420	32
33	704.1471	1179.4721	33
34	709.3791	1179.4721	34
35	706.7631	1181.2022	35
36	705.0191	1179.4721	36
37	705.0191	1176.0120	37
38	708.5072	1173.4169	38
39	710.2511	1168.2267	39
40	705.8911	1164.7665	40
41	700.6591	1164.7665	41
42	702.4031	1163.9015	42
43	698.9150	1162.1714	43
44	698.9150	1164.7665	44
45	700.6591	1162.1714	45
46	697.1710	1164.7665	46
47	701.5310	1165.6316	47
48	704.1471	1171.6868	48
49	707.6351	1176.8770	49
50	709.3791	1177.7420	50
51	711.1232	1176.8770	51
52	713.7392	1174.2819	52
53	715.4832	1177.7420	53
54	716.3552	1179.4721	54
55	714.6112	1179.4721	55
56	713.7392	1181.2022	56
57	712.8672	1179.4721	57
58	706.7631	1179.4721	58
59	705.8911	1176.0120	59
60	705.8911	1174.2819	60
61	704.1471	1170.8218	61
62	702.4031	1173.4169	62
63	702.4031	1170.8218	63
64	698.9150	1169.9567	64
65	695.4270	1167.3616	65
66	695.4270	1163.9015	66
67	695.4270	1166.4966	67
68	697.1710	1167.3616	68
69	701.5310	1167.3616	69
70	705.8911	1166.4966	70
71	706.7631	1165.6316	71
72	711.9951	1166.4966	72
73	712.8672	1162.1714	73
74	712.8672	1163.0365	74
75	716.3552	1161.3064	75
76	721.5873	1159.5763	76
77	717.2272	1158.7113	77
78	718.0992	1156.9812	78
79	717.2272	1154.3861	79
80	714.6112	1155.2512	80
81	713.7392	1152.6561	81
82	718.0992	1150.9260	82
83	715.4832	1156.9812	83
84	713.7392	1160.4414	84
85	711.9951	1165.6316	85
86	706.7631	1167.3616	86
87	705.0191	1169.0917	87
88	701.5310	1169.9567	88
89	700.6591	1169.0917	89
90	694.5550	1170.8218	90
91	695.4270	1169.0917	91
92	690.1950	1170.8218	92
93	692.8110	1172.5518	93
94	698.0431	1174.2819	94
95	705.0191	1176.8770	95
96	705.8911	1176.0120	96
97	708.5072	1173.4169	97
98	706.7631	1173.4169	98
99	711.9951	1172.5518	99
100	714.6112	1169.9567	100
101	717.2272	1165.6316	101
102	718.0992	1158.7113	102
103	719.8432	1156.9812	103
104	717.2272	1156.1162	104
105	718.0992	1153.5211	105
106	718.9713	1153.5211	106
107	720.7153	1151.7910	107
108	718.9713	1156.1162	108
109	718.0992	1156.9812	109
110	716.3552	1158.7113	110
111	712.8672	1161.3064	111
112	709.3791	1165.6316	112
113	711.1232	1167.3616	113
114	713.7392	1168.2267	114
115	707.6351	1165.6316	115
116	705.0191	1166.4966	116
117	701.5310	1166.4966	117
118	701.5310	1170.8218	118
119	698.9150	1175.1469	119
120	701.5310	1178.6071	120
121	707.6351	1178.6071	121
122	713.7392	1175.1469	122
123	711.9951	1173.4169	123
124	714.6112	1172.5518	124
125	718.0992	1171.6868	125
126	719.8432	1164.7665	126
127	714.6112	1162.1714	127
128	711.9951	1162.1714	128
129	708.5072	1159.5763	129
130	701.5310	1159.5763	130
131	699.7870	1161.3064	131
132	698.9150	1164.7665	132
133	692.8110	1168.2267	133
134	691.9390	1169.9567	134
135	691.0669	1174.2819	135
136	693.6830	1176.0120	136
137	699.7870	1179.4721	137
138	704.1471	1182.0672	138
139	710.2511	1180.3371	139
140	713.7392	1179.4721	140
141	720.7153	1177.7420	141
142	721.5873	1170.8218	142
143	719.8432	1166.4966	143
144	719.8432	1157.8463	144
145	718.9713	1156.1162	145
