# Supplementary material for: Anomalous diffusion and q-Weibull velocity distributions in epithelial cell migration
Source: PLoS One. 2017 Jul 10;12(7):e0180777. doi: 10.1371/journal.pone.0180777 (PMC5507264; doi:10.1371/journal.pone.0180777)
Supplement: S5 File — Individual trajectories of each cell over time for density of 1190 cel/cm2. (available in http://www.posfisicaaplicada.ufv.br/?pageid=2714). (ZIP) [file pone.0180777.s006.zip › d=01190cells/00029.dat]

	X	Y	Slice
1	1219.7223	391.2110	1
2	1219.7223	391.2110	1
3	1219.7223	391.2110	1
4	1218.4143	391.2110	4
5	1218.4143	391.2110	4
6	1216.6703	390.3460	6
7	1217.9783	389.9135	7
8	1217.9783	389.9135	7
9	1217.9783	389.9135	7
10	1217.9783	389.9135	7
11	1217.1062	390.3460	11
12	1216.6703	390.3460	12
13	1213.1822	389.9135	13
14	1208.3861	389.9135	14
15	1207.0781	389.9135	15
16	1202.7181	388.6159	16
17	1200.9741	388.6159	17
18	1199.2300	389.4810	18
19	1199.2300	387.7509	19
20	1195.3060	388.1835	20
21	1194.4340	385.1558	21
22	1194.4340	385.1558	21
23	1201.4101	387.7509	23
24	1207.0781	387.7509	24
25	1212.3102	390.7786	25
26	1216.6703	389.9135	26
27	1220.5943	389.9135	27
28	1221.9023	389.9135	28
29	1221.9023	389.9135	28
30	1216.2342	388.6159	30
31	1208.3861	386.4533	31
32	1204.8982	386.0208	32
33	1201.4101	386.8859	33
34	1197.4861	387.7509	34
35	1196.1780	386.4533	35
36	1193.5620	387.3184	36
37	1195.7421	386.8859	37
38	1200.1021	386.0208	38
39	1207.9502	386.8859	39
40	1214.4902	389.0484	40
41	1218.4143	390.3460	41
42	1220.1583	392.5086	42
43	1223.2103	392.0761	43
44	1225.8264	393.8061	44
45	1224.9543	393.3736	45
46	1222.7743	393.3736	46
47	1218.8502	389.9135	47
48	1209.2582	387.3184	48
49	1205.7701	386.8859	49
50	1202.2821	386.4533	50
51	1200.1021	387.7509	51
52	1201.4101	389.9135	52
53	1206.6421	393.3736	53
54	1214.9262	393.8061	54
55	1221.4663	391.6435	55
56	1225.3903	389.9135	56
57	1225.3903	389.9135	56
58	1223.2103	385.1558	57
59	1204.8982	383.8582	59
60	1200.5381	389.0484	60
61	1197.9220	394.2386	61
62	1197.9220	393.8061	62
63	1197.4861	392.5086	63
64	1201.4101	388.1835	64
65	1208.8222	385.5884	65
66	1213.1822	382.9933	66
67	1215.7982	383.4257	67
68	1221.4663	385.5884	68
69	1221.0303	388.6159	69
70	1222.3383	389.9135	70
71	1211.4382	393.3736	71
72	1209.6941	392.5086	72
73	1204.8982	392.0761	73
74	1200.9741	390.3460	74
75	1199.6661	389.9135	75
76	1197.9220	389.4810	76
77	1196.1780	387.7509	77
78	1198.7941	387.3184	78
79	1207.9502	384.2908	79
80	1212.7462	385.1558	80
81	1215.3623	389.9135	81
82	1217.5422	393.3736	82
83	1219.2863	395.5362	83
84	1219.7223	396.4012	84
85	1224.0823	397.6988	85
86	1226.2623	399.8614	86
87	1223.2103	398.1313	87
88	1218.8502	397.6988	88
89	1213.1822	393.8061	89
90	1211.0022	389.0484	90
91	1207.0781	390.3460	91
92	1204.8982	387.7509	92
93	1203.1541	384.7233	93
94	1201.4101	383.4257	94
95	1201.4101	383.4257	94
96	1203.5901	382.9933	96
97	1204.8982	383.8582	97
98	1208.8222	384.2908	98
99	1213.6182	388.6159	99
100	1215.3623	395.5362	100
101	1216.6703	396.8337	101
102	1223.6463	399.8614	102
103	1227.1344	397.6988	103
104	1228.4424	400.2939	104
105	1231.9304	398.5638	105
106	1234.5464	397.6988	106
107	1237.1624	398.9963	107
108	1240.6505	400.2939	108
109	1245.8825	399.8614	109
110	1246.7546	401.1589	110
111	1251.1146	404.6190	111
112	1251.5506	405.9166	112
113	1249.8066	407.6467	113
114	1251.1146	407.6467	114
115	1250.6786	408.0792	115
116	1250.6786	408.0792	115
117	1250.6786	408.0792	115
118	1253.2946	407.2141	118
119	1256.3466	406.3491	119
120	1255.4746	405.9166	120
121	1255.4746	405.9166	120
122	1253.2946	402.8890	122
123	1253.2946	396.8337	123
124	1251.5506	397.6988	124
125	1248.9345	397.2663	125
126	1242.3945	397.2663	126
127	1237.5985	401.1589	127
128	1232.8024	403.3215	128
129	1228.8784	405.0516	129
130	1220.5943	402.8890	130
131	1216.2342	399.8614	131
132	1214.0542	396.4012	132
133	1213.1822	394.2386	133
134	1204.8982	392.9411	134
135	1204.4621	392.9411	135
136	1204.0261	390.7786	136
137	1204.0261	390.3460	137
138	1203.5901	388.6159	138
139	1203.5901	384.7233	139
140	1204.8982	388.1835	140
141	1205.3341	386.8859	141
142	1203.5901	390.3460	142
143	1205.7701	392.5086	143
144	1208.8222	395.5362	144
145	1215.3623	396.8337	145
