# Supplementary material for: Anomalous diffusion and q-Weibull velocity distributions in epithelial cell migration
Source: PLoS One. 2017 Jul 10;12(7):e0180777. doi: 10.1371/journal.pone.0180777 (PMC5507264; doi:10.1371/journal.pone.0180777)
Supplement: S5 File — Individual trajectories of each cell over time for density of 1190 cel/cm2. (available in http://www.posfisicaaplicada.ufv.br/?pageid=2714). (ZIP) [file pone.0180777.s006.zip › d=01190cells/00035.dat]

	X	Y	Slice
1	1287.7390	1217.1010	1
2	1287.7390	1216.4522	2
3	1287.0850	1215.8035	3
4	1289.0470	1216.4522	4
5	1288.3930	1215.8035	5
6	1285.7769	1214.5059	6
7	1285.1229	1213.2084	7
8	1285.7769	1213.2084	8
9	1286.4309	1212.5596	9
10	1284.4689	1216.4522	10
11	1285.7769	1215.1547	11
12	1285.1229	1217.1010	12
13	1284.4689	1215.8035	13
14	1284.4689	1214.5059	14
15	1287.0850	1213.8571	15
16	1285.1229	1211.9108	16
17	1285.1229	1211.2620	17
18	1289.0470	1208.6669	18
19	1292.9710	1207.3694	19
20	1293.6250	1206.7206	20
21	1298.8571	1204.7743	21
22	1302.1271	1209.3157	22
23	1302.1271	1211.2620	23
24	1306.0511	1211.9108	24
25	1304.0891	1213.8571	25
26	1306.7052	1217.7498	26
27	1307.3592	1222.9400	27
28	1307.3592	1220.9937	28
29	1306.0511	1228.1302	29
30	1306.0511	1229.4277	30
31	1307.3592	1228.7790	31
32	1306.7052	1226.1839	32
33	1307.3592	1224.2375	33
34	1308.0132	1224.2375	34
35	1308.6672	1220.3449	35
36	1307.3592	1219.6961	36
37	1306.0511	1216.4522	37
38	1309.3212	1211.2620	38
39	1308.6672	1209.3157	39
40	1306.0511	1206.7206	40
41	1303.4351	1208.6669	41
42	1299.5111	1205.4231	42
43	1296.8951	1209.3157	43
44	1296.2410	1212.5596	44
45	1295.5870	1213.2084	45
46	1296.8951	1215.1547	46
47	1296.8951	1214.5059	47
48	1298.8571	1214.5059	48
49	1304.7431	1215.1547	49
50	1302.7811	1213.8571	50
51	1306.7052	1211.9108	51
52	1307.3592	1210.6133	52
53	1309.3212	1209.3157	53
54	1310.6292	1209.9645	54
55	1311.9372	1211.2620	55
56	1314.5532	1212.5596	56
57	1315.2072	1212.5596	57
58	1314.5532	1212.5596	58
59	1317.8233	1215.8035	59
60	1317.8233	1216.4522	60
61	1319.7853	1219.0473	61
62	1317.1693	1219.0473	62
63	1314.5532	1215.8035	63
64	1314.5532	1215.1547	64
65	1313.2452	1217.1010	65
66	1311.9372	1213.8571	66
67	1308.6672	1214.5059	67
68	1306.0511	1215.1547	68
69	1304.7431	1216.4522	69
70	1302.7811	1220.9937	70
71	1302.7811	1224.2375	71
72	1304.0891	1224.2375	72
73	1306.7052	1226.1839	73
74	1309.3212	1226.1839	74
75	1310.6292	1228.7790	75
76	1313.2452	1226.1839	76
77	1317.8233	1221.6424	77
78	1316.5152	1219.6961	78
79	1315.8612	1217.1010	79
80	1313.2452	1213.8571	80
81	1308.6672	1213.2084	81
82	1304.7431	1211.9108	82
83	1305.3971	1208.6669	83
84	1302.1271	1208.6669	84
85	1299.5111	1209.9645	85
86	1296.8951	1209.9645	86
87	1295.5870	1208.0182	87
88	1294.2790	1207.3694	88
89	1294.2790	1209.9645	89
90	1299.5111	1208.6669	90
91	1300.8191	1208.6669	91
92	1302.7811	1208.0182	92
93	1302.7811	1208.6669	93
94	1306.7052	1211.2620	94
95	1308.6672	1211.9108	95
96	1307.3592	1219.6961	96
97	1305.3971	1220.3449	97
98	1306.0511	1224.2375	98
99	1308.6672	1224.8863	99
100	1308.6672	1224.2375	100
101	1307.3592	1223.5888	101
102	1309.3212	1226.1839	102
103	1308.0132	1225.5351	103
104	1311.2832	1226.1839	104
105	1309.9752	1228.7790	105
106	1304.7431	1231.3741	106
107	1300.8191	1233.3204	107
108	1296.8951	1236.5643	108
109	1292.3170	1235.2667	109
110	1292.9710	1236.5643	110
111	1288.3930	1237.2130	111
112	1285.7769	1237.2130	112
113	1283.1609	1233.9692	113
114	1279.8909	1232.6716	114
115	1278.5829	1232.0228	115
116	1279.8909	1232.6716	116
117	1276.6208	1231.3741	117
118	1275.3128	1231.3741	118
119	1270.7348	1230.0765	119
120	1267.4648	1227.4814	120
121	1265.5027	1226.1839	121
122	1262.2327	1227.4814	122
123	1261.5787	1225.5351	123
124	1258.9627	1226.8326	124
125	1258.9627	1227.4814	125
126	1255.0386	1229.4277	126
127	1256.3466	1230.7253	127
128	1254.3846	1230.7253	128
129	1252.4226	1233.9692	129
130	1249.8066	1236.5643	130
131	1251.7686	1239.8081	131
132	1250.4606	1243.7008	132
133	1253.7306	1245.6471	133
134	1253.7306	1244.3495	134
135	1253.7306	1246.9446	135
136	1254.3846	1244.9983	136
137	1253.7306	1245.6471	137
138	1253.7306	1245.6471	137
139	1253.0766	1248.2422	139
140	1253.0766	1248.8910	139
141	1252.4226	1251.4861	141
142	1252.4226	1250.1885	142
143	1251.1146	1250.8373	143
144	1251.1146	1253.4324	144
145	1251.7686	1251.4861	145
