# Supplementary material for: Anomalous diffusion and q-Weibull velocity distributions in epithelial cell migration
Source: PLoS One. 2017 Jul 10;12(7):e0180777. doi: 10.1371/journal.pone.0180777 (PMC5507264; doi:10.1371/journal.pone.0180777)
Supplement: S5 File — Individual trajectories of each cell over time for density of 1190 cel/cm2. (available in http://www.posfisicaaplicada.ufv.br/?pageid=2714). (ZIP) [file pone.0180777.s006.zip › d=01190cells/00020.dat]

	X	Y	Slice
1	930.6514	183.6032	1
2	930.6514	184.2520	2
3	929.9974	184.2520	3
4	929.3434	183.6032	4
5	929.9974	183.6032	5
6	928.0353	182.9544	6
7	927.3813	182.3056	7
8	928.6893	181.6569	8
9	928.6893	182.9544	9
10	928.0353	181.6569	10
11	927.3813	183.6032	11
12	927.3813	181.6569	12
13	928.6893	182.3056	13
14	926.7273	183.6032	14
15	928.0353	182.3056	15
16	926.7273	181.0081	16
17	928.0353	182.9544	17
18	927.3813	182.9544	18
19	927.3813	181.6569	19
20	928.0353	181.6569	20
21	928.0353	181.6569	21
22	928.0353	181.6569	21
23	928.0353	181.0081	23
24	928.0353	182.3056	24
25	928.0353	181.0081	25
26	928.6893	182.3056	26
27	927.3813	182.3056	27
28	928.6893	182.3056	28
29	928.0353	183.6032	29
30	929.3434	182.9544	30
31	928.0353	182.3056	31
32	928.0353	182.9544	32
33	926.7273	182.9544	33
34	927.3813	181.6569	34
35	926.7273	183.6032	35
36	927.3813	182.3056	36
37	926.7273	182.3056	37
38	926.0733	182.9544	38
39	925.4193	182.3056	39
40	926.7273	182.9544	40
41	928.6893	182.9544	41
42	928.6893	181.6569	42
43	928.0353	182.9544	43
44	924.7653	182.3056	44
45	928.6893	182.3056	45
46	929.3434	181.6569	46
47	927.3813	182.9544	47
48	927.3813	181.0081	48
49	928.0353	180.3593	49
50	927.3813	182.3056	50
51	927.3813	181.6569	51
52	927.3813	182.3056	52
53	928.0353	180.3593	53
54	926.7273	182.3056	54
55	927.3813	182.3056	55
56	928.6893	181.6569	56
57	928.0353	180.3593	57
58	928.0353	183.6032	58
59	926.7273	182.9544	59
60	926.7273	181.6569	60
61	926.0733	181.6569	61
62	927.3813	182.3056	62
63	927.3813	182.3056	62
64	925.4193	182.9544	64
65	927.3813	183.6032	65
66	927.3813	182.3056	66
67	927.3813	182.9544	67
68	928.6893	182.9544	68
69	926.7273	183.6032	70
70	926.7273	184.2520	71
71	927.3813	181.6569	72
72	928.6893	183.6032	73
73	926.7273	182.9544	74
74	928.0353	183.6032	75
75	929.3434	182.9544	76
76	928.6893	182.9544	77
77	929.9974	182.9544	78
78	927.3813	183.6032	79
79	928.6893	184.9007	80
80	929.3434	181.6569	81
81	928.6893	183.6032	82
82	930.6514	182.9544	83
83	930.6514	184.2520	84
84	928.6893	184.2520	85
85	930.6514	182.3056	86
86	929.3434	182.9544	87
87	926.7273	183.6032	88
88	929.3434	182.9544	89
89	929.9974	183.6032	90
90	928.6893	183.6032	91
91	928.6893	182.9544	92
92	928.6893	182.9544	92
93	926.7273	184.2520	94
94	928.6893	183.6032	95
95	927.3813	183.6032	96
96	927.3813	182.3056	97
97	928.6893	182.9544	98
98	928.0353	183.6032	99
99	927.3813	182.3056	100
100	926.7273	184.2520	101
101	929.3434	183.6032	102
102	929.3434	183.6032	102
103	928.6893	181.6569	104
104	929.3434	183.6032	105
105	928.6893	184.2520	106
106	928.6893	182.9544	107
107	930.6514	182.9544	108
108	928.0353	183.6032	109
109	931.3054	184.2520	110
110	929.3434	182.3056	111
111	928.6893	183.6032	112
112	927.3813	182.9544	113
113	926.7273	181.6569	114
114	927.3813	182.3056	115
115	927.3813	183.6032	116
116	926.0733	182.3056	117
117	927.3813	183.6032	118
118	927.3813	182.9544	119
119	927.3813	184.9007	120
120	929.3434	184.9007	121
121	929.3434	184.9007	121
122	930.6514	182.9544	122
123	928.6893	182.9544	123
124	926.7273	183.6032	124
125	928.6893	182.9544	125
126	928.6893	184.2520	126
127	929.3434	184.2520	127
128	929.9974	183.6032	128
129	929.3434	182.9544	129
130	928.6893	181.0081	130
131	928.0353	184.2520	131
132	929.9974	183.6032	132
133	926.7273	183.6032	133
134	927.3813	183.6032	134
135	928.0353	182.3056	135
136	927.3813	184.9007	136
137	926.7273	182.3056	137
138	927.3813	182.3056	138
139	926.0733	182.3056	139
140	928.6893	182.9544	140
141	927.3813	183.6032	141
142	927.3813	182.9544	142
143	928.0353	183.6032	143
144	927.3813	181.6569	144
145	928.0353	182.9544	145
