# Supplementary material for: Anomalous diffusion and q-Weibull velocity distributions in epithelial cell migration
Source: PLoS One. 2017 Jul 10;12(7):e0180777. doi: 10.1371/journal.pone.0180777 (PMC5507264; doi:10.1371/journal.pone.0180777)
Supplement: S5 File — Individual trajectories of each cell over time for density of 1190 cel/cm2. (available in http://www.posfisicaaplicada.ufv.br/?pageid=2714). (ZIP) [file pone.0180777.s006.zip › d=01190cells/00045.dat]

	X	Y	Slice
1	1653.7647	658.2899	1
2	1651.1487	659.1549	2
3	1652.0206	658.2899	3
4	1652.8926	659.1549	4
5	1650.2766	660.0200	5
6	1646.7886	665.2102	6
7	1642.4285	660.8850	7
8	1643.3006	656.5598	8
9	1648.5326	657.4249	9
10	1648.5326	657.4249	9
11	1652.8926	657.4249	11
12	1648.5326	659.1549	12
13	1645.0445	654.8298	13
14	1648.5326	654.8298	14
15	1649.4046	652.2347	15
16	1653.7647	657.4249	16
17	1658.1246	657.4249	17
18	1656.3807	653.9647	18
19	1659.8687	650.5046	19
20	1662.4847	655.6948	20
21	1665.1008	658.2899	21
22	1663.3567	660.0200	22
23	1665.1008	656.5598	23
24	1666.8448	657.4249	24
25	1663.3567	660.0200	25
26	1666.8448	662.6151	26
27	1667.7168	661.7500	27
28	1665.1008	657.4249	28
29	1664.2288	651.3696	29
30	1666.8448	647.0445	30
31	1667.7168	646.1794	31
32	1671.2048	646.1794	32
33	1668.5887	641.8543	33
34	1672.9488	640.9892	34
35	1670.3328	643.5843	35
36	1669.4609	642.7193	36
37	1669.4609	638.3941	37
38	1671.2048	634.9340	38
39	1679.0528	631.4739	39
40	1679.9250	629.7438	40
41	1685.1570	628.8788	41
42	1680.7969	626.2837	42
43	1681.6689	621.9585	43
44	1679.0528	620.2284	44
45	1680.7969	617.6334	45
46	1679.9250	615.0383	46
47	1680.7969	614.1732	47
48	1681.6689	609.8481	48
49	1675.5649	607.2530	49
50	1677.3089	604.6579	50
51	1674.6929	602.9278	51
52	1675.5649	602.0628	52
53	1673.8208	597.7376	53
54	1672.9488	590.8173	54
55	1681.6689	589.0873	55
56	1679.9250	584.7621	56
57	1680.7969	578.7069	57
58	1684.2849	574.3817	58
59	1683.4129	572.6516	59
60	1685.1570	570.9216	60
61	1686.9009	565.7314	61
62	1690.3891	564.8663	62
63	1691.2610	564.8663	63
64	1690.3891	559.6761	64
65	1687.7730	556.2161	65
66	1686.9009	554.4859	66
67	1685.1570	548.4308	67
68	1682.5410	543.2406	68
69	1684.2849	541.5104	69
70	1687.7730	538.0504	70
71	1687.7730	542.3755	71
72	1691.2610	536.3203	72
73	1691.2610	532.8602	73
74	1692.1330	531.9951	74
75	1693.0051	531.9951	75
76	1693.0051	532.8602	76
77	1694.7490	527.6700	77
78	1693.8770	526.8049	78
79	1688.6450	526.8049	79
80	1684.2849	523.3448	80
81	1681.6689	516.4245	81
82	1680.7969	519.0196	82
83	1675.5649	523.3448	83
84	1672.9488	530.2651	84
85	1680.7969	529.4000	85
86	1683.4129	534.5902	86
87	1689.5169	536.3203	87
88	1694.7490	543.2406	88
89	1699.9811	545.8357	89
90	1690.3891	551.0259	90
91	1680.7969	540.6455	91
92	1680.7969	541.5104	92
93	1679.9250	544.9706	93
94	1674.6929	549.2957	94
95	1675.5649	546.7006	95
96	1665.9727	547.5657	96
97	1665.9727	546.7006	97
98	1659.8687	553.6210	98
99	1657.2527	557.9461	99
100	1657.2527	565.7314	100
101	1655.5086	570.9216	101
102	1658.1246	577.8418	102
103	1661.6128	580.4369	103
104	1663.3567	576.9768	104
105	1664.2288	576.1118	105
106	1669.4609	569.1915	106
107	1670.3328	566.5964	107
108	1670.3328	564.0014	108
109	1672.0769	564.8663	109
110	1668.5887	563.1363	110
111	1664.2288	571.7866	111
112	1662.4847	576.1118	112
113	1658.9967	564.0014	113
114	1660.7407	557.0810	114
115	1666.8448	550.1608	115
116	1675.5649	545.8357	116
117	1684.2849	544.9706	117
118	1683.4129	541.5104	118
119	1693.0051	542.3755	119
120	1704.3412	542.3755	120
121	1710.4452	540.6455	121
122	1709.5732	546.7006	122
123	1705.2131	546.7006	123
124	1713.9333	549.2957	124
125	1706.9572	551.8908	125
126	1706.0852	558.8112	126
127	1697.3650	564.0014	127
128	1689.5169	567.4614	128
129	1685.1570	576.1118	129
130	1686.0290	582.1670	130
131	1682.5410	585.6271	131
132	1683.4129	590.8173	132
133	1683.4129	589.0873	133
134	1678.1809	595.1425	134
135	1672.9488	595.1425	135
136	1673.8208	589.9523	136
137	1673.8208	599.4677	137
138	1678.1809	605.5229	138
139	1685.1570	607.2530	139
140	1693.0051	606.3879	140
141	1696.4931	602.0628	141
142	1693.0051	594.2775	142
143	1690.3891	599.4677	143
144	1688.6450	592.5474	144
145	1677.3089	602.0628	145
