# Supplementary material for: Anomalous diffusion and q-Weibull velocity distributions in epithelial cell migration
Source: PLoS One. 2017 Jul 10;12(7):e0180777. doi: 10.1371/journal.pone.0180777 (PMC5507264; doi:10.1371/journal.pone.0180777)
Supplement: S5 File — Individual trajectories of each cell over time for density of 1190 cel/cm2. (available in http://www.posfisicaaplicada.ufv.br/?pageid=2714). (ZIP) [file pone.0180777.s006.zip › d=01190cells/00050.dat]

	X	Y	Slice
1	1856.5067	495.4475	1
2	1856.5067	493.7174	2
3	1854.3266	493.2849	3
4	1855.1987	495.0150	4
5	1853.8907	496.7450	5
6	1855.1987	495.8800	6
7	1848.6587	493.2849	7
8	1856.0707	494.1499	8
9	1849.0946	498.0426	9
10	1851.7106	494.1499	10
11	1853.4547	498.0426	11
12	1854.7627	495.4475	12
13	1852.1466	498.0426	13
14	1849.5306	499.3401	14
15	1849.5306	500.2052	15
16	1852.1466	497.1776	16
17	1853.8907	498.0426	17
18	1856.9426	497.1776	18
19	1855.1987	496.7450	19
20	1855.1987	498.4751	20
21	1856.5067	495.0150	21
22	1853.8907	495.8800	22
23	1853.0186	498.4751	23
24	1855.1987	494.5825	24
25	1851.7106	498.0426	25
26	1851.2747	495.4475	26
27	1851.2747	496.3125	27
28	1855.6346	498.9076	28
29	1855.1987	497.6101	29
30	1848.2226	498.9076	30
31	1856.0707	499.3401	31
32	1857.3787	495.4475	32
33	1851.7106	498.4751	33
34	1854.3266	497.6101	34
35	1855.6346	495.0150	35
36	1854.7627	496.7450	36
37	1856.9426	496.3125	37
38	1856.0707	494.5825	38
39	1856.5067	493.7174	39
40	1856.5067	495.8800	40
41	1853.4547	495.8800	41
42	1850.8386	497.1776	42
43	1851.7106	495.8800	43
44	1851.2747	496.7450	44
45	1849.9667	497.6101	45
46	1850.8386	498.0426	46
47	1847.7865	501.0702	47
48	1851.7106	500.6377	48
49	1850.8386	498.9076	49
50	1849.9667	498.0426	50
51	1849.9667	494.5825	51
52	1850.4026	493.7174	52
53	1851.7106	495.8800	53
54	1850.8386	495.4475	54
55	1850.8386	497.1776	55
56	1850.4026	494.1499	56
57	1849.5306	497.1776	57
58	1847.3506	500.2052	58
59	1852.5827	501.5027	59
60	1850.4026	498.0426	60
61	1848.6587	498.0426	61
62	1846.4785	497.6101	62
63	1849.0946	498.4751	63
64	1845.1705	500.6377	64
65	1848.2226	499.3401	65
66	1848.2226	500.6377	66
67	1846.4785	503.6653	67
68	1846.0426	506.6929	68
69	1840.3745	508.4229	69
70	1839.0665	511.0180	70
71	1840.3745	513.1807	71
72	1839.9385	514.4782	72
73	1839.0665	515.3433	73
74	1836.8865	514.9107	74
75	1844.7346	507.9905	75
76	1846.9146	503.6653	76
77	1848.6587	504.9629	77
78	1849.9667	504.0978	78
79	1854.3266	504.0978	79
80	1856.9426	498.9076	80
81	1856.0707	498.0426	81
82	1857.8147	497.1776	82
83	1859.9947	498.9076	83
84	1863.0468	496.7450	84
85	1866.0987	497.6101	85
86	1868.2789	499.3401	86
87	1870.8949	499.7727	87
88	1872.6388	496.7450	88
89	1871.7668	498.0426	89
90	1872.2029	497.1776	90
91	1872.6388	497.1776	91
92	1867.4067	493.7174	92
93	1864.3548	492.8524	93
94	1865.2268	491.1223	94
95	1866.9708	492.4199	95
96	1868.7148	491.1223	96
97	1864.3548	492.4199	97
98	1862.1747	494.1499	98
99	1863.4827	492.4199	99
100	1857.8147	488.9597	100
101	1863.0468	488.0947	101
102	1860.8667	488.9597	102
103	1860.4308	491.1223	103
104	1859.1228	491.5548	104
105	1856.9426	494.5825	105
106	1856.9426	492.8524	106
107	1852.1466	494.1499	107
108	1854.7627	492.4199	108
109	1853.8907	493.7174	109
110	1851.7106	495.8800	110
111	1847.3506	491.5548	111
112	1851.7106	491.5548	112
113	1845.1705	495.0150	113
114	1845.1705	496.3125	114
115	1844.2986	497.6101	115
116	1845.1705	499.3401	116
117	1840.8106	500.2052	117
118	1845.1705	500.2052	118
119	1845.6066	502.8003	119
120	1848.2226	501.0702	120
121	1849.0946	501.0702	121
122	1843.8625	499.7727	122
123	1847.7865	497.1776	123
124	1847.3506	496.3125	124
125	1848.2226	494.5825	125
126	1848.6587	493.7174	126
127	1845.6066	494.1499	127
128	1846.9146	495.4475	128
129	1844.7346	496.3125	129
130	1843.8625	495.0150	130
131	1844.7346	496.7450	131
132	1846.0426	496.7450	132
133	1842.5545	498.9076	133
134	1840.3745	501.9352	134
135	1839.5026	501.5027	135
136	1843.4266	497.6101	136
137	1846.4785	499.7727	137
138	1844.2986	498.0426	138
139	1839.9385	500.2052	139
140	1841.6825	498.9076	140
141	1841.2465	498.9076	141
142	1837.7585	500.6377	142
143	1843.4266	498.9076	143
144	1843.4266	498.9076	143
145	1844.2986	495.4475	145
