# Supplementary material for: Anomalous diffusion and q-Weibull velocity distributions in epithelial cell migration
Source: PLoS One. 2017 Jul 10;12(7):e0180777. doi: 10.1371/journal.pone.0180777 (PMC5507264; doi:10.1371/journal.pone.0180777)
Supplement: S5 File — Individual trajectories of each cell over time for density of 1190 cel/cm2. (available in http://www.posfisicaaplicada.ufv.br/?pageid=2714). (ZIP) [file pone.0180777.s006.zip › d=01190cells/00059.dat]

	X	Y	Slice
1	1929.3194	459.3324	1
2	1929.3194	460.6299	2
3	1927.3574	458.6836	3
4	1925.3954	458.6836	4
5	1925.3954	463.2250	5
6	1926.0494	463.2250	6
7	1921.4713	465.1713	7
8	1924.0874	463.2250	8
9	1924.0874	463.2250	8
10	1926.0494	463.8738	10
11	1924.7414	463.2250	11
12	1924.7414	465.1713	12
13	1922.1253	464.5226	13
14	1917.5473	459.9811	14
15	1920.1633	459.9811	15
16	1920.1633	459.9811	15
17	1916.2393	459.3324	17
18	1918.8553	455.4397	18
19	1920.8173	452.1958	19
20	1922.1253	445.0593	20
21	1924.0874	443.7618	21
22	1924.0874	443.7618	21
23	1926.7034	441.8155	23
24	1928.0114	441.1667	24
25	1929.9734	443.1130	25
26	1933.2435	445.0593	26
27	1939.1295	447.6544	27
28	1939.1295	448.9520	28
29	1942.3995	450.2495	29
30	1943.0536	451.5471	30
31	1943.0536	453.4934	31
32	1945.6696	459.3324	32
33	1949.5936	461.2787	33
34	1944.3616	465.1713	34
35	1946.3236	466.4689	35
36	1946.3236	472.9566	36
37	1950.2476	472.9566	37
38	1950.2476	474.9030	38
39	1946.3236	474.9030	39
40	1947.6316	474.9030	40
41	1943.0536	472.3079	41
42	1940.4375	469.7128	42
43	1936.5135	466.4689	43
44	1933.8975	461.9275	44
45	1931.9354	459.9811	45
46	1931.2814	455.4397	46
47	1929.3194	453.4934	47
48	1930.6274	449.6007	48
49	1926.7034	446.3569	49
50	1923.4334	442.4642	50
51	1922.1253	442.4642	51
52	1917.5473	437.2740	52
53	1916.2393	436.6253	53
54	1913.6233	434.6789	54
55	1910.3532	435.3277	55
56	1908.3912	435.9765	56
57	1908.3912	436.6253	57
58	1907.0832	438.5716	58
59	1907.7372	443.1130	59
60	1912.3152	450.8983	60
61	1918.8553	458.6836	61
62	1919.5093	461.9275	62
63	1917.5473	465.8201	63
64	1916.2393	471.6591	64
65	1916.2393	467.7664	65
66	1914.9313	463.2250	66
67	1914.9313	451.5471	67
68	1911.6612	442.4642	68
69	1917.5473	435.9765	69
70	1923.4334	431.4351	70
71	1926.7034	427.5424	71
72	1928.0114	427.5424	72
73	1934.5515	423.0010	73
74	1938.4755	422.3522	74
75	1942.3995	423.6498	75
76	1948.2856	415.8645	76
77	1944.3616	415.8645	77
78	1946.9776	410.0255	78
79	1954.8257	401.5914	79
80	1958.7497	395.7525	80
81	1962.6738	387.3184	81
82	1969.8678	391.2110	82
83	1976.4079	387.3184	83
84	1979.6779	380.8306	84
85	1986.8720	385.3721	85
86	1986.8720	384.0745	86
87	1992.7581	378.2356	87
88	1992.1040	376.9380	88
89	1992.1040	376.9380	88
90	1993.4121	372.3966	90
91	1994.0661	367.2064	91
92	1996.6821	361.3674	92
93	2002.5682	344.4993	93
94	2002.5682	341.9042	94
95	2003.2222	332.8213	95
96	1992.7581	326.3336	96
97	1988.8340	323.7385	97
98	1980.9859	321.1434	98
99	1982.9480	314.6556	99
100	1979.6779	308.1679	100
101	1978.3699	304.2753	101
102	1968.5598	301.0314	102
103	1959.4037	306.2216	103
104	1952.8637	304.9240	104
105	1945.0156	306.2216	105
106	1941.0915	305.5728	106
107	1935.2055	307.5191	107
108	1926.0494	308.8167	108
109	1924.7414	312.7093	109
110	1920.1633	314.6556	110
111	1922.7794	319.1971	111
112	1920.8173	320.4946	112
113	1920.1633	317.8995	113
114	1917.5473	315.9532	114
115	1910.3532	307.5191	115
116	1899.2351	306.2216	116
117	1892.6950	305.5728	117
118	1894.0031	305.5728	118
119	1890.0790	304.9240	119
120	1888.7710	306.2216	120
121	1883.5390	304.9240	121
122	1883.5390	304.9240	121
123	1878.9609	304.2753	123
124	1878.9609	304.2753	123
125	1878.9609	304.2753	123
126	1885.5010	299.7338	126
127	1886.8090	299.0851	127
128	1891.3870	297.7875	128
129	1897.9271	299.0851	129
130	1904.4672	303.6265	130
131	1919.5093	310.7630	131
132	1923.4334	313.3581	132
133	1928.0114	310.7630	133
134	1929.9734	310.1142	134
135	1929.3194	313.3581	135
136	1930.6274	310.7630	136
137	1933.8975	308.1679	137
138	1929.9734	310.7630	138
139	1933.2435	310.1142	139
140	1937.8215	306.8704	140
141	1943.7076	300.3826	141
142	1954.8257	292.5973	142
143	1967.2518	283.5145	143
144	1963.9818	282.8657	144
145	1964.6358	271.8365	145
