# Supplementary material for: Anomalous diffusion and q-Weibull velocity distributions in epithelial cell migration
Source: PLoS One. 2017 Jul 10;12(7):e0180777. doi: 10.1371/journal.pone.0180777 (PMC5507264; doi:10.1371/journal.pone.0180777)
Supplement: S5 File — Individual trajectories of each cell over time for density of 1190 cel/cm2. (available in http://www.posfisicaaplicada.ufv.br/?pageid=2714). (ZIP) [file pone.0180777.s006.zip › d=01190cells/00073.dat]

	X	Y	Slice
1	2262.8628	418.8921	1
2	2265.4788	421.4872	2
3	2263.7347	418.8921	3
4	2261.1187	421.4872	4
5	2262.8628	418.0271	5
6	2258.5027	421.4872	6
7	2258.5027	421.4872	6
8	2253.2706	420.6222	8
9	2256.7588	422.3522	9
10	2257.6307	415.4320	10
11	2260.2467	414.5669	11
12	2254.1427	413.7019	12
13	2258.5027	418.0271	13
14	2261.1187	415.4320	14
15	2258.5027	416.2970	15
16	2256.7588	417.1620	16
17	2256.7588	416.2970	17
18	2254.1427	411.1068	18
19	2256.7588	412.8369	19
20	2255.8866	411.1068	20
21	2256.7588	412.8369	21
22	2255.0147	412.8369	22
23	2253.2706	411.1068	23
24	2253.2706	411.1068	23
25	2252.3987	410.2418	25
26	2250.6546	413.7019	26
27	2250.6546	413.7019	26
28	2254.1427	413.7019	28
29	2254.1427	414.5669	29
30	2252.3987	414.5669	30
31	2253.2706	417.1620	31
32	2251.5267	412.8369	32
33	2253.2706	414.5669	33
34	2254.1427	415.4320	34
35	2251.5267	415.4320	35
36	2255.0147	414.5669	36
37	2253.2706	414.5669	37
38	2253.2706	414.5669	37
39	2251.5267	411.1068	39
40	2252.3987	411.1068	40
41	2252.3987	413.7019	41
42	2249.7826	415.4320	42
43	2253.2706	412.8369	43
44	2248.9107	412.8369	44
45	2253.2706	413.7019	45
46	2250.6546	413.7019	46
47	2256.7588	413.7019	47
48	2253.2706	413.7019	48
49	2254.1427	412.8369	49
50	2253.2706	411.1068	50
51	2255.0147	415.4320	51
52	2249.7826	413.7019	52
53	2253.2706	411.9718	53
54	2251.5267	412.8369	54
55	2250.6546	420.6222	55
56	2252.3987	419.7571	56
57	2255.0147	420.6222	57
58	2251.5267	418.0271	58
59	2251.5267	418.8921	59
60	2253.2706	419.7571	60
61	2249.7826	419.7571	61
62	2251.5267	421.4872	62
63	2255.8866	418.0271	63
64	2252.3987	419.7571	64
65	2251.5267	419.7571	65
66	2250.6546	419.7571	66
67	2249.7826	418.0271	67
68	2249.7826	418.8921	68
69	2254.1427	418.8921	69
70	2251.5267	413.7019	70
71	2254.1427	414.5669	71
72	2253.2706	416.2970	72
73	2252.3987	420.6222	73
74	2254.1427	418.0271	74
75	2254.1427	414.5669	75
76	2258.5027	418.0271	76
77	2255.0147	416.2970	77
78	2251.5267	414.5669	78
79	2249.7826	411.1068	79
80	2252.3987	411.9718	80
81	2255.0147	404.1865	81
82	2254.1427	397.2663	82
83	2256.7588	397.2663	83
84	2257.6307	396.4012	84
85	2259.3748	394.6712	85
86	2254.1427	394.6712	86
87	2252.3987	393.8061	87
88	2254.1427	398.1313	88
89	2256.7588	395.5362	89
90	2249.7826	398.9963	90
91	2252.3987	399.8614	91
92	2258.5027	402.4565	92
93	2251.5267	396.4012	93
94	2255.8866	402.4565	94
95	2252.3987	403.3215	95
96	2253.2706	400.7264	96
97	2250.6546	398.9963	97
98	2252.3987	398.9963	98
99	2252.3987	398.9963	98
100	2251.5267	399.8614	100
101	2255.8866	398.1313	101
102	2255.0147	396.4012	102
103	2255.0147	398.1313	103
104	2255.0147	396.4012	104
105	2255.0147	396.4012	104
106	2254.1427	396.4012	106
107	2252.3987	400.7264	107
108	2253.2706	401.5914	108
109	2256.7588	402.4565	109
110	2253.2706	398.9963	110
111	2247.1666	398.9963	111
112	2251.5267	400.7264	112
113	2251.5267	401.5914	113
114	2252.3987	397.2663	114
115	2256.7588	398.1313	115
116	2255.0147	396.4012	116
117	2253.2706	399.8614	117
118	2252.3987	399.8614	118
119	2250.6546	397.2663	119
120	2251.5267	400.7264	120
121	2250.6546	398.9963	121
122	2253.2706	400.7264	122
123	2252.3987	401.5914	123
124	2250.6546	403.3215	124
125	2249.7826	398.9963	125
126	2248.9107	400.7264	126
127	2249.7826	405.9166	127
128	2248.9107	399.8614	128
129	2253.2706	398.9963	129
130	2249.7826	396.4012	130
131	2248.9107	398.9963	131
132	2251.5267	397.2663	132
133	2254.1427	397.2663	133
134	2252.3987	405.0516	134
135	2249.7826	405.0516	135
136	2248.0386	405.0516	136
137	2257.6307	411.1068	137
138	2255.0147	412.8369	138
139	2258.5027	413.7019	139
140	2255.0147	411.9718	140
141	2255.0147	409.3767	141
142	2254.1427	411.1068	142
143	2255.8866	411.1068	143
144	2253.2706	406.7816	144
145	2250.6546	406.7816	145
