# Supplementary material for: Anomalous diffusion and q-Weibull velocity distributions in epithelial cell migration
Source: PLoS One. 2017 Jul 10;12(7):e0180777. doi: 10.1371/journal.pone.0180777 (PMC5507264; doi:10.1371/journal.pone.0180777)
Supplement: S5 File — Individual trajectories of each cell over time for density of 1190 cel/cm2. (available in http://www.posfisicaaplicada.ufv.br/?pageid=2714). (ZIP) [file pone.0180777.s006.zip › d=01190cells/00066.dat]

	X	Y	Slice
1	2239.3185	975.7569	1
2	2239.3185	976.6219	2
3	2240.1905	981.8121	3
4	2240.1905	979.2170	4
5	2244.5506	981.8121	5
6	2243.6786	980.9471	6
7	2240.1905	978.3520	7
8	2241.9346	977.4870	8
9	2241.0626	975.7569	9
10	2235.8306	978.3520	10
11	2227.1104	977.4870	11
12	2223.6224	977.4870	12
13	2223.6224	977.4870	12
14	2224.4943	977.4870	14
15	2224.4943	975.7569	15
16	2232.3424	983.5422	16
17	2231.4705	987.0023	17
18	2227.1104	977.4870	18
19	2227.9825	979.2170	19
20	2228.8544	976.6219	20
21	2232.3424	972.2968	21
22	2227.9825	974.0268	22
23	2221.0064	982.6772	23
24	2218.3903	983.5422	24
25	2218.3903	986.1373	25
26	2225.3664	986.1373	26
27	2222.7504	990.4625	27
28	2221.8783	989.5974	28
29	2222.7504	993.0576	29
30	2221.8783	993.0576	30
31	2221.8783	997.3827	31
32	2221.8783	1000.8429	32
33	2221.8783	1000.8429	32
34	2225.3664	1007.7631	34
35	2224.4943	1012.0883	35
36	2223.6224	1018.1435	36
37	2225.3664	1019.0085	37
38	2228.8544	1023.3337	38
39	2228.8544	1028.5239	39
40	2228.8544	1031.9840	40
41	2228.8544	1034.5791	41
42	2235.8306	1034.5791	42
43	2244.5506	1034.5791	43
44	2245.4225	1037.1742	44
45	2247.1666	1038.9043	45
46	2249.7826	1033.7141	46
47	2253.2706	1035.4441	47
48	2259.3748	1034.5791	48
49	2257.6307	1032.8491	49
50	2259.3748	1032.8491	50
51	2255.8866	1026.7938	51
52	2248.9107	1025.9288	52
53	2243.6786	1023.3337	53
54	2239.3185	1017.2785	54
55	2237.5745	1011.2232	55
56	2234.0865	1008.6281	56
57	2233.2145	1002.5729	57
58	2231.4705	993.9226	58
59	2226.2384	987.0023	59
60	2227.1104	986.1373	60
61	2234.0865	983.5422	61
62	2234.9584	978.3520	62
63	2240.1905	975.7569	63
64	2236.7025	972.2968	64
65	2230.5985	962.7814	65
66	2233.2145	962.7814	66
67	2239.3185	962.7814	67
68	2241.0626	956.7262	68
69	2241.0626	956.7262	68
70	2228.8544	953.2660	70
71	2230.5985	948.0758	71
72	2232.3424	946.3458	72
73	2234.0865	939.4255	73
74	2234.0865	937.6954	74
75	2235.8306	934.2353	75
76	2236.7025	932.5052	76
77	2246.2947	932.5052	77
78	2241.0626	929.0451	78
79	2248.9107	925.5850	79
80	2254.1427	922.1249	80
81	2255.8866	920.3948	81
82	2261.1187	922.1249	82
83	2257.6307	917.7997	83
84	2262.8628	919.5298	84
85	2272.4549	917.7997	85
86	2268.0948	916.0696	86
87	2278.5589	914.3396	87
88	2284.6629	917.7997	88
89	2284.6629	920.3948	89
90	2284.6629	917.7997	90
91	2289.8950	916.0696	91
92	2291.6391	917.7997	92
93	2295.9992	920.3948	93
94	2297.7431	921.2598	94
95	2302.9751	924.7199	95
96	2302.1032	932.5052	96
97	2313.4392	937.6954	97
98	2301.2312	935.1003	98
99	2300.3591	941.1556	99
100	2304.7192	947.2108	100
101	2302.1032	948.0758	101
102	2292.5110	966.2415	102
103	2283.7910	962.7814	103
104	2279.4309	970.5667	104
105	2272.4549	968.8366	105
106	2266.3508	980.0821	106
107	2266.3508	985.2723	107
108	2257.6307	983.5422	108
109	2250.6546	981.8121	109
110	2248.0386	977.4870	110
111	2243.6786	980.9471	111
112	2243.6786	986.1373	112
113	2228.8544	974.8919	113
114	2224.4943	984.4072	114
115	2217.5184	979.2170	115
116	2213.1583	984.4072	116
117	2207.9262	986.1373	117
118	2203.5661	983.5422	118
119	2202.6942	985.2723	119
120	2197.4621	990.4625	120
121	2193.1020	987.8674	121
122	2193.1020	987.8674	121
123	2189.6140	987.0023	123
124	2190.4860	987.8674	124
125	2192.2301	988.7324	125
126	2183.5100	985.2723	126
127	2193.9741	980.9471	127
128	2186.9980	980.0821	128
129	2182.6379	978.3520	129
130	2187.8700	974.8919	130
131	2201.8222	977.4870	131
132	2199.2062	971.4317	132
133	2196.5902	971.4317	133
134	2197.4621	972.2968	134
135	2203.5661	972.2968	135
136	2205.3102	976.6219	136
137	2206.1821	973.1618	137
138	2206.1821	973.1618	137
139	2207.9262	973.1618	139
140	2201.8222	972.2968	140
141	2198.3341	971.4317	141
142	2205.3102	973.1618	142
143	2201.8222	969.7017	143
144	2202.6942	970.5667	144
145	2205.3102	967.9716	145
