# Supplementary material for: Anomalous diffusion and q-Weibull velocity distributions in epithelial cell migration
Source: PLoS One. 2017 Jul 10;12(7):e0180777. doi: 10.1371/journal.pone.0180777 (PMC5507264; doi:10.1371/journal.pone.0180777)
Supplement: S6 File — Individual trajectories of each cell over time for density of 11900 cel/cm2. (available in http://www.posfisicaaplicada.ufv.br/?pageid=2714). (ZIP) [file pone.0180777.s007.zip]

Archive with 459 entries (458 files):
- d=11900cells/
- d=11900cells/00297.dat
- d=11900cells/00015.dat
- d=11900cells/00154.dat
- d=11900cells/f00074.dat
- d=11900cells/f00221.dat
- d=11900cells/00301.dat
- d=11900cells/00240.dat
- d=11900cells/f00068.dat
- d=11900cells/00183.dat
- d=11900cells/00148.dat
- d=11900cells/00009.dat
- d=11900cells/00196.dat
- d=11900cells/00255.dat
- d=11900cells/00314.dat
- d=11900cells/00036.dat
- d=11900cells/00177.dat
- d=11900cells/00162.dat
- d=11900cells/00023.dat
- d=11900cells/00194.dat
- d=11900cells/00316.dat
- d=11900cells/00257.dat
- d=11900cells/00242.dat
- d=11900cells/00289.dat
- d=11900cells/00303.dat
- d=11900cells/00181.dat
- d=11900cells/00021.dat
- d=11900cells/f00101.dat
- d=11900cells/00160.dat
- d=11900cells/00268.dat
- d=11900cells/00329.dat
- d=11900cells/f00055.dat
- d=11900cells/00175.dat
- d=11900cells/00034.dat
- d=11900cells/00261.dat
- d=11900cells/00320.dat
- d=11900cells/f00200.dat
- d=11900cells/00028.dat
- d=11900cells/f00108.dat
- d=11900cells/00169.dat
- d=11900cells/00335.dat
- d=11900cells/00274.dat
- d=11900cells/00295.dat
- d=11900cells/00156.dat
- d=11900cells/00017.dat
- d=11900cells/00002.dat
- d=11900cells/00143.dat
- d=11900cells/00188.dat
- d=11900cells/00280.dat
- d=11900cells/00126.dat
- d=11900cells/f00006.dat
- d=11900cells/00067.dat
- d=11900cells/f00291.dat
- d=11900cells/f00152.dat
- d=11900cells/00072.dat
- d=11900cells/f00013.dat
- d=11900cells/00133.dat
- d=11900cells/00093.dat
- d=11900cells/00058.dat
- d=11900cells/00119.dat
- d=11900cells/00211.dat
- d=11900cells/00204.dat
- d=11900cells/00086.dat
- d=11900cells/00218.dat
- d=11900cells/f00338.dat
- d=11900cells/f00279.dat
- d=11900cells/00051.dat
- d=11900cells/00110.dat
- d=11900cells/f00025.dat
- d=11900cells/00105.dat
- d=11900cells/00044.dat
- d=11900cells/00227.dat
- d=11900cells/f00307.dat
- d=11900cells/00232.dat
- d=11900cells/f00298.dat
- d=11900cells/f00253.dat
- d=11900cells/00226.dat
- d=11900cells/00233.dat
- d=11900cells/00050.dat
- d=11900cells/00111.dat
- d=11900cells/00219.dat
- d=11900cells/f00278.dat
- d=11900cells/00104.dat
- d=11900cells/f00024.dat
- d=11900cells/00045.dat
- d=11900cells/f00330.dat
- d=11900cells/00210.dat
- d=11900cells/f00271.dat
- d=11900cells/00092.dat
- d=11900cells/00059.dat
- d=11900cells/00118.dat
- d=11900cells/00087.dat
- d=11900cells/00205.dat
- d=11900cells/00127.dat
- d=11900cells/00066.dat
- d=11900cells/00073.dat
- d=11900cells/f00153.dat
- d=11900cells/00132.dat
- d=11900cells/00157.dat
- d=11900cells/00016.dat
- d=11900cells/00294.dat
- d=11900cells/00281.dat
- d=11900cells/00003.dat
- d=11900cells/00142.dat
- d=11900cells/00189.dat
- d=11900cells/f00062.dat
- d=11900cells/f00109.dat
- d=11900cells/00029.dat
- d=11900cells/00168.dat
- d=11900cells/00260.dat
- d=11900cells/00321.dat
- d=11900cells/00334.dat
- d=11900cells/f00214.dat
- d=11900cells/00275.dat
- d=11900cells/f00096.dat
- d=11900cells/00269.dat
- d=11900cells/00328.dat
- d=11900cells/00020.dat
- d=11900cells/00161.dat
- d=11900cells/00174.dat
- d=11900cells/00035.dat
- d=11900cells/f00237.dat
- d=11900cells/00317.dat
- d=11900cells/00256.dat
- d=11900cells/00195.dat
- d=11900cells/00180.dat
- d=11900cells/00243.dat
- d=11900cells/00288.dat
- d=11900cells/00302.dat
- d=11900cells/00220.dat
- d=11900cells/f00008.dat
- d=11900cells/00128.dat
- d=11900cells/f00182.dat
- d=11900cells/00069.dat
- d=11900cells/00245.dat
- d=11900cells/00304.dat
- d=11900cells/f00224.dat
- d=11900cells/00186.dat
- d=11900cells/00158.dat
- d=11900cells/00193.dat
- d=11900cells/00019.dat
- d=11900cells/00311.dat
- d=11900cells/00250.dat
- d=11900cells/00172.dat
- d=11900cells/00033.dat
- d=11900cells/f00113.dat
- d=11900cells/00026.dat
- d=11900cells/00167.dat
- d=11900cells/f00090.dat
- d=11900cells/00332.dat
- d=11900cells/f00212.dat
- d=11900cells/00273.dat
- d=11900cells/00266.dat
- d=11900cells/00327.dat
- d=11900cells/00005.dat
- d=11900cells/00144.dat
- d=11900cells/00287.dat
- d=11900cells/f00238.dat
- d=11900cells/00318.dat
- d=11900cells/00259.dat
- d=11900cells/00292.dat
- d=11900cells/00151.dat
- d=11900cells/00010.dat
- d=11900cells/00037.dat
- d=11900cells/f00117.dat
- d=11900cells/00176.dat
- d=11900cells/Referencia.tif
- d=11900cells/00163.dat
- d=11900cells/00022.dat
- d=11900cells/00182.dat
- d=11900cells/00149.dat
- d=11900cells/00008.dat
- d=11900cells/00300.dat
- d=11900cells/00241.dat
- d=11900cells/00254.dat
- d=11900cells/00315.dat
- d=11900cells/00197.dat
- d=11900cells/00309.dat
- d=11900cells/f00229.dat
- d=11900cells/00283.dat
- d=11900cells/00248.dat
- d=11900cells/00140.dat
- d=11900cells/00001.dat
- d=11900cells/f00134.dat
- d=11900cells/00014.dat
- d=11900cells/00155.dat
- d=11900cells/00296.dat
- d=11900cells/00277.dat
- d=11900cells/00336.dat
- d=11900cells/f00081.dat
- d=11900cells/f00203.dat
- d=11900cells/00323.dat
- d=11900cells/00262.dat
- d=11900cells/00085.dat
- d=11900cells/00207.dat
- d=11900cells/f00327.dat
- d=11900cells/f00266.dat
- d=11900cells/f00273.dat
- d=11900cells/00212.dat
- d=11900cells/00090.dat
- d=11900cells/00130.dat
- d=11900cells/f00010.dat
- d=11900cells/00071.dat
- d=11900cells/f00292.dat
- d=11900cells/00238.dat
- d=11900cells/00064.dat
- d=11900cells/f00005.dat
- d=11900cells/00125.dat
- d=11900cells/00231.dat
- d=11900cells/f00311.dat
- d=11900cells/00139.dat
- d=11900cells/f00019.dat
- d=11900cells/00078.dat
- d=11900cells/00224.dat
- d=11900cells/00047.dat
- d=11900cells/00106.dat
- d=11900cells/f00026.dat
- d=11900cells/00113.dat
- d=11900cells/00052.dat
- d=11900cells/00099.dat
- d=11900cells/f00166.dat
- d=11900cells/00046.dat
- d=11900cells/f00027.dat
- d=11900cells/00107.dat
- d=11900cells/00112.dat
- d=11900cells/00053.dat
- d=11900cells/00098.dat
- d=11900cells/f00173.dat
- d=11900cells/00138.dat
- d=11900cells/f00159.dat
- d=11900cells/00079.dat
- d=11900cells/f00251.dat
- d=11900cells/00230.dat
- d=11900cells/00225.dat
- d=11900cells/f00305.dat
- d=11900cells/f00187.dat
- d=11900cells/f00293.dat
- d=11900cells/00239.dat
- d=11900cells/00131.dat
- d=11900cells/00070.dat
- d=11900cells/00065.dat
- d=11900cells/00124.dat
- d=11900cells/00206.dat
- d=11900cells/00084.dat
- d=11900cells/00091.dat
- d=11900cells/00213.dat
- d=11900cells/00276.dat
- d=11900cells/00337.dat
- d=11900cells/00322.dat
- d=11900cells/f00202.dat
- d=11900cells/00263.dat
- d=11900cells/f00061.dat
- d=11900cells/00141.dat
- d=11900cells/f00120.dat
- d=11900cells/00308.dat
- d=11900cells/00282.dat
- d=11900cells/00249.dat
- d=11900cells/f00017.dat
- d=11900cells/00137.dat
- d=11900cells/00076.dat
- d=11900cells/f00295.dat
- d=11900cells/00223.dat
- d=11900cells/f00303.dat
- d=11900cells/f00242.dat
- d=11900cells/00236.dat
- d=11900cells/f00194.dat
- d=11900cells/00114.dat
- d=11900cells/f00034.dat
- d=11900cells/00055.dat
- d=11900cells/f00175.dat
- d=11900cells/00209.dat
- d=11900cells/00040.dat
- d=11900cells/00101.dat
- d=11900cells/00164.dat
- d=11900cells/f00044.dat
- d=11900cells/00025.dat
- d=11900cells/f00105.dat
- d=11900cells/00030.dat
- d=11900cells/f00051.dat
- d=11900cells/00171.dat
- d=11900cells/00279.dat
- d=11900cells/00338.dat
- d=11900cells/00298.dat
- d=11900cells/00253.dat
- d=11900cells/00312.dat
- d=11900cells/00190.dat
- d=11900cells/00185.dat
- d=11900cells/00307.dat
- d=11900cells/00246.dat
- d=11900cells/00013.dat
- d=11900cells/00199.dat
- d=11900cells/00152.dat
- d=11900cells/f00072.dat
- d=11900cells/00291.dat
- d=11900cells/00284.dat
- d=11900cells/00147.dat
- d=11900cells/00006.dat
- d=11900cells/00324.dat
- d=11900cells/00265.dat
- d=11900cells/00270.dat
[truncated: 159 more entries]
