# Supplementary material for: Anomalous diffusion and q-Weibull velocity distributions in epithelial cell migration
Source: PLoS One. 2017 Jul 10;12(7):e0180777. doi: 10.1371/journal.pone.0180777 (PMC5507264; doi:10.1371/journal.pone.0180777)
Supplement: S6 File — Individual trajectories of each cell over time for density of 11900 cel/cm2. (available in http://www.posfisicaaplicada.ufv.br/?pageid=2714). (ZIP) [file pone.0180777.s007.zip › d=11900cells/00297.dat]

	X	Y	Slice
1	2158.2226	803.8319	1
2	2156.9146	805.1295	2
3	2157.5686	807.7246	3
4	2160.1846	805.7782	4
5	2165.4166	813.5635	5
6	2166.7247	817.4562	6
7	2164.7626	821.9976	7
8	2168.0327	825.8903	8
9	2169.3407	824.5927	9
10	2170.6487	820.0513	10
11	2175.2267	819.4025	11
12	2179.1508	812.9148	12
13	2182.4208	806.4270	13
14	2180.4588	805.1295	14
15	2177.1888	801.8856	15
16	2179.8048	800.5880	16
17	2183.7288	801.2368	17
18	2181.1128	798.6417	18
19	2188.3069	800.5880	19
20	2192.8849	803.8319	20
21	2192.8849	804.4807	21
22	2198.7710	799.9393	22
23	2200.0790	800.5880	23
24	2204.6571	797.9930	24
25	2199.4250	802.5344	25
26	2199.4250	806.4270	26
27	2204.0030	805.1295	27
28	2203.3490	805.1295	28
29	2200.0790	805.1295	29
30	2197.4630	806.4270	30
31	2194.8469	809.6709	31
32	2190.2689	807.0758	32
33	2191.5769	808.3733	33
34	2190.2689	806.4270	34
35	2184.3828	807.0758	35
36	2181.7668	807.0758	36
37	2179.1508	808.3733	37
38	2172.6107	812.9148	38
39	2171.9567	816.8074	39
40	2171.3027	820.0513	40
41	2169.9947	822.6464	41
42	2164.1086	821.3488	42
43	2161.4926	826.5390	43
44	2158.8766	829.7829	44
45	2154.2985	834.9731	45
46	2156.9146	839.5145	46
47	2160.8386	841.4609	47
48	2168.6867	838.8658	48
49	2171.9567	839.5145	49
50	2175.2267	840.1633	50
51	2180.4588	834.9731	51
52	2182.4208	833.6756	52
53	2183.7288	827.8366	53
54	2185.0368	823.2952	54
55	2185.6909	818.7537	55
56	2193.5389	812.9148	56
57	2190.2689	807.7246	57
58	2191.5769	802.5344	58
59	2190.9229	803.8319	59
60	2190.9229	801.2368	60
61	2190.2689	797.3442	61
62	2188.3069	796.6954	62
63	2185.6909	794.7491	63
64	2185.6909	790.8564	64
65	2186.3449	791.5052	65
66	2190.9229	788.9101	66
67	2197.4630	794.7491	67
68	2204.6571	795.3979	68
69	2203.3490	799.2905	69
70	2206.6191	803.1831	70
71	2204.6571	809.0221	71
72	2202.6950	811.6172	72
73	2202.6950	810.3197	73
74	2208.5811	811.6172	74
75	2204.0030	816.8074	75
76	2202.6950	812.9148	76
77	2200.0790	811.6172	77
78	2197.4630	814.8611	78
79	2200.0790	815.5099	79
80	2202.6950	820.0513	80
81	2198.7710	820.7001	81
82	2198.1170	821.9976	82
83	2196.8090	818.1050	83
84	2196.1550	816.8074	84
85	2194.8469	809.6709	85
86	2190.9229	803.1831	86
87	2186.9989	793.4515	87
88	2185.6909	791.5052	88
89	2183.7288	790.8564	89
90	2183.7288	788.2613	90
91	2184.3828	787.6126	91
92	2181.1128	784.3687	92
93	2179.8048	783.7199	93
94	2177.1888	779.1785	94
95	2176.5348	777.8809	95
96	2176.5348	775.9346	96
97	2177.8428	777.2322	97
98	2178.4968	775.2858	98
99	2176.5348	773.9883	99
100	2177.8428	772.0420	100
101	2181.7668	773.9883	101
102	2178.4968	779.8273	102
103	2180.4588	789.5589	103
104	2186.9989	794.1003	104
105	2190.2689	796.6954	105
106	2188.3069	792.1540	106
107	2186.9989	788.9101	107
108	2187.6529	789.5589	108
109	2186.9989	787.6126	109
110	2185.0368	788.2613	110
111	2186.3449	788.2613	111
112	2184.3828	789.5589	112
113	2181.7668	788.9101	113
114	2177.8428	793.4515	114
115	2179.1508	791.5052	115
116	2182.4208	788.2613	116
117	2179.8048	789.5589	117
118	2179.8048	788.9101	118
119	2179.1508	788.2613	119
120	2178.4968	785.6662	120
121	2175.2267	789.5589	121
122	2170.6487	793.4515	122
123	2170.6487	796.0466	123
124	2171.9567	793.4515	124
125	2173.2647	794.7491	125
126	2171.9567	794.1003	126
127	2173.9187	796.0466	127
128	2175.2267	793.4515	128
129	2177.1888	794.7491	129
130	2175.8808	795.3979	130
131	2173.2647	798.6417	131
132	2173.2647	802.5344	132
133	2177.1888	801.2368	133
134	2174.5727	803.1831	134
135	2172.6107	807.7246	135
136	2172.6107	809.6709	136
137	2168.6867	813.5635	137
138	2165.4166	814.2123	138
139	2162.8006	814.2123	139
140	2164.1086	810.9684	140
141	2163.4546	810.9684	141
142	2162.8006	811.6172	142
143	2164.7626	814.2123	143
144	2164.7626	812.2660	144
145	2162.8006	810.9684	145
