# Supplementary material for: Anomalous diffusion and q-Weibull velocity distributions in epithelial cell migration
Source: PLoS One. 2017 Jul 10;12(7):e0180777. doi: 10.1371/journal.pone.0180777 (PMC5507264; doi:10.1371/journal.pone.0180777)
Supplement: S6 File — Individual trajectories of each cell over time for density of 11900 cel/cm2. (available in http://www.posfisicaaplicada.ufv.br/?pageid=2714). (ZIP) [file pone.0180777.s007.zip › d=11900cells/00015.dat]

	X	Y	Slice
1	321.1174	1049.0688	1
2	317.8473	1049.0688	2
3	318.5013	1045.1761	3
4	317.1933	1042.5810	4
5	317.8473	1041.9323	5
6	321.7714	1040.6347	6
7	323.0794	1038.6884	7
8	321.7714	1036.0933	8
9	323.7334	1036.7421	9
10	330.2735	1037.3908	10
11	332.8895	1038.6884	11
12	337.4675	1040.6347	12
13	342.0456	1043.8786	13
14	341.3916	1047.1225	14
15	340.0836	1047.7712	15
16	335.5055	1050.3663	16
17	336.1595	1054.9078	17
18	336.8135	1056.8541	18
19	334.1975	1055.5565	19
20	330.2735	1056.2053	20
21	330.2735	1056.2053	20
22	327.6574	1052.3127	22
23	320.4634	1049.0688	23
24	319.1553	1047.1225	24
25	314.5773	1040.6347	25
26	309.3452	1041.9323	26
27	311.9613	1038.6884	27
28	311.3073	1041.2835	28
29	316.5393	1039.3372	29
30	318.5013	1038.0396	30
31	324.3874	1041.9323	31
32	325.0414	1039.9859	32
33	325.6954	1039.9859	33
34	327.6574	1040.6347	34
35	323.7334	1039.9859	35
36	319.8093	1035.4445	36
37	317.1933	1034.7957	37
38	317.1933	1037.3908	38
39	317.1933	1036.0933	39
40	312.6153	1038.6884	40
41	314.5773	1043.2298	41
42	317.1933	1045.1761	42
43	321.7714	1052.3127	43
44	322.4254	1058.1516	44
45	321.7714	1063.9906	45
46	323.7334	1064.6394	46
47	327.0034	1070.4783	47
48	326.3494	1068.5320	48
49	326.3494	1072.4247	49
50	328.9654	1076.3173	50
51	332.2355	1076.9661	51
52	332.2355	1078.2636	52
53	336.1595	1079.5612	53
54	340.0836	1079.5612	54
55	341.3916	1075.6685	55
56	342.0456	1075.0198	56
57	345.9696	1077.6149	57
58	350.5477	1079.5612	58
59	350.5477	1078.2636	59
60	353.8177	1080.8587	60
61	358.3957	1081.5075	61
62	360.3578	1079.5612	62
63	362.9738	1075.6685	63
64	368.2058	1078.2636	64
65	370.8219	1075.6685	65
66	372.7839	1074.3710	66
67	377.3619	1073.0734	67
68	378.6700	1069.1808	68
69	381.2860	1062.6931	69
70	379.9780	1058.1516	70
71	382.5940	1058.1516	71
72	381.2860	1056.8541	72
73	379.3240	1060.7467	73
74	376.7079	1065.2882	74
75	376.7079	1065.2882	74
76	376.7079	1067.8832	76
77	376.7079	1068.5320	77
78	375.3999	1067.8832	78
79	374.0919	1069.1808	79
80	376.7079	1071.1271	80
81	374.0919	1067.2345	81
82	374.0919	1068.5320	82
83	374.0919	1065.9369	83
84	376.0539	1067.2345	84
85	379.9780	1071.1271	85
86	380.6320	1068.5320	86
87	382.5940	1067.8832	87
88	386.5180	1066.5857	88
89	387.8261	1067.2345	89
90	387.8261	1064.6394	90
91	391.0961	1072.4247	91
92	396.3281	1075.6685	92
93	398.2902	1078.2636	93
94	400.2522	1082.1563	94
95	401.5602	1082.8051	95
96	404.1762	1083.4538	96
97	400.9062	1084.7514	97
98	395.0201	1089.9416	98
99	384.5560	1093.1855	99
100	386.5180	1095.1318	100
101	393.7121	1095.1318	101
102	398.2902	1095.7806	102
103	398.9442	1098.3757	103
104	402.2142	1102.2683	104
105	406.1382	1096.4293	105
106	399.5982	1095.1318	106
107	396.9822	1088.6440	107
108	389.7881	1079.5612	108
109	385.8640	1072.4247	109
110	383.9020	1065.2882	110
111	380.6320	1062.6931	111
112	381.2860	1058.1516	112
113	379.9780	1059.4492	113
114	379.3240	1060.0980	114
115	376.0539	1056.2053	115
116	376.0539	1056.2053	115
117	375.3999	1059.4492	117
118	374.0919	1058.1516	118
119	369.5139	1058.8004	119
120	368.2058	1058.8004	120
121	366.8978	1057.5029	121
122	366.8978	1058.1516	122
123	363.6278	1058.8004	123
124	361.6658	1057.5029	124
125	357.7417	1058.1516	125
126	357.0877	1057.5029	126
127	355.7797	1059.4492	127
128	355.7797	1055.5565	128
129	355.7797	1055.5565	128
130	361.0118	1055.5565	130
131	357.7417	1054.2590	131
132	357.7417	1053.6102	132
133	357.0877	1053.6102	133
134	356.4337	1054.9078	134
135	351.2017	1053.6102	135
136	351.2017	1052.9614	136
137	353.8177	1058.1516	137
138	354.4717	1058.8004	138
139	354.4717	1054.2590	139
140	352.5097	1056.2053	140
141	355.1257	1056.8541	141
142	355.1257	1058.8004	142
143	358.3957	1056.8541	143
144	359.7038	1058.1516	144
145	359.7038	1060.7467	145
