# Supplementary material for: Anomalous diffusion and q-Weibull velocity distributions in epithelial cell migration
Source: PLoS One. 2017 Jul 10;12(7):e0180777. doi: 10.1371/journal.pone.0180777 (PMC5507264; doi:10.1371/journal.pone.0180777)
Supplement: S6 File — Individual trajectories of each cell over time for density of 11900 cel/cm2. (available in http://www.posfisicaaplicada.ufv.br/?pageid=2714). (ZIP) [file pone.0180777.s007.zip › d=11900cells/00154.dat]

	X	Y	Slice
1	958.1200	123.2672	1
2	955.5040	122.6184	2
3	956.1580	123.9160	3
4	955.5040	121.9697	4
5	953.5420	123.2672	5
6	954.1960	121.3209	6
7	957.4660	122.6184	7
8	959.4280	123.2672	8
9	962.6981	123.9160	9
10	956.8120	125.8623	10
11	957.4660	129.1062	11
12	958.7740	130.4037	12
13	960.0820	131.0525	13
14	962.0441	132.3501	14
15	965.3141	133.6476	15
16	971.2002	131.7013	16
17	976.4322	127.8086	17
18	977.0862	128.4574	18
19	973.1622	128.4574	19
20	973.8162	125.8623	20
21	976.4322	127.1599	21
22	975.1242	128.4574	22
23	979.0482	129.7550	23
24	977.7402	131.0525	24
25	973.8162	132.3501	25
26	975.1242	131.7013	26
27	975.7782	132.3501	27
28	973.1622	136.2427	28
29	973.1622	137.5402	29
30	967.2761	138.1890	30
31	969.2381	136.2427	31
32	971.8542	133.6476	32
33	977.0862	129.1062	33
34	974.4702	127.8086	34
35	976.4322	127.8086	35
36	981.6643	126.5111	36
37	982.3183	130.4037	37
38	982.3183	130.4037	37
39	986.2423	138.1890	39
40	990.8204	140.1353	40
41	993.4364	140.7841	41
42	993.4364	142.0817	42
43	997.3604	140.7841	43
44	996.0524	137.5402	44
45	996.0524	139.4866	45
46	990.1664	136.8915	46
47	979.7022	131.7013	47
48	977.7402	126.5111	48
49	971.8542	123.2672	49
50	969.2381	120.6721	50
51	970.5461	129.1062	51
52	963.3521	144.0280	52
53	969.8921	149.8670	53
54	975.1242	143.3792	54
55	965.3141	147.2719	55
56	953.5420	151.8133	56
57	948.9639	153.1108	57
58	948.9639	153.1108	57
59	947.0019	157.0035	59
60	947.0019	157.0035	59
61	945.0399	156.3547	61
62	941.7698	158.9498	62
63	944.3859	156.3547	63
64	947.6559	150.5157	64
65	947.6559	151.8133	65
66	943.7319	151.1645	66
67	941.1158	153.1108	67
68	937.8458	153.7596	68
69	929.3437	147.9206	69
70	926.0737	145.3255	70
71	920.1876	140.1353	71
72	923.4577	140.1353	72
73	922.1496	141.4329	73
74	926.0737	137.5402	74
75	926.0737	138.1890	75
76	928.6897	136.8915	76
77	928.0357	136.8915	77
78	922.8036	138.8378	78
79	925.4197	145.9743	79
80	923.4577	147.2719	80
81	927.3817	145.3255	81
82	924.7657	149.2182	82
83	926.7277	153.1108	83
84	928.6897	155.0572	84
85	929.9977	155.7059	85
86	929.9977	153.7596	86
87	932.6138	155.7059	87
88	933.9218	157.6523	88
89	933.9218	157.0035	89
90	937.1918	157.0035	90
91	937.1918	153.7596	91
92	939.1538	155.7059	92
93	937.1918	155.0572	93
94	937.8458	155.7059	94
95	935.8838	154.4084	95
96	933.9218	153.1108	96
97	934.5758	153.7596	97
98	932.6138	151.1645	98
99	931.9597	151.1645	99
100	928.0357	146.6231	100
101	926.7277	145.9743	101
102	926.0737	146.6231	102
103	929.3437	144.6768	103
104	928.0357	144.6768	104
105	926.7277	147.2719	105
106	925.4197	145.3255	106
107	924.1117	146.6231	107
108	927.3817	146.6231	108
109	928.0357	147.2719	109
110	928.6897	151.1645	110
111	928.6897	150.5157	111
112	931.9597	153.1108	112
113	933.9218	151.8133	113
114	936.5378	153.1108	114
115	937.8458	151.1645	115
116	938.4998	151.8133	116
117	938.4998	152.4621	117
118	939.1538	152.4621	118
119	936.5378	149.2182	119
120	935.8838	149.2182	120
121	929.3437	151.1645	121
122	929.9977	147.2719	122
123	927.3817	147.9206	123
124	927.3817	149.2182	124
125	928.0357	149.8670	125
126	929.9977	149.2182	126
127	928.0357	147.2719	127
128	929.9977	149.2182	128
129	930.6517	149.2182	129
130	931.9597	151.1645	130
131	934.5758	149.2182	131
132	934.5758	147.2719	132
133	935.8838	145.9743	133
134	937.1918	149.8670	134
135	939.1538	148.5694	135
136	941.7698	149.2182	136
137	945.0399	146.6231	137
138	943.7319	147.2719	138
139	943.7319	147.9206	139
140	943.0779	147.2719	140
141	943.0779	149.2182	141
142	941.7698	147.2719	142
143	939.1538	147.2719	143
144	939.8078	148.5694	144
145	937.1918	147.2719	145
