# Supplementary material for: Anomalous diffusion and q-Weibull velocity distributions in epithelial cell migration
Source: PLoS One. 2017 Jul 10;12(7):e0180777. doi: 10.1371/journal.pone.0180777 (PMC5507264; doi:10.1371/journal.pone.0180777)
Supplement: S6 File — Individual trajectories of each cell over time for density of 11900 cel/cm2. (available in http://www.posfisicaaplicada.ufv.br/?pageid=2714). (ZIP) [file pone.0180777.s007.zip › d=11900cells/f00074.dat]

	X	Y	Slice
1	1047.0649	1367.6172	101
2	1046.4109	1370.2123	102
3	1047.7190	1368.2660	103
4	1046.4109	1367.6172	104
5	1045.1029	1370.8611	105
6	1043.7949	1375.4025	106
7	1043.1409	1379.2951	107
8	1035.2928	1385.7829	108
9	1037.9089	1388.3780	109
10	1037.2548	1387.0804	110
11	1035.2928	1390.3243	111
12	1035.9468	1389.0268	112
13	1043.7949	1388.3780	113
14	1050.3350	1383.1878	114
15	1055.5670	1381.2415	115
16	1055.5670	1377.3488	116
17	1057.5291	1380.5927	117
18	1060.1451	1380.5927	118
19	1062.1071	1381.2415	119
20	1060.7991	1377.9976	120
21	1059.4911	1382.5390	121
22	1064.7231	1387.0804	122
23	1066.0311	1390.3243	123
24	1066.0311	1391.6219	124
25	1066.6852	1394.2170	125
26	1067.9932	1400.7047	126
27	1069.3012	1403.2998	127
28	1070.6092	1405.2461	128
29	1071.2632	1406.5437	129
30	1073.2252	1404.5973	130
31	1075.1872	1405.8949	131
32	1071.2632	1407.8412	132
33	1069.9552	1410.4363	133
34	1069.3012	1411.7339	134
35	1070.6092	1409.1388	135
36	1069.9552	1411.0851	136
37	1068.6472	1414.9777	137
38	1067.3392	1411.7339	138
39	1067.3392	1409.7875	139
40	1065.3771	1411.7339	140
41	1065.3771	1412.3826	141
42	1064.7231	1411.0851	142
43	1064.0691	1412.3826	143
44	1066.0311	1408.4900	144
45	1060.1451	1407.1924	145
