# Supplementary material for: Anomalous diffusion and q-Weibull velocity distributions in epithelial cell migration
Source: PLoS One. 2017 Jul 10;12(7):e0180777. doi: 10.1371/journal.pone.0180777 (PMC5507264; doi:10.1371/journal.pone.0180777)
Supplement: S6 File — Individual trajectories of each cell over time for density of 11900 cel/cm2. (available in http://www.posfisicaaplicada.ufv.br/?pageid=2714). (ZIP) [file pone.0180777.s007.zip › d=11900cells/f00221.dat]

	X	Y	Slice
1	1730.5021	381.4796	124
2	1729.1941	383.4259	125
3	1728.5401	382.7771	126
4	1729.8481	379.5332	127
5	1729.8481	376.2894	128
6	1729.8481	372.3967	129
7	1728.5401	370.4504	130
8	1731.8101	370.4504	131
9	1735.0801	369.1528	132
10	1735.7341	367.8553	133
11	1733.1181	362.0163	134
12	1737.6962	363.3139	135
13	1736.3882	365.2602	136
14	1733.7721	365.9090	137
15	1736.3882	363.3139	138
16	1738.3502	365.9090	139
17	1738.3502	362.0163	140
18	1733.1181	361.3675	141
19	1737.6962	367.8553	142
20	1733.1181	365.9090	143
21	1732.4641	365.2602	144
22	1729.8481	369.1528	145
