# Supplementary material for: Anomalous diffusion and q-Weibull velocity distributions in epithelial cell migration
Source: PLoS One. 2017 Jul 10;12(7):e0180777. doi: 10.1371/journal.pone.0180777 (PMC5507264; doi:10.1371/journal.pone.0180777)
Supplement: S6 File — Individual trajectories of each cell over time for density of 11900 cel/cm2. (available in http://www.posfisicaaplicada.ufv.br/?pageid=2714). (ZIP) [file pone.0180777.s007.zip › d=11900cells/00301.dat]

	X	Y	Slice
1	2003.8770	648.7748	1
2	2004.5310	648.7748	2
3	2004.5310	651.3699	3
4	2003.8770	648.7748	4
5	2005.1850	647.4772	5
6	2004.5310	646.8284	6
7	2005.8390	644.2333	7
8	2007.1470	640.9895	8
9	2002.5689	635.7993	9
10	2004.5310	632.5554	10
11	2007.8010	636.4480	11
12	2007.1470	639.0431	12
13	2003.2229	640.3407	13
14	2001.9149	637.7456	14
15	2004.5310	638.3944	15
16	2005.1850	639.0431	16
17	2005.1850	638.3944	17
18	2007.1470	632.5554	18
19	2012.3790	633.2042	19
20	2013.0330	633.2042	20
21	2014.9951	633.2042	21
22	2014.3411	633.8529	22
23	2014.3411	632.5554	23
24	2015.6491	629.9603	24
25	2014.3411	628.6627	25
26	2013.6871	624.1213	26
27	2014.9951	619.5799	27
28	2015.6491	622.8238	28
29	2014.9951	621.5262	29
30	2016.3031	616.9848	30
31	2018.2651	617.6336	31
32	2014.9951	613.0921	32
33	2011.0710	611.1458	33
34	2009.7630	607.9019	34
35	2012.3790	602.0630	35
36	2003.8770	597.5216	36
37	2003.8770	594.2777	37
38	2004.5310	590.3850	38
39	2002.5689	586.4924	39
40	2004.5310	579.3559	40
41	1999.2989	574.8144	41
42	2001.2609	571.5706	42
43	1996.6829	566.3804	43
44	1988.8348	567.0291	44
45	1986.8728	567.0291	45
46	1980.9867	561.1902	46
47	1977.7167	563.7853	47
48	1975.7547	567.0291	48
49	1973.7926	570.2730	49
50	1975.1007	575.4632	50
51	1970.5226	585.1948	51
52	1973.7926	589.7363	52
53	1965.9446	591.0338	53
54	1963.9825	589.7363	54
55	1960.7125	583.8973	55
56	1960.0585	580.0046	56
57	1959.4045	576.7608	57
58	1956.1345	572.2193	58
59	1952.8644	574.1657	59
60	1948.2864	575.4632	60
61	1946.3244	576.7608	61
62	1943.7083	574.8144	62
63	1941.7463	572.2193	63
64	1941.7463	574.8144	64
65	1936.5142	574.8144	65
66	1937.1683	574.8144	66
67	1932.5902	572.8681	67
68	1932.5902	569.6242	68
69	1928.6662	569.6242	69
70	1929.3202	571.5706	70
71	1934.5522	579.3559	71
72	1935.8602	581.9510	72
73	1933.2442	585.1948	73
74	1929.9742	583.8973	74
75	1926.7041	583.2485	75
76	1928.6662	578.0583	76
77	1924.7421	571.5706	77
78	1926.7041	572.2193	78
79	1920.8181	568.3267	79
80	1920.8181	576.7608	80
81	1924.0881	581.9510	81
82	1925.3961	579.3559	82
83	1931.2822	574.8144	83
84	1931.9362	572.8681	84
85	1929.3202	575.4632	85
86	1931.2822	578.7071	86
87	1931.9362	581.9510	87
88	1930.6282	583.2485	88
89	1928.6662	582.5997	89
90	1929.9742	587.1412	90
91	1928.6662	584.5461	91
92	1929.9742	585.1948	92
93	1929.3202	589.0875	93
94	1931.9362	592.9801	94
95	1931.2822	594.9265	95
96	1926.7041	600.7654	96
97	1927.3582	609.8483	97
98	1928.6662	614.3897	98
99	1927.3582	613.7409	99
100	1925.3961	615.0385	100
101	1924.7421	618.2823	101
102	1924.7421	618.9311	102
103	1923.4341	624.7701	103
104	1922.1261	624.1213	104
105	1922.1261	623.4725	105
106	1924.7421	631.9066	106
107	1928.0122	631.9066	107
108	1925.3961	628.6627	108
109	1917.5480	628.0140	109
110	1916.2400	628.6627	110
111	1918.8561	633.8529	111
112	1918.8561	635.1505	112
113	1922.1261	636.4480	113
114	1924.0881	635.7993	114
115	1931.2822	639.6919	115
116	1933.2442	641.6382	116
117	1937.1683	641.6382	117
118	1936.5142	635.7993	118
119	1931.9362	633.2042	119
120	1932.5902	634.5017	120
121	1927.3582	633.2042	121
122	1926.0501	635.7993	122
123	1924.0881	635.7993	123
124	1922.7801	630.6091	124
125	1924.7421	624.7701	125
126	1929.3202	626.7164	126
127	1928.6662	628.0140	127
128	1926.7041	639.0431	128
129	1928.6662	646.1797	129
130	1929.9742	648.1260	130
131	1928.0122	650.7211	131
132	1926.7041	653.3162	132
133	1922.7801	655.9113	133
134	1920.8181	653.9650	134
135	1919.5101	653.3162	135
136	1927.3582	650.0723	136
137	1931.9362	648.7748	137
138	1929.9742	648.1260	138
139	1929.9742	644.8821	139
140	1926.7041	640.3407	140
141	1924.0881	637.7456	141
142	1924.0881	635.7993	142
143	1927.3582	632.5554	143
144	1919.5101	633.2042	144
145	1918.2021	631.2578	145
