# Supplementary material for: Anomalous diffusion and q-Weibull velocity distributions in epithelial cell migration
Source: PLoS One. 2017 Jul 10;12(7):e0180777. doi: 10.1371/journal.pone.0180777 (PMC5507264; doi:10.1371/journal.pone.0180777)
Supplement: S6 File — Individual trajectories of each cell over time for density of 11900 cel/cm2. (available in http://www.posfisicaaplicada.ufv.br/?pageid=2714). (ZIP) [file pone.0180777.s007.zip › d=11900cells/00240.dat]

	X	Y	Slice
1	1818.1390	7.1365	36
2	1823.3711	5.8390	37
3	1824.0251	5.8390	38
4	1827.9491	7.7853	39
5	1827.9491	8.4341	40
6	1830.5651	5.8390	41
7	1829.2571	20.7608	42
8	1826.6411	25.3022	43
9	1822.7171	28.5461	44
10	1829.2571	33.7363	45
11	1841.6833	40.8728	46
12	1841.6833	41.5216	47
13	1849.5313	42.1704	48
14	1853.4554	44.7655	49
15	1854.1094	46.0630	50
16	1854.7634	44.7655	51
17	1859.3414	46.0630	52
18	1865.8815	51.2532	53
19	1868.4975	53.1995	54
20	1870.4596	55.7946	55
21	1873.0756	56.4434	56
22	1873.7296	60.9848	57
23	1873.7296	63.5799	58
24	1867.8435	66.8238	59
25	1869.8056	63.5799	60
26	1868.4975	68.7701	61
27	1863.9195	70.7164	62
28	1861.9575	70.0677	63
29	1858.0334	72.0140	64
30	1855.4174	65.5263	65
31	1851.4934	62.2824	66
32	1847.5693	62.9312	67
33	1843.6453	61.6336	68
34	1835.7972	59.6873	69
35	1833.8352	57.0922	70
36	1829.9111	66.1750	71
37	1825.9871	74.6091	72
38	1827.9491	81.7456	73
39	1830.5651	81.7456	74
40	1831.2191	87.5846	75
41	1838.4132	90.8285	76
42	1847.5693	97.3162	77
43	1853.4554	93.4236	78
44	1861.3035	90.8285	79
45	1867.1895	82.3944	80
46	1869.1515	75.9066	81
47	1857.3794	73.3115	82
48	1852.1474	62.2824	83
49	1842.3373	57.0922	84
50	1840.3752	57.0922	85
51	1844.2993	62.2824	86
52	1846.9153	68.7701	87
53	1844.9533	81.7456	88
54	1848.2233	88.2334	89
55	1854.1094	88.2334	90
56	1855.4174	90.8285	91
57	1858.6874	94.7211	92
58	1863.2655	96.6674	93
59	1867.8435	98.6138	94
60	1880.2697	102.5064	95
61	1881.5777	97.9650	96
62	1890.0798	101.2089	97
63	1885.5017	90.1797	98
64	1885.5017	88.8821	99
65	1882.8857	83.6919	100
66	1881.5777	83.0432	101
67	1878.9616	73.3115	102
68	1870.4596	70.0677	103
69	1870.4596	72.6628	104
70	1877.6536	76.5554	105
71	1886.1557	77.8530	106
72	1888.7717	79.1505	107
73	1890.7338	78.5017	108
74	1888.7717	86.2870	109
75	1886.1557	86.9358	110
76	1884.1937	86.9358	111
77	1884.1937	87.5846	112
78	1875.6916	90.1797	113
79	1873.7296	95.3699	114
80	1872.4216	96.6674	115
81	1874.3836	99.9113	116
82	1878.3076	101.8576	117
83	1884.1937	105.1015	118
84	1894.0038	106.3991	119
85	1891.3878	101.2089	120
86	1893.3498	103.8040	121
87	1895.9658	108.3454	122
88	1894.0038	110.9405	123
89	1894.0038	112.2380	124
90	1892.6958	115.4819	125
91	1892.6958	114.8331	126
92	1889.4258	114.8331	127
93	1890.0798	122.6184	128
94	1883.5397	121.3209	129
95	1880.9237	120.6721	130
96	1875.0376	125.2135	131
97	1869.8056	128.4574	132
98	1872.4216	128.4574	133
99	1873.0756	127.8086	134
100	1874.3836	129.1062	135
101	1876.9996	129.1062	136
102	1878.3076	129.1062	137
103	1880.2697	134.9451	138
104	1880.2697	135.5939	139
105	1880.9237	131.7013	140
106	1879.6157	132.9988	141
107	1880.2697	132.3501	142
108	1881.5777	132.9988	143
109	1881.5777	134.9451	144
110	1880.9237	137.5402	145
