# Supplementary material for: Anomalous diffusion and q-Weibull velocity distributions in epithelial cell migration
Source: PLoS One. 2017 Jul 10;12(7):e0180777. doi: 10.1371/journal.pone.0180777 (PMC5507264; doi:10.1371/journal.pone.0180777)
Supplement: S6 File — Individual trajectories of each cell over time for density of 11900 cel/cm2. (available in http://www.posfisicaaplicada.ufv.br/?pageid=2714). (ZIP) [file pone.0180777.s007.zip › d=11900cells/f00068.dat]

	X	Y	Slice
1	641.5807	1533.0547	72
2	639.6187	1532.4060	73
3	636.3487	1531.1084	74
4	637.0027	1529.1621	75
5	633.0786	1529.8109	76
6	635.6946	1528.5133	77
7	641.5807	1533.7035	78
8	652.6988	1538.2449	79
9	658.5849	1540.1913	80
10	665.7790	1544.0839	81
11	673.6270	1546.0302	82
12	673.6270	1547.9766	83
13	675.5891	1550.5717	84
14	672.9730	1552.5180	85
15	671.0110	1551.2204	86
16	673.6270	1540.1913	87
17	676.8971	1533.7035	88
18	677.5511	1529.8109	89
19	678.2051	1519.4305	90
20	671.0110	1512.9427	91
21	667.0870	1508.4013	92
22	665.1250	1505.1574	93
23	666.4330	1503.8599	94
24	669.7030	1506.4550	95
25	673.6270	1516.1866	96
26	676.2431	1525.2695	97
27	677.5511	1529.1621	98
28	675.5891	1537.5962	99
29	671.6650	1545.3815	100
30	672.3190	1551.8692	101
31	675.5891	1553.8155	102
32	673.6270	1552.5180	103
33	672.9730	1543.4351	104
34	679.5131	1535.6498	105
35	680.1671	1528.5133	106
36	676.2431	1523.3231	107
37	672.9730	1522.0256	108
38	671.0110	1525.9182	109
39	669.0490	1533.0547	110
40	672.3190	1536.2986	111
41	672.9730	1538.8937	112
42	668.3950	1542.7864	113
43	665.1250	1547.3278	114
44	661.8549	1550.5717	115
45	652.6988	1550.5717	116
46	643.5427	1551.8692	117
47	637.0027	1549.9229	118
48	634.3866	1550.5717	119
49	633.0786	1547.9766	120
50	629.1546	1548.6253	121
51	633.7326	1548.6253	122
52	633.7326	1549.9229	123
53	634.3866	1551.2204	124
54	636.3487	1551.2204	125
55	638.3107	1555.7619	126
56	643.5427	1556.4106	127
57	646.1588	1556.4106	128
58	650.0828	1555.7619	129
59	650.0828	1556.4106	130
60	646.8128	1548.6253	131
61	645.5047	1542.7864	132
62	646.8128	1536.9474	133
63	641.5807	1533.0547	134
64	634.3866	1527.2158	135
65	635.6946	1520.7280	136
66	636.3487	1513.5915	137
67	644.8507	1511.6452	138
68	652.0448	1510.3476	139
69	660.5469	1509.0501	140
70	667.0870	1512.9427	141
71	667.7410	1526.5670	142
72	667.0870	1535.0011	143
73	667.0870	1538.2449	144
74	669.0490	1543.4351	145
