# Supplementary material for: Anomalous diffusion and q-Weibull velocity distributions in epithelial cell migration
Source: PLoS One. 2017 Jul 10;12(7):e0180777. doi: 10.1371/journal.pone.0180777 (PMC5507264; doi:10.1371/journal.pone.0180777)
Supplement: S6 File — Individual trajectories of each cell over time for density of 11900 cel/cm2. (available in http://www.posfisicaaplicada.ufv.br/?pageid=2714). (ZIP) [file pone.0180777.s007.zip › d=11900cells/00183.dat]

	X	Y	Slice
1	1659.8694	1165.1995	1
2	1664.4474	1164.5507	2
3	1669.0255	1163.9019	3
4	1670.9875	1161.3068	4
5	1676.2195	1158.7117	5
6	1679.4896	1156.1166	6
7	1682.1056	1152.8727	7
8	1681.4516	1153.5215	8
9	1680.7976	1150.2776	9
10	1670.9875	1143.1411	10
11	1663.7934	1139.2485	11
12	1659.2153	1137.9509	12
13	1655.9453	1138.5997	13
14	1648.0972	1141.1948	14
15	1640.2492	1139.8972	15
16	1635.0171	1137.9509	16
17	1636.9791	1134.7070	17
18	1631.0931	1128.8681	18
19	1629.7850	1126.2730	19
20	1623.8990	1122.3803	20
21	1618.6669	1124.9754	21
22	1618.0129	1122.3803	22
23	1614.0889	1121.0828	23
24	1614.0889	1115.2438	24
25	1612.7809	1110.0536	25
26	1607.5488	1110.7024	26
27	1606.2408	1111.3512	27
28	1602.3168	1111.9999	28
29	1597.0847	1114.5950	29
30	1592.5067	1119.1365	30
31	1595.1227	1125.6242	31
32	1602.9708	1143.1411	32
33	1607.5488	1154.1703	33
34	1618.6669	1161.9556	34
35	1621.9370	1164.5507	35
36	1623.8990	1167.7946	36
37	1621.9370	1170.3897	37
38	1624.5530	1172.9848	38
39	1627.1690	1169.7409	39
40	1631.7471	1178.8237	40
41	1637.6331	1185.9603	41
42	1638.2871	1189.2041	42
43	1643.5192	1192.4480	43
44	1642.8652	1195.0431	44
45	1640.9032	1197.6382	45
46	1640.9032	1200.8821	46
47	1639.5951	1196.3407	47
48	1637.6331	1197.6382	48
49	1636.3251	1199.5845	49
50	1636.9791	1206.0723	50
51	1632.4011	1209.9649	51
52	1633.0551	1208.0186	52
53	1635.6711	1211.2625	53
54	1635.6711	1213.2088	54
55	1635.6711	1220.9941	55
56	1640.9032	1228.1306	56
57	1642.2112	1233.9696	57
58	1646.7892	1237.8622	58
59	1659.2153	1240.4573	59
60	1663.1394	1239.8086	60
61	1670.3335	1241.1061	61
62	1676.8735	1237.2135	62
63	1678.8356	1237.8622	63
64	1679.4896	1233.9696	64
65	1682.1056	1232.0233	65
66	1682.7596	1230.0769	66
67	1684.0676	1230.0769	67
68	1684.0676	1230.7257	68
69	1685.3756	1232.6720	69
70	1685.3756	1230.7257	70
71	1691.2617	1236.5647	71
72	1689.9537	1235.2671	72
73	1689.9537	1233.3208	73
74	1693.2237	1234.6184	74
75	1693.2237	1234.6184	74
76	1691.9157	1233.3208	76
77	1695.8397	1237.8622	77
78	1698.4558	1238.5110	78
79	1701.0718	1239.8086	79
80	1705.6498	1242.4037	80
81	1709.5739	1243.7012	81
82	1713.4979	1240.4573	82
83	1719.3840	1237.2135	83
84	1725.9240	1230.7257	84
85	1731.1561	1227.4818	85
86	1731.8101	1225.5355	86
87	1733.1181	1224.2380	87
88	1739.0042	1224.8867	88
89	1740.9662	1224.8867	89
90	1740.9662	1227.4818	90
91	1743.5822	1224.8867	91
92	1742.9282	1224.8867	92
93	1744.2362	1224.2380	93
94	1746.8523	1224.8867	94
95	1744.2362	1226.1843	95
96	1746.8523	1224.8867	96
97	1750.1223	1224.8867	97
98	1749.4683	1221.6429	98
99	1752.0843	1220.3453	99
100	1750.1223	1219.0478	100
101	1750.7763	1215.1551	101
102	1750.1223	1214.5063	102
103	1746.1983	1215.1551	103
104	1743.5822	1211.9112	104
105	1741.6202	1211.9112	105
106	1737.0422	1209.9649	106
107	1738.3502	1211.2625	107
108	1735.0801	1217.7502	108
109	1729.8481	1215.8039	109
110	1729.1941	1220.9941	110
111	1730.5021	1216.4527	111
112	1731.8101	1215.1551	112
113	1731.8101	1217.7502	113
114	1726.5781	1217.7502	114
115	1726.5781	1220.9941	115
116	1726.5781	1217.7502	116
117	1727.2321	1218.3990	117
118	1727.8861	1218.3990	118
119	1728.5401	1217.1014	119
120	1729.8481	1216.4527	120
121	1729.8481	1212.5600	121
122	1729.8481	1213.2088	122
123	1729.1941	1215.8039	123
124	1724.6160	1217.7502	124
125	1724.6160	1225.5355	125
126	1718.7300	1232.6720	126
127	1712.8439	1238.5110	127
128	1706.3038	1241.7549	128
129	1699.7638	1249.5402	129
130	1703.6878	1252.7841	130
131	1702.3798	1261.2181	131
132	1699.7638	1264.4620	132
133	1695.8397	1267.0571	133
134	1702.3798	1276.1399	134
135	1703.0338	1279.3838	135
136	1701.0718	1278.0863	136
137	1702.3798	1280.6814	137
138	1700.4178	1281.9789	138
139	1703.6878	1284.5740	139
140	1709.5739	1289.7642	140
141	1706.3038	1292.3593	141
142	1716.7680	1293.0081	142
143	1722.0000	1293.6569	143
144	1731.1561	1296.9007	144
145	1732.4641	1294.3056	145
