# Supplementary material for: Anomalous diffusion and q-Weibull velocity distributions in epithelial cell migration
Source: PLoS One. 2017 Jul 10;12(7):e0180777. doi: 10.1371/journal.pone.0180777 (PMC5507264; doi:10.1371/journal.pone.0180777)
Supplement: S6 File — Individual trajectories of each cell over time for density of 11900 cel/cm2. (available in http://www.posfisicaaplicada.ufv.br/?pageid=2714). (ZIP) [file pone.0180777.s007.zip › d=11900cells/00148.dat]

	X	Y	Slice
1	908.4155	223.8273	1
2	910.3775	224.4761	2
3	912.3395	226.4224	3
4	912.9935	229.0175	4
5	912.9935	230.3150	5
6	909.7235	232.9101	6
7	905.7995	235.5052	7
8	903.8375	234.8565	8
9	905.1455	235.5052	9
10	903.1834	234.8565	10
11	905.1455	228.3687	11
12	907.7615	225.7736	12
13	905.1455	217.3395	13
14	905.1455	214.0957	14
15	909.0695	210.8518	15
16	916.2636	210.8518	16
17	918.2256	212.1493	17
18	918.2256	211.5006	18
19	916.2636	214.7444	19
20	916.9176	216.0420	20
21	916.2636	222.5297	21
22	913.6476	223.1785	22
23	914.3016	223.8273	23
24	916.9176	226.4224	24
25	917.5716	228.3687	25
26	916.2636	232.9101	26
27	916.2636	236.8028	27
28	914.3016	245.8856	28
29	913.6476	246.5344	29
30	912.3395	249.7783	30
31	909.7235	251.0758	31
32	908.4155	253.6709	32
33	905.1455	251.7246	33
34	903.8375	240.0467	34
35	902.5294	236.8028	35
36	898.6054	234.8565	36
37	896.6434	230.3150	37
38	894.0273	232.2614	38
39	891.4113	231.6126	39
40	890.7573	227.0712	40
41	894.0273	214.0957	41
42	895.9894	206.9591	42
43	897.9514	209.5542	43
44	897.2974	207.6079	44
45	897.9514	207.6079	45
46	897.9514	206.9591	46
47	900.5674	206.9591	47
48	902.5294	212.1493	48
49	901.2214	219.9346	49
50	890.1033	227.0712	50
51	887.4873	229.0175	51
52	886.8333	229.6663	52
53	888.1413	232.2614	53
54	888.1413	230.3150	54
55	886.1793	224.4761	55
56	888.1413	218.6371	56
57	893.3733	214.7444	57
58	899.9134	212.1493	58
59	907.7615	209.5542	59
60	911.0315	209.5542	60
61	909.0695	205.0128	61
62	909.7235	204.3640	62
63	915.6096	205.0128	63
64	922.8036	202.4177	64
65	929.9977	199.1739	65
66	933.9218	195.9300	66
67	933.2678	195.9300	67
68	935.8838	194.6324	68
69	935.8838	193.9837	69
70	933.2678	191.3886	70
71	934.5758	192.0373	71
72	933.9218	191.3886	72
73	935.2298	193.3349	73
74	934.5758	192.6861	74
75	933.9218	195.9300	75
76	935.8838	200.4714	76
77	934.5758	201.7689	77
78	942.4239	208.2567	78
79	948.3099	209.5542	79
80	950.2719	209.5542	80
81	952.8880	212.7981	81
82	956.8120	212.7981	82
83	955.5040	216.0420	83
84	948.9639	216.6908	84
85	942.4239	221.2322	85
86	941.1158	226.4224	86
87	942.4239	230.9638	87
88	936.5378	227.7199	88
89	929.9977	223.8273	89
90	928.6897	217.3395	90
91	937.1918	214.7444	91
92	937.8458	211.5006	92
93	941.1158	214.7444	93
94	943.0779	215.3932	94
95	943.7319	214.0957	95
96	948.9639	215.3932	96
97	948.3099	216.6908	97
98	944.3859	217.9883	98
99	942.4239	217.3395	99
100	935.8838	214.0957	100
101	936.5378	213.4469	101
102	937.1918	207.6079	102
103	941.1158	205.6616	103
104	944.3859	202.4177	104
105	944.3859	199.1739	105
106	945.0399	198.5251	106
107	941.1158	206.9591	107
108	939.8078	208.2567	108
109	933.9218	213.4469	109
110	930.6517	223.1785	110
111	933.2678	236.1540	111
112	938.4998	242.6418	112
113	952.8880	248.4807	113
114	941.7698	252.3734	114
115	943.7319	252.3734	115
116	948.3099	253.6709	116
117	944.3859	251.0758	117
118	946.3479	254.9685	118
119	946.3479	254.9685	118
120	950.9259	249.1295	120
121	951.5799	247.1832	121
122	947.0019	245.2369	122
123	952.2340	234.8565	123
124	952.8880	227.0712	124
125	962.0441	216.0420	125
126	961.3901	212.1493	126
127	955.5040	208.2567	127
128	950.2719	205.6616	128
129	945.6939	202.4177	129
130	944.3859	201.1202	130
131	941.1158	195.2812	131
132	931.9597	190.7398	132
133	925.4197	189.4422	133
134	937.1918	190.0910	134
135	939.1538	189.4422	135
136	937.1918	190.0910	136
137	932.6138	185.5496	137
138	931.9597	186.8471	138
139	930.6517	194.6324	139
140	928.0357	203.0665	140
141	936.5378	207.6079	141
142	942.4239	208.2567	142
143	947.0019	207.6079	143
144	950.2719	206.3104	144
145	947.6559	208.9055	145
