# Supplementary material for: Anomalous diffusion and q-Weibull velocity distributions in epithelial cell migration
Source: PLoS One. 2017 Jul 10;12(7):e0180777. doi: 10.1371/journal.pone.0180777 (PMC5507264; doi:10.1371/journal.pone.0180777)
Supplement: S6 File — Individual trajectories of each cell over time for density of 11900 cel/cm2. (available in http://www.posfisicaaplicada.ufv.br/?pageid=2714). (ZIP) [file pone.0180777.s007.zip › d=11900cells/00009.dat]

	X	Y	Slice
1	264.2188	1043.2298	1
2	264.2188	1038.6884	2
3	260.2947	1038.6884	3
4	260.9487	1037.3908	4
5	260.9487	1038.0396	5
6	262.9107	1038.0396	6
7	262.2567	1038.6884	7
8	257.6787	1038.0396	8
9	255.7167	1037.3908	9
10	253.1006	1040.6347	10
11	250.4846	1038.0396	11
12	247.2146	1034.7957	12
13	241.9825	1036.0933	13
14	240.0205	1034.1470	14
15	236.7505	1033.4982	15
16	231.5184	1034.7957	16
17	227.5944	1034.7957	17
18	221.0543	1032.8494	18
19	218.4383	1036.7421	19
20	213.8602	1039.9859	20
21	211.8982	1043.8786	21
22	208.6282	1046.4737	22
23	206.6662	1049.7176	23
24	206.0122	1058.8004	24
25	207.3202	1060.7467	25
26	211.2442	1067.2345	26
27	217.7843	1072.4247	27
28	223.6703	1073.7222	28
29	235.4425	1076.9661	29
30	240.0205	1072.4247	30
31	242.6365	1067.8832	31
32	247.8686	1065.2882	32
33	249.1766	1061.3955	33
34	247.2146	1058.1516	34
35	245.9066	1054.2590	35
36	245.9066	1052.9614	36
37	243.2905	1046.4737	37
38	243.9446	1039.3372	38
39	245.2526	1034.1470	39
40	244.5986	1027.0104	40
41	236.0965	1027.0104	41
42	228.2484	1029.6055	42
43	228.2484	1024.4153	43
44	232.1724	1025.7129	44
45	231.5184	1025.7129	45
46	230.2104	1022.4690	46
47	229.5564	1019.8739	47
48	230.2104	1021.1715	48
49	236.0965	1022.4690	49
50	237.4045	1021.8202	50
51	234.1344	1024.4153	51
52	232.1724	1025.7129	52
53	230.2104	1028.3080	53
54	226.2864	1016.6300	54
55	224.3243	1014.0349	55
56	221.7083	1006.8984	56
57	228.9024	1003.0058	57
58	232.1724	1000.4107	58
59	233.4804	1001.7082	59
60	232.8264	1000.4107	60
61	233.4804	1001.0594	61
62	233.4804	1001.0594	61
63	227.5944	998.4644	63
64	218.4383	997.8156	64
65	214.5142	1000.4107	65
66	210.5902	999.1131	66
67	208.6282	1002.3570	67
68	202.0881	1004.9521	68
69	198.8181	1011.4398	69
70	198.1641	1015.3325	70
71	202.7421	1017.9276	71
72	204.7041	1023.7666	72
73	201.4341	1026.3617	73
74	198.8181	1026.3617	74
75	198.8181	1025.7129	75
76	197.5101	1029.6055	76
77	198.8181	1025.0641	77
78	199.4721	1025.7129	78
79	200.7801	1027.0104	79
80	202.7421	1030.2543	80
81	204.0501	1027.0104	81
82	208.6282	1030.9031	82
83	215.1682	1036.0933	83
84	223.6703	1039.9859	84
85	228.2484	1041.9323	85
86	228.9024	1039.9859	86
87	230.2104	1039.9859	87
88	232.1724	1040.6347	88
89	232.8264	1036.0933	89
90	234.7885	1030.2543	90
91	233.4804	1026.3617	91
92	230.2104	1024.4153	92
93	231.5184	1027.6592	93
94	228.2484	1027.0104	94
95	223.0163	1029.6055	95
96	218.4383	1029.6055	96
97	217.1303	1027.0104	97
98	215.1682	1023.1178	98
99	211.8982	1019.2251	99
100	212.5522	1019.2251	100
101	215.8223	1012.7374	101
102	226.2864	1019.8739	102
103	227.5944	1024.4153	103
104	228.2484	1034.7957	104
105	228.9024	1039.9859	105
106	229.5564	1043.2298	106
107	230.2104	1042.5810	107
108	238.7125	1053.6102	108
109	235.4425	1051.0151	109
110	237.4045	1054.9078	110
111	232.1724	1056.2053	111
112	229.5564	1056.2053	112
113	230.2104	1056.2053	113
114	231.5184	1060.0980	114
115	235.4425	1065.9369	115
116	234.7885	1073.7222	116
117	236.0965	1075.6685	117
118	238.7125	1069.8296	118
119	238.0585	1069.1808	119
120	236.7505	1065.2882	120
121	234.7885	1063.9906	121
122	236.0965	1066.5857	122
123	238.0585	1067.2345	123
124	236.7505	1065.2882	124
125	232.8264	1065.2882	125
126	231.5184	1069.8296	126
127	226.2864	1067.8832	127
128	224.3243	1065.2882	128
129	223.0163	1067.2345	129
130	226.2864	1069.1808	130
131	223.6703	1072.4247	131
132	223.0163	1072.4247	132
133	223.6703	1076.3173	133
134	221.7083	1076.9661	134
135	219.7463	1078.9124	135
136	219.7463	1078.9124	135
137	219.7463	1078.2636	137
138	215.1682	1078.9124	138
139	214.5142	1078.9124	139
140	213.2062	1077.6149	140
141	210.5902	1075.0198	141
142	214.5142	1073.7222	142
143	211.2442	1076.3173	143
144	212.5522	1076.9661	144
145	211.8982	1076.9661	145
