# Supplementary material for: Anomalous diffusion and q-Weibull velocity distributions in epithelial cell migration
Source: PLoS One. 2017 Jul 10;12(7):e0180777. doi: 10.1371/journal.pone.0180777 (PMC5507264; doi:10.1371/journal.pone.0180777)
Supplement: S6 File — Individual trajectories of each cell over time for density of 11900 cel/cm2. (available in http://www.posfisicaaplicada.ufv.br/?pageid=2714). (ZIP) [file pone.0180777.s007.zip › d=11900cells/00196.dat]

	X	Y	Slice
1	1300.8196	811.6172	1
2	1300.1656	807.0758	2
3	1298.8576	807.7246	3
4	1297.5496	809.6709	4
5	1300.1656	812.2660	5
6	1300.8196	808.3733	6
7	1303.4356	809.6709	7
8	1304.0896	810.9684	8
9	1304.7436	807.0758	9
10	1308.0137	807.7246	10
11	1302.1276	806.4270	11
12	1302.1276	808.3733	12
13	1301.4736	809.0221	13
14	1306.0517	811.6172	14
15	1302.7816	809.0221	15
16	1305.3976	812.9148	16
17	1306.0517	811.6172	17
18	1309.3217	809.0221	18
19	1307.3597	809.6709	19
20	1305.3976	809.0221	20
21	1308.0137	811.6172	21
22	1304.7436	809.6709	22
23	1300.1656	808.3733	23
24	1302.1276	807.0758	24
25	1301.4736	810.9684	25
26	1302.7816	806.4270	26
27	1304.7436	807.7246	27
28	1303.4356	804.4807	28
29	1301.4736	804.4807	29
30	1306.0517	805.1295	30
31	1308.0137	801.8856	31
32	1304.7436	803.8319	32
33	1303.4356	805.1295	33
34	1306.0517	808.3733	34
35	1305.3976	809.0221	35
36	1300.8196	812.2660	36
37	1292.9715	808.3733	37
38	1282.5074	803.8319	38
39	1275.3133	800.5880	39
40	1264.8492	797.9930	40
41	1266.1572	786.3150	41
42	1268.1193	781.1248	42
43	1268.1193	777.2322	43
44	1271.3893	775.9346	44
45	1272.6973	774.6371	45
46	1279.2374	770.7444	46
47	1289.7015	767.5005	47
48	1295.5875	765.5542	48
49	1294.9335	762.9591	49
50	1297.5496	761.0128	50
51	1296.8956	764.2567	51
52	1294.2795	761.6616	52
53	1293.6255	770.0956	53
54	1291.6635	768.1493	54
55	1289.0475	770.7444	55
56	1291.0095	772.0420	56
57	1291.0095	768.1493	57
58	1292.3175	768.7981	58
59	1295.5875	760.3640	59
60	1297.5496	755.8226	60
61	1299.5116	754.5250	61
62	1302.7816	751.2812	62
63	1308.6677	749.3348	63
64	1308.0137	744.7934	64
65	1308.6677	736.3593	65
66	1309.9757	732.4667	66
67	1314.5537	735.7106	67
68	1323.7098	739.6032	68
69	1328.2879	742.1983	69
70	1334.1740	745.4422	70
71	1337.4440	743.4959	71
72	1341.3680	738.9544	72
73	1342.0220	734.4130	73
74	1340.0600	731.1692	74
75	1337.4440	732.4667	75
76	1336.1360	742.1983	76
77	1331.5579	738.3057	77
78	1328.9419	732.4667	78
79	1328.2879	736.3593	79
80	1323.7098	731.8179	80
81	1324.3638	727.9253	81
82	1321.7478	725.9790	82
83	1323.7098	722.0863	83
84	1325.0179	723.3839	84
85	1325.6719	719.4912	85
86	1324.3638	716.8961	86
87	1323.0558	713.0035	87
88	1313.2457	712.3547	88
89	1308.0137	718.8424	89
90	1302.7816	722.0863	90
91	1298.2036	725.3302	91
92	1294.9335	724.6814	92
93	1291.0095	729.2228	93
94	1283.1614	731.1692	94
95	1276.6213	733.7642	95
96	1274.0053	731.8179	96
97	1272.6973	727.2765	97
98	1272.0433	727.2765	98
99	1270.7353	720.1400	99
100	1270.0813	715.5986	100
101	1271.3893	711.0571	101
102	1274.0053	706.5157	102
103	1276.6213	704.5694	103
104	1281.1994	703.9206	104
105	1282.5074	698.0816	105
106	1285.7774	701.3255	106
107	1286.4315	701.3255	107
108	1286.4315	698.0816	108
109	1289.0475	695.4865	109
110	1289.0475	693.5402	110
111	1291.0095	690.9451	111
112	1289.0475	685.7549	112
113	1286.4315	682.5110	113
114	1286.4315	679.2672	114
115	1287.0855	675.3745	115
116	1283.1614	670.1843	116
117	1279.2374	667.5892	117
118	1278.5834	663.0478	118
119	1277.9294	660.4527	119
120	1271.3893	659.8039	120
121	1268.7733	657.8576	121
122	1262.2332	656.5601	122
123	1261.5792	652.6674	123
124	1258.3092	645.5309	124
125	1256.3471	645.5309	125
126	1255.0391	644.2333	126
127	1257.0011	643.5846	127
128	1258.3092	644.2333	128
129	1258.9632	644.8821	129
130	1258.9632	644.2333	130
131	1257.0011	642.2870	131
132	1256.3471	640.3407	132
133	1253.0771	631.2578	133
134	1250.4611	628.6627	134
135	1250.4611	624.1213	135
136	1252.4231	623.4725	136
137	1249.8071	624.7701	137
138	1251.1151	620.8774	138
139	1250.4611	621.5262	139
140	1247.1910	622.8238	140
141	1247.1910	626.7164	141
142	1241.3050	631.9066	142
143	1236.7269	627.3652	143
144	1233.4569	624.7701	144
145	1234.1109	622.8238	145
