# Supplementary material for: Anomalous diffusion and q-Weibull velocity distributions in epithelial cell migration
Source: PLoS One. 2017 Jul 10;12(7):e0180777. doi: 10.1371/journal.pone.0180777 (PMC5507264; doi:10.1371/journal.pone.0180777)
Supplement: S6 File — Individual trajectories of each cell over time for density of 11900 cel/cm2. (available in http://www.posfisicaaplicada.ufv.br/?pageid=2714). (ZIP) [file pone.0180777.s007.zip › d=11900cells/00255.dat]

	X	Y	Slice
1	1849.5313	260.1587	1
2	1848.8773	258.2124	2
3	1851.4934	254.9685	3
4	1850.8394	257.5636	4
5	1853.4554	249.7783	5
6	1852.8014	249.7783	6
7	1852.1474	251.7246	7
8	1856.7254	256.9148	8
9	1856.0714	256.2660	9
10	1851.4934	258.8611	10
11	1851.4934	255.6173	11
12	1847.5693	262.1050	12
13	1845.6073	267.2952	13
14	1839.7212	267.2952	14
15	1837.7592	270.5391	15
16	1833.1812	272.4854	16
17	1832.5272	269.2415	17
18	1830.5651	266.6464	18
19	1830.5651	272.4854	19
20	1825.9871	276.3780	20
21	1818.7930	280.2707	21
22	1812.9070	284.8121	22
23	1814.2150	287.4072	23
24	1814.2150	290.0023	24
25	1809.6369	295.8413	25
26	1808.3289	300.3827	26
27	1802.4428	303.6266	27
28	1801.7888	302.9778	28
29	1799.1728	308.8168	29
30	1803.0969	312.7094	30
31	1804.4049	310.1143	31
32	1805.7129	312.7094	32
33	1809.6369	315.3045	33
34	1809.6369	314.0070	34
35	1814.2150	317.2509	35
36	1822.0631	316.6021	36
37	1822.0631	312.7094	37
38	1822.0631	316.6021	38
39	1822.0631	319.8460	39
40	1822.0631	328.9288	40
41	1818.1390	332.1727	41
42	1818.1390	333.4702	42
43	1825.3331	330.8751	43
44	1828.6031	336.0653	44
45	1831.2191	332.1727	45
46	1833.1812	331.5239	46
47	1839.0672	330.8751	47
48	1845.6073	324.3874	48
49	1850.8394	320.4947	49
50	1859.9954	318.5484	50
51	1863.2655	317.2509	51
52	1860.6495	316.6021	52
53	1856.7254	317.2509	53
54	1854.7634	320.4947	54
55	1850.1853	323.7386	55
56	1853.4554	326.3337	56
57	1855.4174	327.6313	57
58	1858.6874	328.9288	58
59	1861.3035	331.5239	59
60	1861.9575	330.8751	60
61	1861.3035	330.8751	61
62	1864.5735	328.2800	62
63	1865.8815	331.5239	63
64	1867.8435	328.9288	64
65	1867.8435	329.5776	65
66	1867.1895	330.2264	66
67	1869.1515	335.4165	67
68	1868.4975	335.4165	68
69	1868.4975	337.3629	69
70	1871.7676	338.0116	70
71	1871.7676	338.6604	71
72	1874.3836	342.5531	72
73	1876.9996	343.8506	73
74	1877.6536	346.4457	74
75	1874.3836	349.6896	75
76	1869.8056	352.9335	76
77	1869.8056	362.6651	77
78	1865.2275	367.8553	78
79	1863.9195	367.8553	79
80	1864.5735	370.4504	80
81	1862.6115	365.9090	81
82	1859.9954	365.2602	82
83	1854.7634	363.3139	83
84	1852.8014	363.9626	84
85	1846.2613	369.8016	85
86	1841.0292	370.4504	86
87	1840.3752	373.6943	87
88	1840.3752	370.4504	88
89	1835.1432	365.9090	89
90	1835.7972	369.1528	90
91	1829.2571	371.0992	91
92	1827.9491	367.2065	92
93	1827.2951	364.6114	93
94	1825.9871	364.6114	94
95	1824.6791	362.6651	95
96	1824.6791	363.3139	96
97	1828.6031	366.5577	97
98	1829.2571	364.6114	98
99	1828.6031	363.3139	99
100	1828.6031	365.2602	100
101	1828.6031	365.9090	101
102	1832.5272	363.9626	102
103	1837.1052	363.9626	103
104	1837.1052	365.2602	104
105	1839.0672	367.8553	105
106	1839.7212	367.8553	106
107	1839.0672	365.9090	107
108	1840.3752	365.2602	108
109	1839.0672	363.3139	109
110	1836.4512	362.6651	110
111	1837.1052	364.6114	111
112	1837.1052	363.3139	112
113	1835.7972	363.3139	113
114	1837.1052	362.0163	114
115	1833.8352	364.6114	115
116	1839.0672	368.5041	116
117	1840.3752	371.0992	117
118	1840.3752	367.8553	118
119	1840.3752	369.1528	119
120	1842.3373	369.8016	120
121	1842.3373	368.5041	121
122	1839.0672	372.3967	122
123	1841.0292	374.3430	123
124	1842.3373	378.2357	124
125	1842.3373	378.8845	125
126	1842.3373	379.5332	126
127	1842.3373	378.2357	127
128	1842.9913	380.1820	128
129	1844.9533	383.4259	129
130	1845.6073	384.7234	130
131	1843.6453	384.0747	131
132	1843.6453	386.6698	132
133	1846.2613	386.6698	133
134	1843.6453	388.6161	134
135	1841.6833	392.5087	135
136	1844.9533	390.5624	136
137	1843.6453	395.7526	137
138	1842.9913	398.3477	138
139	1842.3373	400.9428	139
140	1843.6453	401.5916	140
141	1849.5313	400.2940	141
142	1848.8773	402.2403	142
143	1851.4934	400.9428	143
144	1852.8014	404.8354	144
145	1856.0714	409.3769	145
