# Supplementary material for: Anomalous diffusion and q-Weibull velocity distributions in epithelial cell migration
Source: PLoS One. 2017 Jul 10;12(7):e0180777. doi: 10.1371/journal.pone.0180777 (PMC5507264; doi:10.1371/journal.pone.0180777)
Supplement: S6 File — Individual trajectories of each cell over time for density of 11900 cel/cm2. (available in http://www.posfisicaaplicada.ufv.br/?pageid=2714). (ZIP) [file pone.0180777.s007.zip › d=11900cells/00314.dat]

	X	Y	Slice
1	2493.0741	685.7549	1
2	2494.3821	685.7549	2
3	2496.9981	690.2963	3
4	2498.9601	693.5402	4
5	2500.2681	696.7841	5
6	2502.8842	707.1645	6
7	2504.8462	708.4620	7
8	2506.8082	714.3010	8
9	2498.9601	718.1937	9
10	2492.4201	718.1937	10
11	2491.7661	719.4912	11
12	2487.8420	723.3839	12
13	2483.2640	725.3302	13
14	2480.6479	727.9253	14
15	2483.9180	731.8179	15
16	2481.9560	733.1155	16
17	2488.4960	734.4130	17
18	2491.1120	729.8716	18
19	2494.3821	724.6814	19
20	2499.6141	724.0326	20
21	2504.8462	718.8424	21
22	2503.5382	714.9498	22
23	2503.5382	703.9206	23
24	2506.1542	696.7841	24
25	2506.1542	692.8914	25
26	2503.5382	690.9451	26
27	2504.8462	698.7304	27
28	2501.5762	701.3255	28
29	2499.6141	700.6767	29
30	2500.9221	703.2718	30
31	2504.8462	705.2182	31
32	2504.8462	713.6522	32
33	2502.2302	713.0035	33
34	2504.1922	703.9206	34
35	2508.7702	696.1353	35
36	2498.3061	688.9988	36
37	2491.1120	688.9988	37
38	2491.1120	693.5402	38
39	2493.7281	698.7304	39
40	2493.0741	701.3255	40
41	2481.9560	703.2718	41
42	2468.2218	704.5694	42
43	2467.5678	700.6767	43
44	2455.7957	694.8378	44
45	2451.2176	694.1890	45
46	2445.9856	690.2963	46
47	2443.3695	687.0525	47
48	2442.7155	685.1061	48
49	2443.3695	683.8086	49
50	2440.7535	682.5110	50
51	2440.7535	683.8086	51
52	2445.3316	686.4037	52
53	2449.9096	690.9451	53
54	2445.3316	693.5402	54
55	2444.0236	697.4329	55
56	2444.0236	700.6767	56
57	2438.1375	697.4329	57
58	2434.8675	697.4329	58
59	2430.2894	694.8378	59
60	2425.7114	692.2427	60
61	2423.0953	691.5939	61
62	2423.7493	692.2427	62
63	2431.5974	696.7841	63
64	2441.4075	698.7304	64
65	2448.6016	698.7304	65
66	2461.0277	694.8378	66
67	2461.6817	686.4037	67
68	2462.9898	682.5110	68
69	2466.9138	677.3208	69
70	2464.2978	676.6721	70
71	2462.9898	659.8039	71
72	2464.2978	653.3162	72
73	2461.0277	653.9650	73
74	2462.3357	658.5064	74
75	2466.2598	663.6966	75
76	2465.6058	659.8039	76
77	2469.5298	663.6966	77
78	2470.1838	662.3990	78
79	2466.2598	662.3990	79
80	2466.9138	655.9113	80
81	2468.2218	649.4235	81
82	2478.0319	646.1797	82
83	2472.7999	646.8284	83
84	2468.2218	648.1260	84
85	2476.0699	650.7211	85
86	2478.6859	653.3162	86
87	2478.0319	656.5601	87
88	2470.1838	664.9941	88
89	2465.6058	676.0233	89
90	2460.3737	687.7012	90
91	2455.7957	695.4865	91
92	2453.8337	700.0280	92
93	2454.4877	701.3255	93
94	2457.1037	703.2718	94
95	2457.1037	702.6231	95
96	2457.1037	706.5157	96
97	2453.8337	707.1645	97
98	2456.4497	711.7059	98
99	2462.3357	708.4620	99
100	2466.2598	706.5157	100
101	2466.9138	692.8914	101
102	2469.5298	690.9451	102
103	2467.5678	690.9451	103
104	2463.6438	694.1890	104
105	2457.1037	702.6231	105
106	2455.1417	711.7059	106
107	2451.8716	717.5449	107
108	2447.9476	715.5986	108
109	2446.6396	710.4084	109
110	2446.6396	713.0035	110
111	2450.5636	716.8961	111
112	2452.5256	717.5449	112
113	2456.4497	712.3547	113
114	2461.0277	707.1645	114
115	2454.4877	697.4329	115
116	2454.4877	692.2427	116
117	2453.8337	690.2963	117
118	2447.9476	694.8378	118
119	2441.4075	700.6767	119
120	2434.8675	700.0280	120
121	2423.7493	695.4865	121
122	2418.5173	688.3500	122
123	2425.0574	672.7794	123
124	2434.8675	664.3454	124
125	2449.9096	662.3990	125
126	2454.4877	674.7257	126
127	2456.4497	689.6476	127
128	2456.4497	696.7841	128
129	2456.4497	700.6767	129
130	2449.2556	700.0280	130
131	2437.4835	690.9451	131
132	2433.5594	686.4037	132
133	2427.6734	687.0525	133
134	2421.1333	683.8086	134
135	2422.4413	692.2427	135
136	2421.1333	701.3255	136
137	2428.3274	714.3010	137
138	2444.6776	718.1937	138
139	2468.8758	715.5986	139
140	2472.7999	705.2182	140
141	2473.4539	694.8378	141
142	2475.4159	688.3500	142
143	2468.8758	685.7549	143
144	2462.9898	686.4037	144
145	2453.1797	690.2963	145
