# Supplementary material for: Anomalous diffusion and q-Weibull velocity distributions in epithelial cell migration
Source: PLoS One. 2017 Jul 10;12(7):e0180777. doi: 10.1371/journal.pone.0180777 (PMC5507264; doi:10.1371/journal.pone.0180777)
Supplement: S6 File — Individual trajectories of each cell over time for density of 11900 cel/cm2. (available in http://www.posfisicaaplicada.ufv.br/?pageid=2714). (ZIP) [file pone.0180777.s007.zip › d=11900cells/00036.dat]

	X	Y	Slice
1	459.1128	751.2812	1
2	459.1128	754.5250	2
3	457.8048	756.4714	3
4	457.1508	756.4714	4
5	456.4968	757.1201	5
6	459.1128	757.1201	6
7	459.1128	755.8226	7
8	463.0368	753.8763	8
9	461.7288	751.2812	9
10	461.0748	748.0373	10
11	461.0748	751.2812	11
12	461.0748	748.0373	12
13	461.7288	744.7934	13
14	464.3449	743.4959	14
15	461.7288	740.2520	15
16	465.6529	742.1983	16
17	466.9609	742.1983	17
18	468.2689	740.9008	18
19	468.9229	742.8471	19
20	469.5769	742.1983	20
21	470.8849	736.3593	21
22	467.6149	733.1155	22
23	468.2689	738.3057	23
24	467.6149	740.9008	24
25	468.9229	745.4422	25
26	471.5389	751.2812	26
27	471.5389	755.1738	27
28	474.8090	756.4714	28
29	481.3490	753.2275	29
30	487.2351	753.2275	30
31	491.1591	753.2275	31
32	498.3532	753.2275	32
33	508.1633	757.1201	33
34	511.4333	756.4714	34
35	515.3574	759.0665	35
36	519.9354	761.6616	36
37	517.3194	761.6616	37
38	516.6654	757.1201	38
39	515.3574	753.2275	39
40	515.3574	746.0910	40
41	511.4333	742.8471	41
42	511.4333	739.6032	42
43	510.1253	738.3057	43
44	512.7414	738.3057	44
45	510.1253	740.2520	45
46	512.0874	743.4959	46
47	512.0874	750.6324	47
48	511.4333	751.9299	48
49	510.7793	760.3640	49
50	512.7414	762.9591	50
51	515.3574	768.1493	51
52	517.3194	767.5005	52
53	515.3574	762.9591	53
54	508.1633	757.1201	54
55	505.5473	756.4714	55
56	504.8933	756.4714	56
57	508.8173	759.7152	57
58	507.5093	761.0128	58
59	511.4333	759.0665	59
60	514.7034	748.0373	60
61	509.4713	746.7397	61
62	505.5473	744.1446	62
63	499.6612	738.9544	63
64	499.6612	744.7934	64
65	501.6232	749.3348	65
66	504.2393	750.6324	66
67	508.1633	756.4714	67
68	509.4713	754.5250	68
69	510.1253	751.2812	69
70	510.7793	751.9299	70
71	508.1633	748.6861	71
72	508.1633	748.0373	72
73	504.8933	746.0910	73
74	501.6232	744.7934	74
75	499.6612	744.1446	75
76	496.3912	740.2520	76
77	493.1212	737.0081	77
78	487.2351	729.8716	78
79	480.6950	727.9253	79
80	476.7710	725.9790	80
81	474.1550	730.5204	81
82	471.5389	733.1155	82
83	470.8849	740.9008	83
84	470.2309	748.6861	84
85	473.5010	749.3348	85
86	476.1170	749.9836	86
87	478.0790	752.5787	87
88	481.3490	756.4714	88
89	485.2731	754.5250	89
90	489.8511	755.8226	90
91	493.7752	759.7152	91
92	490.5051	759.7152	92
93	494.4292	758.4177	93
94	493.1212	761.0128	94
95	493.7752	764.9054	95
96	492.4671	769.4469	96
97	492.4671	771.3932	97
98	491.1591	773.9883	98
99	491.1591	779.8273	99
100	493.1212	781.1248	100
101	488.5431	783.7199	101
102	490.5051	784.3687	102
103	489.1971	781.7736	103
104	489.8511	781.7736	104
105	493.1212	779.8273	105
106	488.5431	781.1248	106
107	487.2351	785.6662	107
108	490.5051	783.0711	108
109	487.8891	784.3687	109
110	490.5051	788.2613	110
111	487.8891	788.9101	111
112	491.1591	786.3150	112
113	487.2351	786.3150	113
114	487.8891	786.3150	114
115	488.5431	783.0711	115
116	487.8891	785.6662	116
117	486.5811	784.3687	117
118	487.8891	787.6126	118
119	486.5811	788.9101	119
120	487.2351	791.5052	120
121	485.2731	791.5052	121
122	485.9271	794.1003	122
123	485.9271	793.4515	123
124	485.9271	796.6954	124
125	485.2731	795.3979	125
126	482.6570	797.9930	126
127	483.3111	796.0466	127
128	485.2731	796.0466	128
129	484.6191	795.3979	129
130	485.9271	794.7491	130
131	484.6191	794.1003	131
132	485.2731	794.7491	132
133	483.9651	794.1003	133
134	484.6191	796.0466	134
135	484.6191	794.7491	135
136	485.2731	794.7491	136
137	485.9271	797.3442	137
138	484.6191	796.6954	138
139	484.6191	795.3979	139
140	483.3111	796.0466	140
141	484.6191	794.7491	141
142	482.0030	794.7491	142
143	483.9651	794.7491	143
144	483.3111	794.1003	144
145	482.0030	794.1003	145
