# Supplementary material for: Anomalous diffusion and q-Weibull velocity distributions in epithelial cell migration
Source: PLoS One. 2017 Jul 10;12(7):e0180777. doi: 10.1371/journal.pone.0180777 (PMC5507264; doi:10.1371/journal.pone.0180777)
Supplement: S6 File — Individual trajectories of each cell over time for density of 11900 cel/cm2. (available in http://www.posfisicaaplicada.ufv.br/?pageid=2714). (ZIP) [file pone.0180777.s007.zip › d=11900cells/00177.dat]

	X	Y	Slice
1	1475.4394	1218.3990	1
2	1476.0934	1218.3990	2
3	1475.4394	1218.3990	3
4	1471.5154	1220.9941	4
5	1474.1314	1220.3453	5
6	1473.4774	1226.8331	6
7	1467.5913	1228.1306	7
8	1461.7053	1226.8331	8
9	1455.8192	1231.3745	9
10	1451.2412	1232.6720	10
11	1451.2412	1232.6720	10
12	1449.2792	1242.4037	12
13	1446.0091	1244.3500	13
14	1447.9711	1247.5939	14
15	1449.2792	1248.2426	15
16	1447.3171	1248.8914	16
17	1447.9711	1246.9451	17
18	1446.0091	1244.9988	18
19	1440.1231	1248.8914	19
20	1441.4311	1245.6475	20
21	1436.1990	1249.5402	21
22	1434.2370	1248.8914	22
23	1440.1231	1244.3500	23
24	1440.1231	1244.3500	23
25	1433.5830	1243.0524	25
26	1428.3509	1240.4573	26
27	1421.8109	1239.8086	27
28	1412.0008	1241.1061	28
29	1415.2708	1234.6184	29
30	1415.2708	1234.6184	29
31	1416.5788	1235.9159	31
32	1414.6168	1234.6184	32
33	1419.8488	1233.9696	33
34	1420.5029	1227.4818	34
35	1425.7349	1224.2380	35
36	1431.6210	1223.5892	36
37	1430.3130	1224.2380	37
38	1430.3130	1229.4282	38
39	1434.8910	1230.0769	39
40	1432.2750	1232.0233	40
41	1429.0049	1232.0233	41
42	1429.0049	1229.4282	42
43	1425.7349	1226.1843	43
44	1424.4269	1226.1843	44
45	1424.4269	1226.1843	44
46	1419.1948	1224.2380	46
47	1421.1569	1221.6429	47
48	1421.8109	1215.8039	48
49	1427.6969	1211.9112	49
50	1428.3509	1208.6674	50
51	1432.2750	1215.1551	51
52	1434.2370	1215.8039	52
53	1438.8150	1222.9404	53
54	1436.1990	1222.9404	54
55	1434.2370	1229.4282	55
56	1436.8530	1235.9159	56
57	1438.8150	1243.0524	57
58	1435.5450	1241.7549	58
59	1438.1610	1237.8622	59
60	1432.2750	1241.7549	60
61	1429.0049	1239.1598	61
62	1429.0049	1239.1598	61
63	1426.3889	1240.4573	63
64	1421.1569	1236.5647	64
65	1415.2708	1235.2671	65
66	1411.3468	1235.2671	66
67	1409.3847	1232.6720	67
68	1405.4607	1230.7257	68
69	1403.4987	1224.8867	69
70	1400.8826	1222.9404	70
71	1402.8447	1226.1843	71
72	1404.8067	1227.4818	72
73	1404.8067	1228.7794	73
74	1406.1147	1226.8331	74
75	1406.1147	1218.3990	75
76	1401.5367	1217.7502	76
77	1406.1147	1213.2088	77
78	1402.8447	1212.5600	78
79	1402.8447	1209.9649	79
80	1404.1527	1210.6137	80
81	1400.8826	1206.0723	81
82	1405.4607	1206.0723	82
83	1404.1527	1202.1796	83
84	1400.8826	1206.0723	84
85	1397.6126	1204.1259	85
86	1394.9966	1208.0186	86
87	1393.0346	1209.9649	87
88	1396.9586	1207.3698	88
89	1399.5746	1208.6674	89
90	1398.9206	1206.0723	90
91	1400.8826	1204.1259	91
92	1401.5367	1199.5845	92
93	1392.3806	1204.1259	93
94	1395.6506	1200.8821	94
95	1394.9966	1202.8284	95
96	1396.3046	1200.2333	96
97	1401.5367	1201.5308	97
98	1402.1907	1196.3407	98
99	1405.4607	1199.5845	99
100	1400.2286	1195.0431	100
101	1402.1907	1197.6382	101
102	1396.3046	1200.8821	102
103	1401.5367	1200.8821	103
104	1402.8447	1206.7210	104
105	1407.4227	1204.1259	105
106	1402.1907	1197.6382	106
107	1403.4987	1200.8821	107
108	1402.1907	1200.8821	108
109	1399.5746	1200.2333	109
110	1404.1527	1195.6919	110
111	1402.1907	1198.9357	111
112	1412.0008	1200.2333	112
113	1413.3088	1193.0968	113
114	1413.9628	1196.3407	114
115	1413.3088	1191.1505	115
116	1413.3088	1193.0968	116
117	1409.3847	1193.7456	117
118	1411.3468	1194.3943	118
119	1409.3847	1196.3407	119
120	1408.0767	1196.3407	120
121	1410.6928	1198.9357	121
122	1411.3468	1192.4480	122
123	1408.7307	1196.3407	123
124	1410.0387	1200.8821	124
125	1410.6928	1197.6382	125
126	1404.8067	1199.5845	126
127	1408.7307	1197.6382	127
128	1407.4227	1193.7456	128
129	1407.4227	1200.8821	129
130	1410.6928	1200.2333	130
131	1404.8067	1195.6919	131
132	1401.5367	1193.7456	132
133	1402.1907	1195.0431	133
134	1404.8067	1197.6382	134
135	1406.1147	1194.3943	135
136	1404.1527	1198.9357	136
137	1410.6928	1200.8821	137
138	1408.7307	1197.6382	138
139	1402.8447	1200.2333	139
140	1406.7687	1201.5308	140
141	1403.4987	1201.5308	141
142	1407.4227	1204.1259	142
143	1405.4607	1205.4235	143
144	1408.0767	1204.1259	144
145	1408.0767	1203.4772	145
