# Supplementary material for: Anomalous diffusion and q-Weibull velocity distributions in epithelial cell migration
Source: PLoS One. 2017 Jul 10;12(7):e0180777. doi: 10.1371/journal.pone.0180777 (PMC5507264; doi:10.1371/journal.pone.0180777)
Supplement: S6 File — Individual trajectories of each cell over time for density of 11900 cel/cm2. (available in http://www.posfisicaaplicada.ufv.br/?pageid=2714). (ZIP) [file pone.0180777.s007.zip › d=11900cells/00162.dat]

	X	Y	Slice
1	1285.7774	212.1493	1
2	1285.1234	212.1493	2
3	1285.1234	213.4469	3
4	1285.7774	216.0420	4
5	1288.3935	222.5297	5
6	1287.0855	223.8273	6
7	1289.0475	226.4224	7
8	1290.3555	227.0712	8
9	1291.6635	228.3687	9
10	1295.5875	234.2077	10
11	1300.1656	236.8028	11
12	1300.8196	232.2614	12
13	1304.0896	230.3150	13
14	1303.4356	228.3687	14
15	1304.0896	232.2614	15
16	1305.3976	234.8565	16
17	1307.3597	236.8028	17
18	1311.9377	240.6954	18
19	1311.9377	240.0467	19
20	1309.3217	240.6954	20
21	1307.3597	240.6954	21
22	1307.3597	241.3442	22
23	1308.0137	241.3442	23
24	1302.1276	238.7491	24
25	1294.2795	237.4516	25
26	1288.3935	236.8028	26
27	1290.3555	240.0467	27
28	1290.3555	238.1003	28
29	1289.7015	235.5052	29
30	1287.0855	234.8565	30
31	1285.1234	237.4516	31
32	1285.1234	238.1003	32
33	1289.0475	241.9930	33
34	1290.3555	240.6954	34
35	1295.5875	238.7491	35
36	1301.4736	235.5052	36
37	1308.6677	236.1540	37
38	1311.9377	232.2614	38
39	1312.5917	230.3150	39
40	1306.0517	230.9638	40
41	1303.4356	231.6126	41
42	1295.5875	230.3150	42
43	1287.7395	226.4224	43
44	1279.8914	228.3687	44
45	1277.9294	226.4224	45
46	1277.2754	227.0712	46
47	1277.9294	226.4224	47
48	1283.1614	227.7199	48
49	1279.8914	222.5297	49
50	1279.2374	199.8226	50
51	1280.5454	190.7398	51
52	1282.5074	189.4422	52
53	1285.1234	190.0910	53
54	1285.1234	188.1447	54
55	1287.0855	190.0910	55
56	1285.7774	195.9300	56
57	1286.4315	196.5788	57
58	1282.5074	200.4714	58
59	1279.8914	195.9300	59
60	1279.2374	195.2812	60
61	1280.5454	203.0665	61
62	1281.8534	202.4177	62
63	1278.5834	203.7153	63
64	1281.1994	207.6079	64
65	1284.4694	218.6371	65
66	1285.1234	229.0175	66
67	1289.0475	235.5052	67
68	1292.9715	240.6954	68
69	1299.5116	241.9930	69
70	1306.0517	236.8028	70
71	1310.6297	235.5052	71
72	1311.9377	232.2614	72
73	1312.5917	233.5589	73
74	1315.8618	234.2077	74
75	1321.7478	241.9930	75
76	1326.9799	251.0758	76
77	1330.2499	258.8611	77
78	1329.5959	269.8903	78
79	1328.2879	276.3780	79
80	1325.6719	281.5682	80
81	1326.3259	286.7584	81
82	1323.7098	286.7584	82
83	1326.3259	289.3535	83
84	1336.1360	292.5974	84
85	1339.4060	295.1925	85
86	1338.0980	299.7339	86
87	1333.5199	309.4656	87
88	1325.6719	314.6558	88
89	1319.1318	319.1972	89
90	1316.5158	323.0898	90
91	1313.2457	331.5239	91
92	1313.8997	332.1727	92
93	1313.8997	335.4165	93
94	1315.2078	333.4702	94
95	1315.2078	334.1190	95
96	1315.2078	329.5776	96
97	1318.4778	326.9825	97
98	1317.8238	319.1972	98
99	1321.7478	315.3045	99
100	1328.2879	310.7631	100
101	1333.5199	308.8168	101
102	1334.8280	303.6266	102
103	1332.8659	299.0852	103
104	1334.8280	295.8413	104
105	1331.5579	291.2999	105
106	1326.9799	290.6511	106
107	1325.6719	290.0023	107
108	1323.7098	288.0560	108
109	1321.7478	286.1097	109
110	1325.0179	283.5146	110
111	1326.3259	278.9731	111
112	1330.9039	279.6219	112
113	1336.7900	286.1097	113
114	1337.4440	291.9486	114
115	1336.1360	302.9778	115
116	1333.5199	308.8168	116
117	1327.6339	312.0607	117
118	1325.0179	312.0607	118
119	1319.7858	314.6558	119
120	1314.5537	321.1435	120
121	1316.5158	323.0898	121
122	1315.8618	321.7923	122
123	1317.8238	323.7386	123
124	1320.4398	318.5484	124
125	1328.2879	308.8168	125
126	1331.5579	307.5192	126
127	1330.2499	310.7631	127
128	1328.2879	310.7631	128
129	1329.5959	307.5192	129
130	1330.2499	301.6803	130
131	1333.5199	293.2462	131
132	1329.5959	293.8950	132
133	1332.2119	284.8121	133
134	1329.5959	278.9731	134
135	1333.5199	271.1878	135
136	1333.5199	264.7001	136
137	1329.5959	253.6709	137
138	1330.2499	249.7783	138
139	1330.2499	247.8320	139
140	1331.5579	249.1295	140
141	1330.9039	246.5344	141
142	1335.4820	244.5881	142
143	1337.4440	239.3979	143
144	1340.7140	231.6126	144
145	1346.6001	227.7199	145
