# Supplementary material for: Anomalous diffusion and q-Weibull velocity distributions in epithelial cell migration
Source: PLoS One. 2017 Jul 10;12(7):e0180777. doi: 10.1371/journal.pone.0180777 (PMC5507264; doi:10.1371/journal.pone.0180777)
Supplement: S6 File — Individual trajectories of each cell over time for density of 11900 cel/cm2. (available in http://www.posfisicaaplicada.ufv.br/?pageid=2714). (ZIP) [file pone.0180777.s007.zip › d=11900cells/00023.dat]

	X	Y	Slice
1	311.9613	913.4749	1
2	314.5773	912.1773	2
3	311.3073	910.8798	3
4	313.2693	911.5285	4
5	315.8853	909.5822	5
6	314.5773	911.5285	6
7	314.5773	908.9334	7
8	317.1933	908.9334	8
9	318.5013	904.3920	9
10	317.8473	901.7969	10
11	323.0794	900.4994	11
12	326.3494	901.1481	12
13	328.3114	899.2018	13
14	330.2735	903.0945	14
15	330.2735	906.9871	15
16	329.6194	907.6359	16
17	326.3494	907.6359	17
18	325.0414	913.4749	18
19	325.0414	919.9626	19
20	330.2735	925.1528	20
21	330.2735	923.2065	21
22	331.5815	921.9089	22
23	335.5055	920.6114	23
24	340.0836	919.3138	24
25	341.3916	916.0700	25
26	343.3536	912.8261	26
27	344.0076	910.2310	27
28	344.0076	907.6359	28
29	341.3916	902.4457	29
30	342.0456	901.7969	30
31	340.7376	898.5530	31
32	336.8135	901.1481	32
33	332.2355	897.2555	33
34	323.7334	895.3092	34
35	310.6532	894.6604	35
36	309.9992	895.3092	36
37	309.3452	892.0653	37
38	304.7672	895.9579	38
39	304.1132	895.3092	39
40	299.5351	895.9579	40
41	295.6111	895.9579	41
42	293.6491	895.3092	42
43	291.6870	892.0653	43
44	291.0330	890.1190	44
45	291.0330	890.7677	45
46	288.4170	884.9288	46
47	292.9951	888.1726	47
48	298.2271	886.8751	48
49	301.4972	889.4702	49
50	304.1132	887.5239	50
51	311.3073	892.0653	51
52	313.2693	892.0653	52
53	319.8093	891.4165	53
54	321.7714	890.1190	54
55	326.3494	887.5239	55
56	327.0034	890.7677	56
57	328.3114	894.0116	57
58	329.6194	901.1481	58
59	334.1975	905.6896	59
60	334.8515	910.8798	60
61	335.5055	916.0700	61
62	338.7755	917.3675	62
63	338.1215	924.5040	63
64	336.8135	925.8016	64
65	334.1975	919.9626	65
66	334.8515	914.7724	66
67	342.0456	908.2847	67
68	340.0836	904.3920	68
69	337.4675	910.2310	69
70	334.1975	909.5822	70
71	338.1215	905.6896	71
72	345.3156	905.6896	72
73	344.6616	903.7432	73
74	344.0076	906.3383	74
75	338.7755	909.5822	75
76	336.8135	912.8261	76
77	336.8135	916.7187	77
78	336.8135	915.4212	78
79	330.9275	917.3675	79
80	332.8895	916.7187	80
81	334.8515	918.6651	81
82	339.4295	918.6651	82
83	338.7755	917.3675	83
84	328.9654	911.5285	84
85	323.7334	910.8798	85
86	320.4634	910.2310	86
87	313.2693	910.2310	87
88	309.9992	913.4749	88
89	302.1512	914.7724	89
90	298.8811	916.7187	90
91	295.6111	916.0700	91
92	294.9571	919.3138	92
93	289.0710	919.9626	93
94	287.7630	918.6651	94
95	286.4550	917.3675	95
96	288.4170	916.7187	96
97	291.0330	923.2065	97
98	290.3790	924.5040	98
99	291.6870	928.3967	99
100	293.6491	930.3430	100
101	294.9571	928.3967	101
102	296.2651	931.6406	102
103	297.5731	931.6406	103
104	298.8811	932.9381	104
105	297.5731	930.9918	105
106	298.2271	932.2893	106
107	298.2271	931.6406	107
108	296.2651	930.3430	108
109	297.5731	932.2893	109
110	298.2271	929.6942	110
111	296.2651	930.9918	111
112	295.6111	928.3967	112
113	295.6111	929.6942	113
114	296.9191	929.6942	114
115	293.6491	930.9918	115
116	291.6870	929.6942	116
117	291.6870	930.3430	117
118	292.3411	928.3967	118
119	289.0710	929.0455	119
120	289.7250	932.2893	120
121	290.3790	929.6942	121
122	292.9951	928.3967	122
123	292.9951	930.3430	123
124	291.6870	928.3967	124
125	290.3790	927.0991	125
126	291.0330	926.4504	126
127	291.6870	929.6942	127
128	289.0710	929.6942	128
129	289.0710	931.6406	129
130	292.3411	929.6942	130
131	291.6870	930.9918	131
132	291.6870	930.3430	132
133	289.7250	932.9381	133
134	291.0330	932.2893	134
135	291.6870	931.6406	135
136	292.3411	932.2893	136
137	292.3411	934.2356	137
138	291.6870	938.1283	138
139	289.7250	942.0209	139
140	289.7250	938.7771	140
141	289.0710	934.8844	141
142	296.2651	939.4258	142
143	291.0330	936.8307	143
144	292.3411	934.2356	144
145	292.9951	936.8307	145
