# Supplementary material for: Anomalous diffusion and q-Weibull velocity distributions in epithelial cell migration
Source: PLoS One. 2017 Jul 10;12(7):e0180777. doi: 10.1371/journal.pone.0180777 (PMC5507264; doi:10.1371/journal.pone.0180777)
Supplement: S6 File — Individual trajectories of each cell over time for density of 11900 cel/cm2. (available in http://www.posfisicaaplicada.ufv.br/?pageid=2714). (ZIP) [file pone.0180777.s007.zip › d=11900cells/00194.dat]

	X	Y	Slice
1	1606.8948	881.0361	1
2	1604.9328	879.0898	2
3	1603.6248	880.3873	3
4	1602.9708	882.3337	4
5	1601.0087	882.9824	5
6	1599.0467	886.2263	6
7	1597.7387	886.2263	7
8	1593.1607	884.9288	8
9	1591.1986	884.9288	9
10	1589.2366	888.8214	10
11	1589.8906	890.1190	11
12	1585.9666	894.0116	12
13	1587.9286	903.0945	13
14	1587.9286	905.6896	14
15	1584.6586	912.8261	15
16	1588.5826	919.9626	16
17	1589.8906	919.9626	17
18	1592.5067	920.6114	18
19	1597.7387	917.3675	19
20	1601.0087	913.4749	20
21	1601.0087	909.5822	21
22	1602.9708	906.9871	22
23	1601.0087	904.3920	23
24	1601.6627	899.2018	24
25	1601.6627	899.2018	24
26	1600.3547	897.9043	26
27	1602.3168	892.7141	27
28	1600.3547	877.7922	28
29	1599.0467	872.6020	29
30	1595.1227	868.0606	30
31	1593.1607	859.6266	31
32	1592.5067	853.1388	32
33	1584.0046	849.2462	33
34	1582.0425	844.7047	34
35	1579.4265	844.7047	35
36	1572.2324	843.4072	36
37	1568.9624	842.7584	37
38	1563.7304	842.7584	38
39	1560.4603	843.4072	39
40	1557.1903	844.7047	40
41	1558.4983	838.2170	41
42	1554.5743	847.9486	42
43	1549.9962	855.7339	43
44	1546.7262	856.3827	44
45	1544.7642	858.3290	45
46	1546.0722	866.1143	46
47	1542.8021	872.6020	47
48	1544.7642	875.1971	48
49	1540.8401	873.2508	49
50	1531.0300	872.6020	50
51	1523.8359	873.8996	51
52	1521.2199	882.9824	52
53	1519.2579	887.5239	53
54	1523.1819	891.4165	54
55	1529.7220	894.0116	55
56	1537.5701	901.1481	56
57	1542.1481	901.7969	57
58	1541.4941	908.9334	58
59	1539.5321	908.9334	59
60	1538.2241	911.5285	60
61	1534.9540	906.9871	61
62	1534.9540	904.3920	62
63	1531.6840	904.3920	63
64	1528.4140	902.4457	64
65	1525.7980	902.4457	65
66	1525.7980	905.0408	66
67	1519.9119	908.2847	67
68	1522.5279	903.0945	68
69	1522.5279	901.7969	69
70	1525.1439	901.7969	70
71	1526.4520	898.5530	71
72	1527.7600	899.2018	72
73	1524.4899	900.4994	73
74	1521.2199	903.7432	74
75	1517.9499	906.9871	75
76	1514.6798	907.6359	76
77	1513.3718	910.8798	77
78	1510.1018	915.4212	78
79	1512.7178	912.8261	79
80	1515.9879	910.2310	80
81	1515.3338	910.2310	81
82	1514.6798	911.5285	82
83	1515.3338	910.2310	83
84	1515.3338	911.5285	84
85	1515.9879	908.9334	85
86	1516.6419	905.0408	86
87	1516.6419	907.6359	87
88	1515.9879	906.9871	88
89	1514.6798	905.6896	89
90	1513.3718	906.9871	90
91	1515.3338	906.3383	91
92	1514.6798	905.0408	92
93	1512.7178	901.1481	93
94	1515.9879	901.1481	94
95	1518.6039	902.4457	95
96	1518.6039	903.0945	96
97	1518.6039	904.3920	97
98	1523.1819	900.4994	98
99	1523.8359	901.1481	99
100	1525.7980	899.2018	100
101	1529.0680	901.7969	101
102	1531.0300	901.7969	102
103	1535.6081	901.7969	103
104	1536.9161	899.8506	104
105	1538.2241	901.1481	105
106	1540.1861	901.7969	106
107	1540.8401	902.4457	107
108	1545.4182	897.9043	108
109	1541.4941	898.5530	109
110	1536.9161	894.0116	110
111	1536.2621	892.7141	111
112	1531.6840	891.4165	112
113	1525.7980	891.4165	113
114	1510.7558	916.7187	114
115	1502.2537	923.8553	115
116	1504.8697	921.9089	116
117	1514.0258	918.6651	117
118	1517.9499	915.4212	118
119	1513.3718	916.7187	119
120	1517.2959	913.4749	120
121	1518.6039	905.0408	121
122	1513.3718	891.4165	122
123	1504.2157	890.1190	123
124	1497.0217	895.9579	124
125	1489.8276	899.8506	125
126	1489.1736	901.1481	126
127	1486.5575	897.9043	127
128	1489.1736	897.2555	128
129	1496.3676	906.3383	129
130	1497.0217	913.4749	130
131	1498.3297	918.6651	131
132	1499.6377	924.5040	132
133	1504.2157	927.7479	133
134	1512.0638	919.9626	134
135	1518.6039	912.1773	135
136	1526.4520	917.3675	136
137	1529.0680	916.0700	137
138	1529.7220	915.4212	138
139	1534.3000	915.4212	139
140	1539.5321	909.5822	140
141	1544.1101	901.7969	141
142	1546.7262	899.8506	142
143	1549.3422	901.7969	143
144	1547.3802	906.9871	144
145	1546.7262	908.9334	145
