# Supplementary material for: Anomalous diffusion and q-Weibull velocity distributions in epithelial cell migration
Source: PLoS One. 2017 Jul 10;12(7):e0180777. doi: 10.1371/journal.pone.0180777 (PMC5507264; doi:10.1371/journal.pone.0180777)
Supplement: S6 File — Individual trajectories of each cell over time for density of 11900 cel/cm2. (available in http://www.posfisicaaplicada.ufv.br/?pageid=2714). (ZIP) [file pone.0180777.s007.zip › d=11900cells/00316.dat]

	X	Y	Slice
1	2245.2055	554.7024	1
2	2243.2435	557.2975	2
3	2240.6274	557.2975	3
4	2239.9734	556.6487	4
5	2234.0874	556.0000	5
6	2231.4713	553.4049	6
7	2224.2773	553.4049	7
8	2219.6992	552.7561	8
9	2226.8933	552.1073	9
10	2226.8933	554.7024	10
11	2239.3194	554.0536	11
12	2240.6274	554.0536	12
13	2245.8595	559.2438	13
14	2247.8215	559.8926	14
15	2251.7455	563.1365	15
16	2253.0536	565.7316	16
17	2260.2476	566.3804	17
18	2264.1717	563.1365	18
19	2270.0577	563.1365	19
20	2273.3278	565.0828	20
21	2273.9818	566.3804	21
22	2274.6358	564.4340	22
23	2271.3657	563.7853	23
24	2272.6738	562.4877	24
25	2275.9438	560.5414	25
26	2278.5598	561.8389	26
27	2278.5598	555.3512	27
28	2285.7539	550.1610	28
29	2284.4459	548.8634	29
30	2288.3699	548.8634	30
31	2289.6779	551.4585	31
32	2293.6020	555.3512	32
33	2299.4880	557.2975	33
34	2300.1421	557.9463	34
35	2298.1800	558.5951	35
36	2297.5260	561.8389	36
37	2298.1800	561.8389	37
38	2298.1800	561.1902	38
39	2302.1041	563.7853	39
40	2302.7581	565.7316	40
41	2306.0281	568.3267	41
42	2306.0281	566.3804	42
43	2307.3361	567.6779	43
44	2307.3361	570.2730	44
45	2307.9901	567.6779	45
46	2310.6062	563.1365	46
47	2305.3741	562.4877	47
48	2305.3741	559.2438	48
49	2302.7581	560.5414	49
50	2300.1421	558.5951	50
51	2298.1800	557.2975	51
52	2296.2180	554.0536	52
53	2302.7581	552.7561	53
54	2300.1421	552.7561	54
55	2303.4121	552.7561	55
56	2298.1800	552.7561	56
57	2296.2180	552.7561	57
58	2294.2560	553.4049	58
59	2292.2940	554.7024	59
60	2292.2940	556.0000	60
61	2293.6020	559.2438	61
62	2295.5640	560.5414	62
63	2295.5640	561.1902	63
64	2296.8720	563.1365	64
65	2295.5640	567.0291	65
66	2300.7961	566.3804	66
67	2298.1800	568.9755	67
68	2302.1041	570.9218	68
69	2307.9901	572.8681	69
70	2309.2981	573.5169	70
71	2309.2981	576.1120	71
72	2307.9901	570.9218	72
73	2304.0661	570.9218	73
74	2304.7201	571.5706	74
75	2300.1421	573.5169	75
76	2302.1041	578.0583	76
77	2300.7961	579.3559	77
78	2295.5640	583.2485	78
79	2292.2940	583.2485	79
80	2286.4079	581.3022	80
81	2284.4459	585.1948	81
82	2284.4459	589.0875	82
83	2287.7159	591.6826	83
84	2289.0239	591.6826	84
85	2296.2180	594.2777	85
86	2298.8340	594.9265	86
87	2298.1800	595.5752	87
88	2300.7961	596.2240	88
89	2296.2180	600.1166	89
90	2295.5640	601.4142	90
91	2290.3319	599.4679	91
92	2287.7159	596.8728	92
93	2289.0239	597.5216	93
94	2289.6779	599.4679	94
95	2293.6020	602.7117	95
96	2297.5260	607.2532	96
97	2299.4880	611.1458	97
98	2294.9100	618.2823	98
99	2287.0619	616.9848	99
100	2287.7159	614.3897	100
101	2285.0999	613.0921	101
102	2279.2138	604.0093	102
103	2276.5978	598.8191	103
104	2272.6738	592.3314	104
105	2268.0957	591.0338	105
106	2263.5177	590.3850	106
107	2262.2097	584.5461	107
108	2262.8637	585.1948	108
109	2262.8637	589.0875	109
110	2266.7877	594.2777	110
111	2268.0957	594.9265	111
112	2272.0198	598.8191	112
113	2277.2518	601.4142	113
114	2279.8678	603.3605	114
115	2285.7539	605.3068	115
116	2290.3319	606.6044	116
117	2296.8720	610.4970	117
118	2298.8340	611.7946	118
119	2300.7961	612.4434	119
120	2302.1041	613.0921	120
121	2300.7961	614.3897	121
122	2300.7961	615.6872	122
123	2298.8340	619.5799	123
124	2294.9100	620.2287	124
125	2291.6400	620.8774	125
126	2289.6779	620.8774	126
127	2292.2940	620.2287	127
128	2289.6779	621.5262	128
129	2290.3319	620.8774	129
130	2289.6779	622.1750	130
131	2289.0239	622.8238	131
132	2287.0619	619.5799	132
133	2289.6779	618.2823	133
134	2287.0619	614.3897	134
135	2284.4459	616.3360	135
136	2283.7919	616.9848	136
137	2288.3699	613.0921	137
138	2294.2560	611.1458	138
139	2294.9100	610.4970	139
140	2294.9100	611.1458	140
141	2296.8720	613.7409	141
142	2296.8720	613.0921	142
143	2295.5640	610.4970	143
144	2293.6020	611.7946	144
145	2294.2560	610.4970	145
