# Supplementary material for: Anomalous diffusion and q-Weibull velocity distributions in epithelial cell migration
Source: PLoS One. 2017 Jul 10;12(7):e0180777. doi: 10.1371/journal.pone.0180777 (PMC5507264; doi:10.1371/journal.pone.0180777)
Supplement: S6 File — Individual trajectories of each cell over time for density of 11900 cel/cm2. (available in http://www.posfisicaaplicada.ufv.br/?pageid=2714). (ZIP) [file pone.0180777.s007.zip › d=11900cells/00257.dat]

	X	Y	Slice
1	1862.6115	225.7736	1
2	1861.3035	225.1248	2
3	1859.9954	225.7736	3
4	1864.5735	227.0712	4
5	1866.5355	224.4761	5
6	1869.1515	227.7199	6
7	1873.7296	225.1248	7
8	1868.4975	224.4761	8
9	1867.8435	219.9346	9
10	1872.4216	219.2859	10
11	1864.5735	220.5834	11
12	1864.5735	222.5297	12
13	1863.2655	224.4761	13
14	1862.6115	216.0420	14
15	1862.6115	214.0957	15
16	1865.2275	208.9055	16
17	1871.1136	203.0665	17
18	1871.7676	199.8226	18
19	1875.0376	203.7153	19
20	1878.3076	205.0128	20
21	1882.8857	208.2567	21
22	1884.8477	208.2567	22
23	1886.1557	212.7981	23
24	1890.7338	216.0420	24
25	1892.0418	219.9346	25
26	1898.5819	222.5297	26
27	1903.8139	223.1785	27
28	1903.8139	221.2322	28
29	1908.3920	224.4761	29
30	1914.9320	224.4761	30
31	1918.2021	225.7736	31
32	1920.1641	225.7736	32
33	1922.7801	226.4224	33
34	1922.7801	231.6126	34
35	1925.3961	237.4516	35
36	1930.6282	242.6418	36
37	1935.2062	244.5881	37
38	1938.4763	245.8856	38
39	1946.3244	241.9930	39
40	1955.4804	240.6954	40
41	1959.4045	236.1540	41
42	1964.6365	236.8028	42
43	1971.8306	231.6126	43
44	1980.3327	229.0175	44
45	1982.9487	225.1248	45
46	1982.2947	221.2322	46
47	1984.2567	214.7444	47
48	1985.5648	208.2567	48
49	1984.9108	206.9591	49
50	1982.9487	210.8518	50
51	1979.6787	212.7981	51
52	1973.7926	214.7444	52
53	1965.9446	216.0420	53
54	1963.9825	221.8810	54
55	1964.6365	225.7736	55
56	1971.8306	228.3687	56
57	1978.3707	231.6126	57
58	1978.3707	229.0175	58
59	1984.2567	235.5052	59
60	1993.4128	241.9930	60
61	1999.9529	238.1003	61
62	2005.1850	240.0467	62
63	2009.1090	234.2077	63
64	2011.0710	233.5589	64
65	2006.4930	208.9055	65
66	2004.5310	206.9591	66
67	1997.3369	199.8226	67
68	1999.2989	191.3886	68
69	1990.1428	183.6033	69
70	1986.8728	181.6569	70
71	1987.5268	178.4131	71
72	1984.2567	177.7643	72
73	1980.3327	175.8180	73
74	1969.2146	178.4131	74
75	1965.2905	181.6569	75
76	1967.9066	187.4959	76
77	1969.2146	192.0373	77
78	1967.2526	189.4422	78
79	1971.1766	194.6324	79
80	1973.7926	195.9300	80
81	1973.1386	206.9591	81
82	1971.1766	209.5542	82
83	1969.8686	208.9055	83
84	1962.6745	208.9055	84
85	1962.6745	205.6616	85
86	1956.7885	204.3640	86
87	1961.3665	205.0128	87
88	1960.7125	204.3640	88
89	1960.7125	201.7689	89
90	1959.4045	201.7689	90
91	1960.7125	200.4714	91
92	1963.3285	200.4714	92
93	1961.3665	194.6324	93
94	1962.0205	192.6861	94
95	1965.9446	193.9837	95
96	1965.2905	195.2812	96
97	1965.2905	196.5788	97
98	1957.4425	192.6861	98
99	1956.1345	190.0910	99
100	1948.9404	184.2520	100
101	1946.9784	184.2520	101
102	1944.3623	186.1984	102
103	1943.7083	184.2520	103
104	1943.7083	183.6033	104
105	1939.7843	181.6569	105
106	1940.4383	182.3057	106
107	1941.7463	182.9545	107
108	1939.7843	179.0618	108
109	1940.4383	176.4667	109
110	1939.7843	175.8180	110
111	1938.4763	169.9790	111
112	1941.7463	172.5741	112
113	1939.1303	173.8716	113
114	1942.4003	173.8716	114
115	1942.4003	173.2229	115
116	1942.4003	175.8180	116
117	1942.4003	178.4131	117
118	1937.1683	180.3594	118
119	1936.5142	182.9545	119
120	1940.4383	185.5496	120
121	1941.7463	187.4959	121
122	1943.0543	184.9008	122
123	1945.0163	183.6033	123
124	1941.0923	187.4959	124
125	1938.4763	188.1447	125
126	1935.8602	190.7398	126
127	1929.9742	191.3886	127
128	1929.3202	191.3886	128
129	1926.0501	191.3886	129
130	1926.0501	190.7398	130
131	1924.7421	190.0910	131
132	1917.5480	192.6861	132
133	1917.5480	192.0373	133
134	1916.8940	196.5788	134
135	1911.0080	197.2275	135
136	1909.7000	194.6324	136
137	1909.0460	193.9837	137
138	1909.0460	192.6861	138
139	1903.8139	197.8763	139
140	1899.2359	202.4177	140
141	1898.5819	202.4177	141
142	1892.0418	205.0128	142
143	1892.0418	208.9055	143
144	1889.4258	216.0420	144
145	1890.7338	224.4761	145
