# Supplementary material for: Anomalous diffusion and q-Weibull velocity distributions in epithelial cell migration
Source: PLoS One. 2017 Jul 10;12(7):e0180777. doi: 10.1371/journal.pone.0180777 (PMC5507264; doi:10.1371/journal.pone.0180777)
Supplement: S6 File — Individual trajectories of each cell over time for density of 11900 cel/cm2. (available in http://www.posfisicaaplicada.ufv.br/?pageid=2714). (ZIP) [file pone.0180777.s007.zip › d=11900cells/00242.dat]

	X	Y	Slice
1	1837.7592	9.0828	81
2	1839.0672	10.3804	82
3	1840.3752	18.8145	83
4	1842.9913	24.6534	84
5	1846.9153	25.3022	85
6	1850.1853	22.0583	86
7	1850.1853	23.3559	87
8	1852.1474	27.2485	88
9	1856.0714	31.1412	89
10	1856.0714	37.6289	90
11	1856.7254	44.7655	91
12	1854.1094	45.4142	92
13	1854.7634	52.5508	93
14	1854.1094	55.1459	94
15	1849.5313	55.1459	95
16	1846.2613	61.6336	96
17	1843.6453	66.1750	97
18	1839.7212	68.1213	98
19	1838.4132	65.5263	99
20	1837.7592	64.2287	100
21	1839.0672	62.9312	101
22	1834.4892	60.3361	102
23	1832.5272	59.0385	103
24	1827.2951	59.0385	104
33	1835.1432	44.7655	105
34	1849.5313	49.3069	106
35	1854.1094	51.2532	107
36	1856.0714	53.8483	108
37	1853.4554	53.1995	109
38	1858.6874	54.4971	110
39	1866.5355	60.3361	111
40	1865.2275	60.3361	112
41	1866.5355	62.9312	113
42	1867.1895	64.2287	114
43	1867.1895	68.1213	115
44	1865.2275	74.6091	116
45	1863.9195	81.7456	117
46	1861.3035	78.5017	118
47	1862.6115	81.0968	119
48	1865.8815	82.3944	120
49	1874.3836	84.3407	121
50	1876.9996	94.0723	122
51	1875.0376	97.9650	123
52	1873.7296	98.6138	124
53	1878.3076	100.5601	125
54	1871.1136	106.3991	126
55	1867.1895	108.9942	127
56	1858.6874	110.2917	128
57	1856.7254	110.2917	129
58	1856.7254	107.6966	130
59	1852.1474	109.6429	131
60	1851.4934	112.2380	132
61	1852.1474	112.8868	133
62	1851.4934	114.1844	134
63	1850.8394	112.8868	135
64	1854.7634	112.8868	136
65	1856.7254	112.8868	137
66	1861.9575	109.6429	138
67	1864.5735	103.1552	139
68	1867.1895	101.2089	140
69	1869.8056	90.1797	141
70	1871.7676	86.2870	142
71	1875.6916	84.9895	143
72	1871.1136	85.6383	144
73	1868.4975	88.8821	145
