# Supplementary material for: Anomalous diffusion and q-Weibull velocity distributions in epithelial cell migration
Source: PLoS One. 2017 Jul 10;12(7):e0180777. doi: 10.1371/journal.pone.0180777 (PMC5507264; doi:10.1371/journal.pone.0180777)
Supplement: S6 File — Individual trajectories of each cell over time for density of 11900 cel/cm2. (available in http://www.posfisicaaplicada.ufv.br/?pageid=2714). (ZIP) [file pone.0180777.s007.zip › d=11900cells/00289.dat]

	X	Y	Slice
1	2332.1884	882.9824	1
2	2334.1504	881.0361	2
3	2335.4584	881.6849	3
4	2330.8804	881.0361	4
5	2328.2643	880.3873	5
6	2326.3023	877.7922	6
7	2323.6863	878.4410	7
8	2324.9943	875.8459	8
9	2324.3403	880.3873	9
10	2318.4542	881.6849	10
11	2320.4163	886.8751	11
12	2320.4163	891.4165	12
13	2322.3783	892.7141	13
14	2327.6103	896.6067	14
15	2328.9184	896.6067	15
16	2331.5344	895.3092	16
17	2330.8804	895.9579	17
18	2327.6103	893.3628	18
19	2325.6483	890.7677	19
20	2322.3783	886.8751	20
21	2321.0703	882.3337	21
22	2323.6863	884.2800	22
23	2324.3403	883.6312	23
24	2327.6103	882.3337	24
25	2328.2643	882.9824	25
26	2326.9563	881.6849	26
27	2324.9943	879.7386	27
28	2325.6483	879.7386	28
29	2324.9943	881.6849	29
30	2325.6483	882.9824	30
31	2326.9563	879.7386	31
32	2325.6483	883.6312	32
33	2323.6863	884.9288	33
34	2321.7243	882.3337	34
35	2313.8762	877.1435	35
36	2311.2602	879.0898	36
37	2314.5302	877.7922	37
38	2317.1462	876.4947	38
39	2323.0323	879.0898	39
40	2328.9184	881.0361	40
41	2332.1884	882.9824	41
42	2332.8424	882.3337	42
43	2332.8424	879.7386	43
44	2335.4584	881.6849	44
45	2333.4964	882.9824	45
46	2335.4584	885.5775	46
47	2337.4204	887.5239	47
48	2338.7285	889.4702	48
49	2342.6525	893.3628	49
50	2348.5386	892.7141	50
51	2349.1926	888.8214	51
52	2352.4626	886.2263	52
53	2353.1166	886.8751	53
54	2353.7706	885.5775	54
55	2353.7706	884.9288	55
56	2354.4246	884.9288	56
57	2351.8086	880.3873	57
58	2349.8466	880.3873	58
59	2347.8845	880.3873	59
60	2350.5006	879.0898	60
61	2355.7326	880.3873	61
62	2357.0406	880.3873	62
63	2356.3866	882.9824	63
64	2359.0027	884.9288	64
65	2361.6187	891.4165	65
66	2361.6187	890.1190	66
67	2365.5427	887.5239	67
68	2366.1967	886.2263	68
69	2372.0828	884.2800	69
70	2374.6988	885.5775	70
71	2374.6988	884.9288	71
72	2378.6229	884.2800	72
73	2379.9309	883.6312	73
74	2381.8929	877.1435	74
75	2389.0870	877.7922	75
76	2389.0870	875.1971	76
77	2384.5089	876.4947	77
78	2368.1588	879.7386	78
79	2357.0406	879.0898	79
80	2351.1546	879.0898	80
81	2348.5386	875.8459	81
82	2347.8845	876.4947	82
83	2350.5006	882.9824	83
84	2354.4246	890.1190	84
85	2360.9647	892.0653	85
86	2360.9647	893.3628	86
87	2360.9647	894.6604	87
88	2368.8128	893.3628	88
89	2367.5048	892.7141	89
90	2365.5427	882.3337	90
91	2363.5807	875.1971	91
92	2364.8887	875.8459	92
93	2360.9647	881.6849	93
94	2369.4668	879.7386	94
95	2376.6609	882.3337	95
96	2380.5849	880.3873	96
97	2384.5089	878.4410	97
98	2387.1250	882.3337	98
99	2391.0490	885.5775	99
100	2391.7030	884.9288	100
101	2387.7790	885.5775	101
102	2377.9689	890.1190	102
103	2369.4668	897.9043	103
104	2361.6187	900.4994	104
105	2347.2305	898.5530	105
106	2343.3065	894.6604	106
107	2340.6905	890.7677	107
108	2340.0365	890.1190	108
109	2338.7285	882.3337	109
110	2337.4204	874.5484	110
111	2339.3825	873.2508	111
112	2349.1926	872.6020	112
113	2351.8086	877.1435	113
114	2355.0786	881.6849	114
115	2354.4246	887.5239	115
116	2365.5427	884.9288	116
117	2364.8887	885.5775	117
118	2367.5048	877.1435	118
119	2379.2769	873.2508	119
120	2391.0490	873.2508	120
121	2404.1291	877.7922	121
122	2404.1291	884.2800	122
123	2406.0912	894.0116	123
124	2407.3992	895.3092	124
125	2406.0912	899.8506	125
126	2406.0912	898.5530	126
127	2410.0152	897.9043	127
128	2412.6312	892.7141	128
129	2413.2852	893.3628	129
130	2412.6312	892.7141	130
131	2413.2852	894.6604	131
132	2407.3992	899.2018	132
133	2408.7072	908.9334	133
134	2421.7873	924.5040	134
135	2425.0574	927.7479	135
136	2421.7873	921.9089	136
137	2415.2473	917.3675	137
138	2414.5932	906.3383	138
139	2410.6692	894.0116	139
140	2405.4372	879.0898	140
141	2399.5511	872.6020	141
142	2381.8929	871.9533	142
143	2370.7748	882.3337	143
144	2360.3107	880.3873	144
145	2353.7706	884.9288	145
