# Supplementary material for: Anomalous diffusion and q-Weibull velocity distributions in epithelial cell migration
Source: PLoS One. 2017 Jul 10;12(7):e0180777. doi: 10.1371/journal.pone.0180777 (PMC5507264; doi:10.1371/journal.pone.0180777)
Supplement: S6 File — Individual trajectories of each cell over time for density of 11900 cel/cm2. (available in http://www.posfisicaaplicada.ufv.br/?pageid=2714). (ZIP) [file pone.0180777.s007.zip › d=11900cells/00303.dat]

	X	Y	Slice
1	2042.4634	583.2485	1
2	2044.4254	583.8973	2
3	2047.0414	583.2485	3
4	2048.3494	582.5997	4
5	2049.6574	583.8973	5
6	2052.9275	584.5461	6
7	2052.9275	589.7363	7
8	2058.8135	594.2777	8
9	2062.7376	596.2240	9
10	2071.8937	600.1166	10
11	2075.8177	600.7654	11
12	2078.4337	599.4679	12
13	2082.3578	600.7654	13
14	2086.2818	596.8728	14
15	2090.8599	594.2777	15
16	2094.1299	594.2777	16
17	2095.4379	591.0338	17
18	2094.1299	588.4387	18
19	2096.0919	590.3850	19
20	2100.0160	589.0875	20
21	2101.3240	588.4387	21
22	2102.6320	591.0338	22
23	2106.5560	590.3850	23
24	2112.4421	589.0875	24
25	2115.0581	590.3850	25
26	2118.3281	590.3850	26
27	2118.3281	589.7363	27
28	2122.2522	589.7363	28
29	2118.9822	587.1412	29
30	2122.2522	591.0338	30
31	2123.5602	591.0338	31
32	2124.2142	590.3850	32
33	2126.1762	593.6289	33
34	2126.8302	593.6289	34
35	2129.4463	593.6289	35
36	2128.7923	590.3850	36
37	2125.5222	583.8973	37
38	2118.3281	580.0046	38
39	2111.7881	583.8973	39
40	2105.2480	587.1412	40
41	2099.3620	587.1412	41
42	2094.7839	589.7363	42
43	2092.1679	591.0338	43
44	2088.2438	590.3850	44
45	2086.2818	592.3314	45
46	2087.5898	593.6289	46
47	2086.9358	596.8728	47
48	2086.9358	597.5216	48
49	2086.9358	600.7654	49
50	2088.2438	607.2532	50
51	2092.8219	608.5507	51
52	2089.5518	600.1166	52
53	2088.2438	596.2240	53
54	2088.8978	591.6826	54
55	2087.5898	589.7363	55
56	2087.5898	592.3314	56
57	2082.3578	595.5752	57
58	2089.5518	595.5752	58
59	2089.5518	598.1703	59
60	2087.5898	594.9265	60
61	2086.2818	598.1703	61
62	2084.9738	602.0630	62
63	2088.2438	596.8728	63
64	2092.1679	595.5752	64
65	2094.1299	590.3850	65
66	2099.3620	585.8436	66
67	2100.0160	585.1948	67
68	2102.6320	586.4924	68
69	2106.5560	590.3850	69
70	2105.9020	591.6826	70
71	2109.1721	592.9801	71
72	2111.1341	589.0875	72
73	2110.4801	584.5461	73
74	2118.9822	580.6534	74
75	2121.5982	580.6534	75
76	2131.4083	586.4924	76
77	2137.9484	591.6826	77
78	2137.9484	595.5752	78
79	2134.6783	598.8191	79
80	2132.0623	600.1166	80
81	2126.8302	592.9801	81
82	2126.1762	588.4387	82
83	2124.8682	587.7899	83
84	2128.7923	591.0338	84
85	2125.5222	591.6826	85
86	2126.8302	590.3850	86
87	2123.5602	585.1948	87
88	2117.0201	583.2485	88
89	2113.7501	587.7899	89
90	2109.8261	588.4387	90
91	2110.4801	591.6826	91
92	2111.7881	593.6289	92
93	2117.0201	595.5752	93
94	2113.0961	589.0875	94
95	2117.6741	583.8973	95
96	2121.5982	583.8973	96
97	2121.5982	581.9510	97
98	2124.2142	584.5461	98
99	2126.1762	582.5997	99
100	2124.2142	586.4924	100
101	2128.1383	587.1412	101
102	2128.1383	589.0875	102
103	2124.8682	590.3850	103
104	2124.2142	592.9801	104
105	2126.1762	598.1703	105
106	2126.1762	599.4679	106
107	2124.2142	600.1166	107
108	2124.2142	597.5216	108
109	2124.2142	594.9265	109
110	2124.2142	593.6289	110
111	2124.2142	592.9801	111
112	2122.9062	592.3314	112
113	2120.9442	592.9801	113
114	2120.9442	589.7363	114
115	2119.6362	588.4387	115
116	2117.0201	586.4924	116
117	2118.3281	589.7363	117
118	2120.9442	587.7899	118
119	2118.9822	590.3850	119
120	2117.6741	591.6826	120
121	2118.9822	590.3850	121
122	2118.3281	592.3314	122
123	2115.7121	597.5216	123
124	2116.3661	597.5216	124
125	2116.3661	594.9265	125
126	2117.6741	594.9265	126
127	2117.6741	592.9801	127
128	2118.3281	592.3314	128
129	2117.6741	590.3850	129
130	2117.6741	593.6289	130
131	2118.3281	592.3314	131
132	2119.6362	589.7363	132
133	2118.9822	589.7363	133
134	2118.9822	589.7363	133
135	2117.6741	590.3850	135
136	2120.2902	591.0338	136
137	2118.3281	588.4387	137
138	2118.9822	590.3850	138
139	2117.6741	588.4387	139
140	2116.3661	591.0338	140
141	2116.3661	589.0875	141
142	2116.3661	590.3850	142
143	2116.3661	589.0875	143
144	2116.3661	587.7899	144
145	2115.7121	587.7899	145
