# Supplementary material for: Anomalous diffusion and q-Weibull velocity distributions in epithelial cell migration
Source: PLoS One. 2017 Jul 10;12(7):e0180777. doi: 10.1371/journal.pone.0180777 (PMC5507264; doi:10.1371/journal.pone.0180777)
Supplement: S6 File — Individual trajectories of each cell over time for density of 11900 cel/cm2. (available in http://www.posfisicaaplicada.ufv.br/?pageid=2714). (ZIP) [file pone.0180777.s007.zip › d=11900cells/00181.dat]

	X	Y	Slice
1	1730.5021	1223.5892	1
2	1731.1561	1224.2380	2
3	1731.1561	1221.6429	3
4	1733.1181	1224.2380	4
5	1730.5021	1223.5892	5
6	1731.8101	1226.1843	6
7	1731.1561	1226.8331	7
8	1732.4641	1229.4282	8
9	1732.4641	1229.4282	8
10	1733.7721	1225.5355	10
11	1736.3882	1222.9404	11
12	1737.6962	1220.3453	12
13	1739.0042	1219.6965	13
14	1737.0422	1220.3453	14
15	1745.5443	1230.7257	15
16	1744.8902	1230.7257	16
17	1744.8902	1228.1306	17
18	1742.9282	1229.4282	18
19	1740.9662	1218.3990	19
20	1740.3122	1215.8039	20
21	1743.5822	1211.2625	21
22	1744.8902	1219.6965	22
23	1746.8523	1217.1014	23
24	1744.8902	1217.7502	24
25	1745.5443	1220.3453	25
26	1747.5063	1220.9941	26
27	1750.7763	1224.8867	27
28	1751.4303	1217.1014	28
29	1746.1983	1213.2088	29
30	1750.7763	1213.2088	30
31	1748.8143	1211.9112	31
32	1746.8523	1209.9649	32
33	1744.2362	1209.9649	33
34	1734.4261	1210.6137	34
35	1732.4641	1211.2625	35
36	1725.2700	1204.1259	36
37	1724.6160	1208.0186	37
38	1718.0760	1209.3161	38
39	1719.3840	1204.1259	39
40	1725.2700	1202.1796	40
41	1727.2321	1193.7456	41
42	1722.0000	1187.9066	42
43	1726.5781	1188.5554	43
44	1733.1181	1193.0968	44
45	1731.1561	1193.0968	45
46	1730.5021	1194.3943	46
47	1729.1941	1202.8284	47
48	1733.1181	1206.0723	48
49	1737.6962	1208.0186	49
50	1739.0042	1208.0186	50
51	1735.7341	1206.7210	51
52	1737.6962	1203.4772	52
53	1742.9282	1198.9357	53
54	1748.8143	1200.2333	54
55	1757.9704	1202.8284	55
56	1762.5484	1208.6674	56
57	1766.4725	1212.5600	57
58	1768.4345	1219.6965	58
59	1769.0885	1224.2380	59
60	1766.4725	1227.4818	60
61	1768.4345	1237.2135	61
62	1768.4345	1239.8086	62
63	1770.3965	1236.5647	63
64	1768.4345	1237.2135	64
65	1773.0125	1236.5647	65
66	1774.9746	1237.8622	66
67	1769.7425	1238.5110	67
68	1769.7425	1236.5647	68
69	1771.0505	1236.5647	69
70	1773.0125	1235.2671	70
71	1774.9746	1226.8331	71
72	1778.2446	1219.6965	72
73	1776.2826	1215.8039	73
74	1771.7045	1214.5063	74
75	1775.6286	1209.3161	75
76	1774.3206	1210.6137	76
77	1774.9746	1203.4772	77
78	1780.2066	1196.9894	78
79	1780.2066	1196.3407	79
80	1777.5906	1193.0968	80
81	1780.2066	1192.4480	81
82	1778.2446	1189.2041	82
83	1774.9746	1187.9066	83
84	1774.9746	1185.3115	84
85	1774.9746	1183.3652	85
86	1776.2826	1181.4188	86
87	1777.5906	1180.1213	87
88	1783.4766	1177.5262	88
89	1782.8226	1176.2286	89
90	1782.1686	1179.4725	90
91	1781.5146	1175.5799	91
92	1776.2826	1176.2286	92
93	1777.5906	1169.7409	93
94	1775.6286	1163.9019	94
95	1778.8986	1162.6044	95
96	1778.2446	1161.9556	96
97	1780.8606	1164.5507	97
98	1780.8606	1162.6044	98
99	1778.8986	1166.4970	99
100	1779.5526	1163.2531	100
101	1778.8986	1159.3605	101
102	1776.2826	1160.6580	102
103	1774.3206	1162.6044	103
104	1776.2826	1160.6580	104
105	1776.9366	1165.8482	105
106	1776.9366	1166.4970	106
107	1779.5526	1165.8482	107
108	1780.2066	1161.9556	108
109	1778.8986	1156.1166	109
110	1776.2826	1150.2776	110
111	1773.6665	1146.3850	111
112	1771.0505	1140.5460	112
113	1775.6286	1132.1119	113
114	1777.5906	1135.3558	114
115	1780.2066	1142.4923	115
116	1780.8606	1157.4142	116
117	1774.3206	1160.0093	117
118	1771.0505	1167.1458	118
119	1770.3965	1179.4725	119
120	1777.5906	1185.9603	120
121	1779.5526	1187.2578	121
122	1769.7425	1190.5017	122
123	1765.1645	1198.9357	123
124	1759.9324	1196.3407	124
125	1751.4303	1189.2041	125
126	1748.1603	1188.5554	126
127	1746.8523	1191.7992	127
128	1748.1603	1191.1505	128
129	1749.4683	1195.0431	129
130	1749.4683	1193.7456	130
131	1752.0843	1196.3407	131
132	1750.7763	1198.2870	132
133	1749.4683	1198.9357	133
134	1750.7763	1198.9357	134
135	1750.1223	1197.6382	135
136	1753.3923	1198.2870	136
137	1752.7383	1199.5845	137
138	1755.3544	1202.1796	138
139	1756.0084	1198.9357	139
140	1754.7003	1196.9894	140
141	1756.0084	1199.5845	141
142	1750.7763	1196.9894	142
143	1754.0463	1196.3407	143
144	1752.7383	1197.6382	144
145	1752.7383	1196.9894	145
