# Supplementary material for: Anomalous diffusion and q-Weibull velocity distributions in epithelial cell migration
Source: PLoS One. 2017 Jul 10;12(7):e0180777. doi: 10.1371/journal.pone.0180777 (PMC5507264; doi:10.1371/journal.pone.0180777)
Supplement: S6 File — Individual trajectories of each cell over time for density of 11900 cel/cm2. (available in http://www.posfisicaaplicada.ufv.br/?pageid=2714). (ZIP) [file pone.0180777.s007.zip › d=11900cells/00021.dat]

	X	Y	Slice
1	386.5180	895.9579	1
2	387.1720	897.9043	2
3	389.7881	894.0116	3
4	389.7881	901.7969	4
5	389.7881	895.3092	5
6	393.0581	895.3092	6
7	389.7881	893.3628	7
8	394.3661	895.3092	8
9	400.2522	901.7969	9
10	401.5602	904.3920	10
11	406.7923	908.2847	11
12	408.1003	910.2310	12
13	407.4463	903.0945	13
14	406.7923	896.6067	14
15	406.7923	888.1726	15
16	410.7163	886.2263	16
17	410.7163	889.4702	17
18	413.3323	895.9579	18
19	412.6783	894.6604	19
20	415.9483	899.2018	20
21	423.1424	905.6896	21
22	424.4504	908.9334	22
23	429.0285	912.1773	23
24	430.9905	912.8261	24
25	430.3365	910.2310	25
26	430.3365	904.3920	26
27	430.9905	901.7969	27
28	432.2985	879.7386	28
29	437.5306	882.9824	29
30	438.8386	874.5484	30
31	442.7626	870.6557	31
32	448.6487	868.0606	32
33	448.6487	871.9533	33
34	442.1086	872.6020	34
35	444.7247	872.6020	35
36	447.9947	868.7094	36
37	450.6107	865.4655	37
38	457.1508	868.0606	38
39	457.8048	870.0069	39
40	463.0368	871.3045	40
41	466.3069	869.3582	41
42	467.6149	871.3045	42
43	472.8469	871.9533	43
44	477.4250	873.2508	44
45	475.4630	877.1435	45
46	476.1170	878.4410	46
47	478.0790	871.9533	47
48	485.2731	870.0069	48
49	482.6570	863.5192	49
50	495.7372	859.6266	50
51	487.8891	855.0851	51
52	487.8891	852.4900	52
53	490.5051	853.7876	53
54	485.9271	854.4364	54
55	489.8511	859.6266	55
56	492.4671	868.7094	56
57	489.1971	871.3045	57
58	489.1971	876.4947	58
59	490.5051	885.5775	59
60	488.5431	881.6849	60
61	487.8891	882.9824	61
62	487.2351	885.5775	62
63	484.6191	883.6312	63
64	483.9651	877.7922	64
65	478.7330	868.0606	65
66	472.1929	859.6266	66
67	459.7668	856.3827	67
68	451.2647	857.6802	68
69	445.3787	864.1680	69
70	447.9947	864.1680	70
71	446.6867	868.0606	71
72	446.0327	873.8996	72
73	438.1846	883.6312	73
74	437.5306	882.9824	74
75	434.2605	895.9579	75
76	438.8386	899.2018	76
77	436.8766	907.6359	77
78	433.6065	906.9871	78
79	436.8766	911.5285	79
80	431.6445	912.8261	80
81	432.2985	916.0700	81
82	438.8386	915.4212	82
83	436.2226	914.7724	83
84	430.9905	911.5285	84
85	429.6825	914.7724	85
86	432.2985	916.0700	86
87	429.0285	913.4749	87
88	426.4125	915.4212	88
89	425.7585	917.3675	89
90	429.6825	912.8261	90
91	425.7585	909.5822	91
92	427.0665	904.3920	92
93	435.5686	905.6896	93
94	434.9145	910.8798	94
95	436.2226	914.1236	95
96	440.8006	913.4749	96
97	448.6487	908.2847	97
98	449.9567	907.6359	98
99	451.2647	906.9871	99
100	447.3407	905.6896	100
101	445.3787	903.7432	101
102	436.8766	897.9043	102
103	440.1466	899.8506	103
104	438.1846	895.3092	104
105	437.5306	895.3092	105
106	429.0285	895.9579	106
107	425.7585	892.7141	107
108	417.2564	891.4165	108
109	415.2943	887.5239	109
110	413.3323	882.3337	110
111	412.6783	886.2263	111
112	413.3323	884.9288	112
113	414.6403	886.8751	113
114	410.0623	888.8214	114
115	404.8302	884.2800	115
116	404.8302	884.2800	115
117	398.9442	877.7922	117
118	399.5982	877.7922	118
119	395.6741	876.4947	119
120	395.6741	872.6020	120
121	394.3661	877.1435	121
122	389.7881	875.1971	122
123	389.7881	875.1971	122
124	390.4421	875.8459	124
125	387.1720	875.8459	125
126	385.8640	875.8459	126
127	389.7881	871.9533	127
128	393.7121	872.6020	128
129	398.2902	868.7094	129
130	399.5982	866.1143	130
131	401.5602	865.4655	131
132	402.8682	869.3582	132
133	401.5602	869.3582	133
134	398.2902	868.7094	134
135	404.1762	866.7631	135
136	404.1762	869.3582	136
137	406.7923	868.0606	137
138	406.1382	865.4655	138
139	406.7923	867.4118	139
140	406.1382	867.4118	140
141	410.7163	866.7631	141
142	410.0623	866.7631	142
143	408.1003	868.0606	143
144	412.6783	870.0069	144
145	413.9863	866.1143	145
