# Supplementary material for: Anomalous diffusion and q-Weibull velocity distributions in epithelial cell migration
Source: PLoS One. 2017 Jul 10;12(7):e0180777. doi: 10.1371/journal.pone.0180777 (PMC5507264; doi:10.1371/journal.pone.0180777)
Supplement: S6 File — Individual trajectories of each cell over time for density of 11900 cel/cm2. (available in http://www.posfisicaaplicada.ufv.br/?pageid=2714). (ZIP) [file pone.0180777.s007.zip › d=11900cells/f00101.dat]

	X	Y	Slice
1	704.5834	1021.8202	90
2	708.0714	1021.8202	91
3	708.0714	1021.8202	91
4	708.9434	1021.8202	93
5	708.0714	1023.5503	94
6	701.9674	1031.3356	95
7	706.3274	1034.7957	96
8	708.9434	1036.5258	97
9	708.9434	1037.3908	98
10	705.4553	1046.9062	99
11	708.0714	1052.9614	100
12	713.3034	1056.4215	101
13	713.3034	1058.1516	102
14	709.8154	1060.7467	103
15	708.0714	1065.9369	104
16	705.4553	1061.6117	105
17	705.4553	1059.0166	106
18	707.1994	1046.0412	107
19	706.3274	1035.6608	108
20	708.9434	1031.3356	109
21	705.4553	1027.8755	110
22	703.7114	1028.7405	111
23	703.7114	1032.2006	112
24	701.0953	1033.0657	113
25	708.0714	1037.3908	114
26	707.1994	1044.3111	115
27	707.1994	1041.7160	116
28	705.4553	1045.1761	117
29	708.0714	1050.3663	118
30	709.8154	1053.8264	119
31	709.8154	1059.0166	120
32	708.0714	1059.0166	121
33	710.6874	1059.0166	122
34	711.5594	1053.8264	123
35	709.8154	1045.1761	124
36	710.6874	1042.5810	125
37	710.6874	1039.1209	126
38	708.0714	1046.0412	127
39	708.0714	1052.0964	128
40	704.5834	1052.0964	129
41	708.0714	1051.2314	130
42	708.0714	1050.3663	131
43	708.0714	1047.7712	132
44	708.0714	1041.7160	133
45	708.0714	1037.3908	134
46	708.9434	1033.0657	135
47	708.0714	1032.2006	136
48	708.0714	1034.7957	137
49	708.9434	1030.4706	138
50	707.1994	1031.3356	139
51	706.3274	1033.0657	140
52	705.4553	1030.4706	141
53	707.1994	1027.8755	142
54	704.5834	1028.7405	143
55	703.7114	1026.1454	144
56	702.8393	1025.2804	145
