# Supplementary material for: Anomalous diffusion and q-Weibull velocity distributions in epithelial cell migration
Source: PLoS One. 2017 Jul 10;12(7):e0180777. doi: 10.1371/journal.pone.0180777 (PMC5507264; doi:10.1371/journal.pone.0180777)
Supplement: S6 File — Individual trajectories of each cell over time for density of 11900 cel/cm2. (available in http://www.posfisicaaplicada.ufv.br/?pageid=2714). (ZIP) [file pone.0180777.s007.zip › d=11900cells/00160.dat]

	X	Y	Slice
1	1285.1234	15.5706	1
2	1283.8154	16.2194	2
3	1283.1614	16.8681	3
4	1281.8534	18.1657	4
5	1282.5074	21.4096	5
6	1280.5454	21.4096	6
7	1279.2374	20.1120	7
8	1279.2374	22.0583	8
9	1277.9294	22.0583	9
10	1275.9673	24.6534	10
11	1275.3133	26.5998	11
12	1270.7353	24.0047	12
13	1272.0433	27.2485	13
14	1270.0813	27.8973	14
15	1269.4273	29.1949	15
16	1268.7733	29.8436	16
17	1270.0813	31.1412	17
18	1274.0053	29.8436	18
19	1278.5834	27.2485	19
20	1281.1994	23.3559	20
21	1282.5074	20.7608	21
22	1281.1994	22.7071	22
23	1277.2754	24.0047	23
24	1275.9673	26.5998	24
25	1272.0433	28.5461	25
26	1270.7353	31.1412	26
27	1268.7733	31.7900	27
28	1268.7733	33.0875	28
29	1272.0433	31.1412	29
30	1275.3133	29.1949	30
31	1272.6973	29.1949	31
32	1272.0433	26.5998	32
33	1270.0813	24.6534	33
34	1270.0813	27.2485	34
35	1270.0813	25.3022	35
36	1275.3133	29.8436	36
37	1275.9673	27.8973	37
38	1278.5834	28.5461	38
39	1283.8154	27.8973	39
40	1287.7395	29.1949	40
41	1291.0095	25.9510	41
42	1294.9335	26.5998	42
43	1295.5875	22.7071	43
44	1300.1656	18.8145	44
45	1300.1656	14.2730	45
46	1298.2036	10.3804	46
47	1295.5875	4.5414	47
48	1291.6635	3.8926	48
49	1287.0855	7.1365	49
50	1285.1234	3.8926	50
51	1279.8914	3.8926	51
52	1274.6593	5.8390	52
53	1274.6593	9.7316	53
54	1274.6593	5.8390	54
55	1272.0433	3.8926	55
56	1273.3513	7.7853	56
57	1274.6593	9.7316	57
58	1274.0053	12.3267	58
59	1277.9294	15.5706	59
60	1279.2374	14.9218	60
61	1279.2374	13.6243	61
62	1278.5834	12.9755	62
63	1277.2754	7.1365	63
64	1279.8914	4.5414	64
65	1276.6213	1.9463	65
