# Supplementary material for: Anomalous diffusion and q-Weibull velocity distributions in epithelial cell migration
Source: PLoS One. 2017 Jul 10;12(7):e0180777. doi: 10.1371/journal.pone.0180777 (PMC5507264; doi:10.1371/journal.pone.0180777)
Supplement: S6 File — Individual trajectories of each cell over time for density of 11900 cel/cm2. (available in http://www.posfisicaaplicada.ufv.br/?pageid=2714). (ZIP) [file pone.0180777.s007.zip › d=11900cells/00268.dat]

	X	Y	Slice
1	2341.9985	1426.0069	1
2	2339.3825	1426.6557	2
3	2340.6905	1426.6557	3
4	2341.9985	1425.3581	4
5	2341.9985	1418.2216	5
6	2341.3445	1417.5728	6
7	2338.7285	1417.5728	7
8	2335.4584	1408.4900	8
9	2330.8804	1403.2998	9
10	2326.9563	1401.3535	10
11	2323.0323	1398.1096	11
12	2323.0323	1398.7584	12
13	2324.3403	1398.1096	13
14	2324.9943	1396.8121	14
15	2328.2643	1396.8121	15
16	2331.5344	1398.7584	16
17	2333.4964	1398.1096	17
18	2336.1124	1397.4608	18
19	2337.4204	1394.8657	19
20	2337.4204	1391.6219	20
21	2333.4964	1385.1341	21
22	2330.8804	1383.8366	22
23	2329.5724	1380.5927	23
24	2328.9184	1382.5390	24
25	2325.6483	1382.5390	25
26	2319.7623	1388.3780	26
27	2319.1082	1391.6219	27
28	2319.1082	1394.8657	28
29	2318.4542	1397.4608	29
30	2311.9142	1402.6510	30
31	2310.6062	1409.1388	31
32	2309.2981	1412.3826	32
33	2307.9901	1416.2753	33
34	2296.8720	1416.9241	34
35	2292.2940	1419.5192	35
36	2294.9100	1422.1143	36
37	2297.5260	1420.1679	37
38	2304.7201	1417.5728	38
39	2309.9522	1416.2753	39
40	2317.8002	1418.2216	40
41	2324.9943	1425.3581	41
42	2326.9563	1430.5483	42
43	2326.9563	1434.4410	43
44	2325.6483	1440.2800	44
45	2325.6483	1442.8751	45
46	2326.9563	1442.8751	46
47	2325.6483	1442.8751	47
48	2318.4542	1444.8214	48
49	2311.9142	1441.5775	49
50	2309.9522	1443.5238	50
51	2309.2981	1438.3336	51
52	2307.9901	1434.4410	52
53	2310.6062	1431.1971	53
54	2310.6062	1423.4118	54
55	2311.9142	1424.7094	55
56	2307.3361	1426.6557	56
57	2300.7961	1426.0069	57
58	2292.9480	1420.1679	58
59	2291.6400	1420.1679	59
60	2296.2180	1416.9241	60
61	2304.0661	1413.0314	61
62	2311.9142	1413.0314	62
63	2307.9901	1406.5437	63
64	2302.7581	1400.0559	64
65	2305.3741	1392.9194	65
66	2309.9522	1385.7829	66
67	2311.9142	1384.4853	67
68	2317.1462	1381.2415	68
69	2326.3023	1374.7537	69
70	2328.2643	1374.7537	70
71	2336.1124	1370.2123	71
72	2340.0365	1370.8611	72
73	2345.9225	1374.7537	73
74	2351.8086	1377.3488	74
75	2348.5386	1386.4317	75
76	2342.6525	1387.0804	76
77	2335.4584	1389.6755	77
78	2330.8804	1389.6755	78
79	2323.0323	1389.0268	79
80	2313.2222	1389.0268	80
81	2309.2981	1384.4853	81
82	2306.0281	1374.1049	82
83	2307.3361	1371.5098	83
84	2313.2222	1363.7245	84
85	2315.8382	1357.8856	85
86	2319.7623	1359.1831	86
87	2324.9943	1358.5343	87
88	2328.2643	1366.3196	88
89	2327.6103	1374.1049	89
90	2326.9563	1376.7000	90
91	2323.6863	1380.5927	91
92	2319.1082	1383.8366	92
93	2317.1462	1386.4317	93
94	2317.8002	1385.7829	94
95	2321.0703	1386.4317	95
96	2323.6863	1384.4853	96
97	2327.6103	1381.8902	97
98	2325.6483	1383.8366	98
99	2327.6103	1383.8366	99
100	2328.2643	1383.8366	100
101	2328.2643	1382.5390	101
102	2332.1884	1383.1878	102
103	2332.1884	1380.5927	103
104	2328.9184	1379.2951	104
105	2329.5724	1377.9976	105
106	2328.2643	1380.5927	106
107	2328.2643	1382.5390	107
108	2327.6103	1379.2951	108
109	2331.5344	1380.5927	109
110	2334.1504	1379.2951	110
111	2336.7664	1377.9976	111
112	2341.3445	1380.5927	112
113	2341.3445	1382.5390	113
114	2345.2685	1385.1341	114
115	2347.8845	1388.3780	115
116	2349.1926	1390.3243	116
117	2349.1926	1392.9194	117
118	2349.1926	1392.9194	117
119	2347.8845	1400.7047	119
120	2348.5386	1405.2461	120
121	2351.8086	1411.0851	121
122	2349.8466	1414.3290	122
123	2349.8466	1418.2216	123
124	2346.5765	1415.6265	124
125	2343.3065	1414.9777	125
126	2341.9985	1408.4900	126
127	2336.7664	1402.6510	127
128	2337.4204	1398.7584	128
129	2336.1124	1394.2170	129
130	2334.1504	1387.7292	130
131	2333.4964	1383.1878	131
132	2335.4584	1378.6464	132
133	2337.4204	1377.3488	133
134	2338.0744	1376.0513	134
135	2340.0365	1377.9976	135
136	2345.2685	1373.4562	136
137	2346.5765	1371.5098	137
138	2348.5386	1376.0513	138
139	2347.8845	1378.6464	139
140	2344.6145	1378.6464	140
141	2345.9225	1381.8902	141
142	2349.8466	1384.4853	142
143	2352.4626	1385.7829	143
144	2349.1926	1388.3780	144
145	2350.5006	1390.3243	145
