# Supplementary material for: Anomalous diffusion and q-Weibull velocity distributions in epithelial cell migration
Source: PLoS One. 2017 Jul 10;12(7):e0180777. doi: 10.1371/journal.pone.0180777 (PMC5507264; doi:10.1371/journal.pone.0180777)
Supplement: S6 File — Individual trajectories of each cell over time for density of 11900 cel/cm2. (available in http://www.posfisicaaplicada.ufv.br/?pageid=2714). (ZIP) [file pone.0180777.s007.zip › d=11900cells/00329.dat]

	X	Y	Slice
1	2211.8511	531.9953	22
2	2213.8131	530.6978	23
3	2210.5431	533.2928	24
4	2211.1971	532.6441	25
5	2211.8511	533.2928	26
6	2215.7752	533.2928	27
7	2215.7752	535.8879	28
8	2215.7752	534.5904	29
9	2219.0452	536.5367	30
10	2217.0832	535.8879	31
11	2217.0832	534.5904	32
12	2215.7752	534.5904	33
13	2216.4292	536.5367	34
14	2217.0832	535.2392	35
15	2215.7752	538.4830	36
16	2215.7752	536.5367	37
17	2215.7752	537.8343	38
18	2215.1212	538.4830	39
19	2211.8511	535.2392	40
20	2214.4672	533.9416	41
21	2215.7752	531.9953	42
22	2215.7752	529.4002	43
23	2217.0832	529.4002	44
24	2218.3912	526.8051	45
25	2218.3912	528.1027	46
26	2218.3912	523.5612	47
27	2221.6612	518.3710	48
28	2219.0452	516.4247	49
29	2222.3152	518.3710	50
30	2226.2393	519.0198	51
31	2222.9692	519.0198	52
32	2224.2773	517.0735	53
33	2224.9313	519.0198	54
34	2226.8933	517.0735	55
35	2225.5853	514.4784	56
36	2227.5473	513.1808	57
37	2228.8553	513.1808	58
38	2228.8553	511.2345	59
39	2228.2013	507.3419	60
40	2227.5473	507.3419	61
41	2228.2013	508.6394	62
42	2227.5473	509.9370	63
43	2227.5473	509.2882	64
44	2230.1633	507.9906	65
45	2231.4713	507.9906	66
46	2230.1633	506.0443	67
47	2232.1253	502.8004	68
48	2236.0494	503.4492	69
49	2237.3574	501.5029	70
50	2237.3574	503.4492	71
51	2236.0494	503.4492	72
52	2234.7414	503.4492	73
53	2235.3954	506.6931	74
54	2236.0494	504.7468	75
55	2236.0494	504.7468	75
56	2238.0114	504.0980	77
57	2237.3574	503.4492	78
58	2237.3574	504.7468	79
59	2237.3574	501.5029	80
60	2237.3574	500.2053	81
61	2237.3574	501.5029	82
62	2237.3574	502.8004	83
63	2237.3574	503.4492	84
64	2236.7034	501.5029	85
65	2236.7034	503.4492	86
66	2236.7034	504.0980	87
67	2236.0494	504.7468	88
68	2238.0114	505.3955	89
69	2238.6654	506.6931	90
70	2239.9734	506.6931	91
71	2239.9734	508.6394	92
72	2241.2814	506.0443	93
73	2238.0114	502.8004	94
74	2236.0494	506.6931	95
75	2236.0494	506.0443	96
76	2236.7034	505.3955	97
77	2238.6654	503.4492	98
78	2238.6654	502.8004	99
79	2238.0114	504.0980	100
80	2238.0114	503.4492	101
81	2237.3574	501.5029	102
82	2237.3574	504.0980	103
83	2238.6654	502.1517	104
84	2239.3194	504.0980	105
85	2240.6274	502.1517	106
86	2243.2435	503.4492	107
87	2243.8975	500.2053	108
88	2244.5515	500.2053	109
89	2245.8595	500.2053	110
90	2245.2055	499.5566	111
91	2244.5515	497.6102	112
92	2244.5515	497.6102	112
93	2241.2814	498.9078	114
94	2241.2814	496.9615	115
95	2238.0114	496.9615	116
96	2240.6274	493.7176	117
97	2241.2814	493.7176	118
98	2243.2435	495.6639	119
99	2243.8975	496.9615	120
100	2244.5515	495.0151	121
101	2242.5894	496.9615	122
102	2240.6274	498.9078	123
103	2238.6654	495.0151	124
104	2239.3194	495.6639	125
105	2239.9734	494.3664	126
106	2242.5894	496.3127	127
107	2242.5894	496.9615	128
108	2243.8975	495.0151	129
109	2243.2435	494.3664	130
110	2243.8975	495.0151	131
111	2241.9354	496.3127	132
112	2241.9354	496.9615	133
113	2241.9354	498.2590	134
114	2241.2814	497.6102	135
115	2244.5515	499.5566	136
116	2243.8975	495.6639	137
117	2245.2055	496.9615	138
118	2246.5135	496.3127	139
119	2247.1675	497.6102	140
120	2253.7076	504.0980	141
121	2255.6696	502.1517	142
122	2255.0156	502.8004	143
123	2251.0915	499.5566	144
124	2251.7455	498.9078	145
