# Supplementary material for: Anomalous diffusion and q-Weibull velocity distributions in epithelial cell migration
Source: PLoS One. 2017 Jul 10;12(7):e0180777. doi: 10.1371/journal.pone.0180777 (PMC5507264; doi:10.1371/journal.pone.0180777)
Supplement: S6 File — Individual trajectories of each cell over time for density of 11900 cel/cm2. (available in http://www.posfisicaaplicada.ufv.br/?pageid=2714). (ZIP) [file pone.0180777.s007.zip › d=11900cells/f00055.dat]

	X	Y	Slice
1	415.6344	1426.2405	75
2	418.1458	1426.8633	76
3	416.8901	1426.2405	77
4	420.0293	1425.6176	78
5	420.0293	1423.7492	79
6	416.8901	1422.5035	80
7	420.0293	1423.7492	81
8	418.7737	1420.0122	82
9	420.0293	1420.6351	83
10	420.0293	1419.3894	84
11	420.6572	1416.8981	85
12	421.9129	1408.1786	86
13	421.9129	1400.0819	87
14	421.2850	1406.3101	88
15	414.3787	1408.1786	89
16	413.7509	1411.2927	90
17	416.2623	1413.7840	91
18	418.1458	1408.8014	92
19	420.6572	1409.4242	93
20	425.6800	1410.6699	94
21	433.2141	1417.5209	95
22	435.0977	1427.4861	96
23	430.0749	1431.8459	97
24	428.8192	1438.6969	98
25	422.5407	1438.0741	99
26	418.1458	1432.4687	100
27	415.0066	1430.6002	101
28	414.3787	1426.8633	102
29	415.6344	1414.4068	103
30	420.0293	1405.0645	104
31	420.0293	1395.7221	105
32	416.8901	1393.8536	106
33	411.8674	1386.3798	107
34	404.9610	1388.8711	108
35	402.4496	1388.2482	109
36	401.8218	1389.4939	110
37	403.0775	1388.8711	111
38	401.1940	1390.7395	112
39	401.1940	1390.7395	112
40	402.4496	1393.2308	114
41	403.0775	1393.2308	115
42	403.7054	1386.3798	116
43	411.8674	1385.7569	117
44	416.2623	1386.3798	118
45	420.6572	1392.6080	119
46	424.4243	1400.7047	120
47	431.3306	1406.3101	121
48	442.6318	1407.5558	122
49	448.2824	1411.2927	123
50	452.0495	1411.9155	124
51	460.8394	1409.4242	125
52	463.9786	1408.8014	126
53	469.0014	1411.9155	127
54	467.7457	1418.1438	128
55	472.7685	1424.3720	129
56	480.3026	1425.6176	130
57	485.9532	1423.7492	131
58	487.2089	1424.3720	132
59	480.3026	1414.4068	133
60	469.6292	1409.4242	134
61	463.3508	1408.1786	135
62	459.5837	1405.6873	136
63	456.4444	1403.8188	137
64	459.5837	1410.6699	138
65	467.1178	1421.2579	139
66	470.2571	1423.1264	140
67	474.6520	1425.6176	141
68	470.2571	1428.1089	142
69	463.9786	1432.4687	143
70	463.9786	1436.8285	144
71	460.2115	1434.9600	145
