# Supplementary material for: Anomalous diffusion and q-Weibull velocity distributions in epithelial cell migration
Source: PLoS One. 2017 Jul 10;12(7):e0180777. doi: 10.1371/journal.pone.0180777 (PMC5507264; doi:10.1371/journal.pone.0180777)
Supplement: S6 File — Individual trajectories of each cell over time for density of 11900 cel/cm2. (available in http://www.posfisicaaplicada.ufv.br/?pageid=2714). (ZIP) [file pone.0180777.s007.zip › d=11900cells/00175.dat]

	X	Y	Slice
1	1453.8572	1219.6965	1
2	1455.8192	1219.6965	2
3	1453.8572	1220.3453	3
4	1455.8192	1217.7502	4
5	1456.4732	1220.3453	5
6	1451.8952	1220.9941	6
7	1446.6631	1224.8867	7
8	1440.7771	1225.5355	8
9	1437.5070	1230.0769	9
10	1431.6210	1233.3208	10
11	1429.6589	1233.3208	11
12	1434.2370	1234.6184	12
13	1436.1990	1240.4573	13
14	1440.7771	1235.2671	14
15	1438.8150	1234.6184	15
16	1431.6210	1233.3208	16
17	1431.6210	1230.7257	17
18	1427.0429	1233.9696	18
19	1423.7729	1236.5647	19
20	1420.5029	1235.2671	20
21	1417.8868	1235.9159	21
22	1413.9628	1237.8622	22
23	1412.0008	1237.2135	23
24	1408.0767	1239.1598	24
25	1406.7687	1237.2135	25
26	1398.2666	1237.2135	26
27	1394.3426	1240.4573	27
28	1396.3046	1239.8086	28
29	1390.4185	1242.4037	29
30	1389.7645	1246.2963	30
31	1391.7266	1241.7549	31
32	1387.8025	1241.1061	32
33	1383.2245	1241.1061	33
34	1387.8025	1242.4037	34
35	1384.5325	1243.7012	35
36	1380.6084	1244.9988	36
37	1381.2624	1248.2426	37
38	1378.6464	1252.7841	38
39	1379.3004	1248.8914	39
40	1388.4565	1243.7012	40
41	1388.4565	1243.7012	40
42	1402.1907	1243.0524	42
43	1404.1527	1242.4037	43
44	1404.1527	1242.4037	43
45	1402.8447	1234.6184	45
46	1402.1907	1233.3208	46
47	1409.3847	1234.6184	47
48	1412.6548	1230.7257	48
49	1419.1948	1228.1306	49
50	1423.1189	1227.4818	50
51	1424.4269	1235.9159	51
52	1424.4269	1235.9159	51
53	1437.5070	1236.5647	53
54	1442.7391	1239.8086	54
55	1444.0471	1241.7549	55
56	1446.0091	1248.2426	56
57	1444.7011	1249.5402	57
58	1445.3551	1250.8377	58
59	1445.3551	1250.8377	58
60	1444.7011	1251.4865	60
61	1442.7391	1253.4328	61
62	1442.0851	1252.7841	62
63	1442.0851	1252.7841	62
64	1432.2750	1254.7304	64
65	1425.7349	1255.3792	65
66	1419.1948	1249.5402	66
67	1417.8868	1252.1353	67
68	1413.9628	1254.0816	68
69	1412.6548	1251.4865	69
70	1412.6548	1251.4865	69
71	1415.2708	1244.9988	71
72	1413.9628	1242.4037	72
73	1415.2708	1239.8086	73
74	1417.2328	1234.6184	74
75	1413.9628	1237.2135	75
76	1413.9628	1237.2135	75
77	1413.3088	1229.4282	77
78	1416.5788	1228.1306	78
79	1417.8868	1221.6429	79
80	1420.5029	1215.1551	80
81	1420.5029	1215.1551	80
82	1422.4649	1216.4527	82
83	1422.4649	1215.8039	83
84	1421.1569	1216.4527	84
85	1420.5029	1218.3990	85
86	1416.5788	1226.1843	86
87	1410.6928	1220.9941	87
88	1410.6928	1222.9404	88
89	1409.3847	1229.4282	89
90	1402.8447	1225.5355	90
91	1405.4607	1220.9941	91
92	1399.5746	1217.1014	92
93	1398.9206	1218.3990	93
94	1396.9586	1219.6965	94
95	1394.3426	1219.6965	95
96	1394.3426	1219.6965	95
97	1392.3806	1220.3453	97
98	1388.4565	1219.6965	98
99	1385.8405	1226.8331	99
100	1386.4945	1228.1306	100
101	1388.4565	1227.4818	101
102	1383.8785	1232.0233	102
103	1379.3004	1237.2135	103
104	1378.6464	1238.5110	104
105	1387.1485	1231.3745	105
106	1391.7266	1231.3745	106
107	1386.4945	1224.2380	107
108	1383.2245	1218.3990	108
109	1383.2245	1218.3990	108
110	1379.3004	1215.8039	110
111	1379.3004	1215.8039	110
112	1383.2245	1214.5063	112
113	1385.1865	1209.9649	113
114	1385.8405	1209.3161	114
115	1387.1485	1210.6137	115
116	1387.8025	1209.3161	116
117	1387.8025	1209.3161	116
118	1384.5325	1211.2625	118
119	1382.5705	1211.2625	119
120	1384.5325	1212.5600	120
121	1381.9164	1215.1551	121
122	1381.9164	1214.5063	122
123	1382.5705	1217.7502	123
124	1379.3004	1218.3990	124
125	1376.6844	1217.1014	125
126	1376.0304	1215.8039	126
127	1377.3384	1219.0478	127
128	1374.7224	1220.3453	128
129	1371.4523	1222.9404	129
130	1370.7983	1222.2916	130
131	1368.8363	1220.3453	131
132	1370.1443	1222.9404	132
133	1368.1823	1222.2916	133
134	1370.1443	1221.6429	134
135	1368.8363	1223.5892	135
136	1373.4144	1219.6965	136
137	1369.4903	1220.9941	137
138	1370.1443	1222.2916	138
139	1370.7983	1222.9404	139
140	1370.7983	1222.9404	139
141	1369.4903	1221.6429	140
142	1372.1063	1222.9404	142
143	1372.1063	1222.9404	142
144	1370.7983	1222.9404	144
145	1374.7224	1220.3453	145
