# Supplementary material for: Anomalous diffusion and q-Weibull velocity distributions in epithelial cell migration
Source: PLoS One. 2017 Jul 10;12(7):e0180777. doi: 10.1371/journal.pone.0180777 (PMC5507264; doi:10.1371/journal.pone.0180777)
Supplement: S6 File — Individual trajectories of each cell over time for density of 11900 cel/cm2. (available in http://www.posfisicaaplicada.ufv.br/?pageid=2714). (ZIP) [file pone.0180777.s007.zip › d=11900cells/00034.dat]

	X	Y	Slice
1	425.1044	747.3885	1
2	424.4504	748.0373	2
3	423.1424	746.7397	3
4	429.0285	748.6861	4
5	427.7205	749.9836	5
6	427.0665	753.8763	6
7	427.7205	754.5250	7
8	428.3745	753.2275	8
9	430.3365	749.3348	9
10	436.2226	742.8471	10
11	434.9145	737.6569	11
12	434.2605	737.0081	12
13	429.0285	736.3593	13
14	429.0285	735.0618	14
15	425.1044	729.8716	15
16	421.8344	727.9253	16
17	420.5264	724.6814	17
18	419.2184	722.0863	18
19	421.8344	721.4375	19
20	420.5264	717.5449	20
21	414.6403	723.3839	21
22	413.9863	718.8424	22
23	408.7543	722.7351	23
24	409.4083	718.8424	24
25	406.7923	718.1937	25
26	408.7543	718.1937	26
27	412.0243	720.1400	27
28	414.6403	722.0863	28
29	414.6403	720.7888	29
30	418.5644	718.8424	30
31	419.2184	716.2473	31
32	421.1804	714.9498	32
33	421.1804	713.0035	33
34	423.7964	713.6522	34
35	428.3745	717.5449	35
36	432.9525	724.6814	36
37	435.5686	726.6277	37
38	438.8386	730.5204	38
39	444.0706	735.0618	39
40	444.0706	740.2520	40
41	448.6487	744.1446	41
42	449.3027	752.5787	42
43	444.7247	756.4714	43
44	441.4546	757.7689	44
45	441.4546	756.4714	45
46	438.8386	751.9299	46
47	437.5306	748.6861	47
48	434.9145	740.2520	48
49	429.0285	738.3057	49
50	426.4125	732.4667	50
51	420.5264	728.5741	51
52	419.8724	727.2765	52
53	417.2564	729.8716	53
54	420.5264	725.3302	54
55	419.2184	719.4912	55
56	423.1424	721.4375	56
57	425.7585	727.2765	57
58	423.7964	724.6814	58
59	423.7964	727.2765	59
60	423.7964	729.2228	60
61	425.1044	727.2765	61
62	424.4504	727.9253	62
63	425.7585	728.5741	63
64	423.7964	729.2228	64
65	422.4884	730.5204	65
66	422.4884	733.7642	66
67	423.1424	732.4667	67
68	419.8724	739.6032	68
69	413.9863	740.9008	69
70	413.3323	747.3885	70
71	414.6403	748.0373	71
72	415.2943	750.6324	72
73	415.9483	751.9299	73
74	419.2184	753.2275	74
75	421.1804	751.2812	75
76	421.1804	754.5250	76
77	418.5644	757.7689	77
78	414.6403	763.6079	78
79	420.5264	770.0956	79
80	425.7585	762.9591	80
81	427.0665	758.4177	81
82	434.9145	746.7397	82
83	445.3787	741.5495	83
84	440.1466	735.7106	84
85	441.4546	737.6569	85
86	443.4166	738.9544	86
87	440.8006	740.9008	87
88	439.4926	742.8471	88
89	440.1466	743.4959	89
90	439.4926	744.7934	90
91	442.1086	742.8471	91
92	442.1086	750.6324	92
93	440.1466	753.2275	93
94	436.8766	751.9299	94
95	432.9525	759.0665	95
96	427.7205	766.8518	96
97	422.4884	768.7981	97
98	423.7964	765.5542	98
99	426.4125	764.9054	99
100	428.3745	766.2030	100
101	425.7585	764.9054	101
102	426.4125	757.7689	102
103	427.0665	749.3348	103
104	429.6825	747.3885	104
105	427.7205	746.0910	105
106	428.3745	747.3885	106
107	429.6825	751.2812	107
108	429.6825	753.8763	108
109	432.2985	757.7689	109
110	430.3365	762.9591	110
111	427.7205	768.1493	111
112	429.0285	770.7444	112
113	432.9525	764.2567	113
114	431.6445	768.1493	114
115	434.2605	766.2030	115
116	438.1846	765.5542	116
117	444.7247	759.0665	117
118	451.2647	754.5250	118
119	455.1888	759.0665	119
120	454.5348	761.0128	120
121	454.5348	765.5542	121
122	459.1128	766.8518	122
123	464.3449	767.5005	123
124	466.9609	767.5005	124
125	464.3449	767.5005	125
126	460.4208	768.1493	126
127	461.7288	764.9054	127
128	461.0748	764.2567	128
129	461.0748	761.6616	129
130	460.4208	764.2567	130
131	462.3828	764.9054	131
132	461.7288	762.9591	132
133	460.4208	763.6079	133
134	460.4208	765.5542	134
135	461.0748	767.5005	135
136	459.7668	766.2030	136
137	460.4208	767.5005	137
138	457.8048	762.3103	138
139	457.1508	764.9054	139
140	456.4968	767.5005	140
141	455.1888	765.5542	141
142	457.8048	763.6079	142
143	455.8428	762.9591	143
144	456.4968	764.2567	144
145	457.1508	763.6079	145
