# Supplementary material for: Anomalous diffusion and q-Weibull velocity distributions in epithelial cell migration
Source: PLoS One. 2017 Jul 10;12(7):e0180777. doi: 10.1371/journal.pone.0180777 (PMC5507264; doi:10.1371/journal.pone.0180777)
Supplement: S6 File — Individual trajectories of each cell over time for density of 11900 cel/cm2. (available in http://www.posfisicaaplicada.ufv.br/?pageid=2714). (ZIP) [file pone.0180777.s007.zip › d=11900cells/00261.dat]

	X	Y	Slice
1	2052.9275	1468.1773	1
2	2050.9654	1468.8260	2
3	2053.5815	1472.0699	3
4	2052.2735	1471.4211	4
5	2053.5815	1470.7724	5
6	2050.9654	1470.7724	6
7	2053.5815	1474.6650	7
8	2056.1975	1473.3675	8
9	2056.1975	1475.3138	9
10	2054.2355	1470.7724	10
11	2056.1975	1475.3138	11
12	2058.1595	1475.9626	12
13	2061.4296	1476.6113	13
14	2066.0076	1479.8552	14
15	2064.6996	1477.9089	15
16	2063.3916	1476.6113	16
17	2064.0456	1480.5040	17
18	2066.0076	1485.0454	18
19	2067.9696	1487.6405	19
20	2072.5477	1488.9381	20
21	2074.5097	1488.2893	21
22	2074.5097	1493.4795	22
23	2060.7755	1496.7234	23
24	2053.5815	1490.2356	24
25	2051.6195	1493.4795	25
26	2048.3494	1487.6405	26
27	2042.4634	1485.0454	27
28	2035.9233	1479.8552	28
29	2033.9613	1477.2601	29
30	2033.3073	1475.3138	30
31	2029.3832	1468.1773	31
32	2029.3832	1469.4748	32
33	2030.0372	1468.1773	33
34	2032.6533	1469.4748	34
35	2031.3452	1468.8260	35
36	2031.9992	1474.0162	36
37	2036.5773	1480.5040	37
38	2037.2313	1480.5040	38
39	2027.4212	1485.0454	39
40	2022.1891	1484.3966	40
41	2020.8811	1479.2064	41
42	2015.6491	1475.3138	42
43	2009.7630	1475.9626	43
44	2007.1470	1477.2601	44
45	1997.9909	1474.6650	45
46	1996.6829	1483.0991	46
47	1990.7968	1481.1528	47
48	1992.7588	1481.1528	48
49	1984.9108	1482.4503	49
50	1980.9867	1481.1528	50
51	1975.1007	1479.2064	51
52	1969.2146	1476.6113	52
53	1963.3285	1475.9626	53
54	1961.3665	1473.3675	54
55	1956.7885	1473.3675	55
56	1944.3623	1464.9334	56
57	1943.0543	1461.6895	57
58	1940.4383	1459.0944	58
59	1943.0543	1456.4993	59
60	1946.3244	1459.7432	60
61	1945.6703	1453.2555	61
62	1945.6703	1451.9579	62
63	1945.6703	1446.1189	63
64	1941.7463	1436.3873	64
65	1936.5142	1426.6557	65
66	1929.9742	1411.0851	66
67	1929.9742	1406.5437	67
68	1926.0501	1409.7875	68
69	1926.7041	1408.4900	69
70	1925.3961	1407.8412	70
71	1926.7041	1409.7875	71
72	1927.3582	1403.2998	72
73	1923.4341	1396.1633	73
74	1924.0881	1393.5682	74
75	1924.0881	1391.6219	75
76	1922.1261	1389.0268	76
77	1923.4341	1386.4317	77
78	1918.2021	1390.3243	78
79	1916.8940	1388.3780	79
80	1913.6240	1390.3243	80
81	1912.9700	1395.5145	81
82	1910.3540	1396.8121	82
83	1908.3920	1394.8657	83
84	1909.7000	1395.5145	84
85	1910.3540	1397.4608	85
86	1910.3540	1400.7047	86
87	1911.6620	1400.0559	87
88	1905.1219	1394.2170	88
89	1903.1599	1396.8121	89
90	1901.8519	1398.7584	90
91	1897.2738	1398.1096	91
92	1890.0798	1396.8121	92
93	1884.8477	1396.8121	93
94	1874.3836	1392.2706	94
95	1864.5735	1394.8657	95
96	1859.3414	1393.5682	96
97	1857.3794	1392.2706	97
98	1859.9954	1386.4317	98
99	1862.6115	1390.3243	99
100	1866.5355	1389.0268	100
101	1869.1515	1395.5145	101
102	1866.5355	1401.3535	102
103	1868.4975	1403.2998	103
104	1875.0376	1403.9486	104
105	1876.9996	1403.9486	105
106	1878.3076	1398.7584	106
107	1876.9996	1396.1633	107
108	1879.6157	1394.8657	108
109	1878.9616	1395.5145	109
110	1876.3456	1397.4608	110
111	1875.0376	1398.1096	111
112	1873.0756	1402.0022	112
113	1872.4216	1407.1924	113
114	1869.8056	1408.4900	114
115	1869.8056	1412.3826	115
116	1869.1515	1412.3826	116
117	1867.8435	1418.2216	117
118	1869.1515	1420.8167	118
119	1867.8435	1423.4118	119
120	1872.4216	1429.8996	120
121	1876.3456	1437.0361	121
122	1878.9616	1437.6849	122
123	1884.1937	1436.3873	123
124	1889.4258	1427.9532	124
125	1888.7717	1422.1143	125
126	1888.7717	1420.1679	126
127	1878.3076	1422.7630	127
128	1878.3076	1427.9532	128
129	1885.5017	1423.4118	129
130	1886.1557	1422.1143	130
131	1899.8899	1399.4071	131
132	1911.0080	1394.8657	132
133	1958.0965	1403.9486	133
134	1965.2905	1413.0314	134
135	1965.9446	1416.2753	135
136	1965.9446	1420.1679	136
137	1968.5606	1418.2216	137
138	1971.8306	1418.8704	138
139	1974.4466	1413.6802	139
140	1976.4087	1406.5437	140
141	1977.0627	1404.5973	141
142	1980.9867	1401.3535	142
143	1980.9867	1396.8121	143
144	1986.8728	1394.2170	144
145	1988.8348	1394.8657	145
