# Supplementary material for: Anomalous diffusion and q-Weibull velocity distributions in epithelial cell migration
Source: PLoS One. 2017 Jul 10;12(7):e0180777. doi: 10.1371/journal.pone.0180777 (PMC5507264; doi:10.1371/journal.pone.0180777)
Supplement: S6 File — Individual trajectories of each cell over time for density of 11900 cel/cm2. (available in http://www.posfisicaaplicada.ufv.br/?pageid=2714). (ZIP) [file pone.0180777.s007.zip › d=11900cells/00320.dat]

	X	Y	Slice
1	2232.1253	559.2438	14
2	2233.4334	559.2438	15
3	2231.4713	557.2975	16
4	2230.8173	560.5414	17
5	2229.5093	561.8389	18
6	2230.8173	563.1365	19
7	2233.4334	562.4877	20
8	2238.6654	563.1365	21
9	2237.3574	563.7853	22
10	2238.0114	560.5414	23
11	2237.3574	561.1902	24
12	2238.6654	561.1902	25
13	2240.6274	563.1365	26
14	2245.8595	566.3804	27
15	2244.5515	568.9755	28
16	2253.7076	567.0291	29
17	2255.0156	564.4340	30
18	2257.6316	566.3804	31
19	2261.5556	565.7316	32
20	2262.2097	565.7316	33
21	2264.1717	567.6779	34
22	2264.8257	568.3267	35
23	2266.1337	567.0291	36
24	2268.7497	568.3267	37
25	2266.1337	568.3267	38
26	2271.3657	568.9755	39
27	2271.3657	570.2730	40
28	2271.3657	570.9218	41
29	2272.6738	571.5706	42
30	2268.7497	572.8681	43
31	2270.7117	572.2193	44
32	2274.6358	573.5169	45
33	2272.0198	574.8144	46
34	2273.9818	575.4632	47
35	2277.2518	576.1120	48
36	2273.9818	578.0583	49
37	2273.3278	580.6534	50
38	2273.3278	579.3559	51
39	2279.2138	577.4095	52
40	2279.8678	576.7608	53
41	2279.8678	576.1120	54
42	2279.2138	575.4632	55
43	2278.5598	578.0583	56
44	2276.5978	580.0046	57
45	2275.2898	584.5461	58
46	2274.6358	589.0875	59
47	2273.3278	590.3850	60
48	2273.9818	596.8728	61
49	2273.9818	593.6289	62
50	2275.2898	596.8728	63
51	2274.6358	598.1703	64
52	2272.0198	600.7654	65
53	2271.3657	598.8191	66
54	2275.9438	598.8191	67
55	2279.2138	602.0630	68
56	2282.4839	600.1166	69
57	2283.7919	598.1703	70
58	2283.1379	600.1166	71
59	2277.9058	602.7117	72
60	2274.6358	604.0093	73
61	2274.6358	604.6581	74
62	2274.6358	607.2532	75
63	2272.0198	609.8483	76
64	2272.6738	609.8483	77
65	2275.2898	611.7946	78
66	2275.9438	615.0385	79
67	2273.3278	618.2823	80
68	2276.5978	617.6336	81
69	2273.3278	622.1750	82
70	2276.5978	622.8238	83
71	2275.2898	623.4725	84
72	2277.9058	626.0676	85
73	2276.5978	625.4189	86
74	2272.0198	624.7701	87
75	2270.7117	625.4189	88
76	2273.3278	625.4189	89
77	2275.2898	624.1213	90
78	2274.6358	623.4725	91
79	2273.3278	622.8238	92
80	2271.3657	623.4725	93
81	2270.7117	626.0676	94
82	2270.7117	628.6627	95
83	2271.3657	629.9603	96
84	2269.4037	629.3115	97
85	2268.0957	631.9066	98
86	2268.0957	633.2042	99
87	2268.7497	637.7456	100
88	2267.4417	640.3407	101
89	2266.1337	636.4480	102
90	2266.1337	635.7993	103
91	2266.1337	633.8529	104
92	2264.8257	633.2042	105
93	2264.1717	630.6091	106
94	2264.1717	625.4189	107
95	2262.2097	622.8238	108
96	2266.1337	621.5262	109
97	2269.4037	623.4725	110
98	2270.0577	623.4725	111
99	2270.0577	626.0676	112
100	2271.3657	626.7164	113
101	2272.6738	628.6627	114
102	2275.9438	629.3115	115
103	2276.5978	631.9066	116
104	2277.2518	633.8529	117
105	2281.1759	635.7993	118
106	2282.4839	638.3944	119
107	2279.8678	640.9895	120
108	2276.5978	644.8821	121
109	2277.2518	646.1797	122
110	2275.9438	647.4772	123
111	2277.2518	648.7748	124
112	2277.2518	651.3699	125
113	2276.5978	646.8284	126
114	2275.9438	648.7748	127
115	2270.7117	650.0723	128
116	2271.3657	651.3699	129
117	2273.9818	649.4235	130
118	2277.2518	648.7748	131
119	2275.9438	648.7748	132
120	2277.2518	648.7748	133
121	2276.5978	649.4235	134
122	2280.5218	646.1797	135
123	2281.1759	646.8284	136
124	2282.4839	642.9358	137
125	2280.5218	642.2870	138
126	2282.4839	642.9358	139
127	2287.0619	639.6919	140
128	2284.4459	639.6919	141
129	2284.4459	644.8821	142
130	2283.7919	642.2870	143
131	2283.7919	640.9895	144
132	2283.7919	640.3407	145
