# Supplementary material for: Anomalous diffusion and q-Weibull velocity distributions in epithelial cell migration
Source: PLoS One. 2017 Jul 10;12(7):e0180777. doi: 10.1371/journal.pone.0180777 (PMC5507264; doi:10.1371/journal.pone.0180777)
Supplement: S6 File — Individual trajectories of each cell over time for density of 11900 cel/cm2. (available in http://www.posfisicaaplicada.ufv.br/?pageid=2714). (ZIP) [file pone.0180777.s007.zip › d=11900cells/f00200.dat]

	X	Y	Slice
1	1453.8572	608.5507	38
2	1459.0893	612.4434	39
3	1455.8192	610.4970	40
4	1457.1272	610.4970	41
5	1453.2032	607.9019	42
6	1452.5492	607.2532	43
7	1444.7011	604.6581	44
8	1444.0471	605.9556	45
9	1448.6251	607.2532	46
10	1449.9332	608.5507	47
11	1453.2032	619.5799	48
12	1449.9332	625.4189	49
13	1455.8192	631.2578	50
14	1449.9332	634.5017	51
15	1449.9332	637.7456	52
16	1451.8952	640.3407	53
17	1451.8952	648.1260	54
18	1451.2412	654.6137	55
19	1452.5492	655.2625	56
20	1456.4732	650.0723	57
21	1456.4732	648.7748	58
22	1457.1272	646.1797	59
23	1461.7053	641.6382	60
24	1466.9373	657.2088	61
25	1468.8994	656.5601	62
26	1468.8994	662.3990	63
27	1468.8994	666.9404	64
28	1469.5534	664.9941	65
29	1467.5913	662.3990	66
30	1465.6293	668.2380	67
31	1464.9753	666.9404	68
32	1454.5112	670.1843	69
33	1433.5830	677.3208	70
34	1429.6589	675.3745	71
35	1425.0809	672.1306	72
36	1423.1189	672.1306	73
37	1420.5029	666.2917	74
38	1429.6589	664.9941	75
39	1440.1231	657.2088	76
40	1449.9332	653.3162	77
41	1459.7433	655.2625	78
42	1464.9753	651.3699	79
43	1476.0934	653.9650	80
44	1478.7095	650.7211	81
45	1478.7095	649.4235	82
46	1476.0934	652.0186	83
47	1471.5154	655.9113	84
48	1459.0893	657.2088	85
49	1447.9711	663.0478	86
50	1437.5070	668.8868	87
51	1434.8910	675.3745	88
52	1429.0049	688.3500	89
53	1429.0049	693.5402	90
54	1428.3509	698.7304	91
55	1432.2750	701.3255	92
56	1427.0429	704.5694	93
57	1430.3130	709.7596	94
58	1432.2750	716.8961	95
59	1432.9290	724.0326	96
60	1434.8910	736.3593	97
61	1433.5830	740.2520	98
62	1436.1990	742.1983	99
63	1438.1610	749.9836	100
64	1433.5830	753.8763	101
65	1429.0049	756.4714	102
66	1429.6589	757.7689	103
67	1441.4311	762.3103	104
68	1447.9711	764.9054	105
69	1451.8952	766.2030	106
70	1451.2412	777.8809	107
71	1452.5492	783.0711	108
72	1452.5492	787.6126	109
73	1457.1272	790.2077	110
74	1457.1272	794.1003	111
75	1457.7812	799.9393	112
76	1454.5112	799.9393	113
77	1456.4732	795.3979	114
78	1456.4732	791.5052	115
79	1459.0893	788.9101	116
80	1461.0513	790.2077	117
81	1459.7433	792.1540	118
82	1461.7053	793.4515	119
83	1453.8572	795.3979	120
84	1450.5872	792.8028	121
85	1446.0091	792.1540	122
86	1442.7391	787.6126	123
87	1444.0471	783.0711	124
88	1447.9711	771.3932	125
89	1451.2412	765.5542	126
90	1453.8572	760.3640	127
91	1453.8572	751.2812	128
92	1455.8192	749.9836	129
93	1458.4352	747.3885	130
94	1457.7812	751.2812	131
95	1456.4732	751.9299	132
96	1460.3973	756.4714	133
97	1460.3973	759.0665	134
98	1463.6673	764.2567	135
99	1465.6293	766.2030	136
100	1468.8994	772.0420	137
101	1474.1314	775.9346	138
102	1480.0175	783.7199	139
103	1477.4014	791.5052	140
104	1475.4394	794.1003	141
105	1476.7474	799.9393	142
106	1478.7095	802.5344	143
107	1478.0555	800.5880	144
108	1472.8234	796.0466	145
