# Supplementary material for: Anomalous diffusion and q-Weibull velocity distributions in epithelial cell migration
Source: PLoS One. 2017 Jul 10;12(7):e0180777. doi: 10.1371/journal.pone.0180777 (PMC5507264; doi:10.1371/journal.pone.0180777)
Supplement: S6 File — Individual trajectories of each cell over time for density of 11900 cel/cm2. (available in http://www.posfisicaaplicada.ufv.br/?pageid=2714). (ZIP) [file pone.0180777.s007.zip › d=11900cells/00028.dat]

	X	Y	Slice
1	298.2271	740.9008	1
2	296.2651	740.2520	2
3	295.6111	739.6032	3
4	296.9191	738.3057	4
5	296.2651	737.6569	5
6	296.2651	740.2520	6
7	292.9951	740.9008	7
8	296.2651	739.6032	8
9	293.6491	738.9544	9
10	287.7630	737.0081	10
11	289.7250	740.2520	11
12	292.3411	742.8471	12
13	292.9951	748.6861	13
14	292.3411	750.6324	14
15	291.6870	754.5250	15
16	287.7630	757.1201	16
17	287.1090	759.0665	17
18	287.1090	762.3103	18
19	286.4550	766.2030	19
20	284.4930	770.0956	20
21	286.4550	773.3395	21
22	291.0330	773.9883	22
23	293.6491	772.0420	23
24	290.3790	773.3395	24
25	292.9951	773.3395	25
26	289.7250	774.6371	26
27	296.9191	773.3395	27
28	301.4972	773.3395	28
29	306.7292	772.6907	29
30	313.9233	769.4469	30
31	317.8473	769.4469	31
32	317.8473	768.7981	32
33	319.8093	759.0665	33
34	319.1553	762.9591	34
35	321.1174	763.6079	35
36	316.5393	763.6079	36
37	307.3832	759.7152	37
38	302.8052	755.1738	38
39	299.5351	749.3348	39
40	294.9571	742.1983	40
41	292.3411	737.6569	41
42	295.6111	737.6569	42
43	298.2271	742.8471	43
44	304.7672	746.0910	44
45	306.7292	751.2812	45
46	309.9992	753.8763	46
47	312.6153	755.8226	47
48	311.9613	754.5250	48
49	317.1933	754.5250	49
50	320.4634	755.8226	50
51	314.5773	759.7152	51
52	313.9233	766.8518	52
53	309.3452	770.0956	53
54	310.6532	772.6907	54
55	308.6912	777.2322	55
56	303.4592	783.0711	56
57	306.7292	777.8809	57
58	311.9613	776.5834	58
59	308.6912	776.5834	59
60	307.3832	777.2322	60
61	307.3832	781.1248	61
62	311.3073	778.5297	62
63	312.6153	773.3395	63
64	317.8473	775.2858	64
65	316.5393	777.8809	65
66	319.8093	767.5005	66
67	321.1174	770.0956	67
68	325.0414	774.6371	68
69	319.1553	777.8809	69
70	307.3832	775.9346	70
71	305.4212	785.0175	71
72	300.8431	791.5052	72
73	296.2651	792.1540	73
74	298.8811	790.8564	74
75	296.2651	790.2077	75
76	298.8811	792.8028	76
77	300.1891	790.2077	77
78	299.5351	790.2077	78
79	298.2271	790.2077	79
80	296.2651	792.1540	80
81	293.6491	794.1003	81
82	299.5351	794.1003	82
83	300.1891	791.5052	83
84	301.4972	792.1540	84
85	297.5731	791.5052	85
86	304.7672	786.9638	86
87	310.6532	785.0175	87
88	308.6912	781.1248	88
89	305.4212	785.0175	89
90	301.4972	784.3687	90
91	303.4592	773.9883	91
92	309.3452	770.7444	92
93	308.0372	770.7444	93
94	305.4212	764.9054	94
95	304.1132	761.6616	95
96	304.7672	759.7152	96
97	302.8052	753.8763	97
98	302.1512	757.1201	98
99	310.6532	757.7689	99
100	315.2313	759.7152	100
101	317.1933	751.9299	101
102	320.4634	746.7397	102
103	319.1553	740.9008	103
104	324.3874	738.3057	104
105	324.3874	736.3593	105
106	319.8093	745.4422	106
107	317.1933	746.7397	107
108	317.8473	754.5250	108
109	319.1553	753.2275	109
110	313.9233	753.2275	110
111	305.4212	746.0910	111
112	304.7672	742.1983	112
113	307.3832	737.0081	113
114	313.9233	735.7106	114
115	308.6912	734.4130	115
116	304.7672	735.7106	116
117	300.1891	737.0081	117
118	300.1891	737.6569	118
119	303.4592	736.3593	119
120	305.4212	737.0081	120
121	302.1512	740.9008	121
122	307.3832	743.4959	122
123	308.6912	744.7934	123
124	307.3832	745.4422	124
125	303.4592	744.1446	125
126	302.8052	743.4959	126
127	302.1512	743.4959	127
128	306.7292	742.1983	128
129	305.4212	741.5495	129
130	304.7672	740.2520	130
131	304.1132	741.5495	131
132	302.1512	738.9544	132
133	302.1512	740.2520	133
134	297.5731	738.9544	134
135	299.5351	738.9544	135
136	296.9191	738.3057	136
137	298.2271	738.3057	137
138	296.9191	738.3057	138
139	295.6111	736.3593	139
140	293.6491	735.0618	140
141	292.9951	736.3593	141
142	292.3411	737.0081	142
143	289.7250	735.0618	143
144	289.7250	733.7642	144
145	289.7250	732.4667	145
