# Supplementary material for: Anomalous diffusion and q-Weibull velocity distributions in epithelial cell migration
Source: PLoS One. 2017 Jul 10;12(7):e0180777. doi: 10.1371/journal.pone.0180777 (PMC5507264; doi:10.1371/journal.pone.0180777)
Supplement: S6 File — Individual trajectories of each cell over time for density of 11900 cel/cm2. (available in http://www.posfisicaaplicada.ufv.br/?pageid=2714). (ZIP) [file pone.0180777.s007.zip › d=11900cells/f00108.dat]

	X	Y	Slice
1	1050.3350	859.9509	128
2	1053.2780	855.4095	129
3	1061.7801	849.2462	130
4	1082.0543	850.2193	131
5	1102.3285	860.2753	132
6	1081.7273	847.9486	133
7	1075.1872	846.6511	134
8	1073.8792	850.2193	135
9	1078.1303	851.8413	136
10	1083.3623	859.6266	137
11	1090.8834	855.4095	138
12	1083.0353	852.4900	139
13	1067.6662	844.7047	140
14	1057.8561	840.8121	141
15	1047.0649	851.1925	142
16	1047.7190	866.4387	143
17	1038.5629	872.6020	144
18	1025.4827	862.2217	145
