# Supplementary material for: Anomalous diffusion and q-Weibull velocity distributions in epithelial cell migration
Source: PLoS One. 2017 Jul 10;12(7):e0180777. doi: 10.1371/journal.pone.0180777 (PMC5507264; doi:10.1371/journal.pone.0180777)
Supplement: S6 File — Individual trajectories of each cell over time for density of 11900 cel/cm2. (available in http://www.posfisicaaplicada.ufv.br/?pageid=2714). (ZIP) [file pone.0180777.s007.zip › d=11900cells/00169.dat]

	X	Y	Slice
1	1274.0053	1270.3010	1
2	1273.3513	1270.9497	2
3	1275.3133	1269.0034	3
4	1277.2754	1271.5985	4
5	1281.1994	1269.6522	5
6	1286.4315	1272.2473	6
7	1289.7015	1267.0571	7
8	1291.0095	1265.1108	8
9	1281.8534	1263.1645	9
10	1279.8914	1263.1645	10
11	1274.0053	1270.3010	11
12	1277.9294	1272.8961	12
13	1279.2374	1267.7059	13
14	1279.2374	1265.1108	14
15	1279.8914	1264.4620	15
16	1272.6973	1265.1108	16
17	1271.3893	1267.0571	17
18	1270.0813	1271.5985	18
19	1272.0433	1270.3010	19
20	1270.7353	1269.0034	20
21	1274.0053	1269.0034	21
22	1275.9673	1261.2181	22
23	1271.3893	1259.9206	23
24	1262.8872	1259.2718	24
25	1267.4653	1254.7304	25
26	1270.7353	1254.7304	26
27	1275.9673	1257.3255	27
28	1283.8154	1259.2718	28
29	1287.7395	1260.5694	29
30	1290.3555	1263.1645	30
31	1292.9715	1273.5448	31
32	1293.6255	1280.6814	32
33	1298.8576	1287.1691	33
34	1301.4736	1289.7642	34
35	1312.5917	1289.1154	35
36	1316.5158	1294.3056	36
37	1317.8238	1286.5203	37
38	1313.2457	1279.3838	38
39	1312.5917	1273.5448	39
40	1321.0938	1285.2228	40
41	1324.3638	1287.1691	41
42	1334.1740	1291.7105	42
43	1343.3300	1293.0081	43
44	1355.7562	1300.1446	44
45	1357.7182	1298.1983	45
46	1354.4482	1298.8471	46
47	1354.4482	1298.8471	46
48	1369.4903	1299.4958	48
49	1373.4144	1298.1983	49
50	1377.3384	1295.6032	50
51	1372.7604	1291.7105	51
52	1374.7224	1291.0618	52
53	1372.1063	1285.8716	53
54	1364.9123	1289.1154	54
55	1360.9882	1287.8179	55
56	1360.3342	1285.8716	56
57	1357.7182	1279.3838	57
58	1360.3342	1276.1399	58
59	1359.0262	1279.3838	59
60	1355.1022	1276.1399	60
61	1353.1401	1275.4912	61
62	1353.1401	1275.4912	61
63	1344.6381	1279.3838	63
64	1345.9461	1287.1691	64
65	1347.9081	1293.0081	65
66	1348.5621	1294.9544	66
67	1349.8701	1304.0373	67
68	1357.7182	1313.7689	68
69	1354.4482	1318.9591	69
70	1358.3722	1321.5542	70
71	1355.7562	1325.4468	71
72	1349.8701	1328.0419	72
73	1342.0220	1335.8272	73
74	1338.0980	1337.7735	74
75	1334.1740	1335.8272	75
76	1342.0220	1330.6370	76
77	1351.8321	1328.6907	77
78	1350.5241	1324.1493	78
79	1357.0642	1315.7152	79
80	1366.2203	1314.4177	80
81	1369.4903	1310.5250	81
82	1374.7224	1301.4422	82
83	1374.7224	1293.0081	83
84	1377.9924	1283.9252	84
85	1379.9544	1274.1936	85
86	1382.5705	1274.8424	86
87	1381.9164	1272.8961	87
88	1380.6084	1261.8669	88
89	1378.6464	1264.4620	89
90	1367.5283	1270.9497	90
91	1359.0262	1274.8424	91
92	1355.1022	1276.7887	92
93	1349.2161	1279.3838	93
94	1353.7942	1285.2228	94
95	1361.6422	1289.7642	95
96	1369.4903	1295.6032	96
97	1381.9164	1281.3301	97
98	1387.1485	1278.0863	98
99	1391.0725	1272.2473	99
100	1387.1485	1269.0034	100
101	1387.8025	1267.0571	101
102	1395.6506	1269.6522	102
103	1406.1147	1272.2473	103
104	1408.0767	1273.5448	104
105	1414.6168	1278.7350	105
106	1417.8868	1280.0326	106
107	1430.3130	1282.6277	107
108	1423.7729	1279.3838	108
109	1413.3088	1279.3838	109
110	1403.4987	1283.9252	110
111	1394.9966	1279.3838	111
112	1383.8785	1279.3838	112
113	1372.1063	1275.4912	113
114	1368.1823	1279.3838	114
115	1364.2583	1280.0326	115
116	1352.4861	1278.0863	116
117	1344.6381	1278.7350	117
118	1342.0220	1276.1399	118
119	1338.7520	1261.8669	119
120	1351.1781	1251.4865	120
121	1361.6422	1252.1353	121
122	1357.7182	1248.8914	122
123	1353.1401	1247.5939	123
124	1338.0980	1250.1890	124
125	1332.2119	1246.9451	125
126	1326.9799	1245.6475	126
127	1325.6719	1244.3500	127
128	1325.0179	1247.5939	128
129	1329.5959	1246.9451	129
130	1332.2119	1247.5939	130
131	1326.9799	1250.8377	131
132	1320.4398	1248.8914	132
133	1322.4018	1248.8914	133
134	1318.4778	1247.5939	134
135	1317.8238	1246.9451	135
136	1317.8238	1252.1353	136
137	1319.1318	1261.8669	137
138	1328.2879	1270.9497	138
139	1342.0220	1270.9497	139
140	1349.2161	1270.3010	140
141	1353.7942	1272.8961	141
142	1355.7562	1271.5985	142
143	1353.7942	1272.8961	143
144	1345.2921	1274.1936	144
145	1336.1360	1280.6814	145
