# Supplementary material for: Anomalous diffusion and q-Weibull velocity distributions in epithelial cell migration
Source: PLoS One. 2017 Jul 10;12(7):e0180777. doi: 10.1371/journal.pone.0180777 (PMC5507264; doi:10.1371/journal.pone.0180777)
Supplement: S6 File — Individual trajectories of each cell over time for density of 11900 cel/cm2. (available in http://www.posfisicaaplicada.ufv.br/?pageid=2714). (ZIP) [file pone.0180777.s007.zip › d=11900cells/00335.dat]

	X	Y	Slice
1	1936.5142	317.8996	1
2	1940.4383	322.4411	2
3	1936.5142	323.0898	3
4	1937.8223	327.6313	4
5	1938.4763	328.2800	5
6	1937.8223	330.8751	6
7	1937.8223	331.5239	7
8	1935.2062	336.0653	8
9	1935.8602	333.4702	9
10	1939.7843	328.9288	10
11	1946.3244	329.5776	11
12	1950.9024	328.2800	12
13	1951.5564	328.9288	13
14	1951.5564	329.5776	14
15	1953.5184	332.8215	15
16	1954.8264	335.4165	16
17	1954.8264	340.6067	17
18	1952.2104	347.7433	18
19	1950.9024	347.0945	19
20	1953.5184	347.7433	20
21	1958.7505	348.3920	21
22	1960.0585	348.3920	22
23	1965.2905	345.1482	23
24	1962.0205	341.9043	24
25	1958.7505	340.6067	25
26	1958.7505	345.1482	26
27	1957.4425	346.4457	27
28	1951.5564	341.9043	28
29	1945.6703	339.9580	29
30	1945.6703	343.8506	30
31	1940.4383	347.7433	31
32	1941.0923	352.9335	32
33	1946.3244	354.8798	33
34	1950.9024	354.8798	34
35	1958.7505	350.9871	35
36	1965.9446	347.7433	36
37	1966.5986	345.1482	37
38	1972.4846	342.5531	38
39	1973.1386	339.9580	39
40	1968.5606	330.8751	40
41	1965.9446	321.1435	41
42	1963.3285	315.3045	42
43	1965.2905	312.0607	43
44	1949.5944	310.1143	44
45	1937.8223	314.6558	45
46	1930.6282	317.2509	46
47	1924.7421	316.6021	47
48	1924.7421	315.3045	48
49	1920.8181	314.0070	49
50	1916.2400	314.0070	50
51	1925.3961	316.6021	51
52	1930.6282	317.2509	52
53	1933.2442	322.4411	53
54	1933.2442	325.6849	54
55	1933.8982	330.8751	55
56	1929.9742	332.1727	56
57	1934.5522	331.5239	57
58	1929.3202	335.4165	58
59	1926.0501	335.4165	59
60	1922.1261	340.6067	60
61	1911.6620	339.9580	61
62	1899.2359	344.4994	62
63	1905.1219	349.0408	63
64	1907.7379	352.9335	64
65	1903.8139	362.6651	65
66	1905.1219	366.5577	66
67	1901.8519	368.5041	67
68	1911.0080	364.6114	68
69	1920.8181	354.8798	69
70	1930.6282	349.0408	70
71	1938.4763	347.7433	71
72	1944.3623	345.1482	72
73	1950.2484	338.6604	73
74	1952.2104	333.4702	74
75	1956.1345	328.9288	75
76	1961.3665	320.4947	76
77	1961.3665	319.8460	77
78	1956.1345	318.5484	78
79	1958.7505	320.4947	79
80	1964.6365	315.3045	80
81	1967.2526	314.0070	81
82	1967.9066	312.7094	82
83	1960.7125	314.0070	83
84	1955.4804	317.8996	84
85	1950.2484	317.8996	85
86	1941.7463	315.9533	86
87	1940.4383	307.5192	87
88	1934.5522	303.6266	88
89	1930.6282	304.9241	89
90	1931.2822	303.6266	90
91	1931.2822	312.7094	91
92	1929.9742	315.3045	92
93	1933.8982	316.6021	93
94	1937.8223	320.4947	94
95	1940.4383	324.3874	95
96	1939.7843	323.7386	96
97	1938.4763	328.2800	97
98	1935.8602	336.7141	98
99	1929.3202	334.7678	99
100	1918.8561	334.7678	100
101	1909.0460	339.9580	101
102	1909.0460	343.8506	102
103	1910.3540	345.7969	103
104	1921.4721	358.1237	104
105	1926.0501	363.9626	105
106	1931.9362	367.8553	106
107	1933.2442	376.9381	107
108	1937.1683	374.9918	108
109	1940.4383	380.8308	109
110	1942.4003	384.0747	110
111	1941.7463	387.3185	111
112	1941.7463	386.6698	112
113	1943.7083	391.8600	113
114	1943.7083	388.6161	114
115	1942.4003	390.5624	115
116	1941.7463	397.6989	116
117	1941.7463	400.2940	117
118	1939.7843	404.1867	118
119	1938.4763	401.5916	119
120	1941.7463	402.2403	120
121	1941.0923	401.5916	121
122	1939.7843	401.5916	122
123	1933.8982	401.5916	123
124	1931.9362	400.9428	124
125	1935.8602	400.9428	125
126	1937.8223	398.9965	126
127	1939.1303	402.2403	127
128	1943.0543	404.8354	128
129	1945.0163	408.0793	129
130	1949.5944	408.7281	130
131	1954.1724	403.5379	131
132	1956.7885	401.5916	132
133	1948.2864	393.8063	133
134	1937.1683	384.0747	134
135	1928.6662	375.6406	135
136	1921.4721	372.3967	136
137	1918.8561	368.5041	137
138	1912.3160	355.5286	138
139	1901.8519	352.9335	139
140	1898.5819	345.7969	140
141	1907.0839	339.3092	141
142	1911.0080	340.6067	142
143	1916.8940	343.8506	143
144	1929.9742	350.9871	144
145	1960.7125	341.2555	145
