# Supplementary material for: Anomalous diffusion and q-Weibull velocity distributions in epithelial cell migration
Source: PLoS One. 2017 Jul 10;12(7):e0180777. doi: 10.1371/journal.pone.0180777 (PMC5507264; doi:10.1371/journal.pone.0180777)
Supplement: S6 File — Individual trajectories of each cell over time for density of 11900 cel/cm2. (available in http://www.posfisicaaplicada.ufv.br/?pageid=2714). (ZIP) [file pone.0180777.s007.zip › d=11900cells/00274.dat]

	X	Y	Slice
1	2372.0828	1326.0956	1
2	2372.0828	1324.1493	2
3	2374.0448	1328.0419	3
4	2374.0448	1326.0956	4
5	2374.6988	1328.0419	5
6	2371.4288	1329.3395	6
7	2373.3908	1331.2858	7
8	2374.0448	1329.9883	8
9	2375.3528	1329.3395	9
10	2375.3528	1327.3932	10
11	2375.3528	1326.7444	11
12	2370.7748	1328.6907	12
13	2367.5048	1330.6370	13
14	2366.1967	1330.6370	14
15	2367.5048	1326.7444	15
16	2366.8507	1322.2030	16
17	2366.1967	1325.4468	17
18	2362.2727	1325.4468	18
19	2359.0027	1326.7444	19
20	2358.3487	1329.9883	20
21	2362.2727	1330.6370	21
22	2370.1208	1328.6907	22
23	2375.3528	1328.6907	23
24	2378.6229	1331.2858	24
25	2378.6229	1329.3395	25
26	2377.3149	1331.9346	26
27	2373.3908	1329.9883	27
28	2373.3908	1328.0419	28
29	2370.7748	1330.6370	29
30	2370.1208	1329.9883	30
31	2365.5427	1330.6370	31
32	2364.2347	1330.6370	32
33	2372.0828	1328.6907	33
34	2377.3149	1329.3395	34
35	2377.3149	1328.0419	35
36	2375.3528	1329.9883	36
37	2371.4288	1338.4223	37
38	2368.8128	1343.6125	38
39	2364.8887	1346.8564	39
40	2364.2347	1338.4223	40
41	2366.1967	1338.4223	41
42	2366.1967	1338.4223	41
43	2369.4668	1333.2321	43
44	2369.4668	1329.9883	44
45	2372.0828	1326.0956	45
46	2371.4288	1324.7981	46
47	2370.7748	1319.6079	47
48	2365.5427	1316.3640	48
49	2364.8887	1309.8762	49
50	2366.8507	1315.0664	50
51	2362.9267	1318.9591	51
52	2366.1967	1322.8517	52
53	2367.5048	1325.4468	53
54	2368.8128	1333.8809	54
55	2355.7326	1333.8809	55
56	2351.8086	1342.3150	56
57	2350.5006	1346.8564	57
58	2349.8466	1346.8564	58
59	2357.0406	1343.6125	59
60	2366.8507	1341.6662	60
61	2379.2769	1342.3150	61
62	2381.2389	1333.8809	62
63	2384.5089	1328.0419	63
64	2383.2009	1328.0419	64
65	2385.1629	1329.3395	65
66	2380.5849	1332.5833	66
67	2368.8128	1328.0419	67
68	2360.9647	1326.0956	68
69	2355.7326	1322.2030	69
70	2349.8466	1322.2030	70
71	2352.4626	1328.0419	71
72	2350.5006	1333.2321	72
73	2351.8086	1335.1784	73
74	2358.3487	1341.0174	74
75	2374.0448	1344.9101	75
76	2374.0448	1340.3686	76
77	2376.6609	1339.7199	77
78	2383.2009	1339.7199	78
79	2384.5089	1341.0174	79
80	2387.7790	1347.5052	80
81	2387.1250	1339.7199	81
82	2387.7790	1336.4760	82
83	2387.1250	1335.1784	83
84	2389.7410	1335.8272	84
85	2391.0490	1338.4223	85
86	2389.7410	1337.7735	86
87	2384.5089	1337.1248	87
88	2385.1629	1339.0711	88
89	2379.9309	1345.5588	89
90	2365.5427	1311.1738	90
91	2369.4668	1311.8226	91
92	2364.8887	1312.4713	92
93	2368.1588	1315.0664	93
94	2366.8507	1313.7689	94
95	2365.5427	1313.1201	95
96	2371.4288	1310.5250	96
97	2374.0448	1310.5250	97
98	2376.6609	1311.8226	98
99	2372.7368	1315.0664	99
100	2374.6988	1309.2275	100
101	2373.3908	1305.9836	101
102	2378.6229	1307.2811	102
103	2381.2389	1309.2275	103
104	2379.2769	1313.7689	104
105	2379.2769	1329.3395	105
106	2385.8169	1335.1784	106
107	2385.1629	1335.8272	107
108	2387.1250	1337.1248	108
109	2394.9730	1342.9637	109
110	2396.9351	1339.7199	110
111	2394.3190	1337.1248	111
112	2394.9730	1331.2858	112
113	2391.7030	1320.2566	113
114	2394.9730	1310.5250	114
115	2395.6270	1310.5250	115
116	2388.4330	1304.6860	116
117	2379.9309	1304.6860	117
118	2376.6609	1307.9299	118
119	2374.6988	1308.5787	119
120	2372.7368	1313.1201	120
121	2372.7368	1309.8762	121
122	2378.6229	1310.5250	122
123	2386.4710	1309.8762	123
124	2395.6270	1313.1201	124
125	2393.6650	1313.7689	125
126	2400.2051	1317.6615	126
127	2402.1671	1322.2030	127
128	2400.2051	1326.0956	128
129	2398.2431	1329.3395	129
130	2395.6270	1329.3395	130
131	2393.6650	1329.9883	131
132	2389.0870	1326.0956	132
133	2390.3950	1323.5005	133
134	2396.9351	1322.8517	134
135	2398.8971	1318.9591	135
136	2398.2431	1318.9591	136
137	2399.5511	1315.7152	137
138	2397.5891	1313.7689	138
139	2394.9730	1312.4713	139
140	2396.9351	1310.5250	140
141	2396.2811	1310.5250	141
142	2389.7410	1305.9836	142
143	2383.8549	1304.0373	143
144	2384.5089	1302.7397	144
145	2385.1629	1306.6324	145
