# Supplementary material for: Anomalous diffusion and q-Weibull velocity distributions in epithelial cell migration
Source: PLoS One. 2017 Jul 10;12(7):e0180777. doi: 10.1371/journal.pone.0180777 (PMC5507264; doi:10.1371/journal.pone.0180777)
Supplement: S6 File — Individual trajectories of each cell over time for density of 11900 cel/cm2. (available in http://www.posfisicaaplicada.ufv.br/?pageid=2714). (ZIP) [file pone.0180777.s007.zip › d=11900cells/00295.dat]

	X	Y	Slice
1	2096.0919	823.2952	1
2	2098.0539	819.4025	2
3	2100.0160	818.7537	3
4	2097.3999	818.7537	4
5	2101.3240	821.3488	5
6	2103.2860	822.6464	6
7	2105.2480	824.5927	7
8	2106.5560	832.3780	8
9	2100.0160	847.9486	9
10	2095.4379	859.6266	10
11	2094.1299	875.8459	11
12	2098.7079	883.6312	12
13	2101.3240	887.5239	13
14	2102.6320	886.8751	14
15	2105.2480	873.8996	15
16	2103.9400	863.5192	16
17	2098.0539	854.4364	17
18	2095.4379	849.8949	18
19	2090.8599	840.8121	19
20	2086.2818	840.8121	20
21	2079.7417	834.9731	21
22	2078.4337	831.7292	22
23	2076.4717	833.0268	23
24	2073.8557	837.5682	24
25	2071.8937	846.6511	25
26	2073.2017	860.9241	26
27	2073.2017	877.1435	27
28	2078.4337	883.6312	28
29	2085.6278	895.9579	29
30	2084.9738	897.9043	30
31	2083.0118	900.4994	31
32	2083.0118	903.0945	32
33	2090.2059	898.5530	33
34	2089.5518	899.2018	34
35	2092.8219	894.0116	35
36	2092.8219	892.0653	36
37	2094.7839	890.7677	37
38	2092.8219	887.5239	38
39	2094.1299	885.5775	39
40	2100.0160	883.6312	40
41	2101.9780	881.6849	41
42	2105.2480	875.1971	42
43	2105.2480	871.3045	43
44	2104.5940	862.2217	44
45	2107.8640	854.4364	45
46	2107.8640	845.3535	46
47	2108.5180	844.7047	47
48	2115.0581	840.8121	48
49	2117.6741	835.6219	49
50	2122.2522	834.3243	50
51	2125.5222	835.6219	51
52	2128.1383	830.4317	52
53	2129.4463	829.1341	53
54	2130.1003	828.4854	54
55	2127.4842	823.9439	55
56	2130.1003	814.8611	56
57	2134.0243	811.6172	57
58	2135.3323	805.7782	58
59	2142.5264	805.7782	59
60	2151.6825	808.3733	60
61	2156.2605	806.4270	61
62	2167.3787	814.8611	62
63	2181.1128	821.3488	63
64	2186.3449	820.0513	64
65	2188.9609	820.0513	65
66	2186.3449	818.1050	66
67	2186.3449	816.1586	67
68	2189.6149	813.5635	68
69	2187.6529	816.8074	69
70	2187.6529	812.2660	70
71	2179.8048	812.9148	71
72	2178.4968	802.5344	72
73	2178.4968	798.6417	73
74	2179.1508	792.1540	74
75	2172.6107	786.3150	75
76	2168.6867	781.7736	76
77	2164.7626	776.5834	77
78	2159.5306	773.3395	78
79	2156.2605	777.2322	79
80	2156.9146	777.8809	80
81	2160.8386	780.4760	81
82	2160.8386	787.6126	82
83	2161.4926	790.2077	83
84	2152.9905	801.8856	84
85	2151.0285	809.0221	85
86	2147.1045	809.0221	86
87	2149.0665	807.7246	87
88	2145.7964	806.4270	88
89	2143.8344	807.7246	89
90	2148.4125	816.1586	90
91	2142.5264	812.9148	91
92	2139.2564	813.5635	92
93	2137.9484	813.5635	93
94	2132.7163	810.3197	94
95	2139.9104	818.7537	95
96	2146.4504	825.8903	96
97	2149.7205	825.8903	97
98	2162.8006	828.4854	98
99	2167.3787	828.4854	99
100	2166.7247	834.3243	100
101	2167.3787	844.7047	101
102	2168.0327	851.8413	102
103	2169.3407	855.7339	103
104	2169.3407	857.6802	104
105	2170.6487	857.0315	105
106	2172.6107	855.0851	106
107	2166.0706	859.6266	107
108	2161.4926	855.7339	108
109	2154.9525	844.7047	109
110	2150.3745	829.7829	110
111	2149.7205	822.6464	111
112	2142.5264	821.3488	112
113	2139.9104	823.9439	113
114	2131.4083	827.1878	114
115	2125.5222	829.1341	115
116	2123.5602	829.7829	116
117	2117.6741	833.0268	117
118	2109.8261	841.4609	118
119	2108.5180	846.0023	119
120	2105.2480	849.2462	120
121	2096.0919	852.4900	121
122	2092.1679	853.7876	122
123	2094.1299	855.7339	123
124	2089.5518	860.9241	124
125	2091.5139	873.8996	125
126	2091.5139	879.0898	126
127	2090.2059	883.6312	127
128	2086.9358	886.8751	128
129	2084.9738	890.1190	129
130	2085.6278	888.8214	130
131	2086.9358	890.7677	131
132	2082.3578	892.7141	132
133	2083.0118	892.0653	133
134	2083.6658	894.6604	134
135	2088.2438	894.6604	135
136	2088.8978	895.3092	136
137	2090.8599	898.5530	137
138	2090.8599	896.6067	138
139	2092.8219	897.9043	139
140	2094.7839	894.6604	140
141	2098.7079	892.7141	141
142	2095.4379	894.0116	142
143	2098.7079	894.6604	143
144	2101.3240	898.5530	144
145	2099.3620	898.5530	145
