# Supplementary material for: Anomalous diffusion and q-Weibull velocity distributions in epithelial cell migration
Source: PLoS One. 2017 Jul 10;12(7):e0180777. doi: 10.1371/journal.pone.0180777 (PMC5507264; doi:10.1371/journal.pone.0180777)
Supplement: S6 File — Individual trajectories of each cell over time for density of 11900 cel/cm2. (available in http://www.posfisicaaplicada.ufv.br/?pageid=2714). (ZIP) [file pone.0180777.s007.zip › d=11900cells/00156.dat]

	X	Y	Slice
1	999.3224	58.3897	37
2	1000.6305	63.5799	38
3	1005.2085	75.2579	39
4	1008.4785	80.4481	40
5	1006.5165	86.9358	41
6	1009.7866	91.4772	42
7	1007.1705	96.6674	43
8	1016.3266	98.6138	44
9	1025.4827	102.5064	45
10	1030.0608	104.4527	46
11	1032.6768	108.3454	47
12	1032.6768	111.5893	48
13	1037.9089	112.2380	49
14	1045.1029	112.8868	50
15	1049.0270	105.7503	51
16	1056.2210	103.8040	52
17	1062.7611	103.1552	53
18	1071.2632	89.5309	54
19	1071.2632	80.4481	55
20	1071.2632	71.3652	56
21	1056.8751	57.0922	57
22	1043.7949	45.4142	58
23	1035.2928	40.8728	59
24	1031.3688	36.9802	60
25	1028.7528	35.0338	61
26	1026.7907	34.3851	62
27	1026.7907	34.3851	62
28	1031.3688	43.4679	64
29	1030.7148	49.3069	65
30	1039.2169	57.0922	66
31	1044.4489	56.4434	67
32	1050.3350	53.8483	68
33	1045.7569	50.6044	69
34	1041.8329	53.1995	70
35	1039.2169	53.8483	71
36	1031.3688	55.7946	72
37	1020.9047	57.7410	73
38	1013.7106	56.4434	74
39	1005.2085	55.1459	75
40	1010.4406	48.0093	76
41	1019.5967	46.0630	77
42	1027.4447	54.4971	78
43	1035.9468	66.1750	79
44	1039.8709	70.7164	80
45	1047.0649	73.3115	81
46	1050.9890	71.3652	82
47	1048.3730	70.0677	83
48	1051.6430	68.7701	84
49	1051.6430	70.7164	85
50	1051.6430	68.7701	86
51	1053.6050	69.4189	87
52	1050.9890	66.8238	88
53	1049.6810	68.7701	89
54	1047.0649	69.4189	90
55	1047.0649	68.7701	91
56	1044.4489	75.2579	92
57	1041.1789	81.0968	93
58	1042.4869	76.5554	94
59	1045.7569	79.1505	95
60	1053.6050	74.6091	96
61	1049.6810	77.8530	97
62	1054.2590	79.7993	98
63	1055.5670	79.1505	99
64	1050.9890	77.2042	100
65	1046.4109	83.0432	101
66	1045.1029	83.0432	102
67	1045.1029	82.3944	103
68	1043.7949	78.5017	104
69	1033.9848	77.8530	105
70	1026.7907	77.8530	106
71	1030.0608	79.1505	107
72	1030.0608	79.1505	107
73	1030.0608	78.5017	109
74	1028.0987	80.4481	110
75	1028.0987	79.1505	111
76	1037.2548	84.3407	112
77	1037.9089	86.2870	113
78	1037.9089	78.5017	114
79	1039.2169	70.7164	115
80	1030.7148	72.6628	116
81	1026.1367	73.9603	117
82	1022.2127	73.3115	118
83	1026.7907	73.9603	119
84	1030.0608	78.5017	120
85	1035.2928	85.6383	121
86	1029.4068	94.0723	122
87	1023.5207	104.4527	123
88	1022.2127	98.6138	124
89	1016.3266	93.4236	125
90	1011.0946	91.4772	126
91	1005.8625	88.2334	127
92	1012.4026	82.3944	128
93	1015.0186	71.3652	129
94	1019.5967	64.8775	130
95	1019.5967	70.0677	131
96	1015.6726	75.2579	132
97	1026.7907	81.0968	133
98	1028.0987	77.2042	134
99	1024.1747	69.4189	135
100	1023.5207	72.0140	136
101	1020.9047	70.0677	137
102	1019.5967	70.7164	138
103	1022.8667	76.5554	139
104	1026.1367	83.6919	140
105	1031.3688	88.8821	141
106	1034.6388	89.5309	142
107	1025.4827	87.5846	143
108	1018.2886	82.3944	144
119	1024.8287	77.8530	145
