# Supplementary material for: Anomalous diffusion and q-Weibull velocity distributions in epithelial cell migration
Source: PLoS One. 2017 Jul 10;12(7):e0180777. doi: 10.1371/journal.pone.0180777 (PMC5507264; doi:10.1371/journal.pone.0180777)
Supplement: S6 File — Individual trajectories of each cell over time for density of 11900 cel/cm2. (available in http://www.posfisicaaplicada.ufv.br/?pageid=2714). (ZIP) [file pone.0180777.s007.zip › d=11900cells/00017.dat]

	X	Y	Slice
1	430.3365	1038.6884	1
2	429.6825	1041.2835	2
3	430.3365	1042.5810	3
4	428.3745	1042.5810	4
5	429.6825	1047.1225	5
6	432.2985	1043.8786	6
7	430.9905	1045.8249	7
8	436.2226	1044.5274	8
9	434.2605	1045.1761	9
10	436.2226	1047.1225	10
11	438.1846	1051.6639	11
12	435.5686	1049.0688	12
13	434.2605	1048.4200	13
14	432.9525	1049.0688	14
15	431.6445	1044.5274	15
16	430.9905	1044.5274	16
17	429.6825	1043.8786	17
18	429.0285	1039.9859	18
19	424.4504	1037.3908	19
20	425.7585	1038.0396	20
21	427.7205	1030.9031	21
22	424.4504	1026.3617	22
23	424.4504	1023.7666	23
24	423.1424	1021.1715	24
25	421.1804	1020.5227	25
26	421.1804	1015.9813	26
27	423.1424	1015.9813	27
28	423.1424	1015.3325	28
29	423.1424	1011.4398	29
30	423.1424	1008.1960	30
31	427.0665	1012.0886	31
32	429.0285	1008.1960	32
33	425.7585	1009.4935	33
34	421.8344	1008.8447	34
35	425.1044	1007.5472	35
36	424.4504	1008.8447	36
37	425.7585	1009.4935	37
38	421.8344	1008.1960	38
39	416.6024	1010.7911	39
40	418.5644	1006.2496	40
41	419.2184	1002.3570	41
42	417.2564	1003.0058	42
43	423.1424	1006.2496	43
44	421.1804	1006.8984	44
45	421.8344	1006.2496	45
46	424.4504	1008.8447	46
47	427.0665	1011.4398	47
48	429.0285	1009.4935	48
49	430.9905	1014.0349	49
50	435.5686	1014.0349	50
51	436.8766	1015.9813	51
52	439.4926	1017.9276	52
53	440.8006	1015.9813	53
54	442.1086	1013.3862	54
55	446.0327	1014.6837	55
56	445.3787	1010.7911	56
57	444.7247	1011.4398	57
58	444.7247	1006.8984	58
59	448.6487	1004.9521	59
60	451.9187	1003.6545	60
61	451.2647	1008.1960	61
62	455.1888	1006.2496	62
63	455.8428	999.7619	63
64	457.1508	997.8156	64
65	457.8048	998.4644	65
66	453.8807	1003.0058	66
67	443.4166	1004.9521	67
68	442.7626	1008.8447	68
69	437.5306	1009.4935	69
70	436.2226	1011.4398	70
71	431.6445	1009.4935	71
72	426.4125	1009.4935	72
73	423.7964	1008.1960	73
74	421.1804	1009.4935	74
75	421.1804	1011.4398	75
76	419.8724	1008.8447	76
77	421.8344	1007.5472	77
78	418.5644	1008.8447	78
79	418.5644	1008.1960	79
80	417.9104	1007.5472	80
81	411.3703	1002.3570	81
82	409.4083	1001.7082	82
83	410.7163	1001.0594	83
84	411.3703	997.1668	84
85	408.1003	993.9229	85
86	411.3703	995.8693	86
87	416.6024	993.9229	87
88	417.2564	997.1668	88
89	421.1804	992.6254	89
90	420.5264	991.3278	90
91	416.6024	990.0303	91
92	417.9104	994.5717	92
93	416.6024	993.9229	93
94	419.8724	997.8156	94
95	419.8724	1001.7082	95
96	420.5264	1003.0058	96
97	417.9104	1004.3033	97
98	418.5644	1006.2496	98
99	418.5644	1003.6545	99
100	421.8344	1001.7082	100
101	424.4504	995.2205	101
102	427.0665	993.2742	102
103	429.6825	994.5717	103
104	429.0285	993.9229	104
105	432.9525	990.6791	105
106	436.2226	992.6254	106
107	434.9145	988.7327	107
108	438.8386	989.3815	108
109	439.4926	989.3815	109
110	446.0327	992.6254	110
111	447.9947	991.9766	111
112	449.9567	990.6791	112
113	450.6107	992.6254	113
114	449.9567	991.9766	114
115	447.9947	989.3815	115
116	447.9947	988.0840	116
117	446.6867	986.1376	117
118	447.3407	988.7327	118
119	446.6867	992.6254	119
120	446.0327	992.6254	120
121	446.6867	991.3278	121
122	444.0706	989.3815	122
123	441.4546	984.8401	123
124	442.7626	986.1376	124
125	436.8766	980.9474	125
126	440.8006	978.3523	126
127	434.9145	977.7036	127
128	436.8766	972.5134	128
129	438.8386	974.4597	129
130	439.4926	973.1621	130
131	435.5686	974.4597	131
132	437.5306	974.4597	132
133	436.8766	972.5134	133
134	438.8386	971.8646	134
135	440.1466	973.1621	135
136	440.1466	975.7572	136
137	441.4546	974.4597	137
138	442.1086	970.5670	138
139	444.7247	970.5670	139
140	441.4546	970.5670	140
141	442.7626	969.2695	141
142	447.9947	968.6207	142
143	442.7626	966.6744	143
144	441.4546	967.3232	144
145	449.3027	967.3232	145
