# Supplementary material for: Anomalous diffusion and q-Weibull velocity distributions in epithelial cell migration
Source: PLoS One. 2017 Jul 10;12(7):e0180777. doi: 10.1371/journal.pone.0180777 (PMC5507264; doi:10.1371/journal.pone.0180777)
Supplement: S6 File — Individual trajectories of each cell over time for density of 11900 cel/cm2. (available in http://www.posfisicaaplicada.ufv.br/?pageid=2714). (ZIP) [file pone.0180777.s007.zip › d=11900cells/00002.dat]

	X	Y	Slice
1	73.2488	1356.1555	1
2	73.2488	1356.1555	2
3	77.6088	1357.8856	3
4	74.1208	1362.2107	4
5	73.2488	1358.7506	5
6	73.2488	1359.6156	6
7	75.8648	1355.2905	7
8	79.3528	1358.7506	8
9	76.7368	1357.0205	9
10	75.8648	1357.8856	10
11	75.8648	1349.2352	11
12	74.9928	1353.5604	12
13	70.6327	1354.4254	13
14	73.2488	1348.3702	14
15	73.2488	1346.6401	15
16	77.6088	1352.6954	16
17	76.7368	1346.6401	17
18	73.2488	1349.2352	18
19	74.1208	1347.5052	19
20	73.2488	1347.5052	20
21	70.6327	1336.2597	21
22	65.4007	1334.5297	22
23	60.1686	1331.9346	23
24	62.7847	1329.3395	24
25	59.2966	1329.3395	25
26	58.4246	1324.1493	26
27	67.1447	1325.0143	27
28	68.8887	1318.0940	28
29	66.2727	1319.8241	29
30	71.5047	1312.0388	30
31	69.7607	1306.8486	31
32	69.7607	1309.4437	32
33	73.2488	1306.8486	33
34	74.1208	1300.7934	34
35	69.7607	1304.2535	35
36	68.0167	1301.6584	36
37	63.6567	1300.7934	37
38	64.5287	1301.6584	38
39	65.4007	1302.5234	39
40	68.8887	1305.9836	40
41	68.0167	1301.6584	41
42	66.2727	1305.1185	42
43	66.2727	1304.2535	43
44	67.1447	1295.6032	44
45	66.2727	1288.6829	45
46	70.6327	1287.8179	46
47	69.7607	1286.0878	47
48	73.2488	1280.8976	48
49	71.5047	1284.3578	49
50	74.9928	1283.4927	50
51	80.2248	1283.4927	51
52	73.2488	1276.5725	52
53	69.7607	1269.6522	53
54	72.3768	1269.6522	54
55	79.3528	1275.7074	55
56	75.8648	1274.8424	56
57	77.6088	1275.7074	57
58	77.6088	1273.9774	58
59	74.1208	1274.8424	59
60	72.3768	1273.9774	60
61	68.8887	1273.1123	61
62	74.9928	1272.2473	62
63	76.7368	1272.2473	63
64	73.2488	1270.5172	64
65	74.1208	1271.3823	65
66	73.2488	1272.2473	66
67	75.8648	1270.5172	67
68	74.1208	1271.3823	68
69	75.8648	1266.1921	69
70	77.6088	1271.3823	70
71	80.2248	1271.3823	71
72	75.8648	1272.2473	72
73	76.7368	1272.2473	73
74	80.2248	1272.2473	74
75	81.0968	1270.5172	75
76	75.8648	1267.9221	76
77	74.9928	1267.9221	77
78	81.0968	1268.7872	78
79	80.2248	1263.5970	79
80	81.0968	1263.5970	80
81	76.7368	1259.2718	81
82	76.7368	1261.0019	82
83	79.3528	1257.5417	83
84	74.9928	1258.4068	84
85	72.3768	1266.1921	85
86	82.8409	1267.0571	86
87	79.3528	1266.1921	87
88	79.3528	1255.8117	88
89	82.8409	1259.2718	89
90	82.8409	1255.8117	90
91	83.7129	1251.4865	91
92	82.8409	1245.4313	92
93	82.8409	1241.1061	93
94	87.2009	1240.2411	94
95	90.6890	1241.1061	95
96	88.9449	1238.5110	96
97	85.4569	1235.0509	97
98	87.2009	1236.7810	98
99	95.0490	1239.3760	99
100	100.2810	1245.4313	100
101	102.0251	1249.7564	101
102	104.6411	1249.7564	102
103	105.5131	1251.4865	103
104	110.7452	1251.4865	104
105	111.6172	1252.3515	105
106	114.2332	1253.2166	106
107	116.8492	1250.6215	107
108	118.5932	1254.0816	108
109	122.9533	1243.7012	109
110	124.6973	1237.6460	110
111	122.9533	1228.9957	111
112	119.4653	1228.1306	112
113	116.8492	1220.3453	113
114	115.9772	1218.6152	114
115	115.1052	1213.4250	115
116	115.9772	1209.9649	116
117	115.1052	1208.2348	117
118	106.3851	1212.5600	118
119	105.5131	1215.1551	119
120	97.6650	1220.3453	120
121	97.6650	1228.1306	121
122	94.1770	1239.3760	122
123	91.5610	1243.7012	123
124	93.3050	1244.5662	124
125	90.6890	1244.5662	125
126	96.7930	1239.3760	126
127	85.4569	1233.3208	127
128	79.3528	1232.4558	128
129	68.8887	1235.0509	129
130	65.4007	1231.5908	130
131	62.7847	1227.2656	131
132	57.5526	1223.8054	132
133	54.0646	1219.4803	133
134	52.3205	1216.0201	134
135	57.5526	1211.6950	135
136	60.1686	1208.2348	136
137	56.6806	1200.4495	137
138	55.8086	1201.3146	138
139	56.6806	1202.1796	139
140	60.1686	1202.1796	140
141	65.4007	1209.0999	141
142	70.6327	1215.1551	142
143	68.8887	1216.0201	143
144	74.1208	1214.2901	144
145	72.3768	1216.0201	145
