# Supplementary material for: Anomalous diffusion and q-Weibull velocity distributions in epithelial cell migration
Source: PLoS One. 2017 Jul 10;12(7):e0180777. doi: 10.1371/journal.pone.0180777 (PMC5507264; doi:10.1371/journal.pone.0180777)
Supplement: S6 File — Individual trajectories of each cell over time for density of 11900 cel/cm2. (available in http://www.posfisicaaplicada.ufv.br/?pageid=2714). (ZIP) [file pone.0180777.s007.zip › d=11900cells/00143.dat]

	X	Y	Slice
1	1139.9339	306.2217	1
2	1138.6259	308.8168	2
3	1137.9719	309.4656	3
4	1137.3179	310.7631	4
5	1134.0479	308.1680	5
6	1130.7778	303.6266	6
7	1133.3939	301.6803	7
8	1139.9339	305.5729	8
9	1139.9339	300.3827	9
10	1143.2040	297.1388	10
11	1144.5120	293.8950	11
12	1144.5120	293.8950	11
13	1151.0520	304.2754	13
14	1146.4740	306.8705	14
15	1146.4740	304.9241	15
16	1142.5499	314.6558	16
17	1141.8959	315.9533	17
18	1142.5499	317.8996	18
19	1139.2799	315.3045	19
20	1142.5499	317.2509	20
21	1145.1660	319.1972	21
22	1150.3980	314.0070	22
23	1154.9761	312.0607	23
24	1151.0520	311.4119	24
25	1151.7060	312.0607	25
26	1149.7440	317.8996	26
27	1152.3600	318.5484	27
28	1147.7820	319.8460	28
29	1148.4360	318.5484	29
30	1154.9761	316.6021	30
31	1155.6301	309.4656	31
32	1154.9761	306.2217	32
33	1148.4360	306.8705	33
34	1141.8959	306.2217	34
35	1137.9719	304.9241	35
36	1137.9719	305.5729	36
37	1133.3939	312.0607	37
38	1130.7778	316.6021	38
39	1137.3179	321.1435	39
40	1136.0099	317.2509	40
41	1127.5078	318.5484	41
42	1128.1618	318.5484	42
43	1123.5837	315.9533	43
44	1122.2757	310.1143	44
45	1126.8538	304.2754	45
46	1130.1238	303.6266	46
47	1133.3939	299.7339	47
48	1138.6259	298.4364	48
49	1139.2799	295.8413	49
50	1138.6259	294.5437	50
51	1130.1238	304.2754	51
52	1127.5078	307.5192	52
53	1127.5078	306.2217	53
54	1130.7778	306.2217	54
55	1128.8158	310.1143	55
56	1130.7778	307.5192	56
57	1132.0858	305.5729	57
58	1132.0858	299.0852	58
59	1130.7778	297.7876	59
60	1132.7398	294.5437	60
61	1130.7778	295.8413	61
62	1132.7398	293.8950	62
63	1135.3559	291.2999	63
64	1136.0099	291.2999	64
65	1135.3559	286.7584	65
66	1136.6639	284.8121	66
67	1138.6259	282.2170	67
68	1138.6259	288.7048	68
69	1141.2419	290.6511	69
70	1147.7820	295.8413	70
71	1153.6681	300.3827	71
72	1152.3600	304.2754	72
73	1158.2461	306.2217	73
74	1162.1702	306.8705	74
75	1163.4782	305.5729	75
76	1165.4402	303.6266	76
77	1166.0942	304.9241	77
78	1167.4022	304.2754	78
79	1166.0942	303.6266	79
80	1162.1702	300.3827	80
81	1157.5921	301.6803	81
82	1156.9381	298.4364	82
83	1149.7440	299.7339	83
84	1145.1660	297.7876	84
85	1141.2419	297.1388	85
86	1146.4740	298.4364	86
87	1145.8200	294.5437	87
88	1144.5120	295.1925	88
89	1148.4360	293.8950	89
90	1149.0900	291.2999	90
91	1153.6681	295.8413	91
92	1152.3600	291.9486	92
93	1149.7440	293.8950	93
94	1152.3600	293.2462	94
95	1153.6681	298.4364	95
96	1154.3221	294.5437	96
97	1153.6681	293.8950	97
98	1151.0520	295.8413	98
99	1151.0520	290.6511	99
100	1153.0141	291.9486	100
101	1151.7060	292.5974	101
102	1156.9381	291.2999	102
103	1153.0141	293.2462	103
104	1151.0520	295.1925	104
105	1151.7060	296.4901	105
106	1149.0900	291.9486	106
107	1153.0141	293.2462	107
108	1151.0520	294.5437	108
109	1147.1280	295.8413	109
110	1151.7060	294.5437	110
111	1148.4360	293.2462	111
112	1152.3600	293.8950	112
113	1150.3980	290.0023	113
114	1145.8200	292.5974	114
115	1144.5120	294.5437	115
116	1149.0900	293.8950	116
117	1149.0900	291.2999	117
118	1145.8200	289.3535	118
119	1147.1280	290.6511	119
120	1146.4740	291.9486	120
121	1149.7440	291.2999	121
122	1151.7060	297.1388	122
123	1154.9761	297.1388	123
124	1154.9761	291.9486	124
125	1152.3600	295.1925	125
126	1153.0141	295.1925	126
127	1154.3221	295.1925	127
128	1155.6301	295.1925	128
129	1155.6301	293.8950	129
130	1154.3221	296.4901	130
131	1157.5921	299.0852	131
132	1154.3221	301.0315	132
133	1153.6681	297.7876	133
134	1153.6681	298.4364	134
135	1151.7060	297.1388	135
136	1153.0141	296.4901	136
137	1153.0141	297.7876	137
138	1153.6681	297.1388	138
139	1154.9761	299.0852	139
140	1157.5921	297.7876	140
141	1158.9001	297.7876	141
142	1158.9001	298.4364	142
143	1160.8621	297.1388	143
144	1157.5921	294.5437	144
145	1155.6301	294.5437	145
