# Supplementary material for: Anomalous diffusion and q-Weibull velocity distributions in epithelial cell migration
Source: PLoS One. 2017 Jul 10;12(7):e0180777. doi: 10.1371/journal.pone.0180777 (PMC5507264; doi:10.1371/journal.pone.0180777)
Supplement: S6 File — Individual trajectories of each cell over time for density of 11900 cel/cm2. (available in http://www.posfisicaaplicada.ufv.br/?pageid=2714). (ZIP) [file pone.0180777.s007.zip › d=11900cells/00188.dat]

	X	Y	Slice
1	1332.8659	927.7479	1
2	1334.8280	926.4504	2
3	1336.1360	931.6406	3
4	1333.5199	931.6406	4
5	1334.8280	934.2356	5
6	1335.4820	937.4795	6
7	1339.4060	934.2356	7
8	1341.3680	935.5332	8
9	1340.0600	935.5332	9
10	1338.7520	936.1820	10
11	1338.7520	934.8844	11
12	1339.4060	932.2893	12
13	1336.7900	927.0991	13
14	1336.1360	925.1528	14
15	1338.7520	925.1528	15
16	1338.0980	921.2602	16
17	1335.4820	917.3675	17
18	1335.4820	908.9334	18
19	1332.8659	908.2847	19
20	1334.1740	906.9871	20
21	1334.8280	906.3383	21
22	1335.4820	906.3383	22
23	1332.8659	906.3383	23
24	1332.8659	908.2847	24
25	1332.2119	910.8798	25
26	1332.8659	916.7187	26
27	1328.2879	921.2602	27
28	1327.6339	921.9089	28
29	1328.2879	919.9626	29
30	1328.2879	918.6651	30
31	1332.8659	913.4749	31
32	1334.1740	912.1773	32
33	1337.4440	911.5285	33
34	1335.4820	912.1773	34
35	1333.5199	912.8261	35
36	1334.8280	915.4212	36
37	1338.0980	918.6651	37
38	1338.7520	916.0700	38
39	1339.4060	917.3675	39
40	1341.3680	916.7187	40
41	1342.6760	923.2065	41
42	1338.7520	928.3967	42
43	1336.7900	929.0455	43
44	1336.1360	932.2893	44
45	1334.1740	934.8844	45
46	1334.8280	935.5332	46
47	1334.1740	935.5332	47
48	1332.2119	932.2893	48
49	1330.9039	932.2893	49
50	1330.2499	927.0991	50
51	1330.2499	928.3967	51
52	1328.2879	931.6406	52
53	1328.2879	932.2893	53
54	1330.2499	934.2356	54
55	1330.9039	933.5869	55
56	1331.5579	936.8307	56
57	1331.5579	937.4795	57
58	1334.8280	936.8307	58
59	1332.8659	935.5332	59
60	1332.8659	933.5869	60
61	1332.8659	929.0455	61
62	1332.8659	928.3967	62
63	1331.5579	928.3967	63
64	1332.8659	930.9918	64
65	1330.9039	927.0991	65
66	1332.2119	921.2602	66
67	1334.1740	921.2602	67
68	1336.1360	926.4504	68
69	1334.8280	930.3430	69
70	1330.9039	930.3430	70
71	1329.5959	931.6406	71
72	1329.5959	934.2356	72
73	1329.5959	935.5332	73
74	1332.2119	934.2356	74
75	1334.1740	932.2893	75
76	1329.5959	934.2356	76
77	1325.6719	932.9381	77
78	1321.0938	932.2893	78
79	1319.1318	929.0455	79
80	1326.9799	929.6942	80
81	1328.9419	936.1820	81
82	1331.5579	940.0746	82
83	1336.1360	944.6160	83
84	1334.8280	947.8599	84
85	1328.9419	953.6989	85
86	1330.2499	956.2940	86
87	1332.8659	956.9428	87
88	1333.5199	956.9428	88
89	1331.5579	954.3477	89
90	1332.2119	951.7526	90
91	1330.9039	949.8062	91
92	1328.2879	949.1575	92
93	1327.6339	945.9136	93
94	1323.7098	940.0746	94
95	1322.4018	934.2356	95
96	1318.4778	928.3967	96
97	1314.5537	924.5040	97
98	1314.5537	919.9626	98
99	1313.2457	919.9626	99
100	1313.8997	919.9626	100
101	1311.9377	918.0163	101
102	1311.9377	918.6651	102
103	1311.2837	922.5577	103
104	1315.2078	924.5040	104
105	1315.2078	926.4504	105
106	1313.8997	927.7479	106
107	1315.8618	925.8016	107
108	1316.5158	921.9089	108
109	1315.8618	912.1773	109
110	1313.8997	908.2847	110
111	1314.5537	905.6896	111
112	1312.5917	901.7969	112
113	1312.5917	898.5530	113
114	1308.6677	895.9579	114
115	1309.3217	895.9579	115
116	1308.6677	892.7141	116
117	1309.9757	889.4702	117
118	1309.9757	890.1190	118
119	1312.5917	888.1726	119
120	1315.2078	884.2800	120
121	1320.4398	881.0361	121
122	1325.6719	881.6849	122
123	1328.9419	878.4410	123
124	1332.2119	875.8459	124
125	1336.1360	874.5484	125
126	1334.8280	876.4947	126
127	1338.7520	879.0898	127
128	1342.0220	882.9824	128
129	1343.9841	884.9288	129
130	1345.2921	883.6312	130
131	1347.9081	880.3873	131
132	1351.1781	877.7922	132
133	1346.6001	875.1971	133
134	1351.8321	871.9533	134
135	1353.7942	872.6020	135
136	1357.7182	872.6020	136
137	1358.3722	871.3045	137
138	1360.3342	873.2508	138
139	1361.6422	872.6020	139
140	1358.3722	871.9533	140
141	1358.3722	873.2508	141
142	1355.7562	871.9533	142
143	1359.0262	871.3045	143
144	1354.4482	870.6557	144
145	1356.4102	870.6557	145
