# Supplementary material for: Anomalous diffusion and q-Weibull velocity distributions in epithelial cell migration
Source: PLoS One. 2017 Jul 10;12(7):e0180777. doi: 10.1371/journal.pone.0180777 (PMC5507264; doi:10.1371/journal.pone.0180777)
Supplement: S6 File — Individual trajectories of each cell over time for density of 11900 cel/cm2. (available in http://www.posfisicaaplicada.ufv.br/?pageid=2714). (ZIP) [file pone.0180777.s007.zip › d=11900cells/00280.dat]

	X	Y	Slice
1	2198.1170	1182.7164	1
2	2196.1550	1184.6627	2
3	2196.1550	1185.9603	3
4	2198.1170	1188.5554	4
5	2206.6191	1189.2041	5
6	2208.5811	1191.7992	6
7	2201.3870	1191.7992	7
8	2200.0790	1187.9066	8
9	2200.7330	1189.2041	9
10	2200.7330	1193.0968	10
11	2206.6191	1193.7456	11
12	2213.8131	1196.3407	12
13	2216.4292	1196.9894	13
14	2217.7372	1198.2870	14
15	2215.7752	1192.4480	15
16	2214.4672	1191.1505	16
17	2219.6992	1183.3652	17
18	2222.3152	1189.8529	18
19	2214.4672	1191.7992	19
20	2209.2351	1193.0968	20
21	2213.8131	1191.7992	21
22	2215.1212	1188.5554	22
23	2215.7752	1187.2578	23
24	2215.7752	1187.9066	24
25	2217.0832	1184.6627	25
26	2219.0452	1185.3115	26
27	2224.2773	1185.9603	27
28	2227.5473	1189.2041	28
29	2231.4713	1193.0968	29
30	2233.4334	1194.3943	30
31	2233.4334	1188.5554	31
32	2239.3194	1195.6919	32
33	2241.9354	1194.3943	33
34	2247.1675	1196.9894	34
35	2250.4375	1196.9894	35
36	2251.7455	1195.0431	36
37	2253.0536	1192.4480	37
38	2247.8215	1185.3115	38
39	2245.8595	1182.0676	39
40	2243.2435	1174.9311	40
41	2241.2814	1178.1750	41
42	2244.5515	1186.6090	42
43	2244.5515	1191.7992	43
44	2242.5894	1193.0968	44
45	2240.6274	1185.3115	45
46	2242.5894	1185.3115	46
47	2243.2435	1180.7701	47
48	2239.9734	1178.8237	48
49	2232.7793	1177.5262	49
50	2222.9692	1176.8774	50
51	2213.8131	1169.0921	51
52	2213.8131	1167.7946	52
53	2215.7752	1163.2531	53
54	2216.4292	1169.0921	54
55	2220.3532	1172.3360	55
56	2222.9692	1167.1458	56
57	2229.5093	1174.2823	57
58	2228.2013	1182.0676	58
59	2220.3532	1188.5554	59
60	2233.4334	1187.2578	60
61	2246.5135	1204.1259	61
62	2235.3954	1170.3897	62
63	2237.3574	1153.5215	63
64	2238.6654	1155.4678	64
65	2241.2814	1152.8727	65
66	2239.9734	1157.4142	66
67	2246.5135	1152.8727	67
68	2250.4375	1167.1458	68
69	2255.6696	1167.1458	69
70	2255.6696	1171.0384	70
71	2252.3996	1175.5799	71
72	2258.2856	1182.7164	72
73	2257.6316	1187.2578	73
74	2251.0915	1181.4188	74
75	2254.3616	1181.4188	75
76	2256.9776	1176.2286	76
77	2254.3616	1175.5799	77
78	2249.1295	1178.1750	78
79	2243.8975	1175.5799	79
80	2243.2435	1178.1750	80
81	2244.5515	1178.1750	81
82	2241.9354	1174.2823	82
83	2239.3194	1175.5799	83
84	2236.0494	1171.0384	84
85	2228.2013	1173.6335	85
86	2228.8553	1164.5507	86
87	2222.3152	1159.3605	87
88	2219.0452	1156.1166	88
89	2213.8131	1156.1166	89
90	2215.1212	1163.2531	90
91	2212.5051	1169.0921	91
92	2213.1591	1171.6872	92
93	2213.8131	1172.3360	93
94	2211.8511	1169.0921	94
95	2212.5051	1160.6580	95
96	2219.0452	1160.6580	96
97	2226.8933	1160.0093	97
98	2236.7034	1161.9556	98
99	2241.2814	1162.6044	99
100	2242.5894	1164.5507	100
101	2245.2055	1161.9556	101
102	2242.5894	1159.3605	102
103	2244.5515	1169.7409	103
104	2241.9354	1171.0384	104
105	2240.6274	1180.1213	105
106	2241.9354	1176.2286	106
107	2245.8595	1176.2286	107
108	2253.0536	1172.9848	108
109	2254.3616	1168.4433	109
110	2254.3616	1163.2531	110
111	2250.4375	1156.1166	111
112	2244.5515	1152.2240	112
113	2240.6274	1148.3313	113
114	2238.6654	1148.9801	114
115	2236.7034	1151.5752	115
116	2234.0874	1152.2240	116
117	2230.1633	1153.5215	117
118	2227.5473	1156.1166	118
119	2226.2393	1155.4678	119
120	2219.6992	1153.5215	120
121	2222.9692	1156.1166	121
122	2221.6612	1160.6580	122
123	2220.3532	1163.9019	123
124	2218.3912	1162.6044	124
125	2218.3912	1161.9556	125
126	2213.8131	1165.1995	126
127	2215.7752	1165.1995	127
128	2215.7752	1161.9556	128
129	2220.3532	1163.9019	129
130	2219.6992	1163.2531	130
131	2221.6612	1168.4433	131
132	2226.2393	1170.3897	132
133	2226.2393	1174.2823	133
134	2222.9692	1178.1750	134
135	2223.6233	1179.4725	135
136	2219.6992	1184.0139	136
137	2216.4292	1189.2041	137
138	2213.8131	1194.3943	138
139	2216.4292	1198.2870	139
140	2215.1212	1202.1796	140
141	2213.8131	1202.8284	141
142	2211.1971	1204.1259	142
143	2209.2351	1205.4235	143
144	2209.8891	1203.4772	144
145	2206.6191	1205.4235	145
