# Supplementary material for: Anomalous diffusion and q-Weibull velocity distributions in epithelial cell migration
Source: PLoS One. 2017 Jul 10;12(7):e0180777. doi: 10.1371/journal.pone.0180777 (PMC5507264; doi:10.1371/journal.pone.0180777)
Supplement: S6 File — Individual trajectories of each cell over time for density of 11900 cel/cm2. (available in http://www.posfisicaaplicada.ufv.br/?pageid=2714). (ZIP) [file pone.0180777.s007.zip › d=11900cells/00126.dat]

	X	Y	Slice
1	754.5059	580.6534	1
2	753.6339	580.6534	2
3	756.2499	584.1136	3
4	758.8660	585.8436	4
5	762.3539	586.7087	5
6	764.0980	585.8436	6
7	764.9700	584.9785	7
8	762.3539	578.0583	8
9	761.4820	576.3283	9
10	759.7379	578.9234	10
11	757.1219	581.5185	11
12	754.5059	587.5736	12
13	753.6339	587.5736	13
14	757.1219	584.9785	14
15	757.9939	582.3834	15
16	763.2260	578.0583	16
17	759.7379	574.5981	17
18	759.7379	579.7883	18
19	758.8660	580.6534	19
20	756.2499	584.9785	20
21	754.5059	581.5185	21
22	753.6339	585.8436	22
23	752.7619	585.8436	23
24	757.9939	591.0338	24
25	758.8660	586.7087	25
26	761.4820	584.1136	26
27	764.9700	584.1136	27
28	764.9700	582.3834	28
29	764.0980	584.9785	29
30	757.1219	581.5185	30
31	754.5059	582.3834	31
32	753.6339	578.9234	32
33	751.0179	578.9234	33
34	753.6339	578.0583	34
35	751.8898	578.0583	35
36	751.8898	580.6534	36
37	759.7379	578.9234	37
38	758.8660	578.0583	38
39	760.6100	577.1932	39
40	757.1219	578.9234	40
41	756.2499	580.6534	41
42	752.7619	584.9785	42
43	755.3779	584.1136	43
44	752.7619	580.6534	44
45	753.6339	580.6534	45
46	756.2499	579.7883	46
47	758.8660	580.6534	47
48	762.3539	578.0583	48
49	759.7379	578.0583	49
50	763.2260	577.1932	50
51	758.8660	578.0583	51
52	760.6100	581.5185	52
53	763.2260	581.5185	53
54	759.7379	584.9785	54
55	760.6100	586.7087	55
56	763.2260	584.9785	56
57	760.6100	586.7087	57
58	753.6339	586.7087	58
59	751.0179	583.2485	59
60	746.6578	583.2485	60
61	740.5538	579.7883	61
62	740.5538	572.8681	62
63	735.3217	565.9479	63
64	738.8097	562.4877	64
65	736.1937	560.7577	65
66	733.5776	557.2975	66
67	730.9616	555.5675	67
68	727.4736	553.8374	68
69	730.0897	556.4325	69
70	729.2176	550.3773	70
71	732.7057	546.0521	71
72	733.5776	548.6472	72
73	733.5776	549.5122	73
74	730.9616	550.3773	74
75	730.9616	557.2975	75
76	731.8337	559.0276	76
77	735.3217	560.7577	77
78	738.8097	565.0828	78
79	743.1698	572.8681	79
80	744.0418	579.7883	80
81	757.1219	579.7883	81
82	760.6100	583.2485	82
83	764.9700	578.9234	83
84	760.6100	578.9234	84
85	759.7379	578.9234	85
86	754.5059	576.3283	86
87	756.2499	578.9234	87
88	751.0179	572.0031	88
89	750.1458	565.9479	89
90	753.6339	562.4877	90
91	749.2738	560.7577	91
92	742.2978	562.4877	92
93	737.9377	559.8926	93
94	733.5776	559.0276	94
95	733.5776	554.7024	95
96	732.7057	549.5122	96
97	730.0897	549.5122	97
98	723.9856	552.1073	98
99	726.6016	552.1073	99
100	730.9616	556.4325	100
101	728.3456	556.4325	101
102	730.9616	552.1073	102
103	725.7296	545.1871	103
104	726.6016	546.9171	104
105	724.8576	548.6472	105
106	726.6016	552.9724	106
107	728.3456	559.0276	107
108	728.3456	568.5430	108
109	727.4736	568.5430	109
110	724.8576	564.2178	110
111	721.3695	559.8926	111
112	723.1135	553.8374	112
113	728.3456	552.1073	113
114	730.9616	553.8374	114
115	730.0897	553.8374	115
116	734.4497	559.8926	116
117	732.7057	552.9724	117
118	730.9616	557.2975	118
119	730.0897	563.3528	119
120	733.5776	565.0828	120
121	730.9616	572.8681	121
122	732.7057	569.4080	122
123	730.9616	563.3528	123
124	728.3456	555.5675	124
125	730.9616	555.5675	125
126	728.3456	546.9171	126
127	726.6016	544.3220	127
128	723.9856	546.0521	128
129	722.2416	539.9969	129
130	723.1135	534.8067	130
131	721.3695	531.3465	131
132	717.8815	533.9416	132
133	724.8576	530.4815	133
134	724.8576	533.0766	134
135	693.4653	519.2361	135
136	692.5932	517.5060	136
137	692.5932	513.1808	137
138	698.6973	501.0704	138
139	714.3935	488.0949	139
140	715.2655	495.8802	140
141	715.2655	504.5305	141
142	710.0334	501.0704	142
143	712.6494	500.2053	143
144	716.1375	485.4998	144
145	708.2894	475.9844	145
