# Supplementary material for: Anomalous diffusion and q-Weibull velocity distributions in epithelial cell migration
Source: PLoS One. 2017 Jul 10;12(7):e0180777. doi: 10.1371/journal.pone.0180777 (PMC5507264; doi:10.1371/journal.pone.0180777)
Supplement: S6 File — Individual trajectories of each cell over time for density of 11900 cel/cm2. (available in http://www.posfisicaaplicada.ufv.br/?pageid=2714). (ZIP) [file pone.0180777.s007.zip › d=11900cells/f00006.dat]

	X	Y	Slice
1	189.6620	1058.8004	124
2	187.7000	1058.1516	125
3	187.7000	1056.8541	126
4	184.4299	1059.4492	127
5	184.4299	1058.1516	128
6	182.4679	1060.0980	129
7	183.1219	1057.5029	130
8	181.1599	1056.2053	131
9	181.1599	1049.0688	132
10	177.2359	1039.3372	133
11	175.2738	1032.2006	134
12	165.4637	1023.1178	135
13	160.2317	1017.9276	136
14	158.2697	1008.8447	137
15	156.9616	1007.5472	138
16	166.1177	1011.4398	139
17	170.6958	1016.6300	140
18	167.4258	1023.1178	141
19	162.1937	1023.7666	142
20	160.8857	1018.5764	143
21	161.5397	1018.5764	144
22	164.1557	1015.9813	145
