# Supplementary material for: Anomalous diffusion and q-Weibull velocity distributions in epithelial cell migration
Source: PLoS One. 2017 Jul 10;12(7):e0180777. doi: 10.1371/journal.pone.0180777 (PMC5507264; doi:10.1371/journal.pone.0180777)
Supplement: S6 File — Individual trajectories of each cell over time for density of 11900 cel/cm2. (available in http://www.posfisicaaplicada.ufv.br/?pageid=2714). (ZIP) [file pone.0180777.s007.zip › d=11900cells/00067.dat]

	X	Y	Slice
1	649.8648	835.6219	1
2	651.1728	836.9194	2
3	652.9168	837.3519	3
4	654.6608	837.7845	4
5	655.9689	842.1096	5
6	658.1489	841.6771	6
7	659.0209	846.4348	7
8	661.6369	848.5974	8
9	662.0729	847.7323	9
10	662.0729	843.8397	10
11	660.3289	843.4072	11
12	659.0209	843.8397	12
13	655.9689	842.5421	13
14	655.0969	838.6495	14
15	657.2769	836.9194	15
16	658.1489	836.0544	16
17	658.5849	834.3243	17
18	657.7129	830.8642	18
19	656.8409	827.8366	19
20	657.2769	826.5390	20
21	659.0209	825.6740	21
22	661.6369	827.8366	22
23	664.2530	828.7016	23
24	663.3809	827.4041	24
25	659.8929	828.2691	25
26	659.8929	825.2415	26
27	660.7649	824.3764	27
28	663.8169	822.6464	28
29	666.8690	820.4838	29
30	667.7410	820.0513	30
31	669.4850	815.7262	31
32	670.7930	813.1311	32
33	671.6650	814.4286	33
34	670.3570	815.2936	34
35	670.3570	814.4286	35
36	672.5371	815.7262	36
37	673.4090	816.1586	37
38	674.2811	816.5911	38
39	674.7170	817.8887	39
40	675.5891	818.3213	40
41	680.3851	818.7537	41
42	685.6172	821.3488	42
43	689.5412	825.2415	43
44	692.5932	829.1341	44
45	696.5173	833.0268	45
46	700.8773	837.3519	46
47	710.0334	836.4869	47
48	710.0334	833.4593	48
49	708.7254	825.2415	49
50	705.6734	820.9164	50
51	706.5454	818.3213	51
52	710.0334	816.5911	52
53	711.3414	817.0237	53
54	713.0855	817.8887	54
55	714.8295	817.8887	55
56	716.1375	819.6188	56
57	721.8055	821.3488	57
58	726.6016	824.3764	58
59	728.3456	829.9992	59
60	730.0897	830.4317	60
61	731.3977	832.1617	61
62	734.4497	833.8918	62
63	734.4497	832.5943	63
64	733.5776	829.5666	64
65	727.4736	823.5115	65
66	727.4736	821.3488	66
67	727.0376	820.4838	67
68	727.0376	820.4838	67
69	728.7816	824.3764	69
70	734.4497	833.8918	70
71	737.5017	839.5145	71
72	737.0657	840.8121	72
73	743.1698	840.8121	73
74	744.9138	840.3796	74
75	741.4257	842.1096	75
76	736.1937	841.6771	76
77	730.5256	841.2446	77
78	727.0376	840.8121	78
79	723.1135	839.9470	79
80	721.8055	837.7845	80
81	718.7535	836.0544	81
82	709.1614	833.8918	82
83	704.3654	834.3243	83
84	702.6214	825.2415	84
85	706.9814	823.0789	85
86	713.9574	818.3213	86
87	717.8815	816.5911	87
88	718.3175	822.6464	88
89	717.4455	823.0789	89
90	716.1375	823.5115	90
91	716.5735	822.2139	91
92	710.9054	817.0237	92
93	707.8534	811.8335	93
94	706.9814	810.5360	94
95	705.6734	810.1034	95
96	706.9814	806.6433	96
97	707.4174	806.2107	97
98	707.8534	809.6709	98
99	713.9574	810.1034	99
100	714.8295	808.8058	100
101	711.3414	811.8335	101
102	705.2374	815.2936	102
103	702.6214	812.2660	103
104	702.1853	807.0758	104
105	705.6734	802.7507	105
106	707.8534	801.4531	106
107	708.2894	801.0205	107
108	710.0334	801.4531	108
109	710.9054	802.3181	109
110	714.8295	801.0205	110
111	718.7535	801.8856	111
112	721.3695	802.3181	112
113	721.3695	802.7507	113
114	721.3695	802.3181	114
115	720.4975	801.8856	115
116	720.9336	801.4531	116
117	720.0615	801.8856	117
118	718.7535	802.3181	118
119	715.2655	801.8856	119
120	713.9574	801.0205	120
121	716.1375	803.1831	121
122	715.7015	802.3181	122
123	712.6494	798.8580	123
124	712.6494	798.8580	123
125	710.0334	797.9930	125
126	708.2894	796.2629	126
127	706.5454	794.1003	127
128	705.6734	792.3703	128
129	705.2374	788.9101	129
130	704.3654	787.6126	130
131	703.0574	785.8825	131
132	704.3654	785.0175	132
133	703.0574	782.8548	133
134	703.4933	783.7199	134
135	705.2374	784.1524	135
136	706.9814	785.8825	136
137	705.6734	786.7475	137
138	706.1094	786.3150	138
139	707.8534	787.1801	139
140	709.1614	788.4776	140
141	710.4695	791.0727	141
142	712.6494	791.0727	142
143	709.1614	796.6954	143
144	706.1094	798.8580	144
145	704.3654	800.1556	145
