# Supplementary material for: Anomalous diffusion and q-Weibull velocity distributions in epithelial cell migration
Source: PLoS One. 2017 Jul 10;12(7):e0180777. doi: 10.1371/journal.pone.0180777 (PMC5507264; doi:10.1371/journal.pone.0180777)
Supplement: S6 File — Individual trajectories of each cell over time for density of 11900 cel/cm2. (available in http://www.posfisicaaplicada.ufv.br/?pageid=2714). (ZIP) [file pone.0180777.s007.zip › d=11900cells/f00291.dat]

	X	Y	Slice
1	2280.5218	884.9288	136
2	2275.2898	879.7386	137
3	2271.3657	879.0898	138
4	2268.7497	879.7386	139
5	2266.1337	877.7922	140
6	2263.5177	877.1435	141
7	2260.9016	872.6020	142
8	2260.9016	864.1680	143
9	2263.5177	862.2217	144
10	2268.0957	865.4655	145
