# Supplementary material for: Anomalous diffusion and q-Weibull velocity distributions in epithelial cell migration
Source: PLoS One. 2017 Jul 10;12(7):e0180777. doi: 10.1371/journal.pone.0180777 (PMC5507264; doi:10.1371/journal.pone.0180777)
Supplement: S6 File — Individual trajectories of each cell over time for density of 11900 cel/cm2. (available in http://www.posfisicaaplicada.ufv.br/?pageid=2714). (ZIP) [file pone.0180777.s007.zip › d=11900cells/f00152.dat]

	X	Y	Slice
1	714.1755	97.9650	102
2	714.8295	97.9650	103
3	712.2134	99.2625	104
4	710.9054	92.7748	105
5	710.2514	91.4772	106
6	710.9054	87.5846	107
7	708.2894	85.6383	108
8	708.2894	83.0432	109
9	703.0574	75.9066	110
10	705.0194	76.5554	111
11	706.3274	80.4481	112
12	707.6354	86.2870	113
13	705.6734	89.5309	114
14	708.2894	93.4236	115
15	705.0194	97.9650	116
16	700.4413	103.8040	117
17	701.7493	107.6966	118
18	695.8633	108.9942	119
19	686.7072	116.1307	120
20	685.3992	118.0770	121
21	680.1671	125.8623	122
22	675.5891	123.9160	123
23	673.6270	123.9160	124
24	674.2811	121.3209	125
25	671.0110	121.3209	126
26	671.0110	120.0233	127
27	672.3190	121.3209	128
28	671.0110	123.2672	129
29	676.8971	118.0770	130
30	682.7831	118.7258	131
31	678.8591	118.7258	132
32	678.2051	126.5111	133
33	674.9351	127.8086	134
34	674.9351	130.4037	135
35	672.3190	126.5111	136
36	673.6270	123.2672	137
37	670.3570	123.2672	138
38	665.7790	123.2672	139
39	663.1629	127.8086	140
40	663.8169	127.8086	141
41	664.4709	132.9988	142
42	669.0490	140.7841	143
43	670.3570	141.4329	144
44	671.6650	140.7841	145
