# Supplementary material for: Anomalous diffusion and q-Weibull velocity distributions in epithelial cell migration
Source: PLoS One. 2017 Jul 10;12(7):e0180777. doi: 10.1371/journal.pone.0180777 (PMC5507264; doi:10.1371/journal.pone.0180777)
Supplement: S6 File — Individual trajectories of each cell over time for density of 11900 cel/cm2. (available in http://www.posfisicaaplicada.ufv.br/?pageid=2714). (ZIP) [file pone.0180777.s007.zip › d=11900cells/00072.dat]

	X	Y	Slice
1	914.9556	1353.9929	1
2	913.6476	1354.6417	2
3	917.5716	1354.6417	3
4	914.9556	1355.2905	4
5	912.3395	1355.9392	5
6	913.6476	1357.8856	6
7	914.3016	1359.1831	7
8	915.6096	1359.1831	8
9	916.9176	1358.5343	9
10	919.5336	1359.1831	10
11	918.8796	1360.4807	11
12	918.8796	1357.8856	12
13	922.8036	1355.9392	13
14	920.1876	1359.1831	14
15	918.8796	1356.5880	15
16	917.5716	1354.6417	16
17	918.2256	1353.3441	17
18	922.1496	1347.5052	18
19	924.7657	1337.7735	19
20	925.4197	1330.6370	20
21	928.0357	1327.3932	21
22	927.3817	1315.7152	22
23	920.8416	1313.7689	23
24	918.2256	1317.0128	24
25	909.0695	1324.1493	25
26	910.3775	1319.6079	26
27	915.6096	1320.2566	27
28	910.3775	1328.6907	28
29	908.4155	1330.6370	29
30	909.7235	1337.7735	30
31	912.3395	1340.3686	31
32	913.6476	1342.9637	32
33	914.9556	1346.2076	33
34	916.2636	1346.2076	34
35	915.6096	1348.8027	35
36	918.2256	1352.0466	36
37	920.8416	1353.3441	37
38	920.8416	1357.8856	38
39	920.1876	1358.5343	39
40	920.1876	1361.1294	40
41	919.5336	1361.1294	41
42	918.8796	1366.3196	42
43	918.8796	1364.3733	43
44	918.8796	1363.7245	44
45	919.5336	1365.0221	45
46	923.4577	1366.9684	46
47	922.1496	1366.9684	47
48	920.1876	1370.8611	48
49	920.1876	1371.5098	49
50	915.6096	1370.8611	50
51	913.6476	1369.5635	51
52	911.6855	1368.9147	52
53	909.7235	1367.6172	53
54	914.9556	1363.7245	54
55	927.3817	1352.0466	55
56	936.5378	1346.2076	56
57	937.8458	1339.7199	57
58	945.6939	1339.0711	58
59	952.2340	1334.5297	59
60	952.8880	1331.9346	60
61	956.1580	1329.9883	61
62	955.5040	1324.7981	62
63	948.9639	1320.2566	63
64	939.8078	1313.7689	64
65	936.5378	1313.1201	65
66	930.6517	1302.7397	66
67	923.4577	1300.1446	67
68	917.5716	1294.3056	68
69	913.6476	1294.3056	69
70	911.6855	1295.6032	70
71	914.9556	1297.5495	71
72	916.9176	1298.8471	72
73	918.8796	1296.2520	73
74	922.1496	1296.9007	74
75	928.0357	1300.7934	75
76	928.6897	1301.4422	76
77	932.6138	1304.0373	77
78	935.8838	1304.6860	78
79	937.1918	1307.2811	79
80	940.4618	1308.5787	80
81	941.1158	1308.5787	81
82	945.0399	1312.4713	82
83	943.7319	1309.8762	83
84	941.7698	1312.4713	84
85	942.4239	1311.8226	85
86	939.8078	1308.5787	86
87	937.8458	1309.2275	87
88	937.1918	1307.2811	88
89	937.8458	1304.6860	89
90	935.8838	1304.6860	90
91	937.8458	1304.0373	91
92	935.8838	1304.0373	92
93	937.1918	1304.0373	93
94	938.4998	1303.3885	94
95	935.2298	1304.0373	95
96	920.1876	1299.4958	96
97	920.8416	1294.3056	97
98	909.7235	1289.7642	98
99	901.2214	1281.9789	99
100	899.9134	1280.0326	100
101	897.9514	1280.0326	101
102	897.2974	1280.6814	102
103	898.6054	1289.1154	103
104	897.9514	1287.1691	104
105	890.1033	1290.4130	105
106	889.4493	1294.3056	106
107	897.9514	1294.3056	107
108	908.4155	1296.2520	108
109	911.6855	1294.9544	109
110	909.0695	1302.0909	110
111	908.4155	1304.6860	111
112	903.1834	1302.0909	112
113	900.5674	1302.7397	113
114	899.2594	1304.6860	114
115	897.9514	1311.8226	115
116	902.5294	1317.0128	116
117	905.7995	1317.0128	117
118	902.5294	1318.9591	118
119	902.5294	1320.2566	119
120	899.9134	1317.6615	120
121	902.5294	1318.3103	121
122	905.1455	1318.9591	122
123	903.8375	1322.2030	123
124	901.8754	1326.7444	124
125	903.1834	1324.1493	125
126	901.2214	1324.7981	126
127	901.2214	1322.8517	127
128	898.6054	1321.5542	128
129	897.2974	1324.7981	129
130	897.9514	1322.8517	130
131	899.2594	1327.3932	131
132	895.9894	1323.5005	132
133	900.5674	1323.5005	133
134	902.5294	1326.7444	134
135	903.8375	1326.0956	135
136	907.1075	1325.4468	136
137	909.0695	1323.5005	137
138	910.3775	1322.8517	138
139	907.1075	1321.5542	139
140	908.4155	1320.9054	140
141	912.3395	1321.5542	141
142	912.9935	1321.5542	142
143	913.6476	1319.6079	143
144	911.0315	1315.7152	144
145	911.0315	1317.0128	145
