# Supplementary material for: Anomalous diffusion and q-Weibull velocity distributions in epithelial cell migration
Source: PLoS One. 2017 Jul 10;12(7):e0180777. doi: 10.1371/journal.pone.0180777 (PMC5507264; doi:10.1371/journal.pone.0180777)
Supplement: S6 File — Individual trajectories of each cell over time for density of 11900 cel/cm2. (available in http://www.posfisicaaplicada.ufv.br/?pageid=2714). (ZIP) [file pone.0180777.s007.zip › d=11900cells/f00013.dat]

	X	Y	Slice
1	262.2567	1034.7957	91
2	262.9107	1032.2006	92
3	258.3327	1028.9568	93
4	251.7926	1024.4153	94
5	247.2146	1019.8739	95
6	243.9446	1015.3325	96
7	240.0205	1006.8984	97
8	236.0965	1004.9521	98
9	240.6745	1004.9521	99
10	247.2146	1006.2496	100
11	253.7547	1010.7911	101
12	256.3707	1020.5227	102
13	258.3327	1027.0104	103
14	253.7547	1027.6592	104
15	249.1766	1027.6592	105
16	247.2146	1027.6592	106
17	243.9446	1024.4153	107
18	239.3665	1025.7129	108
19	237.4045	1025.7129	109
20	236.7505	1027.0104	110
21	236.7505	1023.7666	111
22	231.5184	1021.1715	112
23	234.1344	1019.8739	113
24	230.2104	1015.9813	114
25	230.2104	1015.3325	115
26	230.8644	1012.0886	116
27	230.2104	1008.8447	117
28	234.1344	1012.0886	118
29	232.1724	1011.4398	119
30	233.4804	1009.4935	120
31	231.5184	1011.4398	121
32	231.5184	1012.7374	122
33	225.6324	1014.0349	123
34	224.9784	1016.6300	124
35	223.6703	1019.8739	125
36	217.1303	1017.9276	126
37	220.4003	1016.6300	127
38	217.1303	1020.5227	128
39	213.2062	1017.9276	129
40	213.2062	1015.9813	130
41	209.9362	1014.0349	131
42	207.9742	1010.7911	132
43	209.2822	1014.0349	133
44	210.5902	1014.0349	134
45	209.2822	1014.6837	135
46	206.0122	1012.7374	136
47	206.0122	1015.9813	137
48	204.0501	1013.3862	138
49	207.3202	1015.3325	139
50	205.3581	1014.6837	140
51	203.3961	1014.0349	141
52	206.6662	1014.0349	142
53	206.0122	1016.6300	143
54	207.3202	1014.6837	144
55	208.6282	1020.5227	145
