# Supplementary material for: Anomalous diffusion and q-Weibull velocity distributions in epithelial cell migration
Source: PLoS One. 2017 Jul 10;12(7):e0180777. doi: 10.1371/journal.pone.0180777 (PMC5507264; doi:10.1371/journal.pone.0180777)
Supplement: S6 File — Individual trajectories of each cell over time for density of 11900 cel/cm2. (available in http://www.posfisicaaplicada.ufv.br/?pageid=2714). (ZIP) [file pone.0180777.s007.zip › d=11900cells/00133.dat]

	X	Y	Slice
1	1147.7820	502.8004	1
2	1144.5120	504.7468	2
3	1139.9339	504.0980	3
4	1136.0099	502.8004	4
5	1130.1238	501.5029	5
6	1125.5458	504.7468	6
7	1122.9297	505.3955	7
8	1120.3137	510.5857	8
9	1122.9297	519.0198	9
10	1123.5837	522.9125	10
11	1121.6217	525.5076	11
12	1120.3137	528.7514	12
13	1121.6217	527.4539	13
14	1124.2378	525.5076	14
15	1126.1998	518.3710	15
16	1120.9677	511.2345	16
17	1118.3517	508.6394	17
18	1124.8918	504.0980	18
19	1128.8158	506.0443	19
20	1132.0858	509.2882	20
21	1139.2799	506.0443	21
22	1145.1660	507.9906	22
23	1149.7440	511.2345	23
24	1154.3221	513.8296	24
25	1156.9381	517.0735	25
26	1160.2081	517.0735	26
27	1166.0942	515.7759	27
28	1169.3642	515.7759	28
29	1169.3642	515.1272	29
30	1170.0182	517.0735	30
31	1175.9043	515.7759	31
32	1178.5203	513.1808	32
33	1183.0984	514.4784	33
34	1184.4064	510.5857	34
35	1186.3684	507.3419	35
36	1188.9844	511.8833	36
37	1190.2924	506.6931	37
38	1192.9085	508.6394	38
39	1194.2165	509.9370	39
40	1199.4485	516.4247	40
41	1206.6426	519.0198	41
42	1213.1827	519.6686	42
43	1213.8367	521.6149	43
44	1208.6046	512.5321	44
45	1206.6426	508.6394	45
46	1206.6426	505.3955	46
47	1200.7566	510.5857	47
48	1195.5245	509.2882	48
49	1187.6764	503.4492	49
50	1185.7144	502.1517	50
51	1185.0604	500.2053	51
52	1184.4064	497.6102	52
53	1180.4823	496.3127	53
54	1176.5583	494.3664	54
55	1173.9423	495.6639	55
56	1169.3642	496.9615	56
57	1171.3262	490.4737	57
58	1157.5921	499.5566	58
59	1152.3600	500.8541	59
60	1148.4360	498.2590	60
61	1145.8200	501.5029	61
62	1143.8580	498.2590	62
63	1143.2040	501.5029	63
64	1139.2799	504.0980	64
65	1136.0099	516.4247	65
66	1137.3179	517.7223	66
67	1138.6259	523.5612	67
68	1139.2799	524.2100	68
69	1137.3179	524.2100	69
70	1128.8158	520.3174	70
71	1124.2378	514.4784	71
72	1121.6217	509.9370	72
73	1119.0057	509.9370	73
74	1114.4277	505.3955	74
75	1110.5036	499.5566	75
76	1107.2336	501.5029	76
77	1107.8876	498.2590	77
78	1109.1956	498.2590	78
79	1109.1956	497.6102	79
80	1107.2336	495.6639	80
81	1111.1576	495.0151	81
82	1111.8116	491.1225	82
83	1110.5036	492.4200	83
84	1113.1196	496.9615	84
85	1113.1196	496.9615	84
86	1114.4277	494.3664	86
87	1117.0437	497.6102	87
88	1119.0057	503.4492	88
89	1123.5837	507.3419	89
90	1124.8918	513.8296	90
91	1127.5078	519.6686	91
92	1128.1618	521.6149	92
93	1130.1238	520.3174	93
94	1134.0479	522.2637	94
95	1137.9719	520.9661	95
96	1143.2040	524.8588	96
97	1143.2040	529.4002	97
98	1147.1280	528.7514	98
99	1149.0900	528.1027	99
100	1150.3980	531.3465	100
101	1151.7060	531.9953	101
102	1157.5921	530.6978	102
103	1160.8621	532.6441	103
104	1171.3262	530.6978	104
105	1171.9803	525.5076	105
106	1172.6343	522.9125	106
107	1171.3262	522.2637	107
108	1171.3262	521.6149	108
109	1170.6722	525.5076	109
110	1168.7102	533.2928	110
111	1175.2503	540.4294	111
112	1181.7904	548.2147	112
113	1173.2883	552.7561	113
114	1163.4782	557.2975	114
115	1156.2841	559.8926	115
116	1152.3600	561.1902	116
117	1148.4360	556.0000	117
118	1147.1280	544.9708	118
119	1146.4740	539.1318	119
120	1146.4740	531.9953	120
121	1144.5120	524.2100	121
122	1142.5499	528.1027	122
123	1136.0099	525.5076	123
124	1133.3939	526.8051	124
125	1133.3939	526.1563	125
126	1135.3559	523.5612	126
127	1139.9339	521.6149	127
128	1137.3179	517.7223	128
129	1139.9339	511.8833	129
130	1137.9719	506.0443	130
131	1136.6639	504.7468	131
132	1134.7019	507.9906	132
133	1132.7398	510.5857	133
134	1127.5078	512.5321	134
135	1123.5837	509.9370	135
136	1128.1618	509.2882	136
137	1137.3179	506.6931	137
138	1133.3939	507.9906	138
139	1131.4318	508.6394	139
140	1131.4318	506.0443	140
141	1126.1998	506.6931	141
142	1122.2757	507.9906	142
143	1130.7778	505.3955	143
144	1131.4318	497.6102	144
145	1136.6639	497.6102	145
