# Supplementary material for: Anomalous diffusion and q-Weibull velocity distributions in epithelial cell migration
Source: PLoS One. 2017 Jul 10;12(7):e0180777. doi: 10.1371/journal.pone.0180777 (PMC5507264; doi:10.1371/journal.pone.0180777)
Supplement: S6 File — Individual trajectories of each cell over time for density of 11900 cel/cm2. (available in http://www.posfisicaaplicada.ufv.br/?pageid=2714). (ZIP) [file pone.0180777.s007.zip › d=11900cells/00093.dat]

	X	Y	Slice
1	815.5465	1083.4538	1
2	812.9305	1084.1026	2
3	814.2385	1082.1563	3
4	810.9685	1084.1026	4
5	814.8925	1082.8051	5
6	810.3145	1084.7514	6
7	810.3145	1084.1026	7
8	813.5845	1078.2636	8
9	814.8925	1078.9124	9
10	818.1626	1078.2636	10
11	814.8925	1078.9124	11
12	815.5465	1076.3173	12
13	815.5465	1080.2100	13
14	815.5465	1078.2636	14
15	819.4706	1086.6977	15
16	820.1246	1085.4002	16
17	822.0866	1086.0489	17
18	822.7406	1091.8879	18
19	827.9727	1091.2391	19
20	831.8967	1096.4293	20
21	835.1667	1097.7269	21
22	840.3988	1092.5367	22
23	842.3608	1089.2928	23
24	850.2089	1090.5904	24
25	852.8249	1089.9416	25
26	856.7490	1087.9953	26
27	860.0190	1082.8051	27
28	864.5970	1082.8051	28
29	869.1751	1075.0198	29
30	869.1751	1062.0443	30
31	866.5591	1056.8541	31
32	864.5970	1051.6639	32
33	855.4409	1045.8249	33
34	850.8629	1042.5810	34
35	844.9768	1032.8494	35
36	845.6308	1028.9568	36
37	849.5549	1019.2251	37
38	847.5929	1016.6300	38
39	844.9768	1014.0349	39
40	843.0148	1014.0349	40
41	846.9389	1015.9813	41
42	844.3228	1017.9276	42
43	842.3608	1014.6837	43
44	843.6688	1012.0886	44
45	844.3228	1004.3033	45
46	845.6308	1004.9521	46
47	851.5169	1002.3570	47
48	854.7869	1003.0058	48
49	861.9810	1004.9521	49
50	867.8671	1004.9521	50
51	869.1751	1005.6009	51
52	874.4071	1007.5472	52
53	878.9852	1012.0886	53
54	880.2932	1013.3862	54
55	880.2932	1016.6300	55
56	879.6392	1018.5764	56
57	878.3312	1021.1715	57
58	875.7152	1027.6592	58
59	874.4071	1028.3080	59
60	873.0991	1032.8494	60
61	869.1751	1037.3908	61
62	866.5591	1039.9859	62
63	865.9051	1039.9859	63
64	863.9430	1043.8786	64
65	861.3270	1054.2590	65
66	858.0570	1056.2053	66
67	851.5169	1059.4492	67
68	850.2089	1058.1516	68
69	847.5929	1063.3418	69
70	848.2469	1062.6931	70
71	846.2848	1065.2882	71
72	846.9389	1068.5320	72
73	846.9389	1071.7759	73
74	841.0528	1076.9661	74
75	841.0528	1080.8587	75
76	838.4368	1084.1026	76
77	838.4368	1088.6440	77
78	839.0908	1091.2391	78
79	839.7448	1093.8342	79
80	842.3608	1100.3220	80
81	843.6688	1100.9708	81
82	842.3608	1100.9708	82
83	843.6688	1101.6195	83
84	841.0528	1101.6195	84
85	844.9768	1102.2683	85
86	843.6688	1096.4293	86
87	841.0528	1093.1855	87
88	840.3988	1084.7514	88
89	837.7828	1080.2100	89
90	836.4747	1072.4247	90
91	838.4368	1067.8832	91
92	833.8587	1069.8296	92
93	830.5887	1073.0734	93
94	828.6267	1075.6685	94
95	827.3187	1077.6149	95
96	827.9727	1080.2100	96
97	827.9727	1081.5075	97
98	828.6267	1080.8587	98
99	826.6646	1077.6149	99
100	825.3566	1078.9124	100
101	824.7026	1079.5612	101
102	819.4706	1068.5320	102
103	813.5845	1070.4783	103
104	815.5465	1065.9369	104
105	811.6225	1064.6394	105
106	813.5845	1063.9906	106
107	813.5845	1063.3418	107
108	816.2005	1060.7467	108
109	813.5845	1061.3955	109
110	812.9305	1052.3127	110
111	810.9685	1052.9614	111
112	811.6225	1057.5029	112
113	813.5845	1056.8541	113
114	810.3145	1063.3418	114
115	811.6225	1063.9906	115
116	812.2765	1063.3418	116
117	814.8925	1071.1271	117
118	815.5465	1075.0198	118
119	813.5845	1076.3173	119
120	814.2385	1078.9124	120
121	819.4706	1084.7514	121
122	820.7786	1084.1026	122
123	821.4326	1087.9953	123
124	823.3946	1087.3465	124
125	821.4326	1086.0489	125
126	821.4326	1084.7514	126
127	823.3946	1086.0489	127
128	822.7406	1090.5904	128
129	819.4706	1088.6440	129
130	817.5085	1090.5904	130
131	815.5465	1091.8879	131
132	815.5465	1098.3757	132
133	812.9305	1099.6732	133
134	813.5845	1102.9171	134
135	812.2765	1105.5122	135
136	814.8925	1109.4048	136
137	819.4706	1110.0536	137
138	822.0866	1110.7024	138
139	827.3187	1109.4048	139
140	830.5887	1104.2146	140
141	831.8967	1102.2683	141
142	827.3187	1097.0781	142
143	827.3187	1087.9953	143
144	827.3187	1085.4002	144
145	826.6646	1080.2100	145
