# Supplementary material for: Anomalous diffusion and q-Weibull velocity distributions in epithelial cell migration
Source: PLoS One. 2017 Jul 10;12(7):e0180777. doi: 10.1371/journal.pone.0180777 (PMC5507264; doi:10.1371/journal.pone.0180777)
Supplement: S6 File — Individual trajectories of each cell over time for density of 11900 cel/cm2. (available in http://www.posfisicaaplicada.ufv.br/?pageid=2714). (ZIP) [file pone.0180777.s007.zip › d=11900cells/00058.dat]

	X	Y	Slice
1	512.9506	1497.8652	1
2	511.6950	1499.1109	2
3	510.4392	1498.4880	3
4	509.1836	1500.9793	4
5	509.8114	1502.8478	5
6	505.4165	1506.5847	6
7	503.5329	1504.7163	7
8	504.1608	1507.2076	8
9	504.1608	1510.3217	9
10	506.0443	1510.9445	10
11	508.5557	1515.3043	11
12	511.0671	1517.1727	12
13	515.4620	1519.0412	13
14	514.8342	1518.4184	14
15	514.8342	1518.4184	14
16	512.9506	1514.6814	16
17	514.2063	1511.5673	17
18	513.5785	1510.3217	18
19	518.6013	1504.7163	19
20	516.0899	1496.6196	20
21	514.2063	1494.1283	21
22	515.4620	1490.3913	22
23	519.2291	1491.6370	23
24	519.8570	1487.2772	24
25	520.4848	1488.5229	25
26	521.1126	1491.0141	26
27	519.8570	1492.2598	27
28	517.9734	1492.2598	28
29	516.7177	1491.6370	29
30	514.8342	1494.7511	30
31	512.9506	1494.1283	31
32	511.0671	1497.8652	32
33	509.8114	1495.3739	33
34	510.4392	1497.8652	34
35	506.0443	1500.3565	35
36	508.5557	1501.6021	36
37	507.3000	1500.9793	37
38	509.1836	1497.2424	38
39	507.3000	1499.7337	39
40	495.9988	1499.1109	40
41	494.1153	1500.9793	41
42	492.2317	1502.8478	42
43	492.8595	1502.8478	43
44	492.8595	1502.8478	43
45	491.6039	1505.3391	45
46	487.8368	1510.9445	46
47	487.8368	1512.8130	47
48	487.2089	1519.6640	48
49	486.5811	1522.7782	49
50	489.0925	1523.4010	50
51	490.3482	1520.2869	51
52	497.2545	1516.5499	52
53	495.9988	1517.7956	53
54	497.8823	1519.0412	54
55	496.6266	1520.9097	55
56	495.9988	1519.6640	56
57	490.3482	1520.9097	57
58	485.9532	1524.0238	58
59	484.6975	1524.6466	59
60	481.5583	1528.3836	60
61	479.0469	1531.4977	61
62	476.5356	1532.7433	62
63	476.5356	1533.9890	63
64	472.7685	1533.3662	64
65	470.8849	1532.7433	65
66	467.7457	1527.7607	66
67	467.7457	1524.0238	67
68	472.7685	1515.9271	68
69	472.7685	1508.4532	69
70	475.2798	1505.3391	70
71	473.3963	1500.9793	71
72	475.9077	1500.3565	72
73	475.9077	1500.9793	73
74	480.9305	1497.8652	74
75	479.6748	1495.9967	75
76	483.4419	1496.6196	76
77	482.1862	1495.9967	77
78	482.1862	1497.8652	78
79	482.8140	1498.4880	79
80	483.4419	1499.7337	80
81	482.8140	1498.4880	81
82	484.6975	1501.6021	82
83	487.2089	1497.8652	83
84	483.4419	1500.3565	84
85	479.0469	1499.1109	85
86	475.9077	1503.4706	86
87	473.3963	1505.3391	87
88	470.8849	1502.2250	88
89	469.6292	1505.3391	89
90	469.0014	1502.2250	90
91	470.2571	1505.9619	91
92	468.3735	1502.2250	92
93	469.6292	1502.2250	93
94	473.3963	1499.7337	94
95	475.2798	1495.9967	95
96	477.1634	1489.7685	96
97	480.9305	1489.7685	97
98	482.1862	1484.7859	98
99	484.6975	1484.7859	99
100	481.5583	1485.4087	100
101	477.1634	1487.2772	101
102	477.7912	1491.6370	102
103	481.5583	1495.3739	103
104	482.1862	1495.3739	104
105	485.3254	1499.1109	105
106	489.0925	1501.6021	106
107	489.0925	1501.6021	106
108	485.9532	1505.3391	108
109	483.4419	1503.4706	109
110	484.6975	1507.8304	110
111	479.6748	1503.4706	111
112	479.6748	1500.3565	112
113	478.4191	1495.3739	113
114	480.3026	1493.5054	114
115	484.0697	1491.6370	115
116	488.4646	1490.3913	116
117	484.0697	1491.6370	117
118	480.9305	1493.5054	118
119	480.3026	1491.6370	119
120	477.1634	1493.5054	120
121	480.3026	1495.3739	121
122	483.4419	1494.1283	122
123	491.6039	1497.2424	123
124	490.9760	1502.2250	124
125	479.6748	1510.3217	125
126	472.1406	1514.0586	126
127	467.7457	1511.5673	127
128	464.6065	1506.5847	128
129	463.9786	1507.2076	129
130	462.0951	1505.3391	130
131	461.4672	1503.4706	131
132	463.3508	1504.7163	132
133	463.9786	1504.0934	133
134	464.6065	1499.1109	134
135	465.2343	1501.6021	135
136	467.7457	1497.8652	136
137	468.3735	1497.8652	137
138	467.7457	1494.1283	138
139	467.7457	1497.8652	139
140	469.0014	1496.6196	140
141	472.7685	1497.2424	141
142	474.0241	1499.7337	142
143	474.6520	1499.7337	143
144	471.5128	1500.3565	144
145	468.3735	1502.2250	145
