# Supplementary material for: Anomalous diffusion and q-Weibull velocity distributions in epithelial cell migration
Source: PLoS One. 2017 Jul 10;12(7):e0180777. doi: 10.1371/journal.pone.0180777 (PMC5507264; doi:10.1371/journal.pone.0180777)
Supplement: S6 File — Individual trajectories of each cell over time for density of 11900 cel/cm2. (available in http://www.posfisicaaplicada.ufv.br/?pageid=2714). (ZIP) [file pone.0180777.s007.zip › d=11900cells/00119.dat]

	X	Y	Slice
1	706.9814	872.6020	1
2	706.9814	873.2508	2
3	710.2514	872.6020	3
4	712.2134	872.6020	4
5	714.1755	871.3045	5
6	718.0995	872.6020	6
7	720.0615	874.5484	7
8	721.3695	875.1971	8
9	720.0615	874.5484	9
10	718.7535	872.6020	10
11	720.7155	875.8459	11
12	722.6776	879.0898	12
13	723.9856	882.9824	13
14	720.7155	882.9824	14
15	721.3695	886.2263	15
16	720.7155	886.2263	16
17	722.0235	884.9288	17
18	723.3316	885.5775	18
19	723.3316	886.2263	19
20	725.9476	886.8751	20
21	723.3316	886.2263	21
22	722.0235	888.8214	22
23	723.3316	888.1726	23
24	722.0235	886.8751	24
25	722.0235	888.1726	25
26	724.6396	887.5239	26
27	723.9856	887.5239	27
28	725.2936	890.7677	28
29	730.5256	890.7677	29
30	731.1796	888.8214	30
31	732.4877	888.1726	31
32	735.1037	888.1726	32
33	742.2978	890.1190	33
34	746.2218	894.0116	34
35	749.4918	894.6604	35
36	750.1458	895.3092	36
37	752.1079	897.9043	37
38	752.7619	900.4994	38
39	754.7239	899.8506	39
40	755.3779	901.7969	40
41	757.3399	903.0945	41
42	757.9939	906.3383	42
43	758.6479	911.5285	43
44	757.3399	908.9334	44
45	755.3779	908.9334	45
46	752.1079	902.4457	46
47	744.9138	896.6067	47
48	739.6817	890.1190	48
49	739.0277	888.1726	49
50	737.0657	885.5775	50
51	738.3737	881.0361	51
52	739.0277	881.0361	52
53	735.1037	876.4947	53
54	733.7957	869.3582	54
55	733.1417	865.4655	55
56	727.2556	860.9241	56
57	718.0995	858.9778	57
58	711.5594	853.7876	58
59	707.6354	849.2462	59
60	711.5594	845.3535	60
61	714.1755	850.5437	61
62	714.1755	857.6802	62
63	706.9814	855.7339	63
64	701.0953	850.5437	64
65	697.8253	851.1925	65
66	692.5932	848.5974	66
67	693.2472	851.1925	67
68	694.5553	856.3827	68
69	700.4413	858.9778	69
70	698.4793	865.4655	70
71	701.7493	870.6557	71
72	702.4033	875.1971	72
73	699.1333	875.8459	73
74	697.1713	873.8996	74
75	701.7493	873.2508	75
76	706.3274	872.6020	76
77	708.9434	877.1435	77
78	709.5974	881.6849	78
79	712.8675	881.6849	79
80	712.8675	885.5775	80
81	712.8675	883.6312	81
82	710.2514	881.6849	82
83	710.9054	879.0898	83
84	712.8675	877.7922	84
85	712.8675	881.0361	85
86	712.8675	877.7922	86
87	715.4835	882.9824	87
88	720.0615	882.9824	88
89	723.3316	882.9824	89
90	723.9856	877.7922	90
91	718.7535	873.2508	91
92	719.4075	871.9533	92
93	718.7535	871.9533	93
94	720.7155	868.0606	94
95	725.2936	863.5192	95
96	728.5636	860.2753	96
97	728.5636	858.9778	97
98	732.4877	856.3827	98
99	734.4497	856.3827	99
100	735.7577	855.0851	100
101	733.7957	856.3827	101
102	729.8716	853.7876	102
103	722.0235	854.4364	103
104	724.6396	858.9778	104
105	725.2936	858.9778	105
106	725.9476	856.3827	106
107	723.3316	852.4900	107
108	725.9476	846.6511	108
109	725.2936	846.6511	109
110	725.9476	847.9486	110
111	728.5636	846.6511	111
112	728.5636	847.2998	112
113	729.2176	842.1096	113
114	730.5256	842.7584	114
115	729.8716	838.2170	115
116	730.5256	839.5145	116
117	731.8337	837.5682	117
118	730.5256	839.5145	118
119	730.5256	840.1633	119
120	733.1417	840.8121	120
121	735.1037	840.1633	121
122	736.4117	838.2170	122
123	739.0277	838.8658	123
124	739.0277	838.2170	124
125	741.6438	834.9731	125
126	742.9518	834.3243	126
127	742.9518	836.9194	127
128	743.6058	834.3243	128
129	742.9518	831.7292	129
130	742.2978	831.0805	130
131	742.2978	829.7829	131
132	742.9518	829.7829	132
133	742.9518	827.1878	133
134	741.6438	825.8903	134
135	742.2978	825.8903	135
136	742.2978	827.8366	136
137	742.2978	827.1878	137
138	740.3357	829.7829	138
139	742.9518	829.7829	139
140	742.2978	827.1878	140
141	743.6058	824.5927	141
142	742.2978	826.5390	142
143	741.6438	825.8903	143
144	743.6058	826.5390	144
145	743.6058	827.1878	145
