# Supplementary material for: Anomalous diffusion and q-Weibull velocity distributions in epithelial cell migration
Source: PLoS One. 2017 Jul 10;12(7):e0180777. doi: 10.1371/journal.pone.0180777 (PMC5507264; doi:10.1371/journal.pone.0180777)
Supplement: S6 File — Individual trajectories of each cell over time for density of 11900 cel/cm2. (available in http://www.posfisicaaplicada.ufv.br/?pageid=2714). (ZIP) [file pone.0180777.s007.zip › d=11900cells/00211.dat]

	X	Y	Slice
1	1842.9913	733.7642	1
2	1840.3752	733.1155	2
3	1837.1052	731.8179	3
4	1837.7592	733.1155	4
5	1835.7972	731.8179	5
6	1834.4892	733.7642	6
7	1832.5272	738.3057	7
8	1834.4892	740.2520	8
9	1843.6453	744.7934	9
10	1845.6073	740.2520	10
11	1854.7634	740.9008	11
12	1862.6115	749.9836	12
13	1867.8435	749.9836	13
14	1873.7296	745.4422	14
15	1875.0376	746.7397	15
16	1881.5777	748.6861	16
17	1880.2697	746.0910	17
18	1884.8477	746.0910	18
19	1887.4637	744.1446	19
20	1888.7717	747.3885	20
21	1893.3498	748.6861	21
22	1891.3878	746.7397	22
23	1882.8857	746.0910	23
24	1872.4216	744.7934	24
25	1862.6115	745.4422	25
26	1856.0714	742.1983	26
27	1846.9153	738.3057	27
28	1844.2993	737.0081	28
29	1835.7972	735.7106	29
30	1835.1432	733.7642	30
31	1829.9111	730.5204	31
32	1827.2951	731.1692	32
33	1825.9871	729.2228	33
34	1825.9871	733.7642	34
35	1831.8732	738.3057	35
36	1837.7592	740.9008	36
37	1844.9533	743.4959	37
38	1853.4554	747.3885	38
39	1859.9954	751.2812	39
40	1867.1895	750.6324	40
41	1878.3076	745.4422	41
42	1886.1557	745.4422	42
43	1889.4258	746.7397	43
44	1884.8477	746.0910	44
45	1867.1895	747.3885	45
46	1861.9575	749.3348	46
47	1858.0334	747.3885	47
48	1852.8014	747.3885	48
49	1852.8014	744.1446	49
50	1854.1094	736.3593	50
51	1850.8394	733.1155	51
52	1851.4934	727.9253	52
53	1847.5693	734.4130	53
54	1841.6833	743.4959	54
55	1841.0292	749.3348	55
56	1848.2233	751.9299	56
57	1861.9575	752.5787	57
58	1871.1136	753.2275	58
59	1885.5017	747.3885	59
60	1890.7338	744.1446	60
61	1892.6958	742.1983	61
62	1890.7338	744.1446	62
63	1892.0418	741.5495	63
64	1891.3878	744.1446	64
65	1880.9237	746.7397	65
66	1874.3836	746.7397	66
67	1864.5735	746.0910	67
68	1858.6874	745.4422	68
69	1849.5313	742.8471	69
70	1844.9533	738.9544	70
71	1837.1052	735.0618	71
72	1837.7592	734.4130	72
73	1838.4132	735.7106	73
74	1846.2613	743.4959	74
75	1859.3414	746.7397	75
76	1870.4596	749.9836	76
77	1878.3076	747.3885	77
78	1888.7717	746.7397	78
79	1888.1177	750.6324	79
80	1882.8857	755.1738	80
81	1869.1515	751.9299	81
82	1861.9575	752.5787	82
83	1858.6874	749.3348	83
84	1850.8394	749.3348	84
85	1838.4132	746.0910	85
86	1827.9491	743.4959	86
87	1823.3711	745.4422	87
88	1820.1010	748.0373	88
89	1813.5610	755.8226	89
90	1814.2150	756.4714	90
91	1814.2150	752.5787	91
92	1815.5230	744.7934	92
93	1812.2529	757.1201	93
94	1815.5230	764.9054	94
95	1819.4470	772.6907	95
96	1821.4090	779.8273	96
97	1816.1770	792.1540	97
98	1812.2529	795.3979	98
99	1807.6749	789.5589	99
100	1807.6749	790.8564	100
101	1811.5989	791.5052	101
102	1810.9449	792.1540	102
103	1809.6369	794.7491	103
104	1812.2529	788.2613	104
105	1803.7509	785.0175	105
106	1798.5188	783.7199	106
107	1796.5568	781.7736	107
108	1792.6327	777.8809	108
109	1792.6327	779.1785	109
110	1788.7087	781.1248	110
111	1785.4387	787.6126	111
112	1783.4766	790.8564	112
113	1786.0927	797.3442	113
114	1790.6707	803.8319	114
115	1792.6327	808.3733	115
116	1794.5948	812.2660	116
117	1799.1728	816.1586	117
118	1798.5188	820.7001	118
119	1797.2108	818.7537	119
120	1799.1728	818.1050	120
121	1800.4808	820.7001	121
122	1799.8268	820.0513	122
123	1800.4808	821.9976	123
124	1801.1348	824.5927	124
125	1799.8268	831.7292	125
126	1800.4808	835.6219	126
127	1802.4428	840.1633	127
128	1802.4428	840.8121	128
129	1805.7129	843.4072	129
130	1807.6749	842.7584	130
131	1807.6749	846.0023	131
132	1808.9829	842.1096	132
133	1805.0589	837.5682	133
134	1807.0209	834.3243	134
135	1805.0589	834.9731	135
136	1802.4428	836.2707	136
137	1797.2108	842.1096	138
138	1797.2108	840.8121	139
139	1799.1728	841.4609	140
140	1799.1728	841.4609	140
141	1799.8268	840.8121	141
142	1799.8268	841.4609	142
143	1798.5188	840.8121	143
144	1799.1728	842.1096	144
145	1797.2108	839.5145	145
