# Supplementary material for: Anomalous diffusion and q-Weibull velocity distributions in epithelial cell migration
Source: PLoS One. 2017 Jul 10;12(7):e0180777. doi: 10.1371/journal.pone.0180777 (PMC5507264; doi:10.1371/journal.pone.0180777)
Supplement: S6 File — Individual trajectories of each cell over time for density of 11900 cel/cm2. (available in http://www.posfisicaaplicada.ufv.br/?pageid=2714). (ZIP) [file pone.0180777.s007.zip › d=11900cells/00204.dat]

	X	Y	Slice
1	1732.4641	787.6126	1
2	1731.8101	788.2613	2
3	1733.1181	786.9638	3
4	1735.7341	785.6662	4
5	1739.6582	794.1003	5
6	1744.2362	794.7491	6
7	1743.5822	793.4515	7
8	1742.9282	796.0466	8
9	1744.8902	791.5052	9
10	1746.1983	793.4515	10
11	1744.8902	800.5880	11
12	1744.2362	792.8028	12
13	1748.8143	796.0466	13
14	1746.8523	797.9930	14
15	1746.1983	807.7246	15
16	1748.1603	814.2123	16
17	1748.1603	816.1586	17
18	1745.5443	817.4562	18
19	1744.8902	820.0513	19
20	1744.2362	821.9976	20
21	1743.5822	823.9439	21
22	1739.6582	824.5927	22
23	1737.0422	834.3243	23
24	1735.7341	841.4609	24
25	1730.5021	846.0023	25
26	1729.8481	854.4364	26
27	1732.4641	855.0851	27
28	1733.1181	858.3290	28
29	1716.7680	864.1680	29
30	1715.4599	868.7094	30
31	1696.4937	880.3873	31
32	1695.1857	882.3337	32
33	1690.6077	883.6312	33
34	1684.0676	886.2263	34
35	1681.4516	890.1190	35
36	1686.6836	891.4165	36
37	1695.8397	894.0116	37
38	1693.8777	900.4994	38
39	1678.1815	907.6359	39
40	1675.5655	896.6067	40
41	1670.9875	899.8506	41
42	1667.0634	899.8506	42
43	1661.1774	904.3920	43
44	1653.9833	908.9334	44
45	1650.0593	908.9334	45
46	1642.2112	910.8798	46
47	1638.2871	910.8798	47
48	1633.7091	917.3675	48
49	1627.1690	918.0163	49
50	1621.9370	918.6651	50
51	1619.9749	919.9626	51
52	1611.4728	925.8016	52
53	1612.1269	925.8016	53
54	1611.4728	930.9918	54
55	1610.1648	934.2356	55
56	1606.8948	939.4258	56
57	1608.2028	942.0209	57
58	1600.3547	943.3185	58
59	1605.5868	951.7526	59
60	1615.3969	956.9428	60
61	1618.6669	963.4305	61
62	1620.6289	963.4305	62
63	1627.8230	966.6744	63
64	1626.5150	966.0256	64
65	1625.2070	966.6744	65
66	1631.7471	966.0256	66
67	1635.6711	966.6744	67
68	1638.9411	966.0256	68
69	1642.2112	967.3232	69
70	1641.5572	969.2695	70
71	1639.5951	967.9719	71
72	1638.2871	969.9183	72
73	1633.7091	967.9719	73
74	1636.3251	966.0256	74
75	1633.0551	962.7817	75
76	1633.0551	964.7281	76
77	1634.3631	960.1866	77
78	1632.4011	953.6989	78
79	1626.5150	949.8062	79
80	1626.5150	939.4258	80
81	1623.2450	929.6942	81
82	1619.3209	926.4504	82
83	1620.6289	927.0991	83
84	1623.8990	926.4504	84
85	1629.7850	923.8553	85
86	1634.3631	927.0991	86
87	1635.6711	919.9626	87
88	1635.6711	919.9626	87
89	1637.6331	915.4212	89
90	1636.9791	921.2602	90
91	1635.6711	918.0163	91
92	1633.0551	926.4504	92
93	1635.6711	930.3430	93
94	1637.6331	936.1820	94
95	1635.6711	940.0746	95
96	1638.2871	944.6160	96
97	1633.0551	951.7526	97
98	1626.5150	951.7526	98
99	1625.8610	956.2940	99
100	1618.6669	955.6452	100
101	1615.3969	948.5087	101
102	1616.0509	949.1575	102
103	1608.2028	943.3185	103
104	1614.7429	936.1820	104
105	1615.3969	939.4258	105
106	1619.3209	943.9673	106
107	1618.6669	940.0746	107
108	1621.2830	943.3185	108
109	1622.5910	947.2111	109
110	1622.5910	954.9964	110
111	1629.1310	963.4305	111
112	1634.3631	969.2695	112
113	1635.6711	977.0548	113
114	1637.6331	980.9474	114
115	1642.2112	981.5962	115
116	1648.0972	981.5962	116
117	1651.3673	984.8401	117
118	1655.9453	985.4889	118
119	1659.8694	984.8401	119
120	1658.5613	985.4889	120
121	1655.9453	988.7327	121
122	1653.9833	988.7327	122
123	1653.3293	981.5962	123
124	1655.2913	980.2987	124
125	1655.2913	979.0011	125
126	1651.3673	974.4597	126
127	1647.4432	972.5134	127
128	1646.1352	973.8109	128
129	1644.8272	969.9183	129
130	1642.8652	970.5670	130
131	1637.6331	964.0793	131
132	1639.5951	966.6744	132
133	1643.5192	967.9719	133
134	1641.5572	965.3768	134
135	1638.2871	963.4305	135
136	1636.9791	964.7281	136
137	1636.3251	962.7817	137
138	1638.9411	963.4305	138
139	1635.0171	959.5379	139
140	1636.9791	953.6989	140
141	1634.3631	953.6989	141
142	1632.4011	953.0501	142
143	1633.0551	952.4013	143
144	1633.0551	954.9964	144
145	1633.7091	955.6452	145
