# Supplementary material for: Anomalous diffusion and q-Weibull velocity distributions in epithelial cell migration
Source: PLoS One. 2017 Jul 10;12(7):e0180777. doi: 10.1371/journal.pone.0180777 (PMC5507264; doi:10.1371/journal.pone.0180777)
Supplement: S6 File — Individual trajectories of each cell over time for density of 11900 cel/cm2. (available in http://www.posfisicaaplicada.ufv.br/?pageid=2714). (ZIP) [file pone.0180777.s007.zip › d=11900cells/00086.dat]

	X	Y	Slice
1	810.3145	1230.0769	1
2	807.6984	1227.4818	2
3	809.0065	1228.1306	3
4	807.6984	1230.7257	4
5	804.4284	1231.3745	5
6	801.8124	1232.6720	6
7	798.5423	1231.3745	7
8	797.8883	1231.3745	8
9	795.9263	1228.1306	9
10	792.0023	1226.1843	10
11	790.0403	1229.4282	11
12	787.4242	1224.8867	12
13	781.5382	1227.4818	13
14	778.9221	1226.8331	14
15	776.3061	1226.8331	15
16	773.0361	1225.5355	16
17	769.1120	1226.8331	17
18	764.5340	1220.9941	18
19	763.2260	1219.0478	19
20	762.5720	1218.3990	20
21	758.6479	1216.4527	21
22	758.6479	1216.4527	21
23	760.6100	1212.5600	23
24	761.2640	1208.6674	24
25	757.9939	1204.7747	25
26	761.2640	1203.4772	26
27	763.2260	1202.1796	27
28	763.8800	1196.9894	28
29	761.2640	1197.6382	29
30	760.6100	1190.5017	30
31	760.6100	1193.7456	31
32	761.9180	1209.3161	32
33	764.5340	1219.0478	33
34	763.2260	1223.5892	34
35	766.4960	1222.2916	35
36	774.9981	1222.2916	36
37	786.1162	1220.9941	37
38	784.8082	1215.1551	38
39	778.2681	1213.2088	39
40	769.7660	1220.3453	40
41	764.5340	1220.3453	41
42	755.3779	1218.3990	42
43	749.4918	1215.8039	43
44	746.8758	1209.9649	44
45	757.3399	1209.3161	45
46	759.3019	1215.1551	46
47	770.4201	1220.3453	47
48	777.6141	1223.5892	48
49	780.8842	1219.6965	49
50	782.1922	1220.9941	50
51	792.0023	1216.4527	51
52	798.5423	1213.2088	52
53	806.3904	1213.8576	53
54	810.3145	1216.4527	54
55	814.8925	1219.6965	55
56	814.8925	1219.6965	55
57	819.4706	1223.5892	57
58	826.6646	1234.6184	58
59	829.9347	1225.5355	59
60	829.2807	1223.5892	60
61	812.2765	1223.5892	61
62	803.1204	1226.8331	62
63	795.9263	1220.9941	63
64	792.0023	1209.9649	64
65	798.5423	1203.4772	65
66	797.2343	1200.8821	66
67	797.8883	1198.9357	67
68	795.2723	1202.1796	68
69	774.9981	1209.9649	69
70	767.1500	1215.1551	70
71	761.9180	1214.5063	71
72	760.6100	1203.4772	72
73	760.6100	1201.5308	73
74	759.9559	1198.2870	74
75	759.9559	1196.3407	75
76	761.2640	1209.3161	76
77	760.6100	1216.4527	77
78	765.1880	1218.3990	78
79	774.9981	1220.3453	79
80	786.7702	1219.6965	80
81	793.3103	1212.5600	81
82	799.8504	1206.7210	82
83	805.0824	1205.4235	83
84	805.7364	1201.5308	84
85	808.3525	1198.9357	85
86	809.0065	1198.2870	86
87	811.6225	1198.9357	87
88	812.9305	1198.2870	88
89	810.9685	1201.5308	89
90	809.6605	1205.4235	90
91	807.0444	1207.3698	91
92	800.5044	1208.6674	92
93	795.9263	1209.9649	93
94	791.3483	1213.2088	94
95	789.3863	1215.8039	95
96	784.1542	1214.5063	96
97	785.4622	1211.9112	97
98	780.8842	1213.2088	98
99	769.7660	1210.6137	99
100	772.3821	1206.0723	100
101	773.6901	1202.1796	101
102	779.5762	1200.2333	102
103	786.1162	1203.4772	103
104	788.7322	1210.6137	104
105	788.7322	1209.9649	105
106	784.8082	1210.6137	106
107	785.4622	1218.3990	107
108	782.8462	1224.8867	108
109	780.2302	1223.5892	109
110	769.1120	1221.6429	110
111	762.5720	1220.3453	111
112	758.6479	1219.0478	112
113	756.6859	1215.1551	113
114	757.3399	1213.2088	114
115	754.7239	1208.6674	115
116	756.0319	1207.3698	116
117	759.3019	1203.4772	117
118	759.3019	1204.7747	118
119	763.2260	1204.7747	119
120	765.1880	1208.0186	120
121	765.1880	1211.2625	121
122	765.8420	1211.2625	122
123	767.1500	1211.2625	123
124	766.4960	1209.9649	124
125	767.8040	1209.3161	125
126	769.7660	1210.6137	126
127	769.7660	1207.3698	127
128	774.3441	1210.6137	128
129	773.6901	1209.3161	129
130	774.3441	1206.0723	130
131	771.7281	1206.7210	131
132	771.0741	1204.1259	132
133	771.0741	1205.4235	133
134	774.9981	1204.1259	134
135	772.3821	1204.1259	135
136	772.3821	1205.4235	136
137	772.3821	1207.3698	137
138	769.7660	1208.6674	138
139	765.8420	1209.9649	139
140	758.6479	1211.9112	140
141	750.1458	1212.5600	141
142	744.9138	1214.5063	142
143	746.8758	1215.1551	143
144	748.1838	1214.5063	144
145	757.9939	1217.7502	145
