# Supplementary material for: Anomalous diffusion and q-Weibull velocity distributions in epithelial cell migration
Source: PLoS One. 2017 Jul 10;12(7):e0180777. doi: 10.1371/journal.pone.0180777 (PMC5507264; doi:10.1371/journal.pone.0180777)
Supplement: S6 File — Individual trajectories of each cell over time for density of 11900 cel/cm2. (available in http://www.posfisicaaplicada.ufv.br/?pageid=2714). (ZIP) [file pone.0180777.s007.zip › d=11900cells/00218.dat]

	X	Y	Slice
1	1752.7383	393.1575	1
2	1750.7763	389.9136	2
3	1752.0843	389.2649	3
4	1753.3923	387.9673	4
5	1753.3923	386.6698	5
6	1746.8523	399.6452	6
7	1748.1603	402.8891	7
8	1750.7763	399.6452	8
9	1750.1223	398.9965	9
10	1754.7003	402.8891	10
11	1760.5864	404.8354	11
12	1764.5104	406.7818	12
13	1767.1265	411.3232	13
14	1767.7805	415.8646	14
15	1773.6665	417.8109	15
16	1769.0885	416.5134	16
17	1758.6244	418.4597	17
18	1756.0084	421.0548	18
19	1755.3544	426.2450	19
20	1761.2404	432.7328	20
21	1765.1645	433.3815	21
22	1763.2024	434.6791	22
23	1764.5104	439.2205	23
24	1765.1645	443.1132	24
25	1767.1265	444.4107	25
26	1765.1645	448.3034	26
27	1766.4725	448.3034	27
28	1766.4725	449.6009	28
29	1765.1645	453.4936	29
30	1765.8185	449.6009	30
31	1765.1645	454.7911	31
32	1761.8944	454.7911	32
33	1759.2784	454.7911	33
34	1756.0084	453.4936	34
35	1751.4303	452.1960	35
36	1746.8523	453.4936	36
37	1747.5063	461.2789	37
38	1750.7763	463.2252	38
39	1746.8523	463.2252	39
40	1744.2362	457.3862	40
41	1735.0801	453.4936	41
42	1731.8101	450.8985	42
43	1734.4261	441.8156	43
44	1727.8861	437.9230	44
45	1725.2700	430.7864	45
46	1720.6920	425.5962	46
47	1724.6160	430.1377	47
48	1723.3080	430.1377	48
49	1718.7300	432.0840	49
50	1710.8819	434.6791	50
51	1705.6498	435.3279	51
52	1703.6878	437.2742	52
53	1697.1477	437.2742	53
54	1695.8397	433.3815	54
55	1701.0718	432.7328	55
56	1703.0338	434.6791	56
57	1705.6498	433.3815	57
58	1705.6498	439.8693	58
59	1714.8059	442.4644	59
60	1720.6920	440.5181	60
61	1727.2321	443.7619	61
62	1731.8101	445.7083	62
63	1739.6582	454.7911	63
64	1740.9662	454.7911	64
65	1746.8523	458.0350	65
66	1748.8143	459.3325	66
67	1746.1983	453.4936	67
68	1753.3923	459.3325	68
69	1755.3544	462.5764	69
70	1760.5864	458.6838	70
71	1763.2024	454.1423	71
72	1770.3965	450.2497	72
73	1771.0505	445.0595	73
74	1772.3585	446.3570	74
75	1771.0505	448.9521	75
76	1758.6244	445.0595	76
77	1756.6624	441.1668	77
78	1761.2404	437.2742	78
79	1765.1645	435.9766	79
80	1771.0505	435.3279	80
81	1771.7045	432.0840	81
82	1771.7045	428.8401	82
83	1774.9746	425.5962	83
84	1776.2826	424.2987	84
85	1770.3965	431.4352	85
86	1768.4345	436.6254	86
87	1768.4345	431.4352	87
88	1765.8185	434.6791	88
89	1771.7045	435.3279	89
90	1773.0125	439.8693	90
91	1771.0505	436.6254	91
92	1771.0505	437.2742	92
93	1776.9366	434.6791	93
94	1782.8226	434.0303	94
95	1783.4766	430.1377	95
96	1782.1686	431.4352	96
97	1781.5146	437.9230	97
98	1782.8226	437.2742	98
99	1778.8986	439.2205	99
100	1780.8606	440.5181	100
101	1779.5526	441.1668	101
102	1783.4766	438.5717	102
103	1786.0927	439.2205	103
104	1785.4387	435.9766	104
105	1786.0927	432.0840	105
106	1783.4766	433.3815	106
107	1784.1307	437.9230	107
108	1784.7847	435.3279	108
109	1787.4007	437.2742	109
110	1790.6707	431.4352	110
111	1784.7847	434.6791	111
112	1786.0927	435.3279	112
113	1791.3247	437.2742	113
114	1791.9787	437.9230	114
115	1789.3627	435.3279	115
116	1790.6707	437.2742	116
117	1790.0167	441.1668	117
118	1791.3247	443.7619	118
119	1790.0167	445.7083	119
120	1791.9787	447.0058	120
121	1795.9028	445.7083	121
122	1793.2868	445.7083	122
123	1795.2488	444.4107	123
124	1797.2108	447.6546	124
125	1799.1728	450.2497	125
126	1801.1348	451.5472	126
127	1801.1348	448.3034	127
128	1800.4808	451.5472	128
129	1800.4808	450.8985	129
130	1802.4428	448.9521	130
131	1801.7888	450.2497	131
132	1801.1348	449.6009	132
133	1800.4808	450.2497	133
134	1802.4428	451.5472	134
135	1800.4808	451.5472	135
136	1801.1348	450.2497	136
137	1797.8648	450.8985	137
138	1803.0969	447.6546	138
139	1801.1348	447.0058	139
140	1798.5188	445.7083	140
141	1798.5188	449.6009	141
142	1799.1728	450.8985	142
143	1800.4808	450.8985	143
144	1800.4808	449.6009	144
145	1799.8268	450.2497	145
