# Supplementary material for: Anomalous diffusion and q-Weibull velocity distributions in epithelial cell migration
Source: PLoS One. 2017 Jul 10;12(7):e0180777. doi: 10.1371/journal.pone.0180777 (PMC5507264; doi:10.1371/journal.pone.0180777)
Supplement: S6 File — Individual trajectories of each cell over time for density of 11900 cel/cm2. (available in http://www.posfisicaaplicada.ufv.br/?pageid=2714). (ZIP) [file pone.0180777.s007.zip › d=11900cells/f00338.dat]

	X	Y	Slice
1	2001.9149	122.6184	74
2	2004.5310	116.7795	75
3	2008.4550	117.4282	76
4	2011.0710	120.6721	77
5	2009.7630	118.0770	78
6	2007.8010	118.0770	79
7	2003.8770	116.7795	80
8	1999.2989	115.4819	81
9	1994.7209	115.4819	82
10	1990.7968	114.1844	83
11	1988.8348	114.8331	84
12	1980.3327	116.1307	85
13	1975.7547	120.6721	86
14	1975.7547	120.0233	87
15	1972.4846	129.1062	88
16	1967.2526	128.4574	89
17	1964.6365	131.0525	90
18	1961.3665	131.0525	91
19	1957.4425	129.7550	92
20	1955.4804	133.6476	93
21	1962.0205	142.7304	94
22	1958.0965	145.9743	95
23	1958.7505	151.8133	96
24	1957.4425	151.1645	97
25	1955.4804	151.1645	98
26	1956.7885	149.8670	99
27	1958.0965	147.9206	100
28	1958.0965	143.3792	101
29	1956.1345	139.4866	102
30	1955.4804	135.5939	103
31	1952.8644	138.8378	104
32	1952.8644	136.2427	105
33	1951.5564	131.7013	106
34	1953.5184	131.0525	107
35	1953.5184	130.4037	108
36	1952.8644	132.3501	109
37	1952.8644	129.1062	110
38	1952.8644	128.4574	111
39	1950.9024	129.7550	112
40	1948.9404	128.4574	113
41	1943.7083	127.1599	114
42	1941.7463	123.2672	115
43	1937.1683	121.9697	116
44	1936.5142	124.5648	117
45	1935.2062	116.7795	118
46	1931.9362	110.2917	119
47	1924.7421	110.2917	120
48	1924.7421	105.7503	121
49	1924.0881	107.0478	122
50	1928.6662	108.3454	123
51	1933.8982	107.0478	124
52	1933.8982	106.3991	125
53	1934.5522	105.1015	126
54	1939.7843	108.9942	127
55	1939.1303	110.2917	128
56	1937.1683	113.5356	129
57	1939.7843	120.0233	130
58	1933.8982	119.3746	131
59	1931.9362	121.9697	132
60	1931.9362	123.2672	133
61	1931.9362	124.5648	134
62	1933.8982	123.9160	135
63	1935.2062	125.8623	136
64	1933.2442	124.5648	137
65	1934.5522	125.8623	138
66	1934.5522	126.5111	139
67	1937.1683	129.7550	140
68	1937.8223	123.2672	141
69	1937.8223	119.3746	142
70	1939.1303	120.6721	143
71	1937.1683	119.3746	144
72	1939.7843	115.4819	145
