# Supplementary material for: Anomalous diffusion and q-Weibull velocity distributions in epithelial cell migration
Source: PLoS One. 2017 Jul 10;12(7):e0180777. doi: 10.1371/journal.pone.0180777 (PMC5507264; doi:10.1371/journal.pone.0180777)
Supplement: S6 File — Individual trajectories of each cell over time for density of 11900 cel/cm2. (available in http://www.posfisicaaplicada.ufv.br/?pageid=2714). (ZIP) [file pone.0180777.s007.zip › d=11900cells/f00279.dat]

	X	Y	Slice
1	2220.3532	1174.9311	79
2	2214.4672	1176.8774	80
3	2212.5051	1182.0676	81
4	2206.6191	1184.0139	82
5	2207.2731	1189.8529	83
6	2200.7330	1198.2870	84
7	2200.0790	1198.9357	85
8	2200.7330	1195.0431	86
9	2196.8090	1198.2870	87
10	2198.1170	1198.2870	88
11	2194.1929	1196.9894	89
12	2194.1929	1195.0431	90
13	2193.5389	1195.0431	91
14	2192.8849	1189.2041	92
15	2198.1170	1187.2578	93
16	2202.6950	1180.7701	94
17	2205.9651	1180.7701	95
18	2209.2351	1176.8774	96
19	2216.4292	1171.6872	97
20	2225.5853	1174.9311	98
21	2230.1633	1173.6335	99
22	2228.8553	1171.0384	100
23	2229.5093	1158.0629	101
24	2227.5473	1158.7117	102
25	2224.9313	1158.0629	103
26	2229.5093	1151.5752	104
27	2230.1633	1156.7654	105
28	2229.5093	1169.0921	106
29	2230.8173	1174.9311	107
30	2239.3194	1178.1750	108
31	2245.2055	1178.1750	109
32	2247.8215	1170.3897	110
33	2247.8215	1166.4970	111
34	2243.2435	1166.4970	112
35	2247.1675	1167.1458	113
36	2247.8215	1174.9311	114
37	2250.4375	1174.9311	115
38	2251.7455	1179.4725	116
39	2250.4375	1182.0676	117
40	2257.6316	1178.8237	118
41	2260.2476	1175.5799	119
42	2260.9016	1170.3897	120
43	2258.2856	1174.9311	121
44	2258.9396	1178.1750	122
45	2256.3236	1176.8774	123
46	2252.3996	1174.9311	124
47	2249.7835	1172.9848	125
48	2247.8215	1174.2823	126
49	2245.8595	1172.3360	127
50	2243.8975	1176.2286	128
51	2244.5515	1180.1213	129
52	2236.7034	1188.5554	130
53	2233.4334	1191.1505	131
54	2227.5473	1195.6919	132
55	2218.3912	1197.6382	133
56	2211.8511	1200.8821	134
57	2206.6191	1203.4772	135
58	2200.7330	1212.5600	136
59	2200.0790	1217.1014	137
60	2197.4630	1219.6965	138
61	2196.8090	1224.2380	139
62	2201.3870	1228.7794	140
63	2202.6950	1232.6720	141
64	2200.7330	1233.3208	142
65	2202.0410	1234.6184	143
66	2201.3870	1238.5110	144
67	2199.4250	1241.7549	145
