# Supplementary material for: Anomalous diffusion and q-Weibull velocity distributions in epithelial cell migration
Source: PLoS One. 2017 Jul 10;12(7):e0180777. doi: 10.1371/journal.pone.0180777 (PMC5507264; doi:10.1371/journal.pone.0180777)
Supplement: S6 File — Individual trajectories of each cell over time for density of 11900 cel/cm2. (available in http://www.posfisicaaplicada.ufv.br/?pageid=2714). (ZIP) [file pone.0180777.s007.zip › d=11900cells/00051.dat]

	X	Y	Slice
1	399.9383	205.5059	1
2	401.1940	205.5059	2
3	399.3104	208.6200	3
4	401.8218	207.9973	4
5	410.6117	207.3743	5
6	408.1003	206.7515	6
7	404.9610	204.2603	7
8	409.3559	206.7515	8
9	412.4952	209.2428	9
10	412.4952	212.9798	10
11	413.7509	221.6993	11
12	415.0066	223.5678	12
13	412.4952	216.0939	13
14	401.1940	203.0145	14
15	401.1940	200.5234	15
16	400.5661	198.6548	16
17	404.3332	203.0145	17
18	406.8446	204.2603	18
19	410.6117	204.8831	19
20	411.8674	207.3743	20
21	411.8674	206.1287	21
22	410.6117	206.1287	22
23	409.9838	204.8831	23
24	416.8901	213.6026	24
25	415.6344	217.3395	25
26	413.1230	224.1906	26
27	414.3787	227.3048	27
28	416.8901	226.0590	28
29	414.3787	225.4362	29
30	411.8674	202.3917	30
31	408.1003	194.9178	31
32	401.1940	193.6723	32
33	391.1484	195.5406	33
34	391.1484	196.7864	34
35	387.3813	196.7864	35
36	387.3813	197.4092	36
37	388.0092	199.2776	37
38	390.5206	203.0145	38
39	409.3559	218.5851	39
40	414.3787	225.4362	40
41	415.6344	230.4189	41
42	414.3787	230.4189	42
43	414.3787	226.0590	43
44	417.5180	222.9449	44
45	417.5180	222.9449	44
46	419.4015	222.9449	46
47	415.0066	218.5851	47
48	411.2395	208.6200	48
49	403.0775	204.8831	49
50	397.4269	200.5234	50
51	398.6826	196.7864	51
52	396.1712	196.7864	52
53	399.9383	199.9006	53
54	404.3332	202.3917	54
55	413.1230	206.1287	55
56	415.0066	210.4884	56
57	415.0066	211.1112	57
58	413.1230	209.2428	58
59	411.8674	208.6200	59
60	414.3787	207.3743	60
61	408.7281	206.1287	61
62	411.2395	207.3743	62
63	411.8674	204.2603	63
64	409.3559	206.1287	64
65	410.6117	206.7515	65
66	405.5889	206.1287	66
67	409.3559	205.5059	67
68	408.7281	201.1462	68
69	410.6117	198.0320	69
70	411.8674	203.0145	70
71	410.6117	205.5059	71
72	404.9610	211.7342	72
73	405.5889	217.3395	73
74	406.2167	222.3221	74
75	409.3559	224.1906	75
76	411.2395	226.0590	76
77	415.6344	227.9275	77
78	414.3787	227.9275	78
79	408.1003	226.6818	79
80	404.9610	222.3221	80
81	404.9610	216.0939	81
82	404.9610	206.1287	82
83	408.1003	203.6373	83
84	408.1003	203.6373	83
85	409.3559	201.7689	85
86	407.4724	200.5234	86
87	407.4724	203.0145	87
88	404.3332	203.0145	88
89	404.3332	201.7689	89
90	403.7054	201.7689	90
91	404.9610	200.5234	91
92	403.7054	203.6373	92
93	406.2167	202.3917	93
94	405.5889	204.2603	94
95	408.1003	211.1112	95
96	411.8674	217.9623	96
97	411.2395	223.5678	97
98	413.1230	224.8134	98
99	416.2623	226.6818	99
100	415.0066	229.7960	100
101	415.0066	226.0590	101
102	416.2623	224.1906	102
103	417.5180	226.0590	103
104	416.2623	227.3048	104
105	415.0066	223.5678	105
106	415.0066	222.3221	106
107	413.7509	216.7167	107
108	414.3787	217.9623	108
109	412.4952	216.0939	109
110	412.4952	216.0939	109
111	410.6117	213.6026	111
112	414.3787	217.9623	112
113	414.3787	220.4537	113
114	416.8901	219.8309	114
115	415.0066	217.9623	115
116	414.3787	219.8309	116
117	414.3787	218.5851	117
118	414.3787	217.9623	118
119	408.1003	220.4537	119
120	404.3332	219.8309	120
121	406.2167	222.3221	121
122	408.1003	224.1906	122
123	408.7281	225.4362	123
124	413.1230	227.9275	124
125	414.3787	229.1732	125
126	413.7509	230.4189	126
127	416.8901	227.9275	127
128	411.8674	226.0590	128
129	410.6117	222.9449	129
130	409.9838	221.6993	130
131	406.8446	224.8134	131
132	407.4724	226.0590	132
133	411.8674	226.6818	133
134	411.8674	226.0590	134
135	411.8674	227.9275	135
136	411.8674	224.1906	136
137	410.6117	223.5678	137
138	408.1003	222.3221	138
139	408.7281	221.6993	139
140	406.2167	222.9449	140
141	413.7509	224.8134	141
142	415.6344	223.5678	142
143	415.6344	228.5504	143
144	410.6117	226.6818	144
145	408.7281	222.9449	145
