# Supplementary material for: Anomalous diffusion and q-Weibull velocity distributions in epithelial cell migration
Source: PLoS One. 2017 Jul 10;12(7):e0180777. doi: 10.1371/journal.pone.0180777 (PMC5507264; doi:10.1371/journal.pone.0180777)
Supplement: S6 File — Individual trajectories of each cell over time for density of 11900 cel/cm2. (available in http://www.posfisicaaplicada.ufv.br/?pageid=2714). (ZIP) [file pone.0180777.s007.zip › d=11900cells/00110.dat]

	X	Y	Slice
1	962.0441	859.6266	1
2	958.7740	863.5192	2
3	957.4660	867.4118	3
4	957.1390	870.3313	4
5	955.8310	876.1703	5
6	953.8690	882.3337	6
7	954.8500	889.4702	7
8	955.5040	898.5530	8
9	953.8690	905.6896	9
10	952.5610	911.5285	10
11	950.5989	918.6651	11
12	945.6939	929.0455	12
13	942.4239	932.2893	13
14	941.1158	931.6406	14
15	938.1728	932.9381	15
16	936.2108	932.9381	16
17	930.6517	931.9649	17
18	927.3817	927.4235	18
19	925.0927	922.8821	19
20	925.4197	920.6114	20
21	930.6517	917.0431	21
22	934.2488	914.7724	22
23	940.4618	914.7724	23
24	945.0399	916.3943	24
25	950.2719	915.7456	25
26	956.8120	918.3407	26
27	959.7550	921.2602	27
28	960.7360	922.5577	28
29	957.7930	924.8284	29
30	956.4850	930.0186	30
31	954.5230	931.9649	31
32	951.9070	930.3430	32
33	949.6179	929.0455	33
34	948.6369	930.3430	34
35	951.2529	933.5869	35
36	953.2150	934.8844	36
37	952.8880	938.7771	37
38	953.5420	940.0746	38
39	960.0820	940.3990	39
40	965.3141	940.7234	40
41	971.8542	940.7234	41
42	979.7022	938.4527	42
43	990.8204	936.5064	43
44	998.3414	936.1820	44
45	1003.9005	939.4258	45
46	1008.4785	936.1820	46
47	1017.9616	934.5600	47
48	1026.7907	934.8844	48
49	1033.9848	933.9113	49
50	1041.8329	931.6406	50
51	1047.0649	922.2333	51
52	1047.0649	913.1505	52
53	1048.0460	904.0676	53
54	1048.0460	899.5262	54
55	1050.6620	893.6872	55
56	1052.9510	888.1726	56
57	1055.8940	884.9288	57
58	1056.8751	876.8191	58
59	1055.8940	871.3045	59
60	1052.9510	863.1948	60
61	1052.9510	859.9509	61
62	1046.7379	857.3558	62
63	1044.1219	853.1388	63
64	1040.8519	851.1925	64
65	1038.8899	855.7339	65
66	1036.2738	862.5460	66
67	1038.5629	868.3850	67
68	1040.5249	875.5215	68
69	1037.5818	883.6312	69
70	1030.3878	886.8751	70
71	1025.1557	890.7677	71
72	1023.5207	894.0116	72
73	1024.1747	896.6067	73
74	1028.0987	900.8237	74
75	1030.3878	902.7701	75
76	1031.0418	904.3920	76
77	1033.9848	907.6359	77
78	1034.9658	911.2041	78
79	1038.8899	916.3943	79
80	1036.2738	922.8821	80
81	1028.4258	923.2065	81
82	1024.1747	918.0163	82
83	1023.5207	916.3943	83
84	1021.8857	915.7456	84
85	1020.5777	917.0431	85
86	1018.9427	920.6114	86
87	1018.2886	919.6382	87
88	1018.9427	919.6382	88
89	1018.2886	919.3138	89
90	1019.5967	920.2870	90
91	1015.0186	920.6114	91
92	1015.0186	918.9894	92
93	1019.2697	920.9358	93
94	1019.5967	921.5845	94
95	1017.6346	920.2870	95
96	1014.6916	920.6114	96
97	1010.4406	919.3138	97
98	1008.8055	916.7187	98
99	1010.7676	915.4212	99
100	1013.0566	912.8261	100
101	1014.0376	909.2578	101
102	1017.9616	907.6359	102
103	1019.2697	909.9066	103
104	1017.6346	912.5017	104
105	1014.0376	917.6919	105
106	1010.4406	921.9089	106
107	1006.1895	923.2065	107
108	1009.1326	923.2065	108
109	1013.0566	923.5309	109
110	1020.2507	926.4504	110
111	1025.4827	928.3967	111
112	1030.3878	927.4235	112
113	1033.0038	928.3967	113
114	1038.2359	930.3430	114
115	1040.5249	932.6137	115
116	1040.5249	930.9918	116
117	1036.2738	926.7747	117
118	1035.6198	926.4504	118
119	1029.7338	924.1796	119
120	1032.6768	922.8821	120
121	1034.9658	921.9089	121
122	1035.6198	921.2602	122
123	1035.9468	919.6382	123
124	1035.6198	919.3138	124
125	1033.3308	915.4212	125
126	1033.0038	912.1773	126
127	1032.6768	911.2041	127
128	1031.0418	908.6090	128
129	1032.3498	909.5822	129
130	1030.0608	910.5554	130
131	1031.0418	912.1773	131
132	1032.6768	914.4480	132
133	1031.6958	915.0968	133
134	1033.9848	917.3675	134
135	1034.6388	921.5845	135
136	1033.9848	927.7479	136
137	1033.3308	932.2893	137
138	1032.3498	938.7771	138
139	1036.2738	942.9941	139
140	1037.5818	947.2111	140
141	1038.5629	944.2917	141
142	1038.5629	944.9404	142
143	1039.8709	945.9136	143
144	1039.5439	946.2380	144
145	1037.9089	948.8331	145
