# Supplementary material for: Anomalous diffusion and q-Weibull velocity distributions in epithelial cell migration
Source: PLoS One. 2017 Jul 10;12(7):e0180777. doi: 10.1371/journal.pone.0180777 (PMC5507264; doi:10.1371/journal.pone.0180777)
Supplement: S6 File — Individual trajectories of each cell over time for density of 11900 cel/cm2. (available in http://www.posfisicaaplicada.ufv.br/?pageid=2714). (ZIP) [file pone.0180777.s007.zip › d=11900cells/f00025.dat]

	X	Y	Slice
1	467.6149	1003.6545	83
2	470.8849	1004.3033	84
3	470.8849	1001.0594	85
4	464.3449	1001.0594	86
5	461.7288	999.7619	87
6	461.0748	1000.4107	88
7	461.7288	1003.0058	89
8	465.6529	1002.3570	90
9	466.9609	1004.3033	91
10	466.9609	1004.3033	91
11	463.6908	1004.9521	93
12	461.7288	1012.0886	94
13	459.1128	1014.6837	95
14	453.8807	1016.6300	96
15	454.5348	1016.6300	97
16	452.5727	1017.9276	98
17	452.5727	1020.5227	99
18	453.8807	1021.1715	100
19	449.9567	1023.1178	101
20	454.5348	1023.1178	102
21	455.1888	1023.7666	103
22	457.1508	1021.1715	104
23	457.8048	1024.4153	105
24	463.0368	1025.0641	106
25	462.3828	1023.7666	107
26	466.3069	1025.7129	108
27	465.6529	1028.9568	109
28	464.9989	1027.6592	110
29	466.9609	1029.6055	111
30	459.7668	1033.4982	112
31	457.8048	1036.7421	113
32	461.0748	1038.0396	114
33	459.1128	1039.3372	115
34	456.4968	1044.5274	116
35	455.1888	1046.4737	117
36	459.1128	1045.1761	118
37	458.4588	1043.8786	119
38	456.4968	1045.8249	120
39	456.4968	1045.8249	120
40	455.1888	1045.1761	122
41	454.5348	1043.8786	123
42	453.8807	1044.5274	124
43	451.2647	1047.1225	125
44	450.6107	1048.4200	126
45	447.9947	1048.4200	127
46	453.2267	1045.1761	128
47	454.5348	1047.7712	129
48	450.6107	1045.1761	130
49	451.2647	1043.8786	131
50	453.8807	1041.2835	132
51	451.2647	1038.0396	133
52	451.2647	1037.3908	134
53	450.6107	1038.6884	135
54	453.8807	1038.6884	136
55	451.2647	1036.7421	137
56	452.5727	1036.0933	138
57	451.2647	1036.0933	139
58	452.5727	1031.5519	140
59	450.6107	1030.9031	141
60	449.3027	1032.2006	142
61	452.5727	1032.8494	143
62	455.1888	1031.5519	144
63	453.2267	1030.9031	145
