# Supplementary material for: Anomalous diffusion and q-Weibull velocity distributions in epithelial cell migration
Source: PLoS One. 2017 Jul 10;12(7):e0180777. doi: 10.1371/journal.pone.0180777 (PMC5507264; doi:10.1371/journal.pone.0180777)
Supplement: S6 File — Individual trajectories of each cell over time for density of 11900 cel/cm2. (available in http://www.posfisicaaplicada.ufv.br/?pageid=2714). (ZIP) [file pone.0180777.s007.zip › d=11900cells/00105.dat]

	X	Y	Slice
1	1050.5530	950.8875	1
2	1052.2970	947.4274	2
3	1055.7851	947.4274	3
4	1057.5291	953.4826	4
5	1059.2730	953.4826	5
6	1059.2730	956.0777	6
7	1056.6570	952.6176	7
8	1059.2730	953.4826	8
9	1061.0171	952.6176	9
10	1058.4011	937.9121	10
11	1056.6570	936.1820	11
12	1056.6570	938.7771	12
13	1055.7851	940.5072	13
14	1058.4011	938.7771	14
15	1058.4011	937.9121	15
16	1056.6570	933.5869	16
17	1054.9130	930.9918	17
18	1052.2970	928.3967	18
19	1052.2970	927.5317	19
20	1047.9370	924.0715	20
21	1042.7049	920.6114	21
22	1044.4489	922.3415	22
23	1042.7049	920.6114	23
24	1039.2169	918.8813	24
25	1039.2169	920.6114	25
26	1037.4729	918.0163	26
27	1040.0889	917.1513	27
28	1038.3448	912.8261	28
29	1040.9609	912.8261	29
30	1040.0889	912.8261	30
31	1040.9609	911.0960	31
32	1040.0889	909.3660	32
33	1043.5769	907.6359	33
34	1047.0649	904.1758	34
35	1051.4250	901.5807	35
36	1054.0410	900.7156	36
37	1058.4011	901.5807	37
38	1060.1451	899.8506	38
39	1060.1451	897.2555	39
40	1062.7611	900.7156	40
41	1067.1211	903.3107	41
42	1071.4812	905.9058	42
43	1079.3293	908.5009	43
44	1082.8173	907.6359	44
45	1085.4333	907.6359	45
46	1087.1774	908.5009	46
47	1090.6654	906.7709	47
48	1095.0255	904.1758	48
49	1094.1534	900.7156	49
50	1095.0255	899.8506	50
51	1092.4094	897.2555	51
52	1091.5374	893.7954	52
53	1090.6654	887.7402	53
54	1088.9214	886.0100	54
55	1089.7934	884.2800	55
56	1089.7934	879.9549	56
57	1090.6654	874.7647	57
58	1081.9453	869.5745	58
59	1081.9453	866.1143	59
60	1080.2013	863.5192	60
61	1081.9453	868.7094	61
62	1080.2013	873.0345	62
63	1079.3293	868.7094	63
64	1082.8173	864.3843	64
65	1084.5614	861.7892	65
66	1089.7934	864.3843	66
67	1089.7934	870.4394	67
68	1089.7934	876.4947	68
69	1094.1534	877.3598	69
70	1095.8974	880.8198	70
71	1097.6415	883.4149	71
72	1099.3855	881.6849	72
73	1099.3855	886.8751	73
74	1100.2575	880.8198	74
75	1094.1534	881.6849	75
76	1086.3054	879.0898	76
77	1079.3293	873.8996	77
78	1078.4573	862.6541	78
79	1074.9692	861.7892	79
80	1073.2252	854.0039	80
81	1074.9692	849.6786	81
82	1068.8652	842.7584	82
83	1066.2492	839.2983	83
84	1058.4011	836.7032	84
85	1061.0171	841.8933	85
86	1060.1451	841.0284	86
87	1054.0410	836.7032	87
88	1051.4250	834.9731	88
89	1051.4250	835.8382	89
90	1055.7851	836.7032	90
91	1063.6331	839.2983	91
92	1067.9932	842.7584	92
93	1070.6092	846.2186	93
94	1079.3293	845.3535	94
95	1082.8173	846.2186	95
96	1087.1774	853.1388	96
97	1085.4333	849.6786	97
98	1083.6893	851.4088	98
99	1080.2013	847.9486	99
100	1072.3532	840.1633	100
101	1067.1211	835.8382	101
102	1064.5051	838.4333	102
103	1067.9932	843.6235	103
104	1072.3532	850.5437	104
105	1080.2013	857.4639	105
106	1087.1774	855.7339	106
107	1092.4094	863.5192	107
108	1090.6654	873.8996	108
109	1090.6654	878.2247	109
110	1091.5374	882.5500	110
111	1099.3855	889.4702	111
112	1101.1295	888.6051	112
113	1104.6175	894.6604	113
114	1102.8736	891.2002	114
115	1097.6415	893.7954	115
116	1093.2814	894.6604	116
117	1094.1534	898.9856	117
118	1095.8974	895.5254	118
119	1097.6415	898.1205	119
120	1096.7695	899.8506	120
121	1097.6415	906.7709	121
122	1099.3855	917.1513	122
123	1099.3855	924.9366	123
124	1098.5135	926.6666	124
125	1095.8974	919.7464	125
126	1095.8974	909.3660	126
127	1097.6415	911.0960	127
128	1097.6415	904.1758	128
129	1098.5135	902.4457	129
130	1099.3855	905.0408	130
131	1102.0015	912.8261	131
132	1098.5135	915.4212	132
133	1095.8974	916.2862	133
134	1095.8974	920.6114	134
135	1097.6415	922.3415	135
136	1102.0015	927.5317	136
137	1101.1295	928.3967	137
138	1105.4896	928.3967	138
139	1105.4896	925.8016	139
140	1108.1056	925.8016	140
141	1107.2336	926.6666	141
142	1108.9776	930.1268	142
143	1114.2096	933.5869	143
144	1111.5936	930.1268	144
145	1109.8496	926.6666	145
