# Supplementary material for: Anomalous diffusion and q-Weibull velocity distributions in epithelial cell migration
Source: PLoS One. 2017 Jul 10;12(7):e0180777. doi: 10.1371/journal.pone.0180777 (PMC5507264; doi:10.1371/journal.pone.0180777)
Supplement: S6 File — Individual trajectories of each cell over time for density of 11900 cel/cm2. (available in http://www.posfisicaaplicada.ufv.br/?pageid=2714). (ZIP) [file pone.0180777.s007.zip › d=11900cells/00044.dat]

	X	Y	Slice
1	551.2493	456.9450	1
2	549.3657	455.6994	2
3	549.3657	455.0765	3
4	549.9936	451.3397	4
5	547.4822	452.5853	5
6	541.8316	455.0765	6
7	539.9480	454.4537	7
8	538.0645	450.7168	8
9	539.3202	441.9973	9
10	538.6923	440.7516	10
11	538.6923	438.2603	11
12	538.6923	430.1636	12
13	535.5531	424.5582	13
14	533.6696	423.9353	14
15	529.9025	422.0669	15
16	528.6468	419.5756	16
17	524.2519	421.4441	17
18	517.3456	421.4441	18
19	516.7177	418.3300	19
20	507.3000	422.6897	20
21	501.0216	424.5582	21
22	495.3709	423.3125	22
23	491.6039	425.8038	23
24	490.3482	425.8038	24
25	487.2089	428.9180	25
26	484.6975	429.5408	26
27	484.0697	431.4092	27
28	487.2089	434.5234	28
29	484.6975	435.1462	29
30	484.0697	440.7516	30
31	482.1862	443.8658	31
32	478.4191	446.3570	32
33	477.7912	449.4712	33
34	474.0241	444.4886	34
35	473.3963	444.4886	35
36	473.3963	439.5059	36
37	474.6520	436.3919	37
38	475.2798	428.9180	38
39	474.6520	423.9353	39
40	477.1634	417.0843	40
41	485.3254	413.9702	41
42	486.5811	406.4963	42
43	490.3482	402.7594	43
44	495.3709	402.7594	44
45	495.3709	397.1540	45
46	494.7431	395.2855	46
47	495.3709	395.9083	47
48	497.8823	395.2855	48
49	497.8823	400.8909	49
50	497.8823	405.8735	50
51	498.5102	418.3300	51
52	497.8823	427.0495	52
53	495.3709	437.6375	53
54	492.2317	446.9798	54
55	492.2317	453.2081	55
56	489.7203	458.1907	56
57	482.8140	457.5679	57
58	476.5356	450.0940	58
59	472.7685	440.7516	59
60	463.9786	434.5234	60
61	458.9558	430.1636	61
62	457.0723	430.1636	62
63	456.4444	427.0495	63
64	458.9558	419.5756	64
65	463.3508	425.8038	65
66	468.3735	428.9180	66
67	475.9077	433.9006	67
68	481.5583	443.2429	68
69	484.6975	450.0940	69
70	491.6039	456.9450	70
71	490.9760	457.5679	71
72	492.2317	462.5504	72
73	488.4646	448.8483	73
74	480.9305	443.2429	74
75	482.8140	442.6201	75
76	487.8368	445.7342	76
77	494.7431	452.5853	77
78	499.1380	453.2081	78
79	495.9988	448.8483	79
80	487.2089	443.2429	80
81	482.1862	440.7516	81
82	478.4191	439.5059	82
83	476.5356	430.7864	83
84	465.2343	423.3125	84
85	460.2115	420.1985	85
86	457.7002	417.0843	86
87	460.8394	415.2158	87
88	459.5837	422.6897	88
89	461.4672	430.1636	89
90	467.1178	432.6549	90
91	474.0241	430.7864	91
92	480.3026	432.0321	92
93	484.6975	426.4267	93
94	486.5811	425.1810	94
95	489.7203	425.8038	95
96	490.3482	415.8386	96
97	483.4419	415.2158	97
98	483.4419	424.5582	98
99	480.3026	432.0321	99
100	479.0469	442.6201	100
101	479.0469	452.5853	101
102	479.6748	455.0765	102
103	479.6748	458.1907	103
104	478.4191	462.5504	104
105	477.7912	464.4189	105
106	476.5356	463.7961	106
107	475.2798	455.0765	107
108	480.3026	449.4712	108
109	473.3963	444.4886	109
110	471.5128	439.5059	110
111	469.0014	438.2603	111
112	485.3254	408.9876	112
113	485.3254	403.3822	113
114	485.3254	395.2855	114
115	487.2089	395.2855	115
116	496.6266	408.9876	116
117	488.4646	408.9876	117
118	491.6039	412.7246	118
119	492.8595	415.2158	119
120	495.9988	416.4615	120
121	492.8595	418.3300	121
122	487.2089	422.0669	122
123	477.1634	417.7071	123
124	467.7457	417.0843	124
125	463.3508	418.3300	125
126	458.9558	414.5930	126
127	457.7002	415.2158	127
128	457.0723	415.2158	128
129	453.3052	416.4615	129
130	455.1888	421.4441	130
131	460.2115	420.1985	131
132	460.8394	418.3300	132
133	458.3280	415.2158	133
134	457.0723	413.9702	134
135	454.5609	413.9702	135
136	454.5609	415.8386	136
137	456.4444	417.0843	137
138	456.4444	415.2158	138
139	457.0723	417.7071	139
140	457.0723	421.4441	140
141	458.9558	420.1985	141
142	460.2115	421.4441	142
143	455.1888	423.9353	143
144	458.9558	423.9353	144
145	458.9558	422.6897	145
