# Supplementary material for: Anomalous diffusion and q-Weibull velocity distributions in epithelial cell migration
Source: PLoS One. 2017 Jul 10;12(7):e0180777. doi: 10.1371/journal.pone.0180777 (PMC5507264; doi:10.1371/journal.pone.0180777)
Supplement: S6 File — Individual trajectories of each cell over time for density of 11900 cel/cm2. (available in http://www.posfisicaaplicada.ufv.br/?pageid=2714). (ZIP) [file pone.0180777.s007.zip › d=11900cells/00227.dat]

	X	Y	Slice
1	1482.6335	192.0373	1
2	1482.6335	195.9300	2
3	1480.6715	193.3349	3
4	1480.0175	195.2812	4
5	1480.0175	193.9837	5
6	1482.6335	195.9300	6
7	1484.5955	191.3886	7
8	1486.5575	190.7398	8
9	1487.2116	185.5496	9
10	1485.2495	184.9008	10
11	1485.2495	186.8471	11
12	1481.3255	186.1984	12
13	1479.3635	188.7935	13
14	1480.0175	193.9837	14
15	1477.4014	195.9300	15
16	1479.3635	199.1739	16
17	1476.0934	196.5788	17
18	1480.0175	197.2275	18
19	1482.6335	197.2275	19
20	1490.4816	196.5788	20
21	1494.4056	195.9300	21
22	1495.7136	199.8226	22
23	1496.3676	206.3104	23
24	1494.4056	204.3640	24
25	1490.4816	205.6616	25
26	1485.9035	209.5542	26
27	1483.2875	209.5542	27
28	1484.5955	206.3104	28
29	1486.5575	204.3640	29
30	1476.7474	201.7689	30
31	1474.1314	198.5251	31
32	1472.8234	197.2275	32
33	1468.8994	195.9300	33
34	1467.5913	197.8763	34
35	1471.5154	195.2812	35
36	1469.5534	198.5251	36
37	1467.5913	200.4714	37
38	1470.2074	194.6324	38
39	1472.8234	199.8226	39
40	1472.8234	201.1202	40
41	1473.4774	200.4714	41
42	1474.7854	203.7153	42
43	1478.7095	207.6079	43
44	1484.5955	209.5542	44
45	1487.2116	203.7153	45
46	1487.8656	202.4177	46
47	1484.5955	199.8226	47
48	1483.2875	205.0128	48
49	1478.7095	211.5006	49
50	1478.7095	212.7981	50
51	1478.0555	213.4469	51
52	1480.0175	212.7981	52
53	1483.9415	212.7981	53
54	1483.2875	209.5542	54
55	1485.9035	205.6616	55
56	1491.1356	206.9591	56
57	1491.1356	204.3640	57
58	1487.8656	209.5542	58
59	1482.6335	207.6079	59
60	1481.3255	210.8518	60
61	1476.0934	215.3932	61
62	1476.7474	213.4469	62
63	1468.8994	206.9591	63
64	1461.0513	197.8763	64
65	1458.4352	190.7398	65
66	1462.3593	179.0618	66
67	1460.3973	178.4131	67
68	1464.3213	175.1692	68
69	1470.2074	171.2765	69
70	1472.8234	171.9253	70
71	1472.8234	173.8716	71
72	1470.2074	176.4667	72
73	1471.5154	186.8471	73
74	1472.8234	189.4422	74
75	1472.8234	192.0373	75
76	1470.8614	196.5788	76
77	1473.4774	196.5788	77
78	1474.1314	196.5788	78
79	1482.6335	194.6324	79
80	1481.3255	190.7398	80
81	1483.2875	186.8471	81
82	1476.0934	191.3886	82
83	1469.5534	193.9837	83
84	1464.9753	193.9837	84
85	1464.9753	186.8471	85
86	1460.3973	181.0082	86
87	1462.3593	170.6278	87
88	1466.2833	168.0327	88
89	1466.9373	164.7888	89
90	1470.8614	168.0327	90
91	1470.8614	179.0618	91
92	1468.8994	185.5496	92
93	1471.5154	189.4422	93
94	1473.4774	186.8471	94
95	1480.0175	186.8471	95
96	1484.5955	176.4667	96
97	1486.5575	175.1692	97
98	1482.6335	171.2765	98
99	1478.0555	167.3839	99
100	1474.7854	169.9790	100
101	1469.5534	171.9253	101
102	1461.7053	171.9253	102
103	1459.7433	178.4131	103
104	1455.8192	182.3057	104
105	1455.8192	186.1984	105
106	1456.4732	188.1447	106
107	1456.4732	187.4959	107
108	1459.7433	189.4422	108
109	1476.0934	185.5496	109
110	1478.7095	186.1984	110
111	1478.7095	192.0373	111
112	1478.0555	198.5251	112
113	1481.3255	207.6079	113
114	1480.6715	209.5542	114
115	1486.5575	210.2030	115
116	1488.5196	216.0420	116
117	1492.4436	223.8273	117
118	1495.7136	214.0957	118
119	1506.1777	205.0128	119
120	1512.0638	199.8226	120
121	1519.9119	191.3886	121
122	1527.7600	184.9008	122
123	1533.6460	182.3057	123
124	1540.1861	184.9008	124
125	1539.5321	184.9008	125
126	1541.4941	177.1155	126
127	1539.5321	170.6278	127
128	1533.6460	161.5449	128
129	1532.3380	159.5986	129
130	1527.1060	157.0035	130
131	1525.7980	155.7059	131
132	1525.7980	156.3547	132
133	1514.6798	153.1108	133
134	1509.4478	148.5694	134
135	1510.1018	153.1108	135
136	1508.1398	155.0572	136
137	1505.5237	160.2474	137
138	1503.5617	166.0863	138
139	1506.8318	173.2229	139
140	1507.4858	181.0082	140
141	1504.8697	188.1447	141
142	1508.1398	190.7398	142
143	1508.7938	192.0373	143
144	1509.4478	191.3886	144
145	1505.5237	197.2275	145
