# Supplementary material for: Anomalous diffusion and q-Weibull velocity distributions in epithelial cell migration
Source: PLoS One. 2017 Jul 10;12(7):e0180777. doi: 10.1371/journal.pone.0180777 (PMC5507264; doi:10.1371/journal.pone.0180777)
Supplement: S6 File — Individual trajectories of each cell over time for density of 11900 cel/cm2. (available in http://www.posfisicaaplicada.ufv.br/?pageid=2714). (ZIP) [file pone.0180777.s007.zip › d=11900cells/f00307.dat]

	X	Y	Slice
1	2331.5344	636.4480	96
2	2324.9943	634.5017	97
3	2321.7243	633.8529	98
4	2317.8002	628.6627	99
5	2314.5302	628.0140	100
6	2311.9142	626.0676	101
7	2314.5302	621.5262	102
8	2317.1462	618.9311	103
9	2313.2222	616.3360	104
10	2305.3741	612.4434	105
11	2301.4501	610.4970	106
12	2294.9100	613.0921	107
13	2296.8720	616.3360	108
14	2299.4880	615.0385	109
15	2305.3741	615.0385	110
16	2311.9142	611.1458	111
17	2316.4922	612.4434	112
18	2321.7243	612.4434	113
19	2321.7243	616.9848	114
20	2321.0703	621.5262	115
21	2321.0703	620.2287	116
22	2324.3403	618.9311	117
23	2326.9563	613.0921	118
24	2324.9943	613.0921	119
25	2326.3023	614.3897	120
26	2326.9563	613.0921	121
27	2327.6103	613.0921	122
28	2328.2643	615.0385	123
29	2330.8804	620.2287	124
30	2329.5724	618.2823	125
31	2328.9184	617.6336	126
32	2328.2643	619.5799	127
33	2323.0323	618.9311	128
34	2323.0323	624.1213	129
35	2323.6863	624.1213	130
36	2324.3403	622.8238	131
37	2323.0323	620.2287	132
38	2322.3783	623.4725	133
39	2320.4163	626.0676	134
40	2321.7243	629.3115	135
41	2321.7243	631.2578	136
42	2323.0323	628.0140	137
43	2326.3023	628.0140	138
44	2328.2643	628.0140	139
45	2327.6103	628.6627	140
46	2326.3023	631.9066	141
47	2324.9943	633.2042	142
48	2323.6863	629.9603	143
49	2324.3403	629.3115	144
50	2324.3403	632.5554	145
