# Supplementary material for: Anomalous diffusion and q-Weibull velocity distributions in epithelial cell migration
Source: PLoS One. 2017 Jul 10;12(7):e0180777. doi: 10.1371/journal.pone.0180777 (PMC5507264; doi:10.1371/journal.pone.0180777)
Supplement: S6 File — Individual trajectories of each cell over time for density of 11900 cel/cm2. (available in http://www.posfisicaaplicada.ufv.br/?pageid=2714). (ZIP) [file pone.0180777.s007.zip › d=11900cells/00232.dat]

	X	Y	Slice
1	1573.5405	120.6721	1
2	1575.5025	121.3209	2
3	1564.3844	115.4819	3
4	1558.4983	111.5893	4
5	1553.2662	107.0478	5
6	1546.0722	107.0478	6
7	1542.1481	103.1552	7
8	1538.8781	90.1797	8
9	1540.8401	85.6383	9
10	1546.0722	76.5554	10
11	1537.5701	69.4189	11
12	1532.9920	66.1750	12
13	1527.7600	73.9603	13
14	1525.1439	88.8821	14
15	1527.7600	88.2334	15
16	1535.6081	92.1260	16
17	1546.0722	90.8285	17
18	1551.3042	93.4236	18
19	1551.3042	94.0723	19
20	1546.0722	95.3699	20
21	1547.3802	93.4236	21
22	1559.1523	93.4236	22
23	1559.8063	92.1260	23
24	1562.4223	86.2870	24
25	1558.4983	89.5309	25
26	1551.9582	81.7456	26
27	1553.9202	70.7164	27
28	1551.3042	71.3652	28
29	1549.9962	78.5017	29
30	1549.9962	89.5309	30
31	1549.9962	92.1260	31
32	1552.6122	95.3699	32
33	1556.5363	100.5601	33
34	1563.7304	101.8576	34
35	1573.5405	103.8040	35
36	1580.0805	101.8576	36
37	1587.2746	101.2089	37
38	1591.1986	103.1552	38
39	1587.9286	97.9650	39
40	1586.6206	90.1797	40
41	1582.6965	81.7456	41
42	1575.5025	75.9066	42
43	1571.5784	78.5017	43
44	1570.2704	76.5554	44
45	1567.0004	72.6628	45
46	1547.3802	77.8530	46
47	1546.7262	81.7456	47
48	1542.1481	82.3944	48
49	1535.6081	79.7993	49
50	1527.1060	84.9895	50
51	1526.4520	88.2334	51
52	1526.4520	90.8285	52
53	1528.4140	93.4236	53
54	1535.6081	101.2089	54
55	1545.4182	102.5064	55
56	1549.3422	108.9942	56
57	1551.9582	120.0233	57
58	1553.2662	120.0233	58
59	1553.9202	119.3746	59
60	1562.4223	118.0770	60
61	1570.2704	114.8331	61
62	1571.5784	108.3454	62
63	1576.1565	104.4527	63
64	1578.1185	102.5064	64
65	1572.8864	92.7748	65
66	1567.0004	90.1797	66
67	1566.3464	88.8821	67
68	1563.0763	86.9358	68
69	1561.7683	85.6383	69
70	1554.5743	81.0968	70
71	1552.6122	79.1505	71
72	1550.6502	77.2042	72
73	1548.0342	79.7993	73
74	1546.7262	94.0723	74
75	1546.0722	94.0723	75
76	1543.4561	87.5846	76
77	1548.0342	86.2870	77
78	1550.6502	80.4481	78
79	1546.7262	81.7456	79
80	1549.9962	83.6919	80
81	1549.3422	90.1797	81
82	1548.6882	91.4772	82
83	1540.1861	96.6674	83
84	1533.6460	101.8576	84
85	1528.4140	105.7503	85
86	1529.0680	103.8040	86
87	1526.4520	104.4527	87
88	1521.2199	105.7503	88
89	1517.2959	108.9942	89
90	1515.9879	113.5356	90
91	1515.3338	116.7795	91
92	1522.5279	121.3209	92
93	1531.0300	120.0233	93
94	1530.3760	120.6721	94
95	1533.6460	116.7795	95
96	1531.6840	118.0770	96
97	1531.0300	116.1307	97
98	1536.2621	125.2135	98
99	1538.8781	125.8623	99
100	1541.4941	125.2135	100
101	1536.9161	127.8086	101
102	1535.6081	130.4037	102
103	1529.0680	132.3501	103
104	1525.1439	131.7013	104
105	1523.1819	129.7550	105
106	1521.2199	131.7013	106
107	1519.2579	128.4574	107
108	1514.6798	123.9160	108
109	1514.6798	118.7258	109
110	1512.0638	118.7258	110
111	1515.9879	115.4819	111
112	1519.2579	111.5893	112
113	1520.5659	108.3454	113
114	1520.5659	102.5064	114
115	1518.6039	103.8040	115
116	1520.5659	103.8040	116
117	1525.1439	105.7503	117
118	1527.7600	104.4527	118
119	1528.4140	107.6966	119
120	1532.9920	102.5064	120
121	1530.3760	98.6138	121
122	1525.7980	96.6674	122
123	1524.4899	98.6138	123
124	1526.4520	98.6138	124
125	1524.4899	97.9650	125
126	1520.5659	94.7211	126
127	1514.6798	94.7211	127
128	1510.7558	96.6674	128
129	1507.4858	101.2089	129
130	1504.2157	104.4527	130
131	1501.5997	111.5893	131
132	1501.5997	118.7258	132
133	1497.0217	121.3209	133
134	1495.7136	127.1599	134
135	1495.7136	123.9160	135
136	1497.6757	127.8086	136
137	1498.3297	126.5111	137
138	1498.3297	125.2135	138
139	1504.2157	125.2135	139
140	1506.1777	120.6721	140
141	1507.4858	123.2672	141
142	1512.0638	124.5648	142
143	1514.6798	123.2672	143
144	1515.9879	119.3746	144
145	1515.9879	114.8331	145
