# Supplementary material for: Anomalous diffusion and q-Weibull velocity distributions in epithelial cell migration
Source: PLoS One. 2017 Jul 10;12(7):e0180777. doi: 10.1371/journal.pone.0180777 (PMC5507264; doi:10.1371/journal.pone.0180777)
Supplement: S6 File — Individual trajectories of each cell over time for density of 11900 cel/cm2. (available in http://www.posfisicaaplicada.ufv.br/?pageid=2714). (ZIP) [file pone.0180777.s007.zip › d=11900cells/f00298.dat]

	X	Y	Slice
1	2222.3152	793.4515	116
2	2222.9692	791.5052	117
3	2219.6992	793.4515	118
4	2209.2351	801.2368	119
5	2211.8511	792.1540	120
6	2211.8511	792.1540	120
7	2211.1971	783.0711	122
8	2203.3490	779.1785	123
9	2194.1929	779.1785	124
10	2188.3069	781.7736	125
11	2193.5389	785.6662	126
12	2200.0790	783.7199	127
13	2205.9651	781.7736	128
14	2199.4250	784.3687	129
15	2192.8849	785.6662	130
16	2184.3828	779.8273	131
17	2179.1508	777.2322	132
18	2181.1128	783.0711	133
19	2181.1128	788.2613	134
20	2179.1508	792.8028	135
21	2177.1888	791.5052	136
22	2169.9947	788.9101	137
23	2169.3407	782.4224	138
24	2169.3407	781.7736	139
25	2176.5348	783.0711	140
26	2178.4968	781.1248	141
27	2178.4968	779.8273	142
28	2172.6107	781.7736	143
29	2170.6487	785.6662	144
30	2178.4968	790.8564	145
