# Supplementary material for: Anomalous diffusion and q-Weibull velocity distributions in epithelial cell migration
Source: PLoS One. 2017 Jul 10;12(7):e0180777. doi: 10.1371/journal.pone.0180777 (PMC5507264; doi:10.1371/journal.pone.0180777)
Supplement: S6 File — Individual trajectories of each cell over time for density of 11900 cel/cm2. (available in http://www.posfisicaaplicada.ufv.br/?pageid=2714). (ZIP) [file pone.0180777.s007.zip › d=11900cells/f00253.dat]

	X	Y	Slice
1	1852.8014	248.4807	109
2	1859.9954	239.3979	110
3	1856.7254	237.4516	111
4	1856.0714	230.9638	112
5	1861.9575	232.2614	113
6	1861.3035	240.6954	114
7	1854.7634	242.6418	115
8	1851.4934	238.7491	116
9	1850.1853	230.3150	117
10	1850.1853	230.3150	117
11	1852.8014	232.9101	119
12	1858.0334	232.2614	120
13	1855.4174	226.4224	121
14	1856.7254	226.4224	122
15	1852.8014	227.7199	123
16	1852.1474	227.7199	124
17	1854.1094	227.7199	125
18	1854.7634	229.6663	126
19	1852.1474	227.0712	127
20	1853.4554	227.7199	128
21	1853.4554	230.9638	129
22	1855.4174	232.2614	130
23	1852.8014	226.4224	131
24	1852.8014	229.0175	132
25	1851.4934	230.3150	133
26	1853.4554	230.3150	134
27	1852.8014	228.3687	135
28	1849.5313	227.7199	136
29	1851.4934	229.6663	137
30	1851.4934	232.2614	138
31	1852.8014	230.3150	139
32	1850.1853	229.6663	140
33	1850.1853	229.0175	141
34	1848.8773	231.6126	142
35	1848.2233	230.9638	143
36	1848.2233	230.3150	144
37	1846.9153	229.6663	145
