# Supplementary material for: Anomalous diffusion and q-Weibull velocity distributions in epithelial cell migration
Source: PLoS One. 2017 Jul 10;12(7):e0180777. doi: 10.1371/journal.pone.0180777 (PMC5507264; doi:10.1371/journal.pone.0180777)
Supplement: S6 File — Individual trajectories of each cell over time for density of 11900 cel/cm2. (available in http://www.posfisicaaplicada.ufv.br/?pageid=2714). (ZIP) [file pone.0180777.s007.zip › d=11900cells/00226.dat]

	X	Y	Slice
1	1400.2286	295.1925	1
2	1402.1907	293.2462	2
3	1401.5367	295.8413	3
4	1402.1907	297.7876	4
5	1404.1527	298.4364	5
6	1404.1527	299.7339	6
7	1408.7307	296.4901	7
8	1412.6548	298.4364	8
9	1409.3847	297.7876	9
10	1412.6548	296.4901	10
11	1417.8868	299.7339	11
12	1418.5408	299.0852	12
13	1421.1569	302.3290	13
14	1417.2328	305.5729	14
15	1412.0008	308.1680	15
16	1409.3847	311.4119	16
17	1406.1147	315.9533	17
18	1404.8067	314.0070	18
19	1405.4607	313.3582	19
20	1402.8447	314.0070	20
21	1404.8067	314.0070	21
22	1402.8447	316.6021	22
23	1400.8826	317.2509	23
24	1400.2286	314.6558	24
25	1400.8826	314.0070	25
26	1408.0767	315.3045	26
27	1413.3088	317.8996	27
28	1413.9628	321.1435	28
29	1425.0809	317.2509	29
30	1432.2750	317.8996	30
31	1436.8530	317.8996	31
32	1439.4691	314.6558	32
33	1442.7391	318.5484	33
34	1439.4691	315.3045	34
35	1436.1990	317.2509	35
36	1442.0851	325.0362	36
37	1440.7771	321.7923	37
38	1434.2370	320.4947	38
39	1429.6589	318.5484	39
40	1430.9670	318.5484	40
41	1432.9290	312.7094	41
42	1436.1990	308.1680	42
43	1442.7391	310.1143	43
44	1443.3931	310.7631	44
45	1439.4691	314.6558	45
46	1434.8910	317.2509	46
47	1429.6589	317.8996	47
48	1426.3889	318.5484	48
49	1425.7349	319.8460	49
50	1429.6589	317.8996	50
51	1434.8910	315.9533	51
52	1443.3931	318.5484	52
53	1443.3931	324.3874	53
54	1442.7391	324.3874	54
55	1450.5872	325.6849	55
56	1447.9711	320.4947	56
57	1448.6251	318.5484	57
58	1446.0091	319.8460	58
59	1444.0471	320.4947	59
60	1438.1610	318.5484	60
61	1438.1610	317.2509	61
62	1443.3931	323.0898	62
63	1441.4311	314.6558	63
64	1439.4691	318.5484	64
65	1435.5450	321.7923	65
66	1437.5070	321.7923	66
67	1436.8530	314.6558	67
68	1431.6210	310.1143	68
69	1430.9670	310.7631	69
70	1433.5830	309.4656	70
71	1433.5830	305.5729	71
72	1436.1990	304.9241	72
73	1434.2370	303.6266	73
74	1432.2750	305.5729	74
75	1428.3509	304.2754	75
76	1433.5830	301.6803	76
77	1446.6631	296.4901	77
78	1447.9711	296.4901	78
79	1452.5492	297.1388	79
80	1451.8952	295.1925	80
81	1453.2032	294.5437	81
82	1453.2032	296.4901	82
83	1455.8192	297.1388	83
84	1457.7812	296.4901	84
85	1461.0513	295.8413	85
86	1456.4732	297.7876	86
87	1456.4732	296.4901	87
88	1454.5112	287.4072	88
89	1453.8572	278.3244	89
90	1449.2792	279.6219	90
91	1443.3931	278.3244	91
92	1441.4311	280.9195	92
93	1441.4311	278.3244	93
94	1442.7391	277.0268	94
95	1442.0851	271.8366	95
96	1442.0851	269.8903	96
97	1441.4311	269.2415	97
98	1439.4691	267.9440	98
99	1430.9670	266.6464	99
100	1427.6969	270.5391	100
101	1422.4649	272.4854	101
102	1417.8868	271.1878	102
103	1412.0008	269.8903	103
104	1409.3847	273.1342	104
105	1410.6928	267.2952	105
106	1412.6548	265.9977	106
107	1413.3088	265.3489	107
108	1417.8868	262.7538	108
109	1419.1948	264.0513	109
110	1421.8109	261.4562	110
111	1419.8488	260.8075	111
112	1421.1569	264.7001	112
113	1421.1569	265.3489	113
114	1423.7729	264.0513	114
115	1422.4649	265.3489	115
116	1422.4649	263.4026	116
117	1421.1569	264.0513	117
118	1421.8109	267.9440	118
119	1423.7729	264.0513	119
120	1425.7349	264.0513	120
121	1422.4649	262.7538	121
122	1430.9670	264.0513	122
123	1433.5830	266.6464	123
124	1442.0851	268.5927	124
125	1442.0851	267.9440	125
126	1438.1610	262.1050	126
127	1442.0851	258.8611	127
128	1440.1231	262.7538	128
129	1441.4311	264.0513	129
130	1444.0471	262.1050	130
131	1444.7011	262.7538	131
132	1446.6631	258.2124	132
133	1444.0471	263.4026	133
134	1442.0851	257.5636	134
135	1440.7771	262.7538	135
136	1442.0851	263.4026	136
137	1442.7391	261.4562	137
138	1442.7391	262.7538	138
139	1441.4311	260.8075	139
140	1445.3551	264.0513	140
141	1440.7771	262.7538	141
142	1444.0471	260.8075	142
143	1444.0471	261.4562	143
144	1440.7771	262.1050	144
145	1438.8150	262.7538	145
