# Supplementary material for: Anomalous diffusion and q-Weibull velocity distributions in epithelial cell migration
Source: PLoS One. 2017 Jul 10;12(7):e0180777. doi: 10.1371/journal.pone.0180777 (PMC5507264; doi:10.1371/journal.pone.0180777)
Supplement: S6 File — Individual trajectories of each cell over time for density of 11900 cel/cm2. (available in http://www.posfisicaaplicada.ufv.br/?pageid=2714). (ZIP) [file pone.0180777.s007.zip › d=11900cells/00233.dat]

	X	Y	Slice
1	1599.7007	160.2474	1
2	1603.6248	160.2474	2
3	1608.2028	160.8961	3
4	1612.1269	162.8425	4
5	1617.3589	166.0863	5
6	1621.2830	169.9790	6
7	1626.5150	171.2765	7
8	1631.0931	170.6278	8
9	1631.7471	168.6814	9
10	1635.6711	168.6814	10
11	1638.2871	168.0327	11
12	1642.2112	165.4376	12
13	1644.1732	166.0863	13
14	1650.0593	173.8716	14
15	1650.0593	186.1984	15
16	1649.4052	189.4422	16
17	1642.2112	195.2812	17
18	1639.5951	196.5788	18
19	1636.3251	189.4422	19
20	1642.8652	182.9545	20
21	1642.8652	177.7643	21
22	1645.4812	176.4667	22
23	1642.8652	175.8180	23
24	1636.3251	166.7351	24
25	1631.0931	170.6278	25
26	1622.5910	171.2765	26
27	1614.0889	171.2765	27
28	1608.2028	169.3302	28
29	1602.9708	168.6814	29
30	1596.4307	165.4376	30
31	1587.9286	166.7351	31
32	1587.2746	163.4912	32
33	1583.3506	160.8961	33
34	1585.3126	158.3010	34
35	1589.8906	164.1400	35
36	1596.4307	170.6278	36
37	1613.4349	167.3839	37
38	1619.3209	171.2765	38
39	1622.5910	173.8716	39
40	1631.0931	175.1692	40
41	1633.0551	171.2765	41
42	1621.9370	164.7888	42
43	1614.7429	159.5986	43
44	1608.8568	157.0035	44
45	1601.6627	156.3547	45
46	1599.0467	158.9498	46
47	1593.8147	163.4912	47
48	1595.1227	166.7351	48
49	1603.6248	169.9790	49
50	1612.1269	172.5741	50
51	1618.0129	173.8716	51
52	1615.3969	177.7643	52
53	1615.3969	187.4959	53
54	1615.3969	192.6861	54
55	1616.7049	195.2812	55
56	1606.2408	192.0373	56
57	1600.3547	182.9545	57
58	1597.7387	182.3057	58
59	1604.2788	173.8716	59
60	1612.7809	175.1692	60
61	1614.0889	172.5741	61
62	1611.4728	174.5204	62
63	1607.5488	169.9790	63
64	1600.3547	172.5741	64
65	1594.4687	171.9253	65
66	1590.5446	171.9253	66
67	1593.1607	170.6278	67
68	1591.8526	166.7351	68
69	1600.3547	165.4376	69
70	1605.5868	172.5741	70
71	1607.5488	176.4667	71
72	1604.2788	182.3057	72
73	1603.6248	184.9008	73
74	1603.6248	186.1984	74
75	1604.9328	185.5496	75
76	1601.6627	181.6569	76
77	1595.1227	179.0618	77
78	1593.1607	180.3594	78
79	1591.1986	175.8180	79
80	1595.1227	171.2765	80
81	1599.7007	168.6814	81
82	1604.2788	162.1937	82
83	1604.2788	160.2474	83
84	1592.5067	158.3010	84
85	1590.5446	150.5157	85
86	1588.5826	145.3255	86
87	1587.9286	136.2427	87
88	1589.2366	132.3501	88
89	1587.9286	131.7013	89
90	1582.6965	133.6476	90
91	1583.3506	138.8378	91
92	1584.6586	134.9451	92
93	1587.2746	132.3501	93
94	1593.8147	131.7013	94
95	1594.4687	127.8086	95
96	1593.1607	119.3746	96
97	1592.5067	114.8331	97
98	1589.8906	110.9405	98
99	1587.9286	106.3991	99
100	1589.8906	101.2089	100
101	1587.9286	99.2625	101
102	1586.6206	92.1260	102
103	1585.9666	86.2870	103
104	1584.0046	87.5846	104
105	1585.3126	89.5309	105
106	1583.3506	82.3944	106
107	1585.9666	81.7456	107
108	1596.4307	81.7456	108
109	1598.3927	77.8530	109
110	1600.3547	73.9603	110
111	1605.5868	68.1213	111
112	1605.5868	63.5799	112
113	1606.2408	63.5799	113
114	1608.8568	64.2287	114
115	1612.7809	66.8238	115
116	1619.3209	68.7701	116
117	1625.8610	70.0677	117
118	1631.0931	67.4726	118
119	1638.2871	67.4726	119
120	1646.1352	73.3115	120
121	1648.0972	78.5017	121
122	1649.4052	81.0968	122
123	1653.3293	84.3407	123
124	1661.1774	88.2334	124
125	1661.8314	84.9895	125
126	1667.7174	81.0968	126
127	1671.6415	79.1505	127
128	1670.3335	79.1505	128
129	1674.2575	77.8530	129
130	1674.9115	73.9603	130
131	1676.2195	69.4189	131
132	1672.2955	59.6873	132
133	1672.2955	57.7410	133
134	1670.9875	55.7946	134
135	1669.0255	60.3361	135
136	1667.0634	64.2287	136
137	1662.4854	62.2824	137
138	1661.1774	70.0677	138
139	1658.5613	71.3652	139
140	1653.3293	66.8238	140
141	1648.0972	67.4726	141
142	1645.4812	66.8238	142
143	1643.5192	68.7701	143
144	1641.5572	70.0677	144
145	1637.6331	72.0140	145
