# Supplementary material for: Anomalous diffusion and q-Weibull velocity distributions in epithelial cell migration
Source: PLoS One. 2017 Jul 10;12(7):e0180777. doi: 10.1371/journal.pone.0180777 (PMC5507264; doi:10.1371/journal.pone.0180777)
Supplement: S6 File — Individual trajectories of each cell over time for density of 11900 cel/cm2. (available in http://www.posfisicaaplicada.ufv.br/?pageid=2714). (ZIP) [file pone.0180777.s007.zip › d=11900cells/00050.dat]

	X	Y	Slice
1	216.6071	130.7671	1
2	217.2349	132.6355	2
3	218.4906	132.6355	3
4	219.1185	136.3724	4
5	221.0020	136.3724	5
6	227.2804	136.3724	6
7	227.9083	134.5040	7
8	225.3969	128.2757	8
9	226.6526	127.0301	9
10	217.2349	127.0301	10
11	219.1185	127.6529	11
12	219.1185	125.1616	12
13	220.3741	126.4073	13
14	227.2804	130.1443	14
15	230.4197	132.0127	15
16	229.7918	135.1268	16
17	229.1640	136.3724	17
18	226.6526	138.8638	18
19	223.5134	133.2583	19
20	222.2577	133.2583	20
21	213.4678	133.2583	21
22	210.3286	133.8812	22
23	211.5843	137.6182	23
24	219.7463	140.7322	24
25	224.1412	141.9779	25
26	226.0248	136.9952	26
27	226.6526	136.9952	27
28	232.3032	133.2583	28
29	231.0475	130.1443	29
30	232.3032	125.7844	30
31	232.3032	124.5388	31
32	231.0475	117.0649	32
33	234.1868	112.7051	33
34	228.5362	112.0823	34
35	222.2577	115.8193	35
36	226.0248	115.8193	36
37	228.5362	117.6877	37
38	230.4197	121.4246	38
39	227.9083	125.7844	39
40	232.9311	130.1443	40
41	231.6754	134.5040	41
42	236.0703	133.8812	42
43	242.3488	133.2583	43
44	242.9766	135.1268	44
45	243.6045	135.7496	45
46	237.3260	125.1616	46
47	237.3260	118.9334	47
48	232.9311	120.1790	48
49	234.1868	123.2932	49
50	239.2095	120.8018	50
51	239.8374	118.9334	51
52	242.3488	118.9334	52
53	244.2323	113.9507	53
54	249.2551	110.2138	54
55	253.6500	116.4421	55
56	260.5563	115.8193	56
57	260.5563	115.8193	56
58	264.3234	110.8367	58
59	264.9512	108.3454	59
60	260.5563	104.6084	60
61	265.5791	102.1171	61
62	267.4626	102.7400	62
63	271.8576	92.7748	63
64	273.1133	92.7748	64
65	271.8576	95.8889	65
66	268.0905	90.9064	66
67	269.3462	93.3976	67
68	269.3462	90.9064	68
69	268.0905	95.8889	69
70	271.8576	96.5117	70
71	276.2525	100.2487	71
72	273.7411	100.2487	72
73	269.9740	97.7573	73
74	267.4626	100.2487	74
75	264.9512	99.0031	75
76	258.0449	90.2834	76
77	255.5336	88.4150	77
78	255.5336	85.9237	78
79	259.3006	83.4325	79
80	257.4171	83.4325	80
81	259.9285	93.3976	81
82	258.6728	96.5117	82
83	264.3234	97.7573	83
84	273.7411	100.8715	84
85	274.9968	94.0204	85
86	270.6019	97.1345	86
87	271.8576	103.3628	87
88	266.2069	107.7226	88
89	267.4626	108.3454	89
90	251.7665	110.8367	90
91	249.2551	112.7051	91
92	244.2323	116.4421	92
93	245.4880	117.0649	93
94	246.1159	118.9334	94
95	247.9994	120.8018	95
96	245.4880	122.6704	96
97	244.8602	124.5388	97
98	241.7209	127.6529	98
99	243.6045	127.6529	99
100	245.4880	134.5040	100
101	243.6045	130.7671	101
102	243.6045	132.6355	102
103	244.2323	128.2757	103
104	241.7209	130.1443	104
105	242.9766	133.2583	105
106	242.3488	130.7671	106
107	241.7209	132.0127	107
108	244.8602	135.7496	108
109	247.9994	135.7496	109
110	244.8602	129.5213	110
111	237.9538	129.5213	111
112	237.9538	138.8638	112
113	236.0703	144.4691	113
114	232.9311	149.4518	114
115	231.6754	156.3028	115
116	231.0475	161.2855	116
117	228.5362	170.0050	117
118	219.1185	170.6278	118
119	215.9792	177.4789	119
120	215.3514	184.3300	120
121	209.7008	184.9528	121
122	207.1894	184.9528	122
123	207.8172	183.0842	123
124	209.0729	181.8386	124
125	209.7008	182.4614	125
126	211.5843	179.9701	126
127	210.9564	178.7245	127
128	212.2121	176.2331	128
129	211.5843	179.9701	129
130	211.5843	178.1017	130
131	214.7235	173.7419	131
132	216.6071	173.1191	132
133	220.3741	174.3647	133
134	221.6298	178.7245	134
135	224.1412	174.9875	135
136	229.7918	170.6278	136
137	235.4425	165.0224	137
138	237.3260	160.6625	138
139	234.8146	160.0397	139
140	235.4425	160.6625	140
141	237.3260	155.0572	141
142	231.0475	155.6800	142
143	233.5589	157.5485	143
144	237.9538	155.0572	144
145	237.3260	151.9430	145
