# Supplementary material for: Anomalous diffusion and q-Weibull velocity distributions in epithelial cell migration
Source: PLoS One. 2017 Jul 10;12(7):e0180777. doi: 10.1371/journal.pone.0180777 (PMC5507264; doi:10.1371/journal.pone.0180777)
Supplement: S6 File — Individual trajectories of each cell over time for density of 11900 cel/cm2. (available in http://www.posfisicaaplicada.ufv.br/?pageid=2714). (ZIP) [file pone.0180777.s007.zip › d=11900cells/00111.dat]

	X	Y	Slice
1	962.3711	836.5950	1
2	960.7360	838.2170	2
3	962.6981	840.1633	3
4	963.6791	843.4072	4
5	965.6411	847.2998	5
6	964.3331	851.1925	6
7	963.6791	853.4632	7
8	964.0061	854.1120	8
9	965.6411	856.0583	9
10	964.3331	859.9509	10
11	962.0441	860.9241	11
12	959.4280	860.2753	12
13	958.7740	860.9241	13
14	956.8120	861.5729	14
15	955.5040	864.1680	15
16	954.5230	868.0606	16
17	951.2529	872.2777	17
18	950.2719	877.4679	18
19	948.6369	878.7654	19
20	947.6559	879.7386	20
21	947.6559	879.0898	21
22	947.0019	881.6849	22
23	947.3289	882.6581	23
24	946.0209	883.3068	24
25	946.0209	884.2800	25
26	951.2529	887.1995	26
27	953.8690	891.7409	27
28	957.1390	895.3092	28
29	963.0251	898.2287	29
30	969.2381	904.3920	30
31	969.5651	907.9603	31
32	970.5461	910.5554	32
33	971.2002	913.7992	33
34	970.8732	917.6919	34
35	971.2002	920.9358	35
36	968.2571	922.8821	36
37	966.6221	924.1796	37
38	970.5461	928.3967	38
39	976.7592	926.4504	39
40	981.3373	924.8284	40
41	987.2233	923.2065	41
42	993.4364	922.2333	42
43	999.6495	916.7187	43
44	1004.5545	917.0431	44
45	1011.7486	918.0163	45
46	1017.9616	919.3138	46
47	1020.9047	914.7724	47
48	1029.0798	911.2041	48
49	1030.7148	908.2847	49
50	1029.4068	902.1213	50
51	1027.7717	898.5530	51
52	1028.0987	892.7141	52
53	1025.1557	888.1726	53
54	1024.1747	882.0093	54
55	1026.7907	877.4679	55
56	1023.5207	872.9264	56
57	1018.9427	867.4118	57
58	1016.3266	862.8704	58
59	1014.6916	863.5192	59
60	1008.8055	864.1680	60
61	1005.8625	868.3850	61
62	1002.5925	873.2508	62
63	1002.2655	879.7386	63
64	996.7064	884.2800	64
65	995.3984	889.7946	65
66	992.7824	895.9579	66
67	990.1664	903.0945	67
68	988.8583	907.6359	68
69	985.9153	910.2310	69
70	982.3183	914.4480	70
71	979.3752	917.6919	71
72	977.4132	919.6382	72
73	971.2002	922.2333	73
74	968.5841	921.2602	74
75	967.9301	915.0968	75
76	964.3331	915.0968	76
77	960.4090	913.4749	77
78	958.4470	913.4749	78
79	949.9449	909.9066	79
80	946.0209	914.4480	80
81	944.0589	919.9626	81
82	938.8268	924.1796	82
83	936.2108	930.6674	83
84	936.2108	936.8307	84
85	940.4618	942.0209	85
86	939.4808	945.9136	86
87	944.7129	948.5087	87
88	948.3099	946.2380	88
89	951.2529	948.8331	89
90	954.8500	950.1306	90
91	957.1390	949.4819	91
92	956.8120	943.3185	92
93	961.7171	933.9113	93
94	967.9301	935.2088	94
95	975.7782	936.8307	95
96	981.0103	936.8307	96
97	983.2993	938.1283	97
98	985.2613	941.3722	98
99	983.9533	942.0209	99
100	977.0862	935.5332	100
101	966.6221	932.9381	101
102	958.1200	934.2356	102
103	954.1960	933.5869	103
104	948.9639	929.3698	104
105	941.7698	924.1796	105
106	933.9218	918.0163	106
107	929.3437	913.7992	107
108	925.0927	905.3652	108
109	924.1117	895.6336	109
110	924.4387	887.1995	110
111	933.5948	877.7922	111
112	944.3859	874.8728	112
113	951.2529	871.9533	113
114	958.4470	874.2240	114
115	963.3521	878.4410	115
116	969.2381	886.8751	116
117	973.1622	891.4165	117
118	969.8921	898.2287	118
119	966.6221	907.6359	119
120	957.4660	906.6627	120
121	950.5989	904.0676	121
122	944.7129	905.3652	122
123	939.4808	903.4188	123
124	939.4808	904.0676	124
125	939.4808	906.3383	125
126	937.5188	911.5285	126
127	931.3057	913.1505	127
128	933.2678	916.7187	128
129	938.4998	914.7724	129
130	948.6369	912.8261	130
131	950.5989	905.3652	131
132	958.1200	905.3652	132
133	964.3331	910.5554	133
134	976.4322	916.3943	134
135	983.9533	929.3698	135
136	981.6643	938.1283	136
137	981.0103	937.8039	137
138	979.0482	935.5332	138
139	978.0672	928.7211	139
140	974.1432	929.0455	140
141	974.7972	932.6137	141
142	971.2002	937.8039	142
143	965.6411	941.0478	143
144	963.6791	936.1820	144
145	962.0441	932.9381	145
