# Supplementary material for: Anomalous diffusion and q-Weibull velocity distributions in epithelial cell migration
Source: PLoS One. 2017 Jul 10;12(7):e0180777. doi: 10.1371/journal.pone.0180777 (PMC5507264; doi:10.1371/journal.pone.0180777)
Supplement: S6 File — Individual trajectories of each cell over time for density of 11900 cel/cm2. (available in http://www.posfisicaaplicada.ufv.br/?pageid=2714). (ZIP) [file pone.0180777.s007.zip › d=11900cells/00219.dat]

	X	Y	Slice
1	1735.0801	382.1283	1
2	1735.0801	384.0747	2
3	1732.4641	386.0210	3
4	1732.4641	387.9673	4
5	1734.4261	389.2649	5
6	1733.1181	393.8063	6
7	1739.0042	391.2112	7
8	1740.9662	389.2649	8
9	1737.6962	391.2112	9
10	1742.9282	393.8063	10
11	1744.8902	393.8063	11
12	1753.3923	387.3185	12
13	1757.3164	389.9136	13
14	1756.0084	393.1575	14
15	1752.7383	395.7526	15
16	1753.3923	397.0502	16
17	1750.1223	399.6452	17
18	1744.8902	402.2403	18
19	1742.9282	404.1867	19
20	1739.0042	406.1330	20
21	1740.9662	413.2695	21
22	1739.6582	415.2158	22
23	1733.7721	417.1622	23
24	1733.1181	422.3524	24
25	1737.6962	427.5426	25
26	1739.0042	430.1377	26
27	1737.6962	434.6791	27
28	1736.3882	436.6254	28
29	1736.3882	437.2742	29
30	1737.0422	437.9230	30
31	1738.3502	439.2205	31
32	1741.6202	438.5717	32
33	1735.7341	439.8693	33
34	1732.4641	444.4107	34
35	1724.6160	440.5181	35
36	1721.3460	439.8693	36
37	1717.4220	437.2742	37
38	1722.0000	430.7864	38
39	1727.8861	423.0011	39
40	1725.2700	425.5962	40
41	1726.5781	422.3524	41
42	1728.5401	415.8646	42
43	1731.8101	413.2695	43
44	1733.7721	411.9720	44
45	1738.3502	408.7281	45
46	1739.6582	404.8354	46
47	1744.8902	401.5916	47
48	1749.4683	396.4014	48
49	1747.5063	395.7526	49
50	1754.0463	396.4014	50
51	1758.6244	399.6452	51
52	1759.9324	399.6452	52
53	1758.6244	398.9965	53
54	1756.6624	399.6452	54
55	1756.6624	401.5916	55
56	1759.9324	399.6452	56
57	1759.2784	399.6452	57
58	1759.9324	396.4014	58
59	1759.9324	395.1038	59
60	1760.5864	393.1575	60
61	1761.2404	387.3185	61
62	1759.9324	386.0210	62
63	1758.6244	388.6161	63
64	1760.5864	386.0210	64
65	1759.2784	387.9673	65
66	1759.2784	380.8308	66
67	1759.9324	373.0455	67
68	1756.6624	369.8016	68
69	1759.9324	369.8016	69
70	1765.1645	363.3139	70
71	1764.5104	364.6114	71
72	1764.5104	362.0163	72
73	1769.0885	365.2602	73
74	1770.3965	366.5577	74
75	1769.7425	367.2065	75
76	1767.7805	369.1528	76
77	1767.1265	363.3139	77
78	1769.0885	364.6114	78
79	1768.4345	362.6651	79
80	1767.7805	362.6651	80
81	1769.0885	367.8553	81
82	1769.7425	374.3430	82
83	1767.1265	373.6943	83
84	1763.2024	375.6406	84
85	1763.8564	378.8845	85
86	1771.0505	380.1820	86
87	1774.3206	381.4796	87
88	1774.3206	382.1283	88
89	1774.9746	380.8308	89
90	1773.6665	376.9381	90
91	1773.0125	377.5869	91
92	1767.1265	379.5332	92
93	1761.2404	383.4259	93
94	1756.6624	377.5869	94
95	1757.3164	379.5332	95
96	1756.6624	373.6943	96
97	1750.1223	368.5041	97
98	1748.8143	372.3967	98
99	1750.7763	375.6406	99
100	1750.7763	374.9918	100
101	1747.5063	383.4259	101
102	1744.8902	378.8845	102
103	1745.5443	384.0747	103
104	1741.6202	385.3722	104
105	1738.3502	382.1283	105
106	1727.8861	379.5332	106
107	1722.0000	373.0455	107
108	1726.5781	378.2357	108
109	1732.4641	373.6943	109
110	1738.3502	376.2894	110
111	1744.2362	376.9381	111
112	1748.8143	379.5332	112
113	1752.0843	380.1820	113
114	1757.9704	378.8845	114
115	1765.1645	378.8845	115
116	1766.4725	382.1283	116
117	1769.0885	383.4259	117
118	1765.8185	386.6698	118
119	1765.1645	386.6698	119
120	1757.3164	391.8600	120
121	1750.7763	393.8063	121
122	1739.6582	398.3477	122
123	1737.0422	398.9965	123
124	1736.3882	394.4551	124
125	1737.0422	389.2649	125
126	1741.6202	387.3185	126
127	1743.5822	384.7234	127
128	1744.2362	382.1283	128
129	1740.3122	387.3185	129
130	1738.3502	384.0747	130
131	1744.2362	387.9673	131
132	1745.5443	385.3722	132
133	1750.7763	386.6698	133
134	1750.7763	388.6161	134
135	1747.5063	386.6698	135
136	1750.7763	387.9673	136
137	1752.0843	386.0210	137
138	1752.0843	387.3185	138
139	1752.0843	388.6161	139
140	1753.3923	386.6698	140
141	1748.8143	387.9673	141
142	1752.0843	386.0210	142
143	1749.4683	390.5624	143
144	1748.8143	386.6698	144
145	1748.1603	384.7234	145
