# Supplementary material for: Anomalous diffusion and q-Weibull velocity distributions in epithelial cell migration
Source: PLoS One. 2017 Jul 10;12(7):e0180777. doi: 10.1371/journal.pone.0180777 (PMC5507264; doi:10.1371/journal.pone.0180777)
Supplement: S6 File — Individual trajectories of each cell over time for density of 11900 cel/cm2. (available in http://www.posfisicaaplicada.ufv.br/?pageid=2714). (ZIP) [file pone.0180777.s007.zip › d=11900cells/f00278.dat]

	X	Y	Slice
1	1960.7125	1159.3605	22
2	1955.4804	1156.1166	23
3	1948.9404	1154.8191	24
4	1941.0923	1154.8191	25
5	1932.5902	1157.4142	26
6	1927.3582	1167.1458	27
7	1923.4341	1173.6335	28
8	1921.4721	1178.1750	29
9	1918.2021	1178.1750	30
10	1918.2021	1175.5799	31
11	1922.7801	1178.8237	32
12	1923.4341	1179.4725	33
13	1920.8181	1180.1213	34
14	1920.1641	1177.5262	35
15	1920.8181	1173.6335	36
16	1921.4721	1175.5799	37
17	1920.8181	1172.9848	38
18	1922.1261	1171.0384	39
19	1923.4341	1170.3897	40
20	1924.7421	1172.3360	41
21	1929.9742	1172.3360	42
22	1931.2822	1171.6872	43
23	1932.5902	1169.0921	44
24	1931.9362	1167.7946	45
25	1930.6282	1170.3897	46
26	1926.7041	1171.6872	47
27	1925.3961	1179.4725	48
28	1924.7421	1180.1213	49
29	1924.0881	1174.2823	50
30	1925.3961	1178.1750	51
31	1926.7041	1177.5262	52
32	1928.6662	1178.1750	53
33	1930.6282	1183.3652	54
34	1933.8982	1183.3652	55
35	1931.2822	1185.9603	56
36	1928.6662	1191.1505	57
37	1926.7041	1195.6919	58
38	1926.7041	1201.5308	59
39	1922.7801	1204.7747	60
40	1922.7801	1203.4772	61
41	1918.2021	1207.3698	62
42	1915.5860	1205.4235	63
43	1909.0460	1205.4235	64
44	1908.3920	1201.5308	65
45	1901.1979	1198.9357	66
46	1900.5439	1195.0431	67
47	1898.5819	1189.2041	68
48	1894.0038	1188.5554	69
49	1891.3878	1188.5554	70
50	1888.1177	1184.6627	71
51	1888.1177	1183.3652	72
52	1887.4637	1181.4188	73
53	1887.4637	1182.0676	74
54	1884.1937	1182.0676	75
55	1882.8857	1183.3652	76
56	1879.6157	1183.3652	77
57	1877.6536	1181.4188	78
58	1878.3076	1180.1213	79
59	1877.6536	1180.7701	80
60	1876.3456	1180.1213	81
61	1876.3456	1176.2286	82
62	1873.7296	1173.6335	83
63	1873.7296	1174.2823	84
64	1877.6536	1169.0921	85
65	1875.6916	1171.6872	86
66	1875.6916	1169.0921	87
67	1876.3456	1168.4433	88
68	1876.9996	1169.0921	89
69	1878.3076	1168.4433	90
70	1879.6157	1169.0921	91
71	1878.9616	1169.7409	92
72	1873.7296	1174.2823	93
73	1872.4216	1175.5799	94
74	1869.8056	1176.2286	95
75	1867.1895	1178.8237	96
76	1867.8435	1179.4725	97
77	1865.2275	1182.0676	98
78	1863.9195	1189.2041	99
79	1864.5735	1191.1505	100
80	1864.5735	1192.4480	101
81	1871.7676	1191.1505	102
82	1880.2697	1189.2041	103
83	1880.9237	1187.2578	104
84	1881.5777	1184.0139	105
85	1881.5777	1180.1213	106
86	1879.6157	1180.7701	107
87	1871.1136	1179.4725	108
88	1867.1895	1175.5799	109
89	1864.5735	1178.8237	110
90	1863.2655	1176.8774	111
91	1861.3035	1176.8774	112
92	1862.6115	1182.7164	113
93	1866.5355	1192.4480	114
94	1871.7676	1195.6919	115
95	1876.9996	1198.2870	116
96	1881.5777	1204.1259	117
97	1878.9616	1205.4235	118
98	1880.2697	1207.3698	119
99	1882.8857	1209.3161	120
100	1885.5017	1211.2625	121
101	1886.1557	1214.5063	122
102	1886.1557	1219.6965	123
103	1888.7717	1220.3453	124
104	1891.3878	1219.0478	125
105	1889.4258	1220.3453	126
106	1889.4258	1222.2916	127
107	1889.4258	1225.5355	128
108	1892.6958	1230.0769	129
109	1888.7717	1232.0233	130
110	1888.7717	1237.2135	131
111	1890.0798	1240.4573	132
112	1890.7338	1243.7012	133
113	1891.3878	1244.3500	134
114	1894.6578	1244.3500	135
115	1896.6198	1241.1061	136
116	1898.5819	1243.0524	137
117	1899.2359	1240.4573	138
118	1901.8519	1237.8622	139
119	1903.1599	1236.5647	140
120	1904.4679	1233.3208	141
121	1904.4679	1235.2671	142
122	1905.1219	1235.9159	143
123	1906.4299	1232.0233	144
124	1905.7759	1233.9696	145
