# Supplementary material for: Anomalous diffusion and q-Weibull velocity distributions in epithelial cell migration
Source: PLoS One. 2017 Jul 10;12(7):e0180777. doi: 10.1371/journal.pone.0180777 (PMC5507264; doi:10.1371/journal.pone.0180777)
Supplement: S6 File — Individual trajectories of each cell over time for density of 11900 cel/cm2. (available in http://www.posfisicaaplicada.ufv.br/?pageid=2714). (ZIP) [file pone.0180777.s007.zip › d=11900cells/00104.dat]

	X	Y	Slice
1	1061.0171	953.6989	1
2	1062.7611	952.8339	2
3	1065.3771	947.6437	3
4	1066.2492	949.3737	4
5	1067.9932	953.6989	5
6	1069.7372	955.4290	6
7	1059.2730	951.9688	7
8	1055.7851	953.6989	8
9	1051.4250	953.6989	9
10	1052.2970	950.2388	10
11	1053.1690	953.6989	11
12	1051.4250	957.1590	12
13	1054.0410	958.0241	13
14	1054.0410	956.2940	14
15	1054.9130	958.8891	15
16	1053.1690	966.6744	16
17	1054.0410	971.8646	17
18	1053.1690	975.3247	18
19	1047.0649	976.1898	19
20	1045.3210	973.5947	20
21	1039.2169	973.5947	21
22	1041.8329	971.8646	22
23	1045.3210	964.0793	23
24	1054.9130	962.3492	24
25	1054.9130	959.7541	25
26	1054.9130	958.0241	26
27	1054.0410	954.5639	27
28	1049.6810	952.8339	28
29	1047.0649	946.7786	29
30	1041.8329	946.7786	30
31	1046.1929	943.3185	31
32	1045.3210	941.5884	32
33	1041.8329	942.4535	33
34	1042.7049	942.4535	34
35	1046.1929	940.7234	35
36	1047.0649	941.5884	36
37	1052.2970	944.1835	37
38	1059.2730	941.5884	38
39	1060.1451	943.3185	39
40	1062.7611	945.0486	40
41	1067.1211	945.9136	41
42	1068.8652	951.1038	42
43	1070.6092	951.9688	43
44	1073.2252	951.1038	44
45	1075.8412	949.3737	45
46	1076.7133	950.2388	46
47	1073.2252	946.7786	47
48	1071.4812	946.7786	48
49	1067.1211	943.3185	49
50	1066.2492	940.7234	50
51	1063.6331	943.3185	51
52	1058.4011	939.8584	52
53	1057.5291	939.8584	53
54	1053.1690	939.8584	54
55	1049.6810	941.5884	55
56	1045.3210	940.7234	56
57	1044.4489	937.2633	57
58	1037.4729	940.7234	58
59	1037.4729	941.5884	59
60	1040.0889	946.7786	60
61	1040.0889	951.1038	61
62	1040.0889	953.6989	62
63	1040.0889	958.8891	63
64	1037.4729	960.6192	64
65	1034.8568	958.8891	65
66	1034.8568	964.9443	66
67	1027.8807	971.8646	67
68	1023.5207	975.3247	68
69	1022.6487	979.6499	69
70	1019.1607	980.5149	70
71	1019.1607	981.3800	71
72	1014.8006	981.3800	72
73	1012.1846	984.8401	73
74	1009.5685	983.1100	74
75	1010.4406	983.9751	75
76	1011.3126	988.3002	76
77	1013.9286	991.7604	77
78	1014.8006	996.0855	78
79	1012.1846	1004.7359	79
80	1015.6726	1003.8708	80
81	1012.1846	1003.0058	81
82	1016.5447	998.6806	82
83	1026.1367	998.6806	83
84	1035.7288	1002.1408	84
85	1038.3448	1004.7359	85
86	1043.5769	1009.0610	86
87	1050.5530	1012.5211	87
88	1052.2970	1016.8463	88
89	1059.2730	1017.7113	89
90	1065.3771	1015.1162	90
91	1064.5051	1015.1162	91
92	1067.1211	1011.6561	92
93	1073.2252	1011.6561	93
94	1081.9453	1015.1162	94
95	1085.4333	1011.6561	95
96	1093.2814	1010.7911	96
97	1097.6415	1011.6561	97
98	1093.2814	1012.5211	98
99	1095.8974	1011.6561	99
100	1095.0255	1010.7911	100
101	1096.7695	1012.5211	101
102	1097.6415	1010.7911	102
103	1102.0015	1012.5211	103
104	1106.3615	1008.1960	104
105	1108.9776	1007.3310	105
106	1108.1056	1006.4659	106
107	1099.3855	1003.8708	107
108	1094.1534	1001.2757	108
109	1095.0255	994.3555	109
110	1094.1534	996.0855	110
111	1098.5135	998.6806	111
112	1104.6175	999.5457	112
113	1112.4656	997.8156	113
114	1114.2096	996.0855	114
115	1116.8257	996.9506	115
116	1117.6977	992.6254	116
117	1121.1857	977.9198	117
118	1122.9297	970.1345	118
119	1119.4417	962.3492	119
120	1118.5697	959.7541	120
121	1118.5697	955.4290	121
122	1117.6977	951.1038	122
123	1115.0817	947.6437	123
124	1120.3137	951.9688	124
125	1120.3137	951.1038	125
126	1119.4417	944.1835	126
127	1124.6737	942.4535	127
128	1130.7778	939.8584	128
129	1127.2898	939.8584	129
130	1126.4178	936.3982	130
131	1125.5458	933.8031	131
132	1126.4178	932.9381	132
133	1127.2898	932.0731	133
134	1129.0338	938.1283	134
135	1129.9058	938.9933	135
136	1130.7778	938.9933	136
137	1136.0099	938.9933	137
138	1131.6499	935.5332	138
139	1131.6499	937.2633	139
140	1134.2659	941.5884	140
141	1136.0099	942.4535	141
142	1138.6259	939.8584	142
143	1137.7539	937.2633	143
144	1139.4979	942.4535	144
145	1142.9859	946.7786	145
