# Supplementary material for: Anomalous diffusion and q-Weibull velocity distributions in epithelial cell migration
Source: PLoS One. 2017 Jul 10;12(7):e0180777. doi: 10.1371/journal.pone.0180777 (PMC5507264; doi:10.1371/journal.pone.0180777)
Supplement: S6 File — Individual trajectories of each cell over time for density of 11900 cel/cm2. (available in http://www.posfisicaaplicada.ufv.br/?pageid=2714). (ZIP) [file pone.0180777.s007.zip › d=11900cells/f00024.dat]

	X	Y	Slice
1	356.4337	905.0408	64
2	358.3957	905.0408	65
3	358.3957	901.7969	66
4	359.0498	901.1481	67
5	361.0118	894.6604	68
6	361.6658	898.5530	69
7	364.2818	897.2555	70
8	362.3198	892.7141	71
9	360.3578	893.3628	72
10	359.0498	894.0116	73
11	362.3198	894.0116	74
12	361.6658	890.1190	75
13	356.4337	889.4702	76
14	357.0877	888.1726	77
15	361.6658	892.7141	78
16	362.3198	896.6067	79
17	362.3198	898.5530	80
18	366.2438	903.7432	81
19	363.6278	902.4457	82
20	359.7038	903.0945	83
21	352.5097	901.7969	84
22	350.5477	903.7432	85
23	345.3156	903.7432	86
24	344.0076	906.9871	87
25	343.3536	907.6359	88
26	339.4295	907.6359	89
27	334.1975	909.5822	90
28	332.2355	909.5822	91
29	327.6574	908.2847	92
30	326.3494	903.0945	93
31	323.0794	904.3920	94
32	322.4254	904.3920	95
33	319.1553	903.7432	96
34	318.5013	905.6896	97
35	318.5013	901.7969	98
36	317.8473	902.4457	99
37	317.8473	901.7969	100
38	321.1174	901.7969	101
39	322.4254	904.3920	102
40	318.5013	906.9871	103
41	322.4254	903.0945	104
42	319.1553	902.4457	105
43	317.8473	901.1481	106
44	319.1553	903.7432	107
45	317.8473	902.4457	108
46	312.6153	900.4994	109
47	309.3452	903.0945	110
48	307.3832	899.2018	111
49	307.3832	898.5530	112
50	308.0372	897.9043	113
51	307.3832	897.2555	114
52	306.0752	895.9579	115
53	302.8052	895.3092	116
54	303.4592	895.9579	117
55	305.4212	893.3628	118
56	307.3832	892.7141	119
57	314.5773	896.6067	120
58	310.6532	896.6067	121
59	309.3452	895.9579	122
60	311.3073	894.6604	123
61	308.6912	895.3092	124
62	309.9992	896.6067	125
63	310.6532	899.2018	126
64	310.6532	899.8506	127
65	309.3452	896.6067	128
66	306.7292	898.5530	129
67	304.1132	897.2555	130
68	308.6912	897.2555	131
69	308.0372	897.2555	132
70	308.6912	899.2018	133
71	307.3832	895.3092	134
72	308.6912	895.9579	135
73	308.0372	899.8506	136
74	306.7292	900.4994	137
75	304.1132	899.8506	138
76	299.5351	905.0408	139
77	299.5351	907.6359	140
78	302.1512	905.0408	141
79	304.1132	906.9871	142
80	302.8052	908.2847	143
81	301.4972	911.5285	144
82	300.8431	909.5822	145
