# Supplementary material for: Anomalous diffusion and q-Weibull velocity distributions in epithelial cell migration
Source: PLoS One. 2017 Jul 10;12(7):e0180777. doi: 10.1371/journal.pone.0180777 (PMC5507264; doi:10.1371/journal.pone.0180777)
Supplement: S6 File — Individual trajectories of each cell over time for density of 11900 cel/cm2. (available in http://www.posfisicaaplicada.ufv.br/?pageid=2714). (ZIP) [file pone.0180777.s007.zip › d=11900cells/00045.dat]

	X	Y	Slice
1	567.5733	473.1385	1
2	561.2948	471.2700	2
3	560.0391	471.8928	3
4	558.7835	470.6471	4
5	556.8999	470.6471	5
6	556.2721	470.0243	6
7	552.5050	465.6646	7
8	551.2493	466.9103	8
9	551.2493	460.0592	9
10	549.9936	458.1907	10
11	552.5050	455.0765	11
12	548.7379	451.3397	12
13	542.4594	441.3744	13
14	537.4367	439.5059	14
15	539.3202	432.6549	15
16	540.5759	432.0321	16
17	536.8088	428.9180	17
18	539.3202	427.6723	18
19	538.0645	427.0495	19
20	532.4139	427.0495	20
21	528.0190	425.1810	21
22	524.8797	428.2952	22
23	519.8570	429.5408	23
24	516.7177	433.2777	24
25	514.2063	437.6375	25
26	513.5785	441.9973	26
27	511.6950	441.3744	27
28	510.4392	445.1114	28
29	507.3000	449.4712	29
30	504.7887	450.7168	30
31	506.0443	452.5853	31
32	503.5329	454.4537	32
33	501.6494	455.6994	33
34	496.6266	454.4537	34
35	495.3709	452.5853	35
36	494.1153	450.0940	36
37	492.2317	443.2429	37
38	501.0216	435.7691	38
39	502.2773	433.9006	39
40	511.6950	429.5408	40
41	514.8342	428.2952	41
42	520.4848	426.4267	42
43	521.1126	421.4441	43
44	528.0190	418.9528	44
45	532.4139	419.5756	45
46	539.3202	418.3300	46
47	542.4594	420.8213	47
48	547.4822	415.8386	48
49	543.0873	412.1017	49
50	539.3202	408.9876	50
51	530.5304	406.4963	51
52	520.4848	407.1191	52
53	512.9506	414.5930	53
54	503.5329	421.4441	54
55	495.3709	422.6897	55
56	487.2089	424.5582	56
57	480.9305	424.5582	57
58	480.3026	412.7246	58
59	474.6520	413.3474	59
60	467.7457	415.2158	60
61	467.1178	414.5930	61
62	467.7457	413.9702	62
63	469.6292	414.5930	63
64	477.1634	412.1017	64
65	479.6748	410.2332	65
66	485.3254	408.9876	66
67	487.8368	407.7419	67
68	492.8595	403.3822	68
69	501.6494	404.6279	69
70	508.5557	404.0050	70
71	512.3228	404.6279	71
72	521.1126	411.4789	72
73	525.5076	416.4615	73
74	525.5076	417.7071	74
75	525.5076	420.8213	75
76	524.8797	420.1985	76
77	521.7405	415.2158	77
78	512.3228	412.1017	78
79	507.9279	409.6104	79
80	501.0216	408.9876	80
81	493.4874	406.4963	81
82	495.3709	404.6279	82
83	490.3482	399.0225	83
84	491.6039	397.7768	84
85	497.2545	392.1714	85
86	495.3709	400.2680	86
87	490.3482	402.1365	87
88	491.6039	408.9876	88
89	498.5102	415.2158	89
90	494.7431	423.3125	90
91	490.9760	422.6897	91
92	495.9988	421.4441	92
93	495.9988	418.9528	93
94	499.1380	416.4615	94
95	502.9051	420.1985	95
96	502.9051	417.7071	96
97	502.9051	417.0843	97
98	504.7887	417.0843	98
99	507.3000	423.9353	99
100	506.6722	433.2777	100
101	507.9279	441.9973	101
102	512.3228	443.2429	102
103	517.3456	438.8831	103
104	520.4848	440.7516	104
105	509.8114	442.6201	105
106	509.1836	435.7691	106
107	501.6494	428.2952	107
108	497.8823	420.8213	108
109	497.2545	410.8561	109
110	499.7658	404.0050	110
111	498.5102	397.1540	111
112	498.5102	389.0573	112
113	497.8823	386.5659	113
114	499.7658	384.0747	114
115	499.1380	385.3203	115
116	502.9051	390.3029	116
117	503.5329	401.5137	117
118	508.5557	404.6279	118
119	514.2063	410.2332	119
120	517.9734	408.9876	120
121	517.3456	411.4789	121
122	516.0899	412.7246	122
123	518.6013	411.4789	123
124	521.7405	406.4963	124
125	518.6013	407.1191	125
126	518.6013	408.3647	126
127	517.3456	408.9876	127
128	516.0899	412.1017	128
129	515.4620	413.9702	129
130	516.0899	416.4615	130
131	517.9734	417.0843	131
132	519.2291	412.1017	132
133	526.1354	404.6279	133
134	521.1126	403.3822	134
135	520.4848	403.3822	135
136	509.8114	405.2507	136
137	507.3000	405.2507	137
138	501.0216	402.1365	138
139	494.7431	397.1540	139
140	492.2317	392.1714	140
141	490.9760	390.9258	141
142	489.7203	390.9258	142
143	491.6039	390.9258	143
144	489.7203	393.4170	144
145	492.8595	398.3996	145
