# Supplementary material for: Anomalous diffusion and q-Weibull velocity distributions in epithelial cell migration
Source: PLoS One. 2017 Jul 10;12(7):e0180777. doi: 10.1371/journal.pone.0180777 (PMC5507264; doi:10.1371/journal.pone.0180777)
Supplement: S6 File — Individual trajectories of each cell over time for density of 11900 cel/cm2. (available in http://www.posfisicaaplicada.ufv.br/?pageid=2714). (ZIP) [file pone.0180777.s007.zip › d=11900cells/f00330.dat]

	X	Y	Slice
1	2425.0574	432.7328	45
2	2425.7114	432.7328	46
3	2422.4413	433.3815	47
4	2417.2093	435.9766	48
5	2415.9013	434.6791	49
6	2417.2093	437.2742	50
7	2423.7493	440.5181	51
8	2423.7493	434.6791	52
9	2421.1333	435.3279	53
10	2426.3654	433.3815	54
11	2430.2894	432.0840	55
12	2433.5594	434.0303	56
13	2440.0995	432.7328	57
14	2440.7535	428.1913	58
15	2437.4835	426.2450	59
16	2433.5594	424.9475	60
17	2430.9434	425.5962	61
18	2431.5974	418.4597	62
19	2425.7114	418.4597	63
20	2419.8253	419.1085	64
21	2413.9392	423.0011	65
22	2410.0152	424.2987	66
23	2404.7831	421.7036	67
24	2400.8591	419.1085	68
25	2400.2051	415.8646	69
26	2399.5511	419.7573	70
27	2398.2431	417.8109	71
28	2394.3190	422.3524	72
29	2398.8971	417.8109	73
30	2401.5131	419.7573	74
31	2404.7831	422.3524	75
32	2414.5932	425.5962	76
33	2419.8253	424.9475	77
34	2425.7114	421.7036	78
35	2427.0194	415.8646	79
36	2430.9434	414.5671	80
37	2432.9054	409.3769	81
38	2436.1755	412.6207	82
39	2438.1375	415.2158	83
40	2437.4835	414.5671	84
41	2437.4835	416.5134	85
42	2440.7535	419.1085	86
43	2442.0615	419.1085	87
44	2442.7155	420.4060	88
45	2441.4075	414.5671	89
46	2437.4835	416.5134	90
47	2434.8675	415.2158	91
48	2433.5594	414.5671	92
49	2434.8675	414.5671	93
50	2431.5974	411.9720	94
51	2430.2894	415.2158	95
52	2428.3274	410.6744	96
53	2425.7114	411.9720	97
54	2421.7873	415.2158	98
55	2417.8633	418.4597	99
56	2419.8253	419.1085	100
57	2417.2093	424.2987	101
58	2419.1713	426.8938	102
59	2420.4793	426.8938	103
60	2425.7114	429.4889	104
61	2428.9814	428.8401	105
62	2429.6354	424.2987	106
63	2429.6354	423.6499	107
64	2427.0194	421.7036	108
65	2426.3654	421.7036	109
66	2424.4033	423.6499	110
67	2423.7493	424.9475	111
68	2425.7114	426.8938	112
69	2426.3654	421.7036	113
70	2426.3654	423.0011	114
71	2424.4033	421.0548	115
72	2424.4033	424.9475	116
73	2423.7493	423.6499	117
74	2423.7493	422.3524	118
75	2425.7114	423.0011	119
76	2424.4033	425.5962	120
77	2426.3654	424.2987	121
78	2424.4033	422.3524	122
79	2424.4033	424.2987	123
80	2424.4033	426.2450	124
81	2424.4033	424.9475	125
82	2427.0194	424.2987	126
83	2426.3654	422.3524	127
84	2426.3654	422.3524	127
85	2427.6734	421.7036	129
86	2427.6734	425.5962	130
87	2433.5594	422.3524	131
88	2430.9434	423.6499	132
89	2430.9434	419.7573	133
90	2434.2135	422.3524	134
91	2434.2135	423.6499	135
92	2432.2514	424.9475	136
93	2431.5974	423.6499	137
94	2432.9054	424.2987	138
95	2432.2514	425.5962	139
96	2432.9054	425.5962	140
97	2435.5215	424.9475	141
98	2435.5215	425.5962	142
99	2435.5215	424.2987	143
100	2434.2135	426.2450	144
101	2434.2135	424.2987	145
