# Supplementary material for: Anomalous diffusion and q-Weibull velocity distributions in epithelial cell migration
Source: PLoS One. 2017 Jul 10;12(7):e0180777. doi: 10.1371/journal.pone.0180777 (PMC5507264; doi:10.1371/journal.pone.0180777)
Supplement: S6 File — Individual trajectories of each cell over time for density of 11900 cel/cm2. (available in http://www.posfisicaaplicada.ufv.br/?pageid=2714). (ZIP) [file pone.0180777.s007.zip › d=11900cells/00210.dat]

	X	Y	Slice
1	1765.1645	821.3488	1
2	1765.1645	820.7001	2
3	1766.4725	823.2952	3
4	1765.8185	824.5927	4
5	1767.7805	825.8903	5
6	1767.7805	829.1341	6
7	1767.7805	831.0805	7
8	1768.4345	833.0268	8
9	1770.3965	834.3243	9
10	1771.0505	833.0268	10
11	1770.3965	834.9731	11
12	1772.3585	835.6219	12
13	1771.0505	833.0268	13
14	1771.0505	831.0805	14
15	1771.7045	830.4317	15
16	1771.0505	829.7829	16
17	1772.3585	829.7829	17
18	1770.3965	829.1341	18
19	1771.0505	828.4854	19
20	1772.3585	828.4854	20
21	1771.7045	826.5390	21
22	1772.3585	825.8903	22
23	1773.6665	824.5927	23
24	1773.0125	822.6464	24
25	1774.3206	821.9976	25
26	1778.8986	818.1050	26
27	1780.2066	820.7001	27
28	1781.5146	818.7537	28
29	1783.4766	820.7001	29
30	1785.4387	819.4025	30
31	1789.3627	819.4025	31
32	1790.6707	820.0513	32
33	1790.6707	821.9976	33
34	1788.7087	821.9976	34
35	1784.7847	822.6464	35
36	1779.5526	825.2415	36
37	1776.2826	824.5927	37
38	1771.7045	823.2952	38
39	1769.0885	820.7001	39
40	1765.1645	820.0513	40
41	1760.5864	820.7001	41
42	1756.0084	821.3488	42
43	1754.7003	821.3488	43
44	1751.4303	823.9439	44
45	1750.1223	821.9976	45
46	1747.5063	820.7001	46
47	1743.5822	820.7001	47
48	1744.2362	821.3488	48
49	1742.9282	819.4025	49
50	1743.5822	818.1050	50
51	1739.6582	815.5099	51
52	1740.3122	817.4562	52
53	1737.6962	813.5635	53
54	1735.0801	814.2123	54
55	1733.7721	812.2660	55
56	1733.1181	808.3733	56
57	1733.1181	805.7782	57
58	1731.1561	797.9930	58
59	1733.1181	799.2905	59
60	1735.0801	793.4515	60
61	1734.4261	796.0466	61
62	1736.3882	794.1003	62
63	1739.6582	795.3979	63
64	1740.9662	797.9930	64
65	1742.2742	798.6417	65
66	1739.6582	801.8856	66
67	1742.9282	802.5344	67
68	1743.5822	804.4807	68
69	1744.8902	802.5344	69
70	1747.5063	803.1831	70
71	1748.1603	802.5344	71
72	1750.1223	805.1295	72
73	1750.1223	808.3733	73
74	1750.1223	807.0758	74
75	1749.4683	811.6172	75
76	1750.7763	812.2660	76
77	1752.7383	816.1586	77
78	1754.7003	818.1050	78
79	1756.6624	818.7537	79
80	1754.7003	819.4025	80
81	1756.6624	821.3488	81
82	1758.6244	818.1050	82
83	1761.8944	822.6464	83
84	1763.8564	823.9439	84
85	1765.1645	823.9439	85
86	1764.5104	823.9439	86
87	1770.3965	823.9439	87
88	1771.7045	824.5927	88
89	1774.3206	825.8903	89
90	1778.8986	827.8366	90
91	1782.1686	828.4854	91
92	1782.1686	830.4317	92
93	1784.7847	829.1341	93
94	1789.3627	829.1341	94
95	1793.9408	825.8903	95
96	1800.4808	825.2415	96
97	1800.4808	822.6464	97
98	1800.4808	823.2952	98
99	1799.1728	820.0513	99
100	1795.9028	818.1050	100
101	1793.9408	819.4025	101
102	1793.2868	817.4562	102
103	1788.0547	813.5635	103
104	1785.4387	813.5635	104
105	1786.0927	814.8611	105
106	1784.7847	813.5635	106
107	1782.8226	813.5635	107
108	1782.8226	810.3197	108
109	1780.8606	804.4807	109
110	1776.2826	803.1831	110
111	1776.2826	798.6417	111
112	1771.7045	796.6954	112
113	1769.7425	792.8028	113
114	1773.6665	796.6954	114
115	1777.5906	797.9930	115
116	1781.5146	801.2368	116
117	1786.0927	806.4270	117
118	1786.7467	806.4270	118
119	1788.7087	806.4270	119
120	1790.6707	809.0221	120
121	1790.6707	805.7782	121
122	1791.9787	802.5344	122
123	1791.9787	804.4807	123
124	1791.3247	799.2905	124
125	1791.9787	797.9930	125
126	1793.2868	795.3979	126
127	1793.9408	796.6954	127
128	1793.9408	798.6417	128
129	1792.6327	796.0466	129
130	1792.6327	794.7491	130
131	1793.2868	793.4515	131
132	1792.6327	787.6126	132
133	1792.6327	783.0711	133
134	1793.2868	779.1785	134
135	1793.2868	773.3395	135
136	1793.2868	770.0956	136
137	1792.6327	767.5005	137
138	1791.9787	763.6079	138
139	1785.4387	758.4177	139
140	1782.1686	755.8226	140
141	1780.2066	755.8226	141
142	1778.2446	753.2275	142
143	1769.0885	756.4714	143
144	1764.5104	754.5250	144
145	1763.2024	755.8226	145
