# Supplementary material for: Anomalous diffusion and q-Weibull velocity distributions in epithelial cell migration
Source: PLoS One. 2017 Jul 10;12(7):e0180777. doi: 10.1371/journal.pone.0180777 (PMC5507264; doi:10.1371/journal.pone.0180777)
Supplement: S6 File — Individual trajectories of each cell over time for density of 11900 cel/cm2. (available in http://www.posfisicaaplicada.ufv.br/?pageid=2714). (ZIP) [file pone.0180777.s007.zip › d=11900cells/f00271.dat]

	X	Y	Slice
1	2261.5556	1330.6370	16
2	2260.9016	1328.6907	17
3	2265.4797	1326.0956	18
4	2272.6738	1321.5542	19
5	2277.9058	1323.5005	20
6	2274.6358	1323.5005	21
7	2279.2138	1319.6079	22
8	2279.8678	1318.9591	23
9	2277.9058	1318.9591	24
10	2279.2138	1315.0664	25
11	2278.5598	1316.3640	26
12	2276.5978	1318.3103	27
13	2277.2518	1316.3640	28
14	2277.2518	1315.0664	29
15	2276.5978	1317.6615	30
16	2270.7117	1320.9054	31
17	2268.7497	1319.6079	32
18	2261.5556	1320.9054	33
19	2262.2097	1320.2566	34
20	2260.2476	1318.3103	35
21	2259.5936	1313.7689	36
22	2255.6696	1311.8226	37
23	2259.5936	1304.6860	38
24	2265.4797	1303.3885	39
25	2269.4037	1300.1446	40
26	2266.7877	1294.3056	41
27	2263.5177	1296.9007	42
28	2263.5177	1293.6569	43
29	2258.9396	1293.0081	44
30	2258.2856	1290.4130	45
31	2255.0156	1285.8716	46
32	2251.7455	1285.2228	47
33	2253.0536	1281.9789	48
34	2254.3616	1279.3838	49
35	2258.2856	1283.2765	50
36	2264.1717	1282.6277	51
37	2269.4037	1285.8716	52
38	2272.0198	1285.2228	53
39	2275.2898	1288.4667	54
40	2279.2138	1282.6277	55
41	2281.8299	1280.6814	56
42	2283.1379	1280.6814	57
43	2285.0999	1276.1399	58
44	2287.7159	1273.5448	59
45	2285.7539	1268.3546	60
46	2285.7539	1267.7059	61
47	2289.0239	1263.8132	62
48	2285.7539	1261.2181	63
49	2285.7539	1262.5157	64
50	2283.7919	1261.8669	65
51	2283.7919	1265.1108	66
52	2285.0999	1263.1645	67
53	2287.0619	1263.1645	68
54	2281.8299	1267.0571	69
55	2276.5978	1265.1108	70
56	2268.7497	1269.0034	71
57	2264.1717	1264.4620	72
58	2260.9016	1260.5694	73
59	2259.5936	1256.6767	74
60	2255.0156	1249.5402	75
61	2255.6696	1252.1353	76
62	2251.7455	1252.7841	77
63	2251.7455	1250.8377	78
64	2248.4755	1254.0816	79
65	2249.1295	1250.1890	80
66	2249.1295	1253.4328	81
67	2245.8595	1252.7841	82
68	2243.8975	1253.4328	83
69	2241.2814	1248.2426	84
70	2241.2814	1250.1890	85
71	2236.7034	1256.0279	86
72	2234.7414	1262.5157	87
73	2243.8975	1262.5157	88
74	2251.0915	1259.2718	89
75	2248.4755	1261.8669	90
76	2247.8215	1260.5694	91
77	2246.5135	1260.5694	92
78	2248.4755	1259.9206	93
79	2247.8215	1261.8669	94
80	2245.8595	1258.6230	95
81	2244.5515	1254.0816	96
82	2248.4755	1249.5402	97
83	2250.4375	1249.5402	98
84	2244.5515	1243.7012	99
85	2239.3194	1241.1061	100
86	2234.0874	1241.1061	101
87	2234.7414	1238.5110	102
88	2230.1633	1238.5110	103
89	2226.2393	1242.4037	104
90	2221.0072	1244.3500	105
91	2216.4292	1246.9451	106
92	2217.7372	1250.8377	107
93	2217.0832	1252.1353	108
94	2215.1212	1252.7841	109
95	2212.5051	1256.0279	110
96	2209.8891	1259.2718	111
97	2210.5431	1261.2181	112
98	2207.2731	1268.3546	113
99	2209.8891	1269.6522	114
100	2211.1971	1273.5448	115
101	2209.2351	1279.3838	116
102	2207.2731	1286.5203	117
103	2209.8891	1290.4130	118
104	2218.3912	1291.7105	119
105	2220.3532	1282.6277	120
106	2227.5473	1274.1936	121
107	2230.8173	1267.7059	122
108	2232.7793	1261.2181	123
109	2221.6612	1264.4620	124
110	2218.3912	1269.6522	125
111	2215.7752	1270.9497	126
112	2219.6992	1265.7595	127
113	2222.9692	1257.9743	128
114	2223.6233	1248.8914	129
115	2223.6233	1245.6475	130
116	2221.6612	1248.8914	131
117	2222.3152	1254.0816	132
118	2224.2773	1253.4328	133
119	2225.5853	1252.1353	134
120	2231.4713	1251.4865	135
121	2235.3954	1247.5939	136
122	2239.9734	1251.4865	137
123	2249.1295	1250.1890	138
124	2247.8215	1248.8914	139
125	2246.5135	1245.6475	140
126	2244.5515	1248.2426	141
127	2240.6274	1248.2426	142
128	2238.6654	1248.2426	143
129	2238.6654	1245.6475	144
130	2236.0494	1246.2963	145
