# Supplementary material for: Anomalous diffusion and q-Weibull velocity distributions in epithelial cell migration
Source: PLoS One. 2017 Jul 10;12(7):e0180777. doi: 10.1371/journal.pone.0180777 (PMC5507264; doi:10.1371/journal.pone.0180777)
Supplement: S6 File — Individual trajectories of each cell over time for density of 11900 cel/cm2. (available in http://www.posfisicaaplicada.ufv.br/?pageid=2714). (ZIP) [file pone.0180777.s007.zip › d=11900cells/00092.dat]

	X	Y	Slice
1	937.8458	1107.4585	1
2	935.8838	1109.4048	2
3	937.8458	1111.9999	3
4	939.1538	1110.0536	4
5	940.4618	1114.5950	5
6	939.8078	1113.2975	6
7	942.4239	1113.2975	7
8	938.4998	1112.6487	8
9	935.8838	1111.3512	9
10	933.2678	1112.6487	10
11	929.3437	1113.2975	11
12	926.7277	1113.2975	12
13	922.8036	1111.3512	13
14	920.8416	1109.4048	14
15	917.5716	1108.7561	15
16	912.9935	1115.2438	16
17	914.3016	1123.0291	17
18	912.3395	1121.0828	18
19	911.6855	1126.2730	19
20	909.7235	1134.7070	20
21	911.6855	1137.3021	21
22	912.9935	1140.5460	22
23	916.9176	1138.5997	23
24	918.2256	1141.1948	24
25	921.4956	1143.1411	25
26	921.4956	1145.0874	26
27	926.7277	1150.2776	27
28	929.3437	1152.2240	28
29	929.9977	1149.6289	29
30	931.3057	1152.2240	30
31	931.9597	1150.2776	31
32	938.4998	1140.5460	32
33	941.1158	1139.2485	33
34	944.3859	1140.5460	34
35	946.3479	1139.2485	35
36	949.6179	1134.7070	36
37	948.9639	1130.1656	37
38	951.5799	1121.7316	38
39	954.1960	1119.1365	39
40	953.5420	1121.7316	40
41	951.5799	1123.0291	41
42	949.6179	1123.6779	42
43	940.4618	1123.0291	43
44	939.1538	1122.3803	44
45	935.8838	1126.9218	45
46	931.9597	1128.2193	46
47	929.3437	1128.2193	47
48	927.3817	1132.1119	48
49	926.0737	1137.3021	49
50	932.6138	1143.1411	50
51	935.8838	1143.7899	51
52	938.4998	1148.3313	52
53	939.8078	1152.8727	53
54	938.4998	1150.9264	54
55	936.5378	1150.9264	55
56	935.2298	1148.9801	56
57	926.7277	1146.3850	57
58	926.7277	1145.7362	58
59	924.1117	1141.8436	59
60	921.4956	1139.8972	60
61	918.8796	1139.2485	61
62	917.5716	1136.6534	62
63	913.6476	1132.1119	63
64	913.6476	1135.3558	64
65	918.2256	1138.5997	65
66	921.4956	1143.1411	66
67	923.4577	1147.0338	67
68	928.0357	1154.8191	68
69	918.2256	1159.3605	69
70	916.2636	1155.4678	70
71	909.0695	1153.5215	71
72	900.5674	1154.8191	72
73	897.9514	1156.1166	73
74	894.0273	1154.1703	74
75	893.3733	1150.2776	75
76	892.0653	1146.3850	76
77	895.3354	1145.7362	77
78	897.2974	1144.4387	78
79	901.2214	1143.1411	79
80	902.5294	1141.8436	80
81	904.4915	1142.4923	81
82	907.7615	1138.5997	82
83	907.7615	1137.9509	83
84	911.6855	1134.7070	84
85	914.3016	1130.1656	85
86	918.2256	1138.5997	86
87	919.5336	1140.5460	87
88	920.8416	1146.3850	88
89	920.1876	1145.7362	89
90	924.7657	1150.2776	90
91	926.7277	1152.2240	91
92	933.9218	1154.8191	92
93	939.1538	1153.5215	93
94	945.0399	1154.1703	94
95	950.2719	1152.8727	95
96	948.3099	1150.2776	96
97	948.3099	1140.5460	97
98	937.1918	1135.3558	98
99	926.7277	1128.2193	99
100	925.4197	1132.7607	100
101	926.7277	1132.7607	101
102	924.1117	1135.3558	102
103	922.1496	1139.8972	103
104	924.7657	1137.9509	104
105	928.6897	1141.8436	105
106	931.9597	1148.9801	106
107	932.6138	1151.5752	107
108	935.2298	1154.8191	108
109	933.2678	1160.6580	109
110	926.0737	1160.0093	110
111	918.2256	1160.0093	111
112	916.9176	1156.1166	112
113	917.5716	1150.9264	113
114	916.9176	1147.6825	114
115	907.1075	1148.9801	115
116	905.1455	1152.8727	116
117	903.8375	1148.3313	117
118	899.9134	1150.9264	118
119	897.9514	1152.8727	119
120	892.7193	1154.1703	120
121	897.2974	1154.1703	121
122	899.2594	1150.9264	122
123	903.8375	1143.7899	123
124	907.1075	1139.8972	124
125	909.0695	1139.2485	125
126	911.0315	1138.5997	126
127	919.5336	1143.7899	127
128	917.5716	1147.6825	128
129	916.9176	1153.5215	129
130	916.2636	1155.4678	130
131	914.9556	1156.1166	131
132	916.2636	1156.7654	132
133	911.6855	1155.4678	133
134	911.6855	1158.0629	134
135	914.3016	1161.9556	135
136	912.9935	1160.6580	136
137	910.3775	1161.9556	137
138	916.2636	1167.1458	138
139	918.8796	1166.4970	139
140	923.4577	1169.0921	140
141	928.6897	1165.1995	141
142	934.5758	1158.7117	142
143	935.8838	1152.2240	143
144	939.1538	1148.3313	144
145	939.1538	1143.1411	145
