# Supplementary material for: Anomalous diffusion and q-Weibull velocity distributions in epithelial cell migration
Source: PLoS One. 2017 Jul 10;12(7):e0180777. doi: 10.1371/journal.pone.0180777 (PMC5507264; doi:10.1371/journal.pone.0180777)
Supplement: S6 File — Individual trajectories of each cell over time for density of 11900 cel/cm2. (available in http://www.posfisicaaplicada.ufv.br/?pageid=2714). (ZIP) [file pone.0180777.s007.zip › d=11900cells/00059.dat]

	X	Y	Slice
1	525.5076	1497.8652	1
2	523.6240	1495.9967	2
3	520.4848	1496.6196	3
4	521.7405	1499.7337	4
5	521.7405	1504.0934	5
6	517.9734	1503.4706	6
7	519.2291	1507.8304	7
8	517.9734	1508.4532	8
9	517.9734	1514.0586	9
10	521.1126	1513.4358	10
11	523.6240	1510.9445	11
12	528.6468	1513.4358	12
13	526.7633	1513.4358	13
14	529.2747	1515.3043	14
15	530.5304	1515.3043	15
16	530.5304	1514.0586	16
17	531.1582	1512.1902	17
18	533.6696	1509.0760	18
19	535.5531	1508.4532	19
20	536.1810	1505.3391	20
21	536.1810	1500.3565	21
22	538.6923	1499.7337	22
23	538.6923	1501.6021	23
24	541.2038	1503.4706	24
25	540.5759	1502.8478	25
26	539.3202	1505.9619	26
27	535.5531	1509.0760	27
28	530.5304	1510.9445	28
29	526.7633	1511.5673	29
30	520.4848	1510.3217	30
31	514.2063	1511.5673	31
32	509.8114	1509.6989	32
33	509.8114	1510.3217	33
34	506.6722	1509.6989	34
35	506.6722	1510.3217	35
36	501.0216	1512.1902	36
37	498.5102	1510.9445	37
38	498.5102	1505.9619	38
39	492.2317	1507.8304	39
40	492.8595	1508.4532	40
41	499.1380	1513.4358	41
42	501.0216	1511.5673	42
43	503.5329	1512.8130	43
44	503.5329	1510.9445	44
45	506.6722	1512.1902	45
46	506.6722	1516.5499	46
47	509.8114	1519.6640	47
48	512.3228	1519.6640	48
49	514.2063	1520.2869	49
50	515.4620	1520.2869	50
51	517.3456	1518.4184	51
52	516.7177	1519.6640	52
53	516.7177	1519.0412	53
54	514.2063	1519.0412	54
55	516.7177	1521.5325	55
56	515.4620	1518.4184	56
57	511.6950	1514.6814	57
58	504.1608	1512.8130	58
59	501.6494	1513.4358	59
60	494.1153	1514.6814	60
61	492.8595	1517.1727	61
62	487.2089	1520.2869	62
63	485.9532	1522.1553	63
64	482.8140	1525.2695	64
65	481.5583	1529.0064	65
66	481.5583	1529.6292	66
67	487.2089	1530.8749	67
68	491.6039	1533.3662	68
69	490.9760	1537.1031	69
70	489.0925	1537.1031	70
71	490.9760	1542.0857	71
72	496.6266	1540.8400	72
73	497.8823	1541.4629	73
74	493.4874	1540.2172	74
75	493.4874	1543.9542	75
76	501.6494	1545.1998	76
77	501.6494	1540.8400	77
78	502.2773	1537.1031	78
79	506.6722	1532.7433	79
80	511.0671	1530.2520	80
81	517.3456	1524.6466	81
82	524.8797	1522.7782	82
83	525.5076	1521.5325	83
84	526.1354	1510.3217	84
85	526.1354	1509.6989	85
86	519.2291	1512.8130	86
87	518.6013	1513.4358	87
88	516.7177	1517.7956	88
89	516.0899	1527.7607	89
90	518.6013	1526.5151	90
91	519.8570	1525.2695	91
92	517.9734	1521.5325	92
93	519.8570	1522.1553	93
94	523.6240	1524.6466	94
95	525.5076	1523.4010	95
96	524.2519	1524.0238	96
97	526.1354	1522.7782	97
98	528.0190	1519.6640	98
99	524.2519	1507.8304	99
100	524.8797	1507.2076	100
101	527.3911	1504.7163	101
102	524.8797	1509.0760	102
103	524.8797	1509.0760	102
104	523.6240	1516.5499	104
105	517.9734	1517.7956	105
106	515.4620	1521.5325	106
107	513.5785	1523.4010	107
108	512.3228	1519.6640	108
109	509.8114	1518.4184	109
110	506.6722	1515.9271	110
111	502.9051	1522.7782	111
112	501.6494	1517.1727	112
113	501.0216	1515.9271	113
114	499.1380	1515.3043	114
115	497.8823	1515.3043	115
116	493.4874	1515.9271	116
117	494.1153	1520.2869	117
118	494.7431	1522.7782	118
119	494.1153	1527.1379	119
120	489.7203	1530.2520	120
121	485.9532	1537.1031	121
122	480.9305	1542.7085	122
123	480.3026	1545.1998	123
124	479.6748	1545.8226	124
125	479.6748	1547.0683	125
126	482.8140	1547.0683	126
127	483.4419	1542.7085	127
128	487.2089	1537.1031	128
129	485.9532	1536.4803	129
130	487.2089	1540.8400	130
131	486.5811	1535.8575	131
132	484.6975	1535.2346	132
133	485.9532	1533.3662	133
134	485.3254	1530.8749	134
135	484.0697	1530.8749	135
136	479.6748	1530.2520	136
137	477.7912	1527.1379	137
138	472.7685	1527.1379	138
139	471.5128	1526.5151	139
140	467.7457	1524.6466	140
141	469.0014	1524.6466	141
142	471.5128	1524.6466	142
143	470.8849	1525.8923	143
144	472.1406	1527.7607	144
145	472.7685	1528.3836	145
