# Supplementary material for: Anomalous diffusion and q-Weibull velocity distributions in epithelial cell migration
Source: PLoS One. 2017 Jul 10;12(7):e0180777. doi: 10.1371/journal.pone.0180777 (PMC5507264; doi:10.1371/journal.pone.0180777)
Supplement: S6 File — Individual trajectories of each cell over time for density of 11900 cel/cm2. (available in http://www.posfisicaaplicada.ufv.br/?pageid=2714). (ZIP) [file pone.0180777.s007.zip › d=11900cells/00118.dat]

	X	Y	Slice
1	682.7831	881.6849	1
2	682.7831	879.7386	2
3	685.3992	879.7386	3
4	684.7452	881.0361	4
5	687.3612	880.3873	5
6	689.9772	880.3873	6
7	692.5932	876.4947	7
8	696.5173	875.1971	8
9	694.5553	875.1971	9
10	699.7873	874.5484	10
11	701.7493	879.7386	11
12	698.4793	882.9824	12
13	703.7114	878.4410	13
14	703.7114	877.7922	14
15	706.3274	878.4410	15
16	707.6354	881.6849	16
17	708.2894	879.7386	17
18	712.2134	875.1971	18
19	715.4835	876.4947	19
20	719.4075	874.5484	20
21	718.7535	873.8996	21
22	717.4455	873.8996	22
23	716.1375	878.4410	23
24	717.4455	871.3045	24
25	718.0995	871.9533	25
26	715.4835	869.3582	26
27	713.5215	870.6557	27
28	716.1375	874.5484	28
29	719.4075	873.2508	29
30	723.3316	871.9533	30
31	725.9476	872.6020	31
32	729.8716	870.0069	32
33	733.1417	868.7094	33
34	732.4877	865.4655	34
35	733.1417	862.8704	35
36	735.7577	860.2753	36
37	733.7957	857.6802	37
38	735.1037	853.7876	38
39	733.1417	849.2462	39
40	731.1796	844.0560	40
41	729.8716	840.8121	41
42	731.8337	840.8121	42
43	731.8337	842.1096	43
44	734.4497	847.2998	44
45	735.1037	844.0560	45
46	737.0657	842.7584	46
47	733.7957	838.8658	47
48	732.4877	833.6756	48
49	728.5636	829.7829	49
50	726.6016	831.7292	50
51	725.9476	839.5145	51
52	724.6396	836.9194	52
53	723.3316	836.2707	53
54	718.7535	837.5682	54
55	720.0615	838.2170	55
56	715.4835	838.8658	56
57	714.8295	837.5682	57
58	708.9434	834.9731	58
59	703.7114	833.6756	59
60	699.1333	831.0805	60
61	699.1333	829.7829	61
62	694.5553	829.1341	62
63	689.3232	825.2415	63
64	681.4751	819.4025	64
65	679.5131	816.8074	65
66	676.2431	816.1586	66
67	676.2431	812.9148	67
68	674.9351	812.2660	68
69	672.9730	814.2123	69
70	665.1250	814.2123	70
71	659.2389	813.5635	71
72	655.9689	813.5635	72
73	652.6988	812.2660	73
74	648.1208	810.9684	74
75	648.1208	807.0758	75
76	649.4288	807.0758	76
77	652.6988	808.3733	77
78	654.6608	810.3197	78
79	655.3149	811.6172	79
80	655.3149	816.1586	80
81	655.9689	815.5099	81
82	655.9689	816.8074	82
83	655.3149	820.7001	83
84	655.9689	820.7001	84
85	654.6608	819.4025	85
86	659.8929	819.4025	86
87	663.8169	818.1050	87
88	669.7030	818.7537	88
89	672.3190	820.0513	89
90	668.3950	825.2415	90
91	667.0870	828.4854	91
92	668.3950	825.8903	92
93	667.0870	829.1341	93
94	665.1250	825.2415	94
95	660.5469	822.6464	95
96	660.5469	821.9976	96
97	658.5849	818.7537	97
98	657.9309	817.4562	98
99	654.0068	812.2660	99
100	650.0828	810.3197	100
101	648.1208	806.4270	101
102	646.1588	806.4270	102
103	646.8128	803.1831	103
104	648.7748	801.8856	104
105	654.6608	801.8856	105
106	656.6229	803.8319	106
107	661.2009	807.0758	107
108	662.5089	809.6709	108
109	664.4709	810.3197	109
110	667.0870	808.3733	110
111	669.0490	808.3733	111
112	671.6650	806.4270	112
113	671.6650	804.4807	113
114	674.9351	805.1295	114
115	676.8971	805.1295	115
116	678.2051	804.4807	116
117	680.8211	808.3733	117
118	681.4751	807.7246	118
119	679.5131	809.6709	119
120	676.2431	809.0221	120
121	676.8971	810.3197	121
122	675.5891	809.6709	122
123	675.5891	808.3733	123
124	675.5891	810.3197	124
125	673.6270	809.6709	125
126	670.3570	811.6172	126
127	672.9730	810.9684	127
128	674.9351	814.8611	128
129	675.5891	814.8611	129
130	673.6270	816.1586	130
131	671.6650	815.5099	131
132	671.6650	814.8611	132
133	671.6650	817.4562	133
134	670.3570	817.4562	134
135	669.0490	816.1586	135
136	667.7410	816.1586	136
137	668.3950	817.4562	137
138	667.0870	818.7537	138
139	666.4330	818.1050	139
140	666.4330	817.4562	140
141	663.8169	814.8611	141
142	662.5089	812.9148	142
143	660.5469	810.3197	143
144	659.2389	807.7246	144
145	658.5849	810.3197	145
