# Supplementary material for: Anomalous diffusion and q-Weibull velocity distributions in epithelial cell migration
Source: PLoS One. 2017 Jul 10;12(7):e0180777. doi: 10.1371/journal.pone.0180777 (PMC5507264; doi:10.1371/journal.pone.0180777)
Supplement: S6 File — Individual trajectories of each cell over time for density of 11900 cel/cm2. (available in http://www.posfisicaaplicada.ufv.br/?pageid=2714). (ZIP) [file pone.0180777.s007.zip › d=11900cells/00087.dat]

	X	Y	Slice
1	1205.3346	1232.6720	1
2	1206.6426	1234.6184	2
3	1208.6046	1232.6720	3
4	1207.9506	1232.0233	4
5	1207.9506	1231.3745	5
6	1213.1827	1233.9696	6
7	1211.2207	1230.7257	7
8	1211.8747	1229.4282	8
9	1209.2586	1231.3745	9
10	1207.9506	1226.8331	10
11	1205.3346	1225.5355	11
12	1200.7566	1221.6429	12
13	1197.4865	1216.4527	13
14	1192.9085	1212.5600	14
15	1188.3304	1215.8039	15
16	1187.6764	1215.1551	16
17	1186.3684	1214.5063	17
18	1188.9844	1222.9404	18
19	1186.3684	1232.6720	19
20	1184.4064	1235.9159	20
21	1179.1743	1238.5110	21
22	1171.9803	1244.9988	22
23	1171.9803	1252.1353	23
24	1172.6343	1256.0279	24
25	1172.6343	1263.1645	25
26	1171.9803	1267.0571	26
27	1177.2123	1264.4620	27
28	1187.6764	1268.3546	28
29	1196.1785	1270.3010	29
30	1204.0266	1269.6522	30
31	1215.7987	1259.2718	31
32	1224.9548	1257.9743	32
33	1227.5708	1253.4328	33
34	1235.4189	1246.9451	34
35	1243.2670	1250.1890	35
36	1248.4991	1248.2426	36
37	1246.5370	1246.2963	37
38	1247.8450	1248.8914	38
39	1252.4231	1246.2963	39
40	1255.6931	1241.7549	40
41	1256.3471	1250.8377	41
42	1257.0011	1252.1353	42
43	1255.6931	1252.1353	43
44	1260.2712	1247.5939	44
45	1259.6172	1241.1061	45
46	1264.1952	1240.4573	46
47	1264.1952	1241.7549	47
48	1255.0391	1242.4037	48
49	1253.0771	1247.5939	49
50	1249.8071	1244.3500	50
51	1242.6130	1244.3500	51
52	1243.2670	1244.3500	52
53	1242.6130	1247.5939	53
54	1228.8788	1252.7841	54
55	1221.0308	1261.2181	55
56	1221.0308	1261.2181	55
57	1223.6468	1276.1399	57
58	1230.8409	1279.3838	58
59	1238.6890	1280.0326	59
60	1241.9590	1285.2228	60
61	1241.9590	1285.2228	60
62	1263.5412	1293.6569	62
63	1261.5792	1294.3056	63
64	1262.8872	1293.0081	64
65	1266.1572	1285.8716	65
66	1269.4273	1277.4375	66
67	1270.0813	1274.1936	67
68	1271.3893	1266.4083	68
69	1266.8112	1265.1108	69
70	1263.5412	1265.7595	70
71	1257.0011	1269.6522	71
72	1257.0011	1269.6522	71
73	1255.0391	1275.4912	73
74	1247.8450	1281.3301	74
75	1239.9970	1272.8961	75
76	1232.8029	1265.7595	76
77	1227.5708	1264.4620	77
78	1222.9928	1261.8669	78
79	1215.7987	1255.3792	79
80	1211.2207	1250.1890	80
81	1211.8747	1248.2426	81
82	1204.6806	1245.6475	82
83	1196.1785	1244.9988	83
84	1196.8325	1244.9988	84
85	1194.8705	1244.3500	85
86	1197.4865	1243.0524	86
87	1205.9886	1243.7012	87
88	1204.6806	1244.3500	88
89	1210.5667	1244.3500	89
90	1214.4907	1246.2963	90
91	1219.0687	1243.0524	91
92	1228.2248	1243.7012	92
93	1224.3008	1246.9451	93
94	1218.4147	1246.2963	94
95	1213.8367	1248.8914	95
96	1203.3726	1253.4328	96
97	1194.8705	1252.1353	97
98	1196.8325	1257.9743	98
99	1196.8325	1248.2426	99
100	1199.4485	1246.2963	100
101	1204.0266	1243.0524	101
102	1198.7945	1241.7549	102
103	1197.4865	1244.9988	103
104	1192.2545	1246.2963	104
105	1183.0984	1244.9988	105
106	1184.4064	1243.7012	106
107	1187.6764	1246.9451	107
108	1188.3304	1246.2963	108
109	1187.0224	1249.5402	109
110	1184.4064	1247.5939	110
111	1180.4823	1249.5402	111
112	1185.7144	1257.3255	112
113	1189.6384	1257.3255	113
114	1192.2545	1256.6767	114
115	1207.2966	1249.5402	115
116	1211.2207	1253.4328	116
117	1204.6806	1256.6767	117
118	1207.2966	1257.9743	118
119	1217.1067	1250.8377	119
120	1211.2207	1250.8377	120
121	1206.6426	1256.6767	121
122	1202.7186	1263.8132	122
123	1196.1785	1257.3255	123
124	1193.5625	1255.3792	124
125	1197.4865	1256.6767	125
126	1194.8705	1256.6767	126
127	1193.5625	1251.4865	127
128	1198.1405	1258.6230	128
129	1205.9886	1265.1108	129
130	1205.9886	1257.9743	130
131	1202.0646	1264.4620	131
132	1210.5667	1266.4083	132
133	1220.3768	1262.5157	133
134	1230.8409	1261.8669	134
135	1236.0729	1255.3792	135
136	1238.6890	1255.3792	136
137	1238.0349	1256.6767	137
138	1229.5329	1258.6230	138
139	1221.6848	1264.4620	139
140	1219.0687	1267.0571	140
141	1215.1447	1266.4083	141
142	1222.3388	1252.7841	142
143	1222.3388	1250.1890	143
144	1222.9928	1245.6475	144
145	1219.7228	1241.1061	145
