# Supplementary material for: Anomalous diffusion and q-Weibull velocity distributions in epithelial cell migration
Source: PLoS One. 2017 Jul 10;12(7):e0180777. doi: 10.1371/journal.pone.0180777 (PMC5507264; doi:10.1371/journal.pone.0180777)
Supplement: S6 File — Individual trajectories of each cell over time for density of 11900 cel/cm2. (available in http://www.posfisicaaplicada.ufv.br/?pageid=2714). (ZIP) [file pone.0180777.s007.zip › d=11900cells/00205.dat]

	X	Y	Slice
1	1744.8902	782.4224	1
2	1744.8902	781.1248	2
3	1745.5443	778.5297	3
4	1744.2362	775.9346	4
5	1742.2742	771.3932	5
6	1741.6202	769.4469	6
7	1743.5822	766.8518	7
8	1741.6202	764.2567	8
9	1739.6582	762.3103	9
10	1739.0042	757.7689	10
11	1741.6202	755.8226	11
12	1736.3882	752.5787	12
13	1735.7341	750.6324	13
14	1737.6962	750.6324	14
15	1739.0042	746.091	15
16	1740.3122	747.3885	16
17	1738.3502	746.091	17
18	1737.6962	745.4422	18
19	1733.7721	747.3885	19
20	1731.8101	749.3348	20
21	1729.8481	746.7397	21
22	1725.924	749.3348	22
23	1728.5401	748.6861	23
24	1725.27	748.6861	24
25	1727.8861	745.4422	25
26	1723.308	742.8471	26
27	1719.384	742.8471	27
28	1714.8059	740.252	28
29	1708.2659	740.9008	29
30	1710.2279	738.9544	30
31	1706.9578	737.6569	31
32	1701.7258	737.0081	32
33	1700.4178	737.0081	33
34	1693.8777	737.0081	34
35	1693.2237	738.9544	35
36	1691.9157	737.6569	36
37	1693.8777	738.3057	37
38	1690.6077	740.252	38
39	1687.9916	741.5495	39
40	1691.2617	748.0373	40
41	1688.6457	751.9299	41
42	1690.6077	757.7689	42
43	1691.9157	762.3103	43
44	1690.6077	766.8518	44
45	1693.2237	777.2322	45
46	1689.2997	781.1248	46
47	1685.3756	785.0175	47
48	1684.0676	788.9101	48
49	1682.1056	784.3687	49
50	1675.5655	779.1785	50
51	1676.2195	782.4224	51
52	1674.9115	783.0711	52
53	1676.8735	783.7199	53
54	1672.2955	785.6662	54
55	1671.6415	783.0711	55
56	1672.2955	782.4224	56
57	1674.9115	779.1785	57
58	1674.9115	779.1785	57
59	1674.2575	779.1785	59
60	1671.6415	772.042	60
61	1670.9875	772.042	61
62	1669.0255	774.6371	62
63	1665.1014	771.3932	63
64	1663.7934	775.2858	64
65	1665.1014	783.0711	65
66	1663.7934	790.8564	66
67	1658.5613	800.588	67
68	1659.2153	800.588	68
69	1659.2153	803.8319	69
70	1662.4854	809.0221	70
71	1667.7174	825.2415	71
72	1665.7554	823.2952	72
73	1669.0255	823.2952	73
74	1667.7174	825.2415	74
75	1665.1014	821.9976	75
76	1667.7174	814.2123	76
77	1665.1014	812.266	77
78	1661.1774	811.6172	78
79	1661.8314	806.427	79
80	1658.5613	805.7782	80
81	1659.2153	799.2905	81
82	1655.2913	799.2905	82
83	1651.3673	799.2905	83
84	1650.0593	796.6954	84
85	1648.7512	792.8028	85
86	1644.1732	788.9101	86
87	1637.6331	788.2613	87
88	1635.0171	787.6126	88
89	1634.3631	783.7199	89
90	1633.0551	785.0175	90
91	1629.131	786.9638	91
92	1626.515	786.9638	92
93	1616.7049	784.3687	93
94	1616.0509	784.3687	94
95	1611.4728	786.9638	95
96	1612.7809	788.9101	96
97	1608.8568	801.2368	97
98	1607.5488	807.7246	98
99	1601.6627	810.9684	99
100	1601.0087	814.2123	100
101	1607.5488	823.9439	101
102	1604.2788	827.1878	102
103	1597.7387	829.7829	103
104	1594.4687	834.3243	104
105	1599.0467	833.6756	105
106	1604.9328	844.056	106
107	1603.6248	854.4364	107
108	1602.3168	856.3827	108
109	1606.8948	849.2462	109
110	1608.8568	844.7047	110
111	1606.2408	840.1633	111
112	1608.8568	839.5145	112
113	1614.0889	845.3535	113
114	1614.7429	849.2462	114
115	1616.0509	853.1388	115
116	1612.1269	849.2462	116
117	1612.7809	847.9486	117
118	1614.7429	851.1925	118
119	1618.6669	850.5437	119
120	1614.7429	850.5437	120
121	1610.1648	850.5437	121
122	1605.5868	849.8949	122
123	1601.6627	847.2998	123
124	1604.9328	852.49	124
125	1608.8568	851.8413	125
126	1608.8568	856.3827	126
127	1619.3209	860.2753	127
128	1620.6289	863.5192	128
129	1619.3209	862.8704	129
130	1623.899	863.5192	130
131	1626.515	858.9778	131
132	1623.245	858.329	132
133	1616.0509	860.2753	133
134	1612.1269	859.6266	134
135	1606.8948	855.0851	135
136	1607.5488	850.5437	136
137	1608.2028	847.2998	137
138	1607.5488	845.3535	138
139	1606.2408	846.6511	139
140	1604.2788	851.8413	140
141	1602.3168	853.7876	141
142	1600.3547	857.0315	142
143	1606.2408	857.6802	143
144	1611.4728	862.2217	144
145	1618.6669	871.9533	145
