# Supplementary material for: Anomalous diffusion and q-Weibull velocity distributions in epithelial cell migration
Source: PLoS One. 2017 Jul 10;12(7):e0180777. doi: 10.1371/journal.pone.0180777 (PMC5507264; doi:10.1371/journal.pone.0180777)
Supplement: S6 File — Individual trajectories of each cell over time for density of 11900 cel/cm2. (available in http://www.posfisicaaplicada.ufv.br/?pageid=2714). (ZIP) [file pone.0180777.s007.zip › d=11900cells/00127.dat]

	X	Y	Slice
1	710.0334	559.8926	1
2	710.0334	559.0276	2
3	715.2655	560.7577	3
4	713.5215	562.4877	4
5	713.5215	567.6779	5
6	718.7535	575.4632	6
7	712.6494	577.1932	7
8	711.7775	572.0031	8
9	708.2894	565.9479	9
10	702.1853	560.7577	10
11	703.0574	558.1626	11
12	703.9294	554.7024	12
13	704.8013	551.2423	13
14	714.3935	546.0521	14
15	714.3935	545.1871	15
16	715.2655	543.4570	16
17	717.8815	544.3220	17
18	720.4975	541.7269	18
19	718.7535	536.5367	19
20	722.2416	534.8067	20
21	721.3695	534.8067	21
22	726.6016	529.6165	22
23	731.8337	528.7514	23
24	732.7057	530.4815	24
25	728.3456	528.7514	25
26	723.1135	527.8864	26
27	718.7535	528.7514	27
28	717.0095	534.8067	28
29	718.7535	537.4018	29
30	723.1135	540.8619	30
31	721.3695	541.7269	31
32	720.4975	548.6472	32
33	717.8815	552.9724	33
34	717.8815	556.4325	34
35	711.7775	551.2423	35
36	711.7775	552.9724	36
37	710.9054	546.9171	37
38	706.5454	543.4570	38
39	706.5454	538.2668	39
40	705.6734	534.8067	40
41	702.1853	533.9416	41
42	702.1853	533.0766	42
43	697.8253	532.2116	43
44	698.6973	529.6165	44
45	701.3134	527.8864	45
46	701.3134	523.5612	46
47	698.6973	520.9661	47
48	697.8253	513.1808	48
49	700.4413	510.5857	49
50	697.8253	512.3158	50
51	695.2093	513.1808	51
52	692.5932	507.9906	52
53	687.3612	507.9906	53
54	684.7452	505.3955	54
55	676.8971	507.1256	55
56	673.4090	507.1256	56
57	670.7930	508.8557	57
58	671.6650	512.3158	58
59	675.1531	515.7759	59
60	680.3851	520.9661	60
61	685.6172	520.9661	61
62	692.5932	524.4263	62
63	696.0813	527.0214	63
64	694.3372	527.0214	64
65	696.0813	529.6165	65
66	696.9533	535.6717	66
67	703.9294	540.8619	67
68	697.8253	541.7269	68
69	696.0813	547.7822	69
70	696.0813	549.5122	70
71	696.9533	550.3773	71
72	698.6973	552.9724	72
73	695.2093	557.2975	73
74	694.3372	558.1626	74
75	691.7212	557.2975	75
76	691.7212	555.5675	76
77	686.4892	555.5675	77
78	681.2571	546.0521	78
79	679.5131	537.4018	79
80	679.5131	537.4018	79
81	687.3612	527.0214	81
82	692.5932	525.2913	82
83	700.4413	529.6165	83
84	702.1853	529.6165	84
85	699.5693	527.0214	85
86	704.8013	533.9416	86
87	706.5454	534.8067	87
88	707.4174	530.4815	88
89	710.0334	527.8864	89
90	709.1614	527.0214	90
91	706.5454	520.9661	91
92	709.1614	519.2361	92
93	709.1614	520.1011	93
94	703.9294	521.8312	94
95	703.0574	520.9661	95
96	698.6973	517.5060	96
97	697.8253	516.6410	97
98	696.9533	516.6410	98
99	693.4653	517.5060	99
100	696.0813	518.3710	100
101	699.5693	514.9109	101
102	702.1853	514.9109	102
103	703.0574	514.0459	103
104	710.9054	514.9109	104
105	711.7775	518.3710	105
106	710.9054	521.8312	106
107	711.7775	525.2913	107
108	708.2894	526.1563	108
109	710.0334	528.7514	109
110	715.2655	530.4815	110
111	717.0095	533.0766	111
112	718.7535	527.8864	112
113	717.0095	528.7514	113
114	718.7535	523.5612	114
115	717.8815	521.8312	115
116	717.8815	518.3710	116
117	719.6256	512.3158	117
118	719.6256	510.5857	118
119	715.2655	508.8557	119
120	714.3935	503.6655	120
121	719.6256	504.5305	121
122	723.1135	500.2053	122
123	722.2416	507.9906	123
124	720.4975	507.9906	124
125	719.6256	506.2606	125
126	718.7535	509.7207	126
127	718.7535	511.4508	127
128	716.1375	517.5060	128
129	716.1375	520.1011	129
130	711.7775	515.7759	130
131	710.0334	512.3158	131
132	706.5454	509.7207	132
133	711.7775	521.8312	133
134	716.1375	525.2913	134
135	697.8253	505.3955	135
136	700.4413	502.8004	136
137	695.2093	502.8004	137
138	699.5693	494.1501	138
139	704.8013	484.6347	139
140	708.2894	486.3648	140
141	711.7775	491.5550	141
142	714.3935	495.8802	142
143	711.7775	489.8249	143
144	705.6734	482.0396	144
145	696.0813	475.9844	145
