# Supplementary material for: Anomalous diffusion and q-Weibull velocity distributions in epithelial cell migration
Source: PLoS One. 2017 Jul 10;12(7):e0180777. doi: 10.1371/journal.pone.0180777 (PMC5507264; doi:10.1371/journal.pone.0180777)
Supplement: S6 File — Individual trajectories of each cell over time for density of 11900 cel/cm2. (available in http://www.posfisicaaplicada.ufv.br/?pageid=2714). (ZIP) [file pone.0180777.s007.zip › d=11900cells/00066.dat]

	X	Y	Slice
1	654.2423	854.2807	1
2	653.6145	858.6404	2
3	652.9866	857.3948	3
4	651.1030	859.8861	4
5	652.9866	862.3774	5
6	653.6145	862.3774	6
7	655.4980	864.2458	7
8	652.3587	864.2458	8
9	652.3587	863.6230	9
10	652.9866	861.7546	10
11	652.9866	863.0001	11
12	651.1030	860.5089	12
13	652.9866	858.6404	13
14	654.2423	858.6404	14
15	656.1258	855.5263	15
16	657.3815	858.0176	16
17	658.0094	852.4122	17
18	657.3815	849.9209	18
19	655.4980	848.0524	19
20	658.6372	844.3155	20
21	656.1258	844.9383	21
22	657.3815	841.2013	22
23	655.4980	840.5785	23
24	651.1030	843.6926	24
25	645.4524	849.2980	25
26	643.5689	843.6926	26
27	637.9183	841.2013	27
28	634.7790	839.9557	28
29	627.8727	836.8416	29
30	624.7335	831.8590	30
31	622.8499	831.8590	31
32	617.8272	831.2362	32
33	614.6880	831.8590	33
34	610.9209	834.3503	34
35	607.7816	833.1046	35
36	607.1538	830.6134	36
37	607.1538	829.9905	37
38	607.1538	830.6134	38
39	607.1538	829.9905	39
40	610.9209	818.1568	40
41	611.5487	817.5340	41
42	614.0601	815.6656	42
43	613.4323	816.9112	43
44	612.8044	815.6656	44
45	611.5487	818.7797	45
46	611.5487	828.1220	46
47	611.5487	825.6307	47
48	611.5487	823.1395	48
49	613.4323	818.7797	49
50	610.9209	817.5340	50
51	608.4095	812.5514	51
52	606.5260	810.0601	52
53	602.1310	803.8319	53
54	600.2475	803.2091	54
55	598.9918	802.5862	55
56	601.5032	806.3232	56
57	602.7589	808.8145	57
58	607.7816	814.4199	58
59	612.8044	820.6482	59
60	622.8499	822.5167	60
61	625.3613	820.6482	61
62	626.6170	830.6134	62
63	616.5715	840.5785	63
64	610.9209	836.8416	64
65	607.1538	838.7101	65
66	604.0146	837.4644	66
67	601.5032	838.7101	67
68	595.2247	837.4644	68
69	598.9918	837.4644	69
70	595.2247	838.7101	70
71	597.7361	842.4470	71
72	595.2247	844.3155	72
73	591.4576	842.4470	73
74	592.0855	847.4296	74
75	587.6905	846.8068	75
76	582.6678	849.2980	76
77	574.5058	846.8068	77
78	573.8779	844.9383	78
79	576.3893	844.9383	79
80	587.6905	842.4470	80
81	593.9690	838.0873	81
82	598.9918	830.6134	82
83	600.2475	834.3503	83
84	602.1310	836.2188	84
85	599.6196	828.1220	85
86	598.3639	824.3851	86
87	595.2247	822.5167	87
88	595.2247	811.3058	88
89	597.1082	815.6656	89
90	598.3639	815.6656	90
91	601.5032	815.6656	91
92	599.6196	812.5514	92
93	588.9463	817.5340	93
94	580.7842	823.1395	94
95	580.7842	826.8764	95
96	579.5285	829.9905	96
97	581.4121	826.2536	97
98	590.2019	830.6134	98
99	594.5968	831.8590	99
100	594.5968	836.8416	100
101	589.5741	834.9731	101
102	587.0627	833.7274	102
103	588.3184	833.7274	103
104	583.9235	824.3851	104
105	575.7615	818.1568	105
106	571.3665	821.8938	106
107	573.2501	824.3851	107
108	578.9007	826.8764	108
109	582.6678	832.4818	109
110	588.9463	837.4644	110
111	588.3184	831.8590	111
112	589.5741	829.9905	112
113	587.0627	828.1220	113
114	583.9235	824.3851	114
115	577.6450	823.7623	115
116	585.8070	819.4025	116
117	590.2019	823.7623	117
118	595.2247	825.6307	118
119	602.1310	825.6307	119
120	607.7816	825.0079	120
121	609.6652	820.0253	121
122	609.6652	824.3851	122
123	590.8298	823.7623	123
124	580.1564	825.0079	124
125	571.9944	826.8764	125
126	566.3438	829.9905	126
127	566.3438	835.5959	127
128	577.6450	830.6134	128
129	581.4121	820.6482	129
130	587.0627	817.5340	130
131	588.9463	817.5340	131
132	594.5968	808.1917	132
133	598.9918	805.7004	133
134	602.7589	793.8668	134
135	610.9209	804.4547	135
136	607.7816	803.8319	136
137	606.5260	805.0776	137
138	607.1538	801.3407	138
139	610.2930	800.7178	139
140	612.8044	804.4547	140
141	613.4323	808.8145	141
142	611.5487	815.0428	142
143	612.8044	813.7971	143
144	616.5715	811.9286	144
145	623.4778	803.8319	145
