# Supplementary material for: Anomalous diffusion and q-Weibull velocity distributions in epithelial cell migration
Source: PLoS One. 2017 Jul 10;12(7):e0180777. doi: 10.1371/journal.pone.0180777 (PMC5507264; doi:10.1371/journal.pone.0180777)
Supplement: S6 File — Individual trajectories of each cell over time for density of 11900 cel/cm2. (available in http://www.posfisicaaplicada.ufv.br/?pageid=2714). (ZIP) [file pone.0180777.s007.zip › d=11900cells/00073.dat]

	X	Y	Slice
1	913.6476	1315.0664	1
2	912.9935	1317.0128	2
3	911.0315	1318.3103	3
4	908.4155	1318.9591	4
5	909.0695	1315.7152	5
6	907.1075	1322.2030	6
7	907.1075	1320.9054	7
8	908.4155	1320.9054	8
9	907.7615	1319.6079	9
10	904.4915	1320.9054	10
11	901.8754	1322.2030	11
12	902.5294	1317.6615	12
13	903.1834	1314.4177	13
14	904.4915	1315.0664	14
15	901.8754	1313.1201	15
16	895.9894	1313.1201	16
17	897.2974	1312.4713	17
18	898.6054	1309.8762	18
19	896.6434	1309.2275	19
20	892.0653	1307.9299	20
21	894.6814	1306.6324	21
22	894.0273	1304.6860	22
23	894.0273	1302.0909	23
24	889.4493	1303.3885	24
25	888.1413	1305.3348	25
26	889.4493	1304.0373	26
27	891.4113	1307.2811	27
28	893.3733	1311.1738	28
29	890.7573	1312.4713	29
30	892.7193	1318.9591	30
31	895.9894	1319.6079	31
32	897.9514	1322.8517	32
33	897.9514	1326.0956	33
34	897.2974	1328.0419	34
35	897.2974	1335.1784	35
36	899.2594	1336.4760	36
37	898.6054	1337.7735	37
38	897.9514	1338.4223	38
39	899.9134	1339.0711	39
40	899.9134	1341.0174	40
41	891.4113	1342.3150	41
42	888.1413	1343.6125	42
43	883.5632	1344.9101	43
44	881.6012	1343.6125	44
45	880.2932	1341.0174	45
46	878.3312	1339.7199	46
47	875.7152	1332.5833	47
48	873.7531	1333.8809	48
49	874.4071	1328.6907	49
50	877.6772	1324.7981	50
51	874.4071	1325.4468	51
52	875.7152	1329.9883	52
53	874.4071	1328.0419	53
54	876.3692	1329.9883	54
55	875.7152	1329.3395	55
56	874.4071	1333.2321	56
57	878.3312	1332.5833	57
58	880.2932	1333.8809	58
59	878.9852	1331.9346	59
60	880.2932	1333.8809	60
61	884.2172	1337.7735	61
62	885.5253	1338.4223	62
63	882.9092	1339.7199	63
64	884.8713	1341.6662	64
65	883.5632	1341.6662	65
66	880.9472	1342.3150	66
67	878.9852	1342.3150	67
68	879.6392	1346.2076	68
69	878.9852	1348.8027	69
70	880.2932	1347.5052	70
71	878.3312	1350.1003	71
72	876.3692	1352.0466	72
73	875.0611	1350.1003	73
74	872.4451	1350.7490	74
75	868.5211	1350.7490	75
76	867.8671	1352.6954	76
77	864.5970	1353.9929	77
78	867.2131	1355.2905	78
79	867.2131	1352.0466	79
80	864.5970	1349.4515	80
81	863.9430	1350.7490	81
82	863.9430	1348.1539	82
83	865.2510	1347.5052	83
84	861.9810	1342.3150	84
85	861.3270	1339.0711	85
86	860.0190	1341.0174	86
87	858.7110	1339.0711	87
88	860.6730	1342.3150	88
89	860.6730	1338.4223	89
90	860.6730	1339.0711	90
91	863.9430	1342.9637	91
92	863.9430	1339.7199	92
93	865.9051	1344.2613	93
94	866.5591	1347.5052	94
95	866.5591	1344.9101	95
96	871.1371	1346.8564	96
97	872.4451	1347.5052	97
98	872.4451	1348.1539	98
99	872.4451	1350.7490	99
100	871.1371	1350.7490	100
101	865.9051	1347.5052	101
102	869.1751	1354.6417	102
103	867.8671	1355.9392	103
104	866.5591	1358.5343	104
105	867.8671	1355.2905	105
106	869.1751	1353.9929	106
107	868.5211	1355.2905	107
108	867.8671	1356.5880	108
109	869.8291	1358.5343	109
110	867.8671	1357.2368	110
111	865.2510	1361.7782	111
112	865.2510	1361.7782	111
113	868.5211	1366.3196	113
114	868.5211	1363.7245	114
115	867.8671	1366.3196	115
116	868.5211	1366.3196	116
117	869.1751	1365.6709	117
118	869.8291	1366.9684	118
119	873.7531	1367.6172	119
120	874.4071	1366.9684	120
121	873.0991	1366.3196	121
122	873.0991	1364.3733	122
123	877.0232	1365.6709	123
124	877.6772	1365.0221	124
125	877.6772	1366.3196	125
126	878.3312	1365.0221	126
127	878.3312	1363.0758	127
128	878.3312	1360.4807	128
129	878.3312	1361.1294	129
130	876.3692	1359.8319	130
131	877.6772	1363.7245	131
132	877.6772	1362.4270	132
133	878.3312	1360.4807	133
134	879.6392	1361.1294	134
135	881.6012	1358.5343	135
136	882.2552	1361.1294	136
137	882.2552	1360.4807	137
138	882.2552	1355.9392	138
139	882.2552	1357.2368	139
140	884.2172	1354.6417	140
141	882.2552	1353.3441	141
142	881.6012	1349.4515	142
143	881.6012	1351.3978	143
144	885.5253	1348.8027	144
145	886.8333	1350.7490	145
