# Supplementary material for: Anomalous diffusion and q-Weibull velocity distributions in epithelial cell migration
Source: PLoS One. 2017 Jul 10;12(7):e0180777. doi: 10.1371/journal.pone.0180777 (PMC5507264; doi:10.1371/journal.pone.0180777)
Supplement: S6 File — Individual trajectories of each cell over time for density of 11900 cel/cm2. (available in http://www.posfisicaaplicada.ufv.br/?pageid=2714). (ZIP) [file pone.0180777.s007.zip › d=11900cells/f00153.dat]

	X	Y	Slice
1	939.1538	138.8378	68
2	935.8838	136.8915	69
3	939.1538	135.5939	70
4	941.7698	136.2427	71
5	938.4998	133.6476	72
6	939.8078	129.1062	73
7	941.7698	125.2135	74
8	944.3859	122.6184	75
9	947.0019	124.5648	76
10	942.4239	120.0233	77
11	938.4998	118.0770	78
12	937.8458	127.1599	79
13	939.8078	127.1599	80
14	939.8078	127.1599	80
15	934.5758	130.4037	82
16	934.5758	131.7013	83
17	932.6138	134.2964	84
18	928.6897	134.9451	85
19	927.3817	134.2964	86
20	925.4197	132.3501	87
21	925.4197	127.1599	88
22	929.3437	127.8086	89
23	931.9597	127.8086	90
24	933.9218	126.5111	91
25	939.8078	125.2135	92
26	945.0399	124.5648	93
27	948.3099	121.9697	94
28	954.1960	127.1599	95
29	956.1580	125.8623	96
30	949.6179	127.1599	97
31	951.5799	127.1599	98
32	953.5420	133.6476	99
33	945.6939	132.3501	100
34	949.6179	132.3501	101
35	945.6939	132.3501	102
36	943.7319	134.2964	103
37	945.0399	132.3501	104
38	942.4239	131.0525	105
39	943.0779	124.5648	106
40	944.3859	122.6184	107
41	941.1158	124.5648	108
42	941.7698	123.2672	109
43	938.4998	124.5648	110
44	937.1918	123.2672	111
45	942.4239	123.9160	112
46	938.4998	125.2135	113
47	943.7319	123.9160	114
48	940.4618	124.5648	115
49	947.0019	125.2135	116
50	947.0019	128.4574	117
51	946.3479	125.8623	118
52	948.9639	123.9160	119
53	948.3099	125.8623	120
54	950.9259	127.8086	121
55	950.2719	129.7550	122
56	950.2719	125.8623	123
57	946.3479	129.7550	124
58	944.3859	127.8086	125
59	945.6939	123.2672	126
60	945.6939	123.9160	127
61	948.3099	126.5111	128
62	946.3479	127.8086	129
63	947.6559	127.8086	130
64	948.3099	125.2135	131
65	945.6939	123.9160	132
66	946.3479	122.6184	133
67	942.4239	124.5648	134
68	941.7698	127.1599	135
69	948.9639	126.5111	136
70	945.6939	125.2135	137
71	944.3859	123.9160	138
72	947.0019	122.6184	139
73	948.3099	124.5648	140
74	949.6179	124.5648	141
75	951.5799	125.2135	142
76	956.1580	125.2135	143
77	954.1960	124.5648	144
78	950.2719	121.9697	145
