# Supplementary material for: Anomalous diffusion and q-Weibull velocity distributions in epithelial cell migration
Source: PLoS One. 2017 Jul 10;12(7):e0180777. doi: 10.1371/journal.pone.0180777 (PMC5507264; doi:10.1371/journal.pone.0180777)
Supplement: S6 File — Individual trajectories of each cell over time for density of 11900 cel/cm2. (available in http://www.posfisicaaplicada.ufv.br/?pageid=2714). (ZIP) [file pone.0180777.s007.zip › d=11900cells/00132.dat]

	X	Y	Slice
1	920.1876	416.5134	1
2	922.1496	418.4597	2
3	924.1117	419.7573	3
4	926.0737	421.0548	4
5	928.6897	424.2987	5
6	929.3437	428.8401	6
7	931.3057	430.1377	7
8	933.2678	432.7328	8
9	938.4998	436.6254	9
10	939.8078	438.5717	10
11	944.3859	443.1132	11
12	946.3479	440.5181	12
13	948.9639	441.1668	13
14	952.2340	441.8156	14
15	950.9259	447.6546	15
16	950.2719	457.3862	16
17	952.2340	459.3325	17
18	952.2340	465.1715	18
19	950.2719	470.3617	19
20	952.2340	473.6056	20
21	954.1960	480.7421	21
22	953.5420	483.9860	22
23	949.6179	494.3664	23
24	942.4239	500.8541	24
25	940.4618	505.3955	25
26	939.8078	510.5857	26
27	943.0779	514.4784	27
28	944.3859	517.0735	28
29	947.0019	519.0198	29
30	948.9639	530.6978	30
31	947.6559	531.3465	31
32	944.3859	535.2392	32
33	944.3859	537.1855	33
34	944.3859	540.4294	34
35	949.6179	541.7269	35
36	946.3479	545.6196	36
37	951.5799	546.2683	37
38	941.7698	544.3220	38
39	939.8078	537.1855	39
40	940.4618	531.3465	40
41	938.4998	531.3465	41
42	939.8078	533.9416	42
43	941.7698	532.6441	43
44	938.4998	522.2637	44
45	937.1918	514.4784	45
46	938.4998	508.6394	46
47	928.0357	505.3955	47
48	923.4577	500.8541	48
49	924.1117	498.9078	49
50	923.4577	508.6394	50
51	918.8796	515.7759	51
52	914.9556	517.7223	52
53	909.0695	520.3174	53
54	908.4155	517.7223	54
55	903.8375	514.4784	55
56	902.5294	510.5857	56
57	897.2974	500.2053	57
58	894.0273	496.3127	58
59	886.1793	493.7176	59
60	881.6012	489.8249	60
61	878.3312	481.3909	61
62	881.6012	472.9568	62
63	886.1793	463.8740	63
64	888.7953	460.6301	64
65	898.6054	456.7374	65
66	896.6434	450.8985	66
67	890.7573	443.7619	67
68	892.0653	442.4644	68
69	895.3354	452.8448	69
70	887.4873	456.7374	70
71	884.2172	458.0350	71
72	877.0232	453.4936	72
73	872.4451	450.8985	73
74	867.8671	441.1668	74
75	870.4831	434.6791	75
76	871.1371	422.3524	76
77	876.3692	415.8646	77
78	871.7911	411.3232	78
79	869.8291	407.4305	79
80	864.5970	404.1867	80
81	865.9051	400.9428	81
82	867.8671	398.9965	82
83	877.6772	397.0502	83
84	877.0232	395.1038	84
85	878.3312	393.8063	85
86	877.0232	389.9136	86
87	877.0232	388.6161	87
88	877.6772	387.3185	88
89	876.3692	380.1820	89
90	871.7911	381.4796	90
91	863.9430	382.7771	91
92	860.0190	385.3722	92
93	856.7490	384.7234	93
94	854.1329	381.4796	94
95	848.2469	383.4259	95
96	846.2848	386.6698	96
97	841.0528	392.5087	97
98	840.3988	395.7526	98
99	839.7448	400.2940	99
100	838.4368	401.5916	100
101	835.1667	411.9720	101
102	841.7068	422.3524	102
103	846.2848	423.0011	103
104	848.9009	421.7036	104
105	852.1709	418.4597	105
106	854.7869	413.2695	106
107	848.9009	411.3232	107
108	841.0528	415.2158	108
109	836.4747	414.5671	109
110	834.5127	424.9475	110
111	841.0528	426.8938	111
112	841.7068	424.2987	112
113	844.9768	421.0548	113
114	844.9768	417.1622	114
115	841.0528	415.8646	115
116	840.3988	415.8646	116
117	840.3988	413.9183	117
118	839.7448	413.2695	118
119	840.3988	419.1085	119
120	837.1288	424.9475	120
121	832.5507	428.1913	121
122	826.6646	434.6791	122
123	827.3187	437.2742	123
124	827.3187	438.5717	124
125	835.1667	441.8156	125
126	838.4368	433.3815	126
127	835.8207	419.7573	127
128	835.8207	420.4060	128
129	835.8207	425.5962	129
130	835.8207	426.2450	130
131	836.4747	423.6499	131
132	837.1288	425.5962	132
133	837.1288	424.2987	133
134	840.3988	427.5426	134
135	843.6688	443.7619	135
136	852.8249	450.8985	136
137	851.5169	456.7374	137
138	839.0908	465.8203	138
139	837.7828	464.5227	139
140	837.1288	465.1715	140
141	835.8207	465.1715	141
142	837.7828	467.7666	142
143	837.7828	467.1178	143
144	836.4747	465.8203	144
145	835.8207	467.1178	145
