# Supplementary material for: Anomalous diffusion and q-Weibull velocity distributions in epithelial cell migration
Source: PLoS One. 2017 Jul 10;12(7):e0180777. doi: 10.1371/journal.pone.0180777 (PMC5507264; doi:10.1371/journal.pone.0180777)
Supplement: S6 File — Individual trajectories of each cell over time for density of 11900 cel/cm2. (available in http://www.posfisicaaplicada.ufv.br/?pageid=2714). (ZIP) [file pone.0180777.s007.zip › d=11900cells/00157.dat]

	X	Y	Slice
1	1090.8834	14.9218	80
2	1086.9594	19.4632	81
3	1082.3813	21.4096	82
4	1074.5332	22.7071	83
5	1067.9932	27.2485	84
6	1067.3392	25.3022	85
7	1069.3012	20.7608	86
8	1073.2252	20.7608	87
9	1068.6472	25.9510	88
10	1067.3392	27.8973	89
11	1066.0311	29.8436	90
12	1060.7991	29.1949	91
13	1061.4531	25.3022	92
14	1059.4911	26.5998	93
15	1056.8751	27.2485	94
16	1055.5670	29.8436	95
17	1051.6430	34.3851	96
18	1048.3730	35.0338	97
19	1047.0649	37.6289	98
20	1045.7569	36.9802	99
21	1045.1029	40.2240	100
22	1045.1029	39.5753	101
23	1048.3730	37.6289	102
24	1050.9890	34.3851	103
25	1049.6810	31.1412	104
26	1054.9130	29.8436	105
27	1054.9130	31.7900	106
28	1054.2590	29.8436	107
29	1055.5670	32.4387	108
30	1053.6050	32.4387	109
31	1053.6050	33.7363	110
32	1053.6050	31.7900	111
33	1051.6430	31.7900	112
34	1054.2590	33.7363	113
35	1049.6810	35.6826	114
36	1049.6810	33.7363	115
37	1050.9890	33.7363	116
38	1053.6050	35.0338	117
39	1050.9890	36.9802	118
40	1053.6050	34.3851	119
41	1052.9510	33.7363	120
42	1050.9890	35.6826	121
43	1050.9890	36.9802	122
44	1049.6810	35.6826	123
45	1043.7949	37.6289	124
46	1043.7949	35.0338	125
47	1046.4109	35.0338	126
48	1043.1409	35.6826	127
49	1043.1409	38.2777	128
50	1041.8329	38.9265	129
51	1039.8709	35.0338	130
52	1040.5249	35.0338	131
53	1041.8329	38.2777	132
54	1041.8329	38.9265	133
55	1044.4489	38.2777	134
56	1043.1409	39.5753	135
57	1043.7949	39.5753	136
58	1044.4489	38.2777	137
59	1041.8329	38.9265	138
60	1045.1029	42.8191	139
61	1052.2970	44.7655	140
62	1049.6810	40.2240	141
63	1050.9890	38.9265	142
64	1052.2970	36.3314	143
65	1052.2970	33.7363	144
66	1052.2970	35.0338	145
