# Supplementary material for: Anomalous diffusion and q-Weibull velocity distributions in epithelial cell migration
Source: PLoS One. 2017 Jul 10;12(7):e0180777. doi: 10.1371/journal.pone.0180777 (PMC5507264; doi:10.1371/journal.pone.0180777)
Supplement: S6 File — Individual trajectories of each cell over time for density of 11900 cel/cm2. (available in http://www.posfisicaaplicada.ufv.br/?pageid=2714). (ZIP) [file pone.0180777.s007.zip › d=11900cells/00016.dat]

	X	Y	Slice
1	387.1720	1065.2882	1
2	387.1720	1067.2345	2
3	389.7881	1067.8832	3
4	391.0961	1069.8296	4
5	387.1720	1073.0734	5
6	387.1720	1082.8051	6
7	387.1720	1085.4002	7
8	385.2100	1086.0489	8
9	382.5940	1087.3465	9
10	385.8640	1086.0489	10
11	383.9020	1084.7514	11
12	387.1720	1085.4002	12
13	387.8261	1086.6977	13
14	393.7121	1086.6977	14
15	392.4041	1086.0489	15
16	396.3281	1084.7514	16
17	395.6741	1080.8587	17
18	397.6362	1075.0198	18
19	396.9822	1071.7759	19
20	391.7501	1071.1271	20
21	389.1341	1064.6394	21
22	384.5560	1059.4492	22
23	378.6700	1055.5565	23
24	379.9780	1050.3663	24
25	379.9780	1050.3663	24
26	385.2100	1043.8786	26
27	385.8640	1036.0933	27
28	388.4801	1027.6592	28
29	393.7121	1026.3617	29
30	389.7881	1018.5764	30
31	385.8640	1022.4690	31
32	383.9020	1023.7666	32
33	387.1720	1027.0104	33
34	387.1720	1029.6055	34
35	388.4801	1036.7421	35
36	386.5180	1037.3908	36
37	387.8261	1046.4737	37
38	391.7501	1051.0151	38
39	391.0961	1058.8004	39
40	390.4421	1062.6931	40
41	393.7121	1066.5857	41
42	396.9822	1072.4247	42
43	399.5982	1076.3173	43
44	402.2142	1079.5612	44
45	401.5602	1079.5612	45
46	402.2142	1079.5612	46
47	400.2522	1075.0198	47
48	396.9822	1065.9369	48
49	391.7501	1065.2882	49
50	392.4041	1064.6394	50
51	400.9062	1065.2882	51
52	403.5222	1065.9369	52
53	405.4842	1067.8832	53
54	406.1382	1068.5320	54
55	410.0623	1072.4247	55
56	413.3323	1077.6149	56
57	413.9863	1079.5612	57
58	421.8344	1075.6685	58
59	422.4884	1073.7222	59
60	426.4125	1071.7759	60
61	431.6445	1068.5320	61
62	434.2605	1066.5857	62
63	435.5686	1060.7467	63
64	441.4546	1060.0980	64
65	442.7626	1063.3418	65
66	444.7247	1062.6931	66
67	449.3027	1063.9906	67
68	445.3787	1068.5320	68
69	445.3787	1063.3418	69
70	441.4546	1062.0443	70
71	437.5306	1058.8004	71
72	434.2605	1056.8541	72
73	427.0665	1059.4492	73
74	425.1044	1065.2882	74
75	421.1804	1078.2636	75
76	426.4125	1084.1026	76
77	430.9905	1085.4002	77
78	442.1086	1088.6440	78
79	443.4166	1090.5904	79
80	446.0327	1089.9416	80
81	454.5348	1097.0781	81
82	450.6107	1098.3757	82
83	446.6867	1099.6732	83
84	446.0327	1104.2146	84
85	444.7247	1103.5659	85
86	447.9947	1105.5122	86
87	449.3027	1111.9999	87
88	455.8428	1122.3803	88
89	456.4968	1121.7316	89
90	461.7288	1121.7316	90
91	460.4208	1117.1901	91
92	451.9187	1112.6487	92
93	434.9145	1104.2146	93
94	427.7205	1069.8296	94
95	427.0665	1041.9323	95
96	423.7964	1041.2835	96
97	423.7964	1040.6347	97
98	422.4884	1039.9859	98
99	425.7585	1043.8786	99
100	431.6445	1046.4737	100
101	437.5306	1049.7176	101
102	438.8386	1058.1516	102
103	439.4926	1060.7467	103
104	442.7626	1065.2882	104
105	453.2267	1081.5075	105
106	459.7668	1094.4830	106
107	460.4208	1106.1610	107
108	462.3828	1118.4877	108
109	460.4208	1124.9754	109
110	462.3828	1123.0291	110
111	461.7288	1123.0291	111
112	461.0748	1121.7316	112
113	457.8048	1128.8681	113
114	457.1508	1127.5705	114
115	460.4208	1118.4877	115
116	458.4588	1108.1073	116
117	455.8428	1100.3220	117
118	449.3027	1098.3757	118
119	449.3027	1098.3757	118
120	449.3027	1093.1855	120
121	449.9567	1093.1855	121
122	459.7668	1105.5122	122
123	464.9989	1112.6487	123
124	461.7288	1124.9754	124
125	461.0748	1126.9218	125
126	447.9947	1126.9218	126
127	443.4166	1119.7852	127
128	437.5306	1106.1610	128
129	437.5306	1095.7806	129
130	434.9145	1092.5367	130
131	438.8386	1088.6440	131
132	445.3787	1090.5904	132
133	441.4546	1099.0244	133
134	429.6825	1104.2146	134
135	430.9905	1115.2438	135
136	430.9905	1120.4340	136
137	430.9905	1117.1901	137
138	434.2605	1121.7316	138
139	440.1466	1111.9999	139
140	447.9947	1107.4585	140
141	453.2267	1101.6195	141
142	459.7668	1100.9708	142
143	458.4588	1100.3220	143
144	455.8428	1099.0244	144
145	455.1888	1102.9171	145
