# Supplementary material for: Anomalous diffusion and q-Weibull velocity distributions in epithelial cell migration
Source: PLoS One. 2017 Jul 10;12(7):e0180777. doi: 10.1371/journal.pone.0180777 (PMC5507264; doi:10.1371/journal.pone.0180777)
Supplement: S6 File — Individual trajectories of each cell over time for density of 11900 cel/cm2. (available in http://www.posfisicaaplicada.ufv.br/?pageid=2714). (ZIP) [file pone.0180777.s007.zip › d=11900cells/00294.dat]

	X	Y	Slice
1	2091.5139	848.5974	1
2	2090.2059	849.2462	2
3	2086.2818	846.6511	3
4	2086.9358	844.0560	4
5	2085.6278	843.4072	5
6	2083.0118	840.1633	6
7	2079.0877	840.8121	7
8	2075.8177	843.4072	8
9	2078.4337	838.8658	9
10	2079.0877	846.0023	10
11	2076.4717	858.3290	11
12	2075.8177	872.6020	12
13	2075.8177	876.4947	13
14	2081.0498	885.5775	14
15	2083.0118	890.1190	15
16	2096.7459	890.1190	16
17	2103.2860	888.8214	17
18	2109.1721	886.2263	18
19	2110.4801	876.4947	19
20	2112.4421	868.0606	20
21	2112.4421	850.5437	21
22	2107.8640	842.1096	22
23	2101.9780	829.7829	23
24	2092.8219	829.7829	24
25	2084.9738	827.1878	25
26	2080.3958	832.3780	26
27	2074.5097	843.4072	27
28	2075.8177	858.3290	28
29	2079.0877	870.6557	29
30	2085.6278	884.9288	30
31	2089.5518	890.1190	31
32	2096.7459	886.2263	32
33	2100.6700	875.1971	33
34	2105.9020	864.1680	34
35	2107.8640	859.6266	35
36	2105.2480	847.9486	36
37	2105.9020	840.8121	37
38	2102.6320	838.2170	38
39	2094.1299	833.0268	39
40	2085.6278	833.6756	40
41	2079.0877	830.4317	41
42	2076.4717	833.6756	42
43	2075.8177	831.7292	43
44	2077.7797	831.0805	44
45	2080.3958	833.6756	45
46	2083.6658	835.6219	46
47	2081.7038	834.3243	47
48	2079.7417	836.2707	48
49	2075.8177	841.4609	49
50	2073.2017	849.2462	50
51	2070.5857	855.0851	51
52	2068.6236	861.5729	52
53	2070.5857	860.2753	53
54	2083.0118	858.3290	54
55	2088.2438	857.0315	55
56	2093.4759	836.9194	56
57	2088.8978	827.1878	57
58	2100.0160	818.7537	58
59	2120.2902	810.9684	59
60	2130.7543	810.3197	60
61	2141.2184	807.0758	61
62	2153.6445	807.0758	62
63	2173.9187	812.9148	63
64	2177.8428	813.5635	64
65	2174.5727	812.9148	65
66	2168.0327	816.1586	66
67	2163.4546	816.1586	67
68	2159.5306	816.1586	68
69	2154.2985	816.1586	69
70	2147.1045	814.2123	70
71	2147.1045	803.8319	71
72	2148.4125	803.1831	72
73	2146.4504	806.4270	73
74	2143.8344	809.0221	74
75	2143.8344	809.6709	75
76	2141.8724	809.6709	76
77	2147.7585	817.4562	77
78	2149.0665	825.2415	78
79	2152.9905	828.4854	79
80	2154.2985	830.4317	80
81	2153.6445	834.3243	81
82	2155.6065	833.6756	82
83	2156.9146	834.9731	83
84	2162.8006	840.1633	84
85	2168.6867	847.9486	85
86	2172.6107	847.2998	86
87	2174.5727	842.7584	87
88	2177.8428	836.9194	88
89	2176.5348	832.3780	89
90	2176.5348	827.1878	90
91	2178.4968	825.2415	91
92	2181.1128	825.8903	92
93	2192.8849	825.2415	93
94	2198.1170	829.1341	94
95	2200.0790	831.7292	95
96	2202.0410	831.0805	96
97	2198.7710	833.0268	97
98	2198.1170	834.9731	98
99	2193.5389	838.2170	99
100	2195.5010	836.9194	100
101	2196.1550	838.2170	101
102	2196.1550	840.1633	102
103	2198.7710	835.6219	103
104	2194.8469	836.2707	104
105	2198.7710	833.6756	105
106	2198.1170	832.3780	106
107	2200.7330	831.7292	107
108	2201.3870	828.4854	108
109	2202.0410	826.5390	109
110	2198.7710	827.1878	110
111	2194.1929	826.5390	111
112	2193.5389	829.1341	112
113	2192.2309	828.4854	113
114	2193.5389	831.0805	114
115	2185.0368	827.1878	115
116	2177.1888	827.1878	116
117	2170.6487	830.4317	117
118	2166.0706	836.2707	118
119	2164.1086	840.8121	119
120	2157.5686	840.1633	120
121	2145.7964	831.7292	121
122	2143.8344	825.8903	122
123	2140.5644	814.8611	123
124	2139.9104	808.3733	124
125	2140.5644	805.1295	125
126	2135.9863	800.5880	126
127	2137.2943	799.9393	127
128	2137.2943	798.6417	128
129	2132.0623	803.1831	129
130	2128.7923	800.5880	130
131	2127.4842	801.2368	131
132	2120.2902	807.0758	132
133	2111.1341	819.4025	133
134	2107.2100	821.9976	134
135	2109.8261	825.2415	135
136	2107.8640	826.5390	136
137	2103.9400	829.7829	137
138	2104.5940	833.6756	138
139	2103.9400	841.4609	139
140	2100.6700	846.0023	140
141	2101.9780	849.2462	141
142	2103.9400	852.4900	142
143	2108.5180	846.6511	143
144	2114.4041	843.4072	144
145	2125.5222	835.6219	145
