# Supplementary material for: Anomalous diffusion and q-Weibull velocity distributions in epithelial cell migration
Source: PLoS One. 2017 Jul 10;12(7):e0180777. doi: 10.1371/journal.pone.0180777 (PMC5507264; doi:10.1371/journal.pone.0180777)
Supplement: S6 File — Individual trajectories of each cell over time for density of 11900 cel/cm2. (available in http://www.posfisicaaplicada.ufv.br/?pageid=2714). (ZIP) [file pone.0180777.s007.zip › d=11900cells/00281.dat]

	X	Y	Slice
1	2213.8131	1177.5262	1
2	2211.1971	1180.7701	2
3	2211.1971	1182.7164	3
4	2215.7752	1186.6090	4
5	2216.4292	1188.5554	5
6	2219.0452	1191.1505	6
7	2213.1591	1186.6090	7
8	2213.8131	1187.2578	8
9	2215.1212	1185.9603	9
10	2219.6992	1184.0139	10
11	2221.0072	1184.0139	11
12	2224.9313	1185.3115	12
13	2228.2013	1189.8529	13
14	2230.1633	1187.9066	14
15	2228.2013	1184.6627	15
16	2227.5473	1183.3652	16
17	2227.5473	1182.7164	17
18	2234.7414	1192.4480	18
19	2232.7793	1200.8821	19
20	2224.9313	1198.2870	20
21	2228.8553	1195.6919	21
22	2229.5093	1190.5017	22
23	2229.5093	1185.3115	23
24	2230.1633	1182.7164	24
25	2234.0874	1182.0676	25
26	2233.4334	1183.3652	26
27	2239.9734	1182.7164	27
28	2236.7034	1176.2286	28
29	2239.3194	1175.5799	29
30	2240.6274	1177.5262	30
31	2240.6274	1175.5799	31
32	2240.6274	1171.6872	32
33	2240.6274	1170.3897	33
34	2241.2814	1169.7409	34
35	2243.8975	1167.7946	35
36	2241.9354	1167.7946	36
37	2243.8975	1169.0921	37
38	2240.6274	1163.2531	38
39	2237.3574	1161.9556	39
40	2236.7034	1163.9019	40
41	2236.7034	1160.0093	41
42	2239.9734	1165.8482	42
43	2226.8933	1166.4970	43
44	2227.5473	1163.9019	44
45	2231.4713	1165.1995	45
46	2233.4334	1162.6044	46
47	2235.3954	1160.6580	47
48	2239.9734	1159.3605	48
49	2238.0114	1160.0093	49
50	2233.4334	1163.2531	50
51	2225.5853	1161.3068	51
52	2226.2393	1157.4142	52
53	2231.4713	1158.0629	53
54	2228.8553	1160.0093	54
55	2224.2773	1154.8191	55
56	2227.5473	1153.5215	56
57	2236.0494	1161.3068	57
58	2232.7793	1169.0921	58
59	2230.1633	1176.8774	59
60	2238.6654	1176.8774	60
61	2245.2055	1198.9357	61
62	2245.2055	1171.0384	62
63	2246.5135	1158.7117	63
64	2249.7835	1160.0093	64
65	2248.4755	1159.3605	65
66	2248.4755	1156.1166	66
67	2251.7455	1154.8191	67
68	2251.7455	1164.5507	68
69	2255.0156	1163.2531	69
70	2256.9776	1165.8482	70
71	2255.6696	1172.3360	71
72	2260.9016	1174.2823	72
73	2259.5936	1182.7164	73
74	2251.0915	1176.2286	74
75	2245.8595	1182.0676	75
76	2248.4755	1182.0676	76
77	2242.5894	1183.3652	77
78	2237.3574	1181.4188	78
79	2232.1253	1179.4725	79
80	2229.5093	1180.7701	80
81	2229.5093	1179.4725	81
82	2223.6233	1180.1213	82
83	2221.0072	1184.6627	83
84	2217.7372	1189.2041	84
85	2219.6992	1189.8529	85
86	2225.5853	1193.7456	86
87	2241.9354	1202.8284	87
88	2242.5894	1196.9894	88
89	2243.8975	1191.7992	89
90	2244.5515	1187.9066	90
91	2238.6654	1188.5554	91
92	2241.9354	1182.7164	92
93	2245.8595	1182.7164	93
94	2246.5135	1180.7701	94
95	2249.1295	1182.0676	95
96	2250.4375	1176.8774	96
97	2253.0536	1185.3115	97
98	2253.7076	1185.3115	98
99	2255.0156	1189.8529	99
100	2249.1295	1194.3943	100
101	2249.7835	1187.2578	101
102	2249.1295	1185.9603	102
103	2249.1295	1186.6090	103
104	2244.5515	1191.7992	104
105	2243.2435	1198.2870	105
106	2239.3194	1195.0431	106
107	2246.5135	1194.3943	107
108	2250.4375	1193.7456	108
109	2259.5936	1189.8529	109
110	2263.5177	1187.9066	110
111	2266.7877	1185.3115	111
112	2268.7497	1172.9848	112
113	2264.8257	1169.0921	113
114	2264.1717	1163.9019	114
115	2260.9016	1160.6580	115
116	2258.9396	1165.8482	116
117	2258.9396	1163.9019	117
118	2258.9396	1160.0093	118
119	2261.5556	1157.4142	119
120	2261.5556	1156.7654	120
121	2262.2097	1160.0093	121
122	2259.5936	1164.5507	122
123	2258.2856	1161.9556	123
124	2259.5936	1158.7117	124
125	2255.6696	1158.7117	125
126	2256.3236	1156.1166	126
127	2257.6316	1155.4678	127
128	2264.8257	1163.9019	128
129	2268.0957	1172.9848	129
130	2260.9016	1185.3115	130
131	2262.2097	1194.3943	131
132	2249.7835	1199.5845	132
133	2232.1253	1211.9112	133
134	2229.5093	1212.5600	134
135	2228.8553	1210.6137	135
136	2228.2013	1213.2088	136
137	2224.9313	1217.1014	137
138	2222.3152	1220.9941	138
139	2222.9692	1220.9941	139
140	2226.2393	1223.5892	140
141	2226.2393	1230.7257	141
142	2225.5853	1230.0769	142
143	2226.8933	1231.3745	143
144	2220.3532	1239.1598	144
145	2216.4292	1243.0524	145
