# Supplementary material for: Anomalous diffusion and q-Weibull velocity distributions in epithelial cell migration
Source: PLoS One. 2017 Jul 10;12(7):e0180777. doi: 10.1371/journal.pone.0180777 (PMC5507264; doi:10.1371/journal.pone.0180777)
Supplement: S6 File — Individual trajectories of each cell over time for density of 11900 cel/cm2. (available in http://www.posfisicaaplicada.ufv.br/?pageid=2714). (ZIP) [file pone.0180777.s007.zip › d=11900cells/00003.dat]

	X	Y	Slice
1	97.6650	1192.2318	1
2	97.6650	1187.9066	2
3	90.6890	1181.8514	3
4	86.3289	1180.1213	4
5	74.9928	1179.2563	5
6	66.2727	1174.9311	6
7	68.8887	1179.2563	7
8	62.7847	1180.9863	8
9	59.2966	1183.5814	9
10	54.9366	1186.1765	10
11	54.9366	1185.3115	11
12	48.8325	1182.7164	12
13	47.9605	1186.1765	13
14	44.4725	1188.7716	14
15	49.7045	1193.0968	15
16	50.5765	1195.6919	16
17	52.3205	1196.5569	17
18	51.4485	1191.3667	18
19	50.5765	1187.0416	19
20	51.4485	1184.4465	20
21	52.3205	1183.5814	21
22	56.6806	1183.5814	22
23	57.5526	1177.5262	23
24	54.9366	1178.3912	24
25	52.3205	1182.7164	25
26	49.7045	1185.3115	26
27	45.3445	1192.2318	27
28	42.7284	1205.2073	28
29	38.3684	1219.9128	29
30	33.1363	1229.4282	30
31	27.0323	1233.7533	31
32	23.5442	1235.4834	32
33	25.2883	1235.4834	33
34	29.6483	1241.5386	34
35	33.1363	1243.2687	35
36	44.4725	1247.5939	36
37	54.9366	1244.9988	37
38	64.5287	1243.2687	38
39	66.2727	1232.0233	39
40	69.7607	1230.2932	40
41	75.8648	1232.8883	41
42	80.2248	1234.6184	42
43	72.3768	1240.6736	43
44	63.6567	1239.8086	44
45	58.4246	1248.4589	45
46	53.1926	1252.7841	46
47	47.0885	1250.1890	47
48	39.2404	1249.3239	48
49	31.3923	1250.1890	49
50	30.5203	1249.3239	50
51	31.3923	1251.0540	51
52	41.8564	1251.9190	52
53	50.5765	1251.0540	53
54	62.7847	1250.1890	54
55	74.9928	1251.0540	55
56	82.8409	1261.4344	56
57	89.8169	1255.3792	57
58	100.2810	1256.2442	58
59	102.0251	1255.3792	59
60	109.0011	1256.2442	60
61	112.4892	1254.5141	61
62	111.6172	1253.6491	62
63	105.5131	1242.4037	63
64	100.2810	1239.8086	64
65	93.3050	1233.7533	65
66	78.4808	1234.6184	66
67	69.7607	1237.2135	67
68	68.8887	1243.2687	68
69	67.1447	1247.5939	69
70	67.1447	1248.4589	70
71	68.0167	1252.7841	71
72	78.4808	1252.7841	72
73	81.9689	1252.7841	73
74	94.1770	1252.7841	74
75	102.0251	1247.5939	75
76	106.3851	1245.8638	76
77	108.1291	1245.8638	77
78	107.2571	1243.2687	78
79	110.7452	1243.2687	79
80	115.1052	1248.4589	80
81	114.2332	1246.7288	81
82	102.8971	1247.5939	82
83	93.3050	1244.1337	83
84	93.3050	1243.2687	84
85	87.2009	1249.3239	85
86	81.9689	1254.5141	86
87	81.9689	1253.6491	87
88	83.7129	1254.5141	88
89	100.2810	1251.9190	89
90	96.7930	1246.7288	90
91	97.6650	1238.9435	91
92	99.4090	1238.0785	92
93	100.2810	1238.0785	93
94	102.8971	1233.7533	94
95	106.3851	1233.7533	95
96	101.1531	1234.6184	96
97	97.6650	1229.4282	97
98	95.9210	1226.8331	98
99	102.0251	1226.8331	99
100	104.6411	1225.9680	100
101	109.0011	1228.5631	101
102	109.0011	1233.7533	102
103	110.7452	1232.0233	103
104	111.6172	1232.0233	104
105	116.8492	1228.5631	105
106	119.4653	1228.5631	106
107	124.6973	1230.2932	107
108	126.4413	1229.4282	108
109	129.0573	1224.2380	109
110	129.0573	1215.5876	110
111	122.0813	1213.8576	111
112	117.7212	1208.6674	112
113	110.7452	1206.9373	113
114	102.8971	1208.6674	114
115	96.7930	1207.8024	115
116	90.6890	1215.5876	116
117	90.6890	1216.4527	117
118	86.3289	1220.7778	118
119	84.5849	1222.5079	119
120	84.5849	1223.3729	120
121	78.4808	1230.2932	121
122	76.7368	1238.0785	122
123	75.8648	1242.4037	123
124	74.1208	1244.1337	124
125	74.1208	1246.7288	125
126	73.2488	1247.5939	126
127	71.5047	1244.9988	127
128	63.6567	1242.4037	128
129	61.0406	1244.1337	129
130	56.6806	1242.4037	130
131	51.4485	1237.2135	131
132	44.4725	1232.8883	132
133	36.6244	1230.2932	133
134	39.2404	1224.2380	134
135	43.6005	1211.2625	135
136	44.4725	1207.8024	136
137	39.2404	1200.0171	137
138	35.7524	1200.8821	138
139	35.7524	1202.6122	139
140	38.3684	1200.0171	140
141	45.3445	1200.8821	141
142	52.3205	1201.7471	142
143	52.3205	1199.1520	143
144	58.4246	1205.2073	144
145	60.1686	1202.6122	145
