# Supplementary material for: Anomalous diffusion and q-Weibull velocity distributions in epithelial cell migration
Source: PLoS One. 2017 Jul 10;12(7):e0180777. doi: 10.1371/journal.pone.0180777 (PMC5507264; doi:10.1371/journal.pone.0180777)
Supplement: S6 File — Individual trajectories of each cell over time for density of 11900 cel/cm2. (available in http://www.posfisicaaplicada.ufv.br/?pageid=2714). (ZIP) [file pone.0180777.s007.zip › d=11900cells/00142.dat]

	X	Y	Slice
1	1147.1280	352.9335	1
2	1146.4740	352.9335	2
3	1146.4740	352.2847	3
4	1149.0900	352.9335	4
5	1147.1280	351.6359	5
6	1149.7440	349.0408	6
7	1145.1660	351.6359	7
8	1138.6259	352.2847	8
9	1137.3179	354.8798	9
10	1136.6639	359.4212	10
11	1132.0858	360.7188	11
12	1134.0479	371.0992	12
13	1130.1238	378.2357	13
14	1128.8158	384.0747	14
15	1126.8538	386.6698	15
16	1127.5078	386.6698	16
17	1137.9719	381.4796	17
18	1145.8200	374.3430	18
19	1157.5921	370.4504	19
20	1155.6301	362.0163	20
21	1162.1702	362.6651	21
22	1169.3642	367.2065	22
23	1176.5583	376.9381	23
24	1174.5963	383.4259	24
25	1177.2123	385.3722	25
26	1175.9043	391.2112	26
27	1170.0182	395.1038	27
28	1166.7482	400.2940	28
29	1164.1322	403.5379	29
30	1152.3600	402.2403	30
31	1148.4360	402.8891	31
32	1140.5879	396.4014	32
33	1133.3939	393.1575	33
34	1133.3939	388.6161	34
35	1132.0858	380.1820	35
36	1128.1618	367.8553	36
37	1135.3559	360.7188	37
38	1143.2040	363.3139	38
39	1151.0520	367.8553	39
40	1159.5541	365.9090	40
41	1160.8621	366.5577	41
42	1163.4782	367.8553	42
43	1169.3642	378.2357	43
44	1169.3642	384.0747	44
45	1177.8663	386.6698	45
46	1175.9043	382.1283	46
47	1156.9381	381.4796	47
48	1147.1280	380.1820	48
49	1150.3980	381.4796	49
50	1154.9761	378.2357	50
51	1154.3221	374.9918	51
52	1156.9381	373.0455	52
53	1141.2419	343.8506	53
54	1141.2419	335.4165	54
55	1142.5499	321.1435	55
56	1141.8959	314.6558	56
57	1139.9339	308.8168	57
58	1141.8959	308.1680	58
59	1146.4740	310.7631	59
60	1145.8200	317.8996	60
61	1145.8200	321.7923	61
62	1149.7440	314.6558	62
63	1153.0141	308.8168	63
64	1152.3600	310.1143	64
65	1156.2841	308.1680	65
66	1164.1322	314.0070	66
67	1157.5921	317.2509	67
68	1146.4740	321.1435	68
69	1139.9339	324.3874	69
70	1138.6259	328.9288	70
71	1137.3179	332.1727	71
72	1143.2040	334.7678	72
73	1144.5120	332.8215	73
74	1147.7820	328.9288	74
75	1151.0520	320.4947	75
76	1152.3600	318.5484	76
77	1151.7060	319.1972	77
78	1151.7060	320.4947	78
79	1154.3221	317.8996	79
80	1152.3600	317.2509	80
81	1148.4360	315.3045	81
82	1151.7060	317.2509	82
83	1145.8200	315.9533	83
84	1134.0479	317.8996	84
85	1126.1998	320.4947	85
86	1122.9297	321.1435	86
87	1124.2378	319.8460	87
88	1126.8538	319.1972	88
89	1124.8918	321.7923	89
90	1130.7778	323.0898	90
91	1131.4318	325.0362	91
92	1128.8158	326.3337	92
93	1134.7019	327.6313	93
94	1139.2799	321.7923	94
95	1141.2419	318.5484	95
96	1140.5879	316.6021	96
97	1134.7019	311.4119	97
98	1134.7019	317.8996	98
99	1131.4318	320.4947	99
100	1132.7398	317.2509	100
101	1128.8158	316.6021	101
102	1122.2757	317.2509	102
103	1123.5837	319.8460	103
104	1119.6597	319.1972	104
105	1120.3137	319.8460	105
106	1120.3137	321.7923	106
107	1122.2757	323.7386	107
108	1124.2378	323.7386	108
109	1120.9677	323.0898	109
110	1127.5078	323.7386	110
111	1122.2757	321.1435	111
112	1122.9297	321.7923	112
113	1120.3137	321.7923	113
114	1118.3517	323.0898	114
115	1119.6597	324.3874	115
116	1117.6977	321.1435	116
117	1114.4277	319.8460	117
118	1115.7357	321.7923	118
119	1115.7357	323.7386	119
120	1117.0437	321.1435	120
121	1114.4277	324.3874	121
122	1114.4277	326.9825	122
123	1113.1196	325.6849	123
124	1116.3897	328.2800	124
125	1117.6977	328.9288	125
126	1117.0437	329.5776	126
127	1116.3897	329.5776	127
128	1120.9677	333.4702	128
129	1120.3137	334.1190	129
130	1117.0437	333.4702	130
131	1118.3517	335.4165	131
132	1113.1196	332.1727	132
133	1113.7736	334.7678	133
134	1115.0817	332.8215	134
135	1115.0817	330.2264	135
136	1109.8496	331.5239	136
137	1113.1196	333.4702	137
138	1110.5036	335.4165	138
139	1110.5036	338.0116	139
140	1113.1196	340.6067	140
141	1110.5036	348.3920	141
142	1109.8496	345.7969	142
143	1110.5036	344.4994	143
144	1115.7357	341.2555	144
145	1118.3517	338.0116	145
