# Supplementary material for: Anomalous diffusion and q-Weibull velocity distributions in epithelial cell migration
Source: PLoS One. 2017 Jul 10;12(7):e0180777. doi: 10.1371/journal.pone.0180777 (PMC5507264; doi:10.1371/journal.pone.0180777)
Supplement: S6 File — Individual trajectories of each cell over time for density of 11900 cel/cm2. (available in http://www.posfisicaaplicada.ufv.br/?pageid=2714). (ZIP) [file pone.0180777.s007.zip › d=11900cells/00189.dat]

	X	Y	Slice
1	1329.5959	895.3092	1
2	1329.5959	894.6604	2
3	1326.9799	896.6067	3
4	1328.9419	896.6067	4
5	1328.9419	901.7969	5
6	1328.9419	905.6896	6
7	1326.9799	909.5822	7
8	1332.2119	914.1236	8
9	1329.5959	918.0163	9
10	1328.2879	917.3675	10
11	1329.5959	920.6114	11
12	1327.6339	927.0991	12
13	1326.9799	925.8016	13
14	1327.6339	930.9918	14
15	1328.9419	934.8844	15
16	1329.5959	934.8844	16
17	1329.5959	930.9918	17
18	1328.9419	932.9381	18
19	1326.9799	933.5869	19
20	1328.2879	935.5332	20
21	1330.9039	938.1283	21
22	1332.8659	940.7234	22
23	1336.7900	948.5087	23
24	1338.7520	954.3477	24
25	1340.7140	956.2940	25
26	1340.7140	953.6989	26
27	1340.7140	955.6452	27
28	1336.7900	953.6989	28
29	1334.1740	951.1038	29
30	1334.1740	944.6160	30
31	1332.8659	942.0209	31
32	1330.2499	940.0746	32
33	1328.9419	938.7771	33
34	1324.3638	935.5332	34
35	1325.0179	932.2893	35
36	1321.7478	930.3430	36
37	1323.0558	930.3430	37
38	1323.0558	927.7479	38
39	1323.7098	924.5040	39
40	1324.3638	917.3675	40
41	1325.6719	909.5822	41
42	1324.3638	908.9334	42
43	1325.6719	903.7432	43
44	1324.3638	903.7432	44
45	1325.0179	907.6359	45
46	1326.3259	901.1481	46
47	1327.6339	898.5530	47
48	1326.3259	895.3092	48
49	1328.9419	894.0116	49
50	1330.2499	893.3628	50
51	1328.2879	893.3628	51
52	1327.6339	891.4165	52
53	1328.2879	892.0653	53
54	1328.9419	892.0653	54
55	1328.9419	892.7141	55
56	1330.2499	892.0653	56
57	1329.5959	894.0116	57
58	1329.5959	894.6604	58
59	1328.2879	894.6604	59
60	1325.6719	897.2555	60
61	1325.0179	895.9579	61
62	1323.0558	896.6067	62
63	1321.7478	895.9579	63
64	1322.4018	894.0116	64
65	1322.4018	895.9579	65
66	1323.0558	896.6067	66
67	1319.7858	897.9043	67
68	1318.4778	905.0408	68
69	1321.0938	912.1773	69
70	1330.2499	912.8261	70
71	1333.5199	909.5822	71
72	1332.2119	905.6896	72
73	1331.5579	901.7969	73
74	1328.2879	897.9043	74
75	1325.6719	897.9043	75
76	1323.7098	896.6067	76
77	1321.7478	897.2555	77
78	1322.4018	895.9579	78
79	1323.0558	892.0653	79
80	1324.3638	891.4165	80
81	1325.6719	886.8751	81
82	1325.6719	883.6312	82
83	1325.6719	886.8751	83
84	1325.6719	888.8214	84
85	1326.9799	888.8214	85
86	1328.9419	888.8214	86
87	1331.5579	890.7677	87
88	1332.8659	893.3628	88
89	1334.8280	901.7969	89
90	1332.8659	906.9871	90
91	1336.1360	910.2310	91
92	1336.7900	911.5285	92
93	1340.0600	915.4212	93
94	1340.7140	913.4749	94
95	1341.3680	914.1236	95
96	1342.0220	912.8261	96
97	1343.3300	909.5822	97
98	1342.6760	910.8798	98
99	1343.3300	912.8261	99
100	1340.7140	910.2310	100
101	1342.6760	912.8261	101
102	1342.6760	911.5285	102
103	1342.0220	908.2847	103
104	1342.0220	912.1773	104
105	1343.3300	910.8798	105
106	1347.2541	914.1236	106
107	1346.6001	915.4212	107
108	1347.2541	915.4212	108
109	1348.5621	916.0700	109
110	1349.2161	921.2602	110
111	1348.5621	924.5040	111
112	1346.6001	926.4504	112
113	1345.9461	927.0991	113
114	1345.9461	923.8553	114
115	1349.8701	923.8553	115
116	1349.8701	925.1528	116
117	1349.8701	925.8016	117
118	1347.2541	925.1528	118
119	1347.2541	923.2065	119
120	1346.6001	923.8553	120
121	1344.6381	922.5577	121
122	1344.6381	925.1528	122
123	1344.6381	925.8016	123
124	1343.3300	926.4504	124
125	1343.9841	929.0455	125
126	1343.9841	929.6942	126
127	1345.2921	932.9381	127
128	1344.6381	929.6942	128
129	1343.9841	930.3430	129
130	1343.3300	931.6406	130
131	1343.3300	932.2893	131
132	1344.6381	932.9381	132
133	1343.9841	934.2356	133
134	1344.6381	930.9918	134
135	1342.6760	930.9918	135
136	1340.7140	930.9918	136
137	1343.3300	931.6406	137
138	1343.9841	929.6942	138
139	1343.3300	929.6942	139
140	1344.6381	931.6406	140
141	1345.2921	933.5869	141
142	1344.6381	932.9381	142
143	1342.6760	930.3430	143
144	1341.3680	929.6942	144
145	1340.0600	927.7479	145
