# Supplementary material for: Anomalous diffusion and q-Weibull velocity distributions in epithelial cell migration
Source: PLoS One. 2017 Jul 10;12(7):e0180777. doi: 10.1371/journal.pone.0180777 (PMC5507264; doi:10.1371/journal.pone.0180777)
Supplement: S6 File — Individual trajectories of each cell over time for density of 11900 cel/cm2. (available in http://www.posfisicaaplicada.ufv.br/?pageid=2714). (ZIP) [file pone.0180777.s007.zip › d=11900cells/f00062.dat]

	X	Y	Slice
1	561.9488	805.0776	124
2	555.6704	811.9286	125
3	558.1817	803.8319	126
4	560.0653	810.6830	127
5	562.5767	813.1743	128
6	568.2273	813.1743	129
7	565.0881	816.2884	130
8	573.2501	821.8938	131
9	587.0627	816.2884	132
10	592.0855	811.3058	133
11	592.0855	810.6830	134
12	593.3412	806.9461	135
13	587.0627	816.9112	136
14	575.1336	816.9112	137
15	563.8324	819.4025	138
16	560.0653	808.8145	139
17	562.5767	796.9808	140
18	576.3893	800.0950	141
19	582.0399	796.9808	142
20	595.8526	791.9983	143
21	602.1310	792.6211	144
22	601.5032	797.6037	145
