# Supplementary material for: Anomalous diffusion and q-Weibull velocity distributions in epithelial cell migration
Source: PLoS One. 2017 Jul 10;12(7):e0180777. doi: 10.1371/journal.pone.0180777 (PMC5507264; doi:10.1371/journal.pone.0180777)
Supplement: S6 File — Individual trajectories of each cell over time for density of 11900 cel/cm2. (available in http://www.posfisicaaplicada.ufv.br/?pageid=2714). (ZIP) [file pone.0180777.s007.zip › d=11900cells/f00109.dat]

	X	Y	Slice
1	1061.7801	865.1411	129
2	1069.9552	858.6534	130
3	1087.9404	868.0606	131
4	1097.0965	876.1703	132
5	1098.7315	889.1458	133
6	1095.7885	891.0921	134
7	1091.5374	899.8506	135
8	1090.8834	902.7701	136
9	1092.8454	905.3652	137
10	1095.7885	901.4725	138
11	1099.3855	897.2555	139
12	1101.6745	894.9848	140
13	1109.8496	896.9311	141
14	1114.7547	894.3360	142
15	1104.2905	881.6849	143
16	1094.8074	875.8459	144
17	1096.7695	873.8996	145
