# Supplementary material for: Anomalous diffusion and q-Weibull velocity distributions in epithelial cell migration
Source: PLoS One. 2017 Jul 10;12(7):e0180777. doi: 10.1371/journal.pone.0180777 (PMC5507264; doi:10.1371/journal.pone.0180777)
Supplement: S6 File — Individual trajectories of each cell over time for density of 11900 cel/cm2. (available in http://www.posfisicaaplicada.ufv.br/?pageid=2714). (ZIP) [file pone.0180777.s007.zip › d=11900cells/00029.dat]

	X	Y	Slice
1	269.4508	737.0081	1
2	266.1808	734.4130	2
3	270.7588	732.4667	3
4	272.0668	729.2228	4
5	271.4128	727.2765	5
6	275.3369	725.9790	6
7	275.3369	726.6277	7
8	272.7209	731.1692	8
9	269.4508	733.7642	9
10	269.4508	731.8179	10
11	275.9909	729.8716	11
12	274.6829	735.7106	12
13	272.7209	738.9544	13
14	275.3369	746.0910	14
15	270.1048	746.7397	15
16	266.1808	743.4959	16
17	262.9107	745.4422	17
18	262.9107	743.4959	18
19	265.5268	748.6861	19
20	271.4128	753.8763	20
21	271.4128	757.7689	21
22	269.4508	760.3640	22
23	270.1048	765.5542	23
24	267.4888	766.2030	24
25	259.6407	764.2567	25
26	257.0247	762.9591	26
27	251.1386	765.5542	27
28	250.4846	762.3103	28
29	245.9066	761.0128	29
30	245.9066	762.9591	30
31	249.8306	759.7152	31
32	247.2146	753.2275	32
33	243.2905	748.0373	33
34	241.3285	748.6861	34
35	240.6745	748.6861	35
36	239.3665	749.9836	36
37	232.8264	744.7934	37
38	233.4804	742.1983	38
39	234.1344	743.4959	39
40	234.1344	742.1983	40
41	238.7125	746.0910	41
42	238.7125	749.3348	42
43	241.9825	753.8763	43
44	245.2526	756.4714	44
45	245.2526	762.9591	45
46	247.2146	765.5542	46
47	245.9066	770.7444	47
48	241.9825	771.3932	48
49	236.7505	772.0420	49
50	235.4425	771.3932	50
51	236.7505	770.0956	51
52	240.0205	770.7444	52
53	235.4425	765.5542	53
54	230.8644	755.8226	54
55	226.2864	752.5787	55
56	222.3623	753.8763	56
57	220.4003	753.8763	57
58	213.2062	753.8763	58
59	209.2822	753.2275	59
60	213.8602	749.3348	60
61	219.0923	746.0910	61
62	219.7463	746.0910	62
63	216.4763	749.3348	63
64	211.8982	752.5787	64
65	211.2442	757.1201	65
66	209.9362	759.0665	66
67	209.2822	760.3640	67
68	206.6662	759.0665	68
69	211.2442	751.9299	69
70	221.0543	740.9008	70
71	220.4003	740.9008	71
72	217.1303	744.7934	72
73	217.1303	744.7934	72
74	226.2864	752.5787	74
75	224.9784	755.1738	75
76	221.7083	752.5787	76
77	219.7463	748.0373	77
78	216.4763	745.4422	78
79	212.5522	745.4422	79
80	219.0923	750.6324	80
81	223.6703	753.8763	81
82	225.6324	753.8763	82
83	219.0923	752.5787	83
84	213.2062	747.3885	84
85	214.5142	744.1446	85
86	217.7843	742.1983	86
87	221.0543	744.1446	87
88	222.3623	746.7397	88
89	227.5944	747.3885	89
90	232.1724	752.5787	90
91	230.8644	744.7934	91
92	224.9784	743.4959	92
93	223.6703	748.6861	93
94	224.3243	755.1738	94
95	223.6703	761.6616	95
96	222.3623	755.1738	96
97	217.7843	750.6324	97
98	220.4003	744.7934	98
99	219.7463	740.2520	99
100	217.7843	737.0081	100
101	214.5142	743.4959	101
102	214.5142	753.8763	102
103	217.7843	758.4177	103
104	219.0923	762.3103	104
105	222.3623	762.9591	105
106	219.0923	772.0420	106
107	211.8982	778.5297	107
108	211.8982	783.7199	108
109	217.1303	781.1248	109
110	227.5944	776.5834	110
111	235.4425	768.1493	111
112	245.2526	764.9054	112
113	245.2526	765.5542	113
114	243.2905	759.7152	114
115	239.3665	757.7689	115
116	235.4425	757.7689	116
117	239.3665	761.6616	117
118	247.2146	761.6616	118
119	255.7167	761.6616	119
120	261.6027	760.3640	120
121	253.1006	753.8763	121
122	245.2526	752.5787	122
123	236.7505	749.9836	123
124	224.9784	748.0373	124
125	222.3623	740.2520	125
126	228.9024	737.0081	126
127	233.4804	730.5204	127
128	240.6745	731.1692	128
129	246.5606	729.8716	129
130	247.8686	727.2765	130
131	248.5226	721.4375	131
132	248.5226	718.1937	132
133	248.5226	718.1937	132
134	248.5226	720.1400	134
135	255.0627	720.1400	135
136	255.7167	727.2765	136
137	251.1386	722.7351	137
138	252.4466	725.9790	138
139	258.3327	725.9790	139
140	259.6407	725.9790	140
141	262.9107	729.2228	141
142	264.2188	731.8179	142
143	264.8728	740.2520	143
144	260.9487	751.2812	144
145	254.4087	759.0665	145
