# Supplementary material for: Anomalous diffusion and q-Weibull velocity distributions in epithelial cell migration
Source: PLoS One. 2017 Jul 10;12(7):e0180777. doi: 10.1371/journal.pone.0180777 (PMC5507264; doi:10.1371/journal.pone.0180777)
Supplement: S6 File — Individual trajectories of each cell over time for density of 11900 cel/cm2. (available in http://www.posfisicaaplicada.ufv.br/?pageid=2714). (ZIP) [file pone.0180777.s007.zip › d=11900cells/00168.dat]

	X	Y	Slice
1	1262.2332	1290.4130	1
2	1260.2712	1283.2765	2
3	1259.6172	1280.6814	3
4	1255.6931	1278.0863	4
5	1256.3471	1274.8424	5
6	1258.3092	1278.7350	6
7	1263.5412	1278.0863	7
8	1269.4273	1281.3301	8
9	1268.7733	1283.2765	9
10	1266.8112	1287.8179	10
11	1264.8492	1285.2228	11
12	1262.2332	1275.4912	12
13	1260.2712	1269.6522	13
14	1263.5412	1267.0571	14
15	1259.6172	1269.6522	15
16	1259.6172	1269.6522	15
17	1260.9252	1267.0571	17
18	1260.2712	1267.0571	18
19	1257.6552	1265.1108	19
20	1258.3092	1257.3255	20
21	1258.9632	1257.9743	21
22	1263.5412	1254.0816	22
23	1265.5032	1245.6475	23
24	1264.1952	1244.3500	24
25	1265.5032	1237.8622	25
26	1268.1193	1241.1061	26
27	1278.5834	1240.4573	27
28	1281.1994	1243.0524	28
29	1283.1614	1239.1598	29
30	1289.0475	1240.4573	30
31	1291.6635	1240.4573	31
32	1294.9335	1243.0524	32
33	1296.2416	1251.4865	33
34	1296.2416	1250.1890	34
35	1294.9335	1252.1353	35
36	1298.2036	1251.4865	36
37	1298.2036	1248.8914	37
38	1297.5496	1248.2426	38
39	1297.5496	1245.6475	39
40	1298.2036	1243.0524	40
41	1298.8576	1241.1061	41
42	1299.5116	1241.1061	42
43	1299.5116	1243.0524	43
44	1300.1656	1241.1061	44
45	1304.0896	1243.0524	45
46	1301.4736	1247.5939	46
47	1296.2416	1246.9451	47
48	1294.9335	1251.4865	48
49	1287.0855	1254.7304	49
50	1284.4694	1256.6767	50
51	1285.1234	1256.6767	51
52	1291.6635	1255.3792	52
53	1293.6255	1269.6522	53
54	1294.9335	1275.4912	54
55	1299.5116	1276.7887	55
56	1299.5116	1270.9497	56
57	1304.0896	1270.3010	57
58	1303.4356	1273.5448	58
59	1300.8196	1272.2473	59
60	1290.3555	1270.9497	60
61	1282.5074	1267.0571	61
62	1288.3935	1254.7304	62
63	1285.7774	1249.5402	63
64	1283.1614	1254.7304	64
65	1277.2754	1255.3792	65
66	1270.7353	1252.7841	66
67	1268.1193	1246.2963	67
68	1264.1952	1239.1598	68
69	1258.9632	1234.6184	69
70	1257.6552	1235.9159	70
71	1257.6552	1237.2135	71
72	1252.4231	1233.9696	72
73	1256.3471	1232.0233	73
74	1254.3851	1235.2671	74
75	1257.6552	1238.5110	75
76	1256.3471	1239.8086	76
77	1258.9632	1237.8622	77
78	1272.0433	1232.6720	78
79	1272.0433	1232.6720	78
80	1276.6213	1233.3208	80
81	1279.2374	1233.3208	81
82	1270.7353	1233.3208	82
83	1262.8872	1234.6184	83
84	1258.3092	1230.7257	84
85	1255.6931	1226.8331	85
86	1257.6552	1220.3453	86
87	1262.8872	1221.6429	87
88	1264.1952	1220.9941	88
89	1270.0813	1215.1551	89
90	1270.7353	1212.5600	90
91	1269.4273	1211.9112	91
92	1266.1572	1212.5600	92
93	1259.6172	1215.1551	93
94	1262.8872	1201.5308	94
95	1266.8112	1194.3943	95
96	1265.5032	1195.0431	96
97	1270.7353	1197.6382	97
98	1272.0433	1208.0186	98
99	1270.0813	1207.3698	99
100	1257.6552	1203.4772	100
101	1255.0391	1197.6382	101
102	1258.3092	1203.4772	102
103	1260.9252	1191.7992	103
104	1264.1952	1192.4480	104
105	1262.2332	1183.3652	105
106	1259.6172	1177.5262	106
107	1256.3471	1167.7946	107
108	1246.5370	1170.3897	108
109	1249.1531	1173.6335	109
110	1246.5370	1176.8774	110
111	1247.8450	1180.1213	111
112	1247.1910	1172.3360	112
113	1242.6130	1171.0384	113
114	1243.9210	1173.6335	114
115	1248.4991	1168.4433	115
116	1254.3851	1155.4678	116
117	1253.7311	1142.4923	117
118	1255.0391	1126.2730	118
119	1247.1910	1126.9218	119
120	1249.1531	1136.0046	120
121	1249.8071	1137.3021	121
122	1252.4231	1139.2485	122
123	1251.7691	1145.7362	123
124	1243.9210	1147.6825	124
125	1247.8450	1146.3850	125
126	1246.5370	1152.8727	126
127	1231.4949	1158.7117	127
128	1229.5329	1158.7117	128
129	1223.6468	1160.6580	129
130	1220.3768	1161.9556	130
131	1215.1447	1160.6580	131
132	1229.5329	1165.1995	132
133	1243.9210	1170.3897	133
134	1246.5370	1167.7946	134
135	1251.7691	1169.0921	135
136	1260.9252	1165.8482	136
137	1262.2332	1161.3068	137
138	1264.1952	1167.7946	138
139	1260.2712	1172.3360	139
140	1249.1531	1172.9848	140
141	1239.9970	1167.7946	141
142	1231.4949	1156.7654	142
143	1224.9548	1151.5752	143
144	1226.9168	1143.7899	144
145	1232.1489	1136.0046	145
