# Supplementary material for: Anomalous diffusion and q-Weibull velocity distributions in epithelial cell migration
Source: PLoS One. 2017 Jul 10;12(7):e0180777. doi: 10.1371/journal.pone.0180777 (PMC5507264; doi:10.1371/journal.pone.0180777)
Supplement: S6 File — Individual trajectories of each cell over time for density of 11900 cel/cm2. (available in http://www.posfisicaaplicada.ufv.br/?pageid=2714). (ZIP) [file pone.0180777.s007.zip › d=11900cells/00260.dat]

	X	Y	Slice
1	2024.1512	1447.4165	1
2	2021.5351	1448.7140	2
3	2024.1512	1450.0116	3
4	2020.2271	1451.3091	4
5	2024.1512	1451.3091	5
6	2022.1891	1451.9579	6
7	2026.7672	1450.6604	7
8	2030.0372	1450.0116	8
9	2031.9992	1447.4165	9
10	2033.9613	1450.0116	10
11	2037.8853	1449.3628	11
12	2037.2313	1448.7140	12
13	2040.5013	1451.3091	13
14	2041.8093	1451.3091	14
15	2043.7714	1452.6067	15
16	2047.0414	1456.4993	16
17	2045.0794	1457.1481	17
18	2047.6954	1466.2309	18
19	2051.6195	1467.5285	19
20	2052.2735	1470.7724	20
21	2050.9654	1468.8260	21
22	2058.1595	1469.4748	22
23	2061.4296	1467.5285	23
24	2066.6616	1469.4748	24
25	2069.9316	1468.8260	25
26	2071.8937	1468.1773	26
27	2072.5477	1468.1773	27
28	2079.0877	1468.1773	28
29	2076.4717	1470.1236	29
30	2079.7417	1470.7724	30
31	2083.0118	1472.7187	31
32	2084.9738	1475.3138	32
33	2087.5898	1478.5577	33
34	2086.9358	1480.5040	34
35	2085.6278	1477.9089	35
36	2080.3958	1472.7187	36
37	2069.9316	1468.1773	37
38	2056.1975	1474.0162	38
39	2038.5393	1470.1236	39
40	2020.2271	1460.3920	40
41	2012.3790	1456.4993	41
42	2009.1090	1455.8506	42
43	2000.6069	1451.9579	43
44	2000.6069	1451.9579	43
45	1995.3749	1448.7140	45
46	1994.7209	1446.1189	46
47	1992.1048	1449.3628	47
48	1992.7588	1452.6067	48
49	1992.1048	1451.9579	49
50	1992.7588	1448.0653	50
51	1991.4508	1443.5238	51
52	1986.8728	1446.1189	52
53	1986.2188	1444.1726	53
54	1986.8728	1446.7677	54
55	1980.9867	1445.4702	55
56	1975.7547	1442.8751	56
57	1973.7926	1442.2263	57
58	1974.4466	1440.9287	58
59	1973.7926	1442.8751	59
60	1977.7167	1445.4702	60
61	1979.6787	1445.4702	61
62	1981.6407	1449.3628	62
63	1984.9108	1450.0116	63
64	1984.9108	1446.7677	64
65	1987.5268	1442.2263	65
66	1990.7968	1437.6849	66
67	1995.3749	1437.6849	67
68	1999.9529	1437.6849	68
69	2005.1850	1442.2263	69
70	2005.8390	1444.8214	70
71	2001.9149	1449.3628	71
72	2002.5689	1455.2018	72
73	2007.1470	1451.3091	73
74	2009.7630	1452.6067	74
75	2010.4170	1455.8506	75
76	2010.4170	1455.2018	76
77	2014.3411	1451.3091	77
78	2014.9951	1453.2555	78
79	2010.4170	1456.4993	79
80	2009.1090	1458.4457	80
81	2006.4930	1453.9042	81
82	2002.5689	1452.6067	82
83	1996.6829	1450.6604	83
84	1990.1428	1447.4165	84
85	1988.1808	1443.5238	85
86	1988.8348	1445.4702	86
87	1989.4888	1445.4702	87
88	1992.7588	1448.0653	88
89	1997.3369	1451.3091	89
90	2007.8010	1460.3920	90
91	2005.1850	1460.3920	91
92	2000.6069	1462.3383	92
93	1997.3369	1462.3383	93
94	1988.8348	1469.4748	94
95	1985.5648	1476.6113	95
96	1984.2567	1472.7187	96
97	1980.9867	1466.8797	97
98	1976.4087	1461.6895	98
99	1972.4846	1458.4457	99
100	1967.2526	1455.2018	100
101	1975.7547	1455.8506	101
102	1982.9487	1461.0408	102
103	1980.3327	1462.9871	103
104	1969.8686	1462.9871	104
105	1969.8686	1460.3920	105
106	1972.4846	1462.3383	106
107	1972.4846	1462.9871	107
108	1972.4846	1465.5822	108
109	1967.2526	1466.2309	109
110	1961.3665	1469.4748	110
111	1966.5986	1470.7724	111
112	1978.3707	1474.6650	112
113	1980.9867	1471.4211	113
114	1988.1808	1465.5822	114
115	1987.5268	1463.6359	115
116	1980.9867	1458.4457	116
117	1978.3707	1453.2555	117
118	1976.4087	1447.4165	118
119	1969.2146	1440.2800	119
120	1965.9446	1442.2263	120
121	1965.2905	1441.5775	121
122	1965.2905	1448.0653	122
123	1961.3665	1459.7432	123
124	1961.3665	1457.7969	124
125	1967.9066	1453.9042	125
126	1974.4466	1448.0653	126
127	1984.9108	1449.3628	127
128	1990.7968	1450.6604	128
129	1992.7588	1454.5530	129
130	1992.7588	1460.3920	130
131	1986.8728	1464.2846	131
132	1980.9867	1468.1773	132
133	1972.4846	1469.4748	133
134	1968.5606	1468.1773	134
135	1968.5606	1470.1236	135
136	1969.8686	1470.1236	136
137	1975.1007	1470.1236	137
138	1984.9108	1465.5822	138
139	1993.4128	1461.6895	139
140	1996.0289	1453.2555	140
141	1994.7209	1450.0116	141
142	1996.6829	1445.4702	142
143	1996.6829	1449.3628	143
144	1999.9529	1457.1481	144
145	2000.6069	1462.3383	145
