# Supplementary material for: Anomalous diffusion and q-Weibull velocity distributions in epithelial cell migration
Source: PLoS One. 2017 Jul 10;12(7):e0180777. doi: 10.1371/journal.pone.0180777 (PMC5507264; doi:10.1371/journal.pone.0180777)
Supplement: S6 File — Individual trajectories of each cell over time for density of 11900 cel/cm2. (available in http://www.posfisicaaplicada.ufv.br/?pageid=2714). (ZIP) [file pone.0180777.s007.zip › d=11900cells/00321.dat]

	X	Y	Slice
1	2241.2814	541.0781	16
2	2243.8975	541.0781	17
3	2245.8595	539.7806	18
4	2249.1295	538.4830	19
5	2252.3996	535.2392	20
6	2256.3236	533.9416	21
7	2255.6696	534.5904	22
8	2258.2856	533.9416	23
9	2261.5556	530.6978	24
10	2262.2097	529.4002	25
11	2263.5177	531.3465	26
12	2264.1717	530.0490	27
13	2263.5177	528.1027	28
14	2267.4417	527.4539	29
15	2268.7497	531.3465	30
16	2270.0577	528.7514	31
17	2271.3657	527.4539	32
18	2273.9818	528.7514	33
19	2277.9058	529.4002	34
20	2273.9818	528.1027	35
21	2275.9438	525.5076	36
22	2275.2898	524.2100	37
23	2270.0577	520.9661	38
24	2269.4037	522.2637	39
25	2272.6738	520.9661	40
26	2271.3657	523.5612	41
27	2268.7497	522.2637	42
28	2270.0577	523.5612	43
29	2271.3657	523.5612	44
30	2270.7117	522.9125	45
31	2271.3657	523.5612	46
32	2266.1337	522.9125	47
33	2268.0957	524.2100	48
34	2272.0198	526.1563	49
35	2268.0957	524.8588	50
36	2268.0957	522.2637	51
37	2266.7877	522.2637	52
38	2265.4797	523.5612	53
39	2267.4417	524.2100	54
40	2267.4417	525.5076	55
41	2268.7497	526.1563	56
42	2270.7117	525.5076	57
43	2268.7497	530.0490	58
44	2268.7497	526.1563	59
45	2272.0198	529.4002	60
46	2273.3278	531.3465	61
47	2273.3278	528.7514	62
48	2273.3278	531.3465	63
49	2274.6358	532.6441	64
50	2274.6358	533.9416	65
51	2276.5978	536.5367	66
52	2276.5978	538.4830	67
53	2279.2138	537.8343	68
54	2281.8299	541.0781	69
55	2278.5598	541.7269	70
56	2278.5598	544.3220	71
57	2281.1759	546.2683	72
58	2278.5598	555.3512	73
59	2278.5598	554.0536	74
60	2281.1759	557.9463	75
61	2277.9058	559.2438	76
62	2279.2138	561.1902	77
63	2279.8678	565.7316	78
64	2273.9818	565.7316	79
65	2270.0577	569.6242	80
66	2269.4037	568.3267	81
67	2268.0957	569.6242	82
68	2272.0198	577.4095	83
69	2274.6358	577.4095	84
70	2277.9058	580.0046	85
71	2281.8299	583.2485	86
72	2280.5218	587.7899	87
73	2281.1759	587.1412	88
74	2282.4839	588.4387	89
75	2274.6358	587.1412	90
76	2273.9818	584.5461	91
77	2274.6358	582.5997	92
78	2273.9818	581.3022	93
79	2278.5598	581.3022	94
80	2278.5598	580.6534	95
81	2279.2138	583.2485	96
82	2279.2138	583.8973	97
83	2277.2518	583.2485	98
84	2274.6358	581.9510	99
85	2273.3278	580.0046	100
86	2270.7117	578.7071	101
87	2266.7877	580.0046	102
88	2264.1717	577.4095	103
89	2253.7076	574.8144	104
90	2254.3616	573.5169	105
91	2254.3616	573.5169	105
92	2251.0915	565.7316	107
93	2252.3996	568.3267	108
94	2253.7076	570.2730	109
95	2253.7076	571.5706	110
96	2253.7076	572.2193	111
97	2253.7076	574.8144	112
98	2254.3616	580.0046	113
99	2255.6696	581.9510	114
100	2258.2856	589.0875	115
101	2258.9396	589.7363	116
102	2262.2097	591.0338	117
103	2266.1337	594.2777	118
104	2271.3657	597.5216	119
105	2269.4037	595.5752	120
106	2272.0198	596.8728	121
107	2273.9818	596.8728	122
108	2274.6358	599.4679	123
109	2273.9818	598.1703	124
110	2272.6738	597.5216	125
111	2272.6738	599.4679	126
112	2274.6358	598.8191	127
113	2274.6358	600.1166	128
114	2273.9818	599.4679	129
115	2276.5978	599.4679	130
116	2273.9818	600.1166	131
117	2270.7117	600.1166	132
118	2270.0577	595.5752	133
119	2272.0198	596.2240	134
120	2269.4037	596.2240	135
121	2268.0957	596.2240	136
122	2264.8257	597.5216	137
123	2264.8257	594.2777	138
124	2264.8257	595.5752	139
125	2262.2097	592.3314	140
126	2262.8637	592.9801	141
127	2262.2097	595.5752	142
128	2260.9016	593.6289	143
129	2263.5177	592.3314	144
130	2265.4797	592.3314	145
