# Supplementary material for: Anomalous diffusion and q-Weibull velocity distributions in epithelial cell migration
Source: PLoS One. 2017 Jul 10;12(7):e0180777. doi: 10.1371/journal.pone.0180777 (PMC5507264; doi:10.1371/journal.pone.0180777)
Supplement: S6 File — Individual trajectories of each cell over time for density of 11900 cel/cm2. (available in http://www.posfisicaaplicada.ufv.br/?pageid=2714). (ZIP) [file pone.0180777.s007.zip › d=11900cells/00334.dat]

	X	Y	Slice
1	1955.4804	327.6313	1
2	1953.5184	326.3337	2
3	1955.4804	326.3337	3
4	1957.4425	329.5776	4
5	1960.7125	330.8751	5
6	1958.0965	332.1727	6
7	1962.0205	333.4702	7
8	1961.3665	332.8215	8
9	1962.6745	330.2264	9
10	1963.9825	326.3337	10
11	1964.6365	326.3337	11
12	1964.6365	327.6313	12
13	1965.2905	332.8215	13
14	1966.5986	330.8751	14
15	1968.5606	330.8751	15
16	1965.9446	331.5239	16
17	1965.9446	337.3629	17
18	1963.3285	334.1190	18
19	1959.4045	334.1190	19
20	1957.4425	330.2264	20
21	1955.4804	327.6313	21
22	1952.8644	324.3874	22
23	1953.5184	319.1972	23
24	1950.9024	317.2509	24
25	1948.9404	318.5484	25
26	1946.3244	316.6021	26
27	1942.4003	315.9533	27
28	1944.3623	317.2509	28
29	1947.6324	314.6558	29
30	1946.9784	313.3582	30
31	1945.6703	312.0607	31
32	1944.3623	307.5192	32
33	1944.3623	308.8168	33
34	1945.0163	305.5729	34
35	1944.3623	304.9241	35
36	1944.3623	304.9241	35
37	1945.0163	305.5729	37
38	1947.6324	304.2754	38
39	1949.5944	306.8705	39
40	1950.2484	301.6803	40
41	1948.9404	301.0315	41
42	1948.2864	303.6266	42
43	1940.4383	304.9241	43
44	1935.2062	305.5729	44
45	1931.9362	302.9778	45
46	1926.7041	302.9778	46
47	1925.3961	304.2754	47
48	1923.4341	303.6266	48
49	1919.5101	302.9778	49
50	1918.2021	300.3827	50
51	1920.1641	296.4901	51
52	1914.9320	296.4901	52
53	1917.5480	293.8950	53
54	1924.7421	291.2999	54
55	1929.3202	296.4901	55
56	1939.7843	302.3290	56
57	1950.2484	301.6803	57
58	1954.1724	302.3290	58
59	1954.1724	301.6803	59
60	1956.1345	301.6803	60
61	1959.4045	299.7339	61
62	1965.2905	302.9778	62
63	1969.8686	306.2217	63
64	1969.8686	307.5192	64
65	1963.9825	312.7094	65
66	1958.0965	317.8996	66
67	1954.1724	324.3874	67
68	1950.2484	327.6313	68
69	1951.5564	334.7678	69
70	1956.7885	338.6604	70
71	1954.8264	338.6604	71
72	1963.9825	336.0653	72
73	1967.9066	332.1727	73
74	1972.4846	329.5776	74
75	1976.4087	330.8751	75
76	1977.7167	330.8751	76
77	1979.0247	334.7678	77
78	1982.9487	331.5239	78
79	1980.9867	331.5239	79
80	1981.6407	331.5239	80
81	1983.6027	327.6313	81
82	1986.2188	325.6849	82
83	1986.2188	321.1435	83
84	1982.2947	315.3045	84
85	1980.3327	310.1143	85
86	1973.1386	309.4656	86
87	1975.7547	308.1680	87
88	1976.4087	306.8705	88
89	1981.6407	306.2217	89
90	1980.3327	304.2754	90
91	1976.4087	306.8705	91
92	1977.0627	305.5729	92
93	1977.0627	308.1680	93
94	1979.0247	310.1143	94
95	1978.3707	305.5729	95
96	1992.1048	305.5729	96
97	1992.1048	299.7339	97
98	1996.6829	295.8413	98
99	2002.5689	292.5974	99
100	2007.1470	293.8950	100
101	2008.4550	291.2999	101
102	2011.0710	292.5974	102
103	2015.6491	295.8413	103
104	2014.9951	297.1388	104
105	2017.6111	299.0852	105
106	2023.4972	304.9241	106
107	2025.4592	304.9241	107
108	2020.2271	305.5729	108
109	2016.3031	308.1680	109
110	2009.1090	310.7631	110
111	2002.5689	310.1143	111
112	1993.4128	310.1143	112
113	1990.1428	309.4656	113
114	1986.2188	305.5729	114
115	1982.9487	302.3290	115
116	1982.9487	300.3827	116
117	1977.0627	302.3290	117
118	1975.1007	295.1925	118
119	1971.8306	288.7048	119
120	1975.7547	285.4609	120
121	1982.2947	278.9731	121
122	1986.8728	281.5682	122
123	1988.8348	284.8121	123
124	1990.7968	285.4609	124
125	1993.4128	286.1097	125
126	1999.2989	286.7584	126
127	2003.2229	284.8121	127
128	2012.3790	292.5974	128
129	2013.0330	295.8413	129
130	2015.6491	297.1388	130
131	2022.1891	300.3827	131
132	2023.4972	301.0315	132
133	2023.4972	307.5192	133
134	2021.5351	304.9241	134
135	2021.5351	309.4656	135
136	2017.6111	310.7631	136
137	2015.6491	313.3582	137
138	2009.1090	314.0070	138
139	2005.1850	315.9533	139
140	2003.8770	318.5484	140
141	2002.5689	320.4947	141
142	1999.9529	318.5484	142
143	1997.3369	323.7386	143
144	1997.3369	320.4947	144
145	1990.7968	321.7923	145
