# Supplementary material for: Anomalous diffusion and q-Weibull velocity distributions in epithelial cell migration
Source: PLoS One. 2017 Jul 10;12(7):e0180777. doi: 10.1371/journal.pone.0180777 (PMC5507264; doi:10.1371/journal.pone.0180777)
Supplement: S6 File — Individual trajectories of each cell over time for density of 11900 cel/cm2. (available in http://www.posfisicaaplicada.ufv.br/?pageid=2714). (ZIP) [file pone.0180777.s007.zip › d=11900cells/f00214.dat]

	X	Y	Slice
1	1821.4090	607.2532	53
2	1819.4470	609.8483	54
3	1822.7171	609.8483	55
4	1828.6031	611.1458	56
5	1825.9871	613.7409	57
6	1826.6411	613.7409	58
7	1829.9111	612.4434	59
8	1830.5651	616.3360	60
9	1823.3711	617.6336	61
10	1822.7171	618.2823	62
11	1824.0251	615.0385	63
12	1824.6791	610.4970	64
13	1822.0631	613.0921	65
14	1820.1010	614.3897	66
15	1821.4090	612.4434	67
16	1820.1010	612.4434	68
17	1822.7171	611.7946	69
18	1834.4892	610.4970	70
19	1837.1052	612.4434	71
20	1835.7972	612.4434	72
21	1828.6031	612.4434	73
22	1826.6411	613.0921	74
23	1824.0251	613.7409	75
24	1824.0251	614.3897	76
25	1831.2191	612.4434	77
26	1827.9491	611.7946	78
27	1827.9491	611.1458	79
28	1828.6031	611.1458	80
29	1830.5651	613.7409	81
30	1832.5272	614.3897	82
31	1833.1812	614.3897	83
32	1830.5651	613.7409	84
33	1829.9111	613.0921	85
34	1829.2571	609.1995	86
35	1828.6031	608.5507	87
36	1831.2191	609.1995	88
37	1831.8732	613.7409	89
38	1831.8732	612.4434	90
39	1829.9111	612.4434	91
40	1827.2951	610.4970	92
41	1825.9871	613.7409	93
42	1825.3331	613.7409	94
43	1823.3711	611.7946	95
44	1824.6791	611.7946	96
45	1822.7171	615.0385	97
46	1825.9871	616.9848	98
47	1827.9491	625.4189	99
48	1827.9491	627.3652	100
49	1829.2571	624.7701	101
50	1829.9111	617.6336	102
51	1826.6411	612.4434	103
52	1829.9111	611.1458	104
53	1831.2191	613.0921	105
54	1827.2951	614.3897	106
55	1826.6411	613.0921	107
56	1824.6791	613.7409	108
57	1827.9491	613.0921	109
58	1829.9111	614.3897	110
59	1828.6031	613.0921	111
60	1826.6411	614.3897	112
61	1829.2571	616.3360	113
62	1825.9871	615.0385	114
63	1825.3331	616.3360	115
64	1827.9491	615.0385	116
65	1825.9871	615.6872	117
66	1823.3711	615.0385	118
67	1824.6791	614.3897	119
68	1826.6411	616.3360	120
69	1829.2571	615.0385	121
70	1831.8732	614.3897	122
71	1829.9111	615.6872	123
72	1827.2951	613.0921	124
73	1820.7550	615.0385	125
74	1819.4470	616.9848	126
75	1819.4470	620.2287	127
76	1819.4470	622.1750	128
77	1817.4850	626.7164	129
78	1818.7930	634.5017	130
79	1821.4090	637.0968	131
80	1822.0631	644.8821	132
81	1823.3711	639.6919	133
82	1827.2951	633.2042	134
83	1827.9491	626.7164	135
84	1822.0631	620.8774	136
85	1821.4090	617.6336	137
86	1818.7930	619.5799	138
87	1818.1390	620.2287	139
88	1816.8310	620.2287	140
89	1819.4470	624.7701	141
90	1818.7930	623.4725	142
91	1814.8690	626.0676	143
92	1815.5230	628.0140	144
93	1814.8690	626.7164	145
