# Supplementary material for: Anomalous diffusion and q-Weibull velocity distributions in epithelial cell migration
Source: PLoS One. 2017 Jul 10;12(7):e0180777. doi: 10.1371/journal.pone.0180777 (PMC5507264; doi:10.1371/journal.pone.0180777)
Supplement: S6 File — Individual trajectories of each cell over time for density of 11900 cel/cm2. (available in http://www.posfisicaaplicada.ufv.br/?pageid=2714). (ZIP) [file pone.0180777.s007.zip › d=11900cells/00275.dat]

	X	Y	Slice
1	1931.2822	1295.6032	1
2	1929.9742	1300.1446	2
3	1926.7041	1302.7397	3
4	1924.7421	1306.6324	4
5	1927.3582	1310.5250	5
6	1928.6662	1313.7689	6
7	1927.3582	1312.4713	7
8	1931.2822	1313.1201	8
9	1928.6662	1307.9299	9
10	1929.3202	1303.3885	10
11	1930.6282	1304.6860	11
12	1930.6282	1301.4422	12
13	1928.6662	1304.6860	13
14	1922.7801	1307.2811	14
15	1926.0501	1311.1738	15
16	1926.0501	1315.7152	16
17	1929.9742	1316.3640	17
18	1927.3582	1321.5542	18
19	1925.3961	1326.0956	19
20	1934.5522	1329.3395	20
21	1941.7463	1332.5833	21
22	1949.5944	1329.9883	22
23	1952.2104	1328.0419	23
24	1962.0205	1324.1493	24
25	1964.6365	1321.5542	25
26	1968.5606	1317.0128	26
27	1973.1386	1313.7689	27
28	1976.4087	1311.1738	28
29	1975.1007	1306.6324	29
30	1965.9446	1307.2811	30
31	1959.4045	1304.6860	31
32	1957.4425	1296.2520	32
33	1955.4804	1286.5203	33
34	1948.2864	1282.6277	34
35	1941.7463	1281.3301	35
36	1934.5522	1282.6277	36
37	1927.3582	1280.6814	37
38	1921.4721	1279.3838	38
39	1914.9320	1280.0326	39
40	1905.7759	1281.3301	40
41	1905.7759	1285.2228	41
42	1903.1599	1291.0618	42
43	1909.0460	1296.9007	43
44	1909.7000	1302.0909	44
45	1907.7379	1304.0373	45
46	1909.7000	1306.6324	46
47	1909.7000	1307.2811	47
48	1913.6240	1312.4713	48
49	1912.9700	1317.0128	49
50	1919.5101	1324.1493	50
51	1922.1261	1330.6370	51
52	1930.6282	1331.9346	52
53	1935.8602	1330.6370	53
54	1941.7463	1330.6370	54
55	1947.6324	1329.9883	55
56	1954.1724	1326.7444	56
57	1962.6745	1324.7981	57
58	1965.2905	1318.3103	58
59	1969.8686	1317.6615	59
60	1975.7547	1318.3103	60
61	1979.0247	1317.0128	61
62	1981.6407	1309.2275	62
63	1980.9867	1299.4958	63
64	1986.2188	1296.9007	64
65	1984.9108	1291.0618	65
66	1986.2188	1285.2228	66
67	1984.2567	1285.8716	67
68	1983.6027	1281.3301	68
69	1975.7547	1279.3838	69
70	1971.1766	1280.0326	70
71	1968.5606	1276.7887	71
72	1973.1386	1281.3301	72
73	1967.2526	1281.3301	73
74	1967.2526	1283.9252	74
75	1966.5986	1287.8179	75
76	1964.6365	1291.7105	76
77	1967.9066	1297.5495	77
78	1969.8686	1301.4422	78
79	1973.7926	1304.6860	79
80	1981.6407	1313.7689	80
81	1977.7167	1315.7152	81
82	1979.6787	1317.0128	82
83	1977.0627	1317.6615	83
84	1975.1007	1320.2566	84
85	1973.7926	1320.2566	85
86	1976.4087	1320.9054	86
87	1980.3327	1320.9054	87
88	1982.2947	1322.8517	88
89	1986.2188	1321.5542	89
90	1987.5268	1325.4468	90
91	1994.0668	1326.7444	91
92	1997.9909	1331.9346	92
93	1995.3749	1333.8809	93
94	1994.7209	1337.7735	94
95	1993.4128	1341.0174	95
96	1988.8348	1344.9101	96
97	1986.8728	1351.3978	97
98	1975.1007	1354.6417	98
99	1956.1345	1350.1003	99
100	1945.6703	1343.6125	100
101	1945.6703	1339.7199	101
102	1935.8602	1333.8809	102
103	1935.8602	1328.6907	103
104	1936.5142	1329.3395	104
105	1939.1303	1339.7199	105
106	1940.4383	1339.0711	106
107	1940.4383	1334.5297	107
108	1941.7463	1332.5833	108
109	1941.0923	1333.2321	109
110	1944.3623	1335.1784	110
111	1939.7843	1335.8272	111
112	1939.1303	1332.5833	112
113	1937.1683	1332.5833	113
114	1937.1683	1329.3395	114
115	1938.4763	1333.2321	115
116	1939.1303	1334.5297	116
117	1952.2104	1323.5005	117
118	1970.5226	1313.7689	118
119	1965.9446	1311.8226	119
120	1946.9784	1329.9883	120
121	1936.5142	1339.7199	121
122	1935.8602	1337.7735	122
123	1938.4763	1339.0711	123
124	1921.4721	1337.7735	124
125	1909.0460	1335.1784	125
126	1905.1219	1330.6370	126
127	1897.2738	1324.1493	127
128	1894.6578	1324.1493	128
129	1893.3498	1322.2030	129
130	1891.3878	1325.4468	130
131	1895.9658	1324.1493	131
132	1894.0038	1324.1493	132
133	1892.6958	1326.7444	133
134	1893.3498	1325.4468	134
135	1894.0038	1322.8517	135
136	1894.0038	1318.9591	136
137	1899.2359	1317.0128	137
138	1900.5439	1311.1738	138
139	1896.6198	1309.8762	139
140	1897.2738	1311.1738	140
141	1897.2738	1313.7689	141
142	1894.0038	1313.7689	142
143	1894.6578	1318.3103	143
144	1892.0418	1322.8517	144
145	1889.4258	1324.1493	145
