# Supplementary material for: Anomalous diffusion and q-Weibull velocity distributions in epithelial cell migration
Source: PLoS One. 2017 Jul 10;12(7):e0180777. doi: 10.1371/journal.pone.0180777 (PMC5507264; doi:10.1371/journal.pone.0180777)
Supplement: S6 File — Individual trajectories of each cell over time for density of 11900 cel/cm2. (available in http://www.posfisicaaplicada.ufv.br/?pageid=2714). (ZIP) [file pone.0180777.s007.zip › d=11900cells/f00096.dat]

	X	Y	Slice
1	1144.5120	1067.2345	94
2	1143.2040	1072.4247	95
3	1139.2799	1073.0734	96
4	1137.3179	1076.3173	97
5	1135.3559	1077.6149	98
6	1133.3939	1083.4538	99
7	1133.3939	1084.7514	100
8	1132.0858	1087.9953	101
9	1134.7019	1097.7269	102
10	1141.8959	1104.2146	103
11	1149.7440	1111.3512	104
12	1153.6681	1117.8389	105
13	1156.9381	1126.2730	106
14	1163.4782	1128.2193	107
15	1171.9803	1125.6242	108
16	1175.2503	1117.1901	109
17	1181.7904	1113.2975	110
18	1182.4444	1108.7561	111
19	1179.1743	1108.7561	112
20	1179.1743	1108.1073	113
21	1172.6343	1105.5122	114
22	1173.2883	1102.9171	115
23	1175.2503	1098.3757	116
24	1179.8283	1095.1318	117
25	1179.8283	1091.2391	118
26	1177.2123	1089.9416	119
27	1168.7102	1090.5904	120
28	1162.1702	1095.7806	121
29	1161.5161	1103.5659	122
30	1156.2841	1110.0536	123
31	1157.5921	1112.6487	124
32	1154.9761	1116.5414	125
33	1152.3600	1114.5950	126
34	1143.2040	1107.4585	127
35	1139.2799	1099.0244	128
36	1134.7019	1094.4830	129
37	1124.8918	1091.2391	130
38	1111.8116	1088.6440	131
39	1105.9256	1088.6440	132
40	1105.2716	1075.6685	133
41	1103.9635	1073.7222	134
42	1102.0015	1071.1271	135
43	1102.0015	1069.8296	136
44	1109.8496	1067.2345	137
45	1120.9677	1063.9906	138
46	1120.9677	1063.3418	139
47	1123.5837	1064.6394	140
48	1125.5458	1066.5857	141
49	1130.7778	1067.2345	142
50	1134.0479	1068.5320	143
51	1136.0099	1060.0980	144
52	1141.2419	1054.9078	145
