# Supplementary material for: Anomalous diffusion and q-Weibull velocity distributions in epithelial cell migration
Source: PLoS One. 2017 Jul 10;12(7):e0180777. doi: 10.1371/journal.pone.0180777 (PMC5507264; doi:10.1371/journal.pone.0180777)
Supplement: S6 File — Individual trajectories of each cell over time for density of 11900 cel/cm2. (available in http://www.posfisicaaplicada.ufv.br/?pageid=2714). (ZIP) [file pone.0180777.s007.zip › d=11900cells/00269.dat]

	X	Y	Slice
1	2332.1884	1398.7584	1
2	2329.5724	1398.7584	2
3	2331.5344	1400.0559	3
4	2332.1884	1396.8121	4
5	2330.8804	1400.0559	5
6	2325.6483	1402.0022	6
7	2321.7243	1397.4608	7
8	2321.0703	1394.2170	8
9	2317.8002	1390.3243	9
10	2314.5302	1385.7829	10
11	2313.8762	1385.7829	11
12	2309.9522	1389.6755	12
13	2311.2602	1388.3780	13
14	2311.9142	1392.2706	14
15	2315.8382	1394.8657	15
16	2311.9142	1393.5682	16
17	2311.9142	1396.8121	17
18	2313.8762	1400.0559	18
19	2307.9901	1406.5437	19
20	2306.6821	1406.5437	20
21	2305.3741	1408.4900	21
22	2299.4880	1407.1924	22
23	2296.8720	1406.5437	23
24	2294.2560	1405.2461	24
25	2291.6400	1402.6510	25
26	2289.6779	1403.2998	26
27	2289.0239	1404.5973	27
28	2287.7159	1407.1924	28
29	2287.7159	1409.1388	29
30	2284.4459	1407.1924	30
31	2283.1379	1411.0851	31
32	2281.8299	1414.3290	32
33	2279.2138	1416.9241	33
34	2278.5598	1418.8704	34
35	2275.2898	1420.8167	35
36	2272.0198	1421.4655	36
37	2276.5978	1420.8167	37
38	2282.4839	1420.8167	38
39	2286.4079	1422.1143	39
40	2292.2940	1421.4655	40
41	2299.4880	1422.7630	41
42	2304.7201	1420.1679	42
43	2306.6821	1424.7094	43
44	2307.3361	1426.0069	44
45	2305.3741	1429.8996	45
46	2306.0281	1426.6557	46
47	2302.7581	1425.3581	47
48	2302.1041	1420.8167	48
49	2296.2180	1418.8704	49
50	2290.9860	1419.5192	50
51	2286.4079	1416.9241	51
52	2282.4839	1416.2753	52
53	2283.7919	1414.3290	53
54	2283.7919	1407.8412	54
55	2279.8678	1402.0022	55
56	2275.9438	1400.7047	56
57	2273.9818	1400.0559	57
58	2272.0198	1396.8121	58
59	2281.1759	1400.7047	59
60	2285.0999	1399.4071	60
61	2289.0239	1396.8121	61
62	2295.5640	1390.9731	62
63	2289.6779	1381.8902	63
64	2283.1379	1377.3488	64
65	2284.4459	1374.1049	65
66	2285.0999	1371.5098	66
67	2283.7919	1361.1294	67
68	2282.4839	1357.8856	68
69	2278.5598	1353.9929	69
70	2275.2898	1345.5588	70
71	2276.5978	1342.3150	71
72	2281.1759	1342.3150	72
73	2288.3699	1343.6125	73
74	2294.9100	1345.5588	74
75	2296.2180	1344.9101	75
76	2303.4121	1339.7199	76
77	2309.2981	1339.7199	77
78	2315.1842	1340.3686	78
79	2317.8002	1350.7490	79
80	2319.7623	1355.9392	80
81	2323.6863	1356.5880	81
82	2329.5724	1355.2905	82
83	2333.4964	1352.0466	83
84	2339.3825	1350.1003	84
85	2340.0365	1352.0466	85
86	2345.2685	1352.0466	86
87	2346.5765	1349.4515	87
88	2345.9225	1347.5052	88
89	2347.2305	1344.2613	89
90	2340.6905	1337.1248	90
91	2342.6525	1331.9346	91
92	2341.9985	1329.9883	92
93	2332.8424	1329.3395	93
94	2326.9563	1331.2858	94
95	2322.3783	1330.6370	95
96	2321.0703	1331.2858	96
97	2320.4163	1329.3395	97
98	2321.0703	1325.4468	98
99	2317.1462	1328.0419	99
100	2313.8762	1326.0956	100
101	2311.2602	1330.6370	101
102	2306.0281	1331.2858	102
103	2300.7961	1330.6370	103
104	2301.4501	1330.6370	104
105	2301.4501	1331.9346	105
106	2300.7961	1330.6370	106
107	2301.4501	1333.8809	107
108	2301.4501	1333.8809	107
109	2302.1041	1333.2321	109
110	2303.4121	1332.5833	110
111	2304.7201	1332.5833	111
112	2305.3741	1333.2321	112
113	2303.4121	1330.6370	113
114	2302.1041	1329.9883	114
115	2303.4121	1329.3395	115
116	2304.0661	1331.9346	116
117	2306.6821	1331.9346	117
118	2307.3361	1329.9883	118
119	2310.6062	1327.3932	119
120	2308.6441	1329.3395	120
121	2310.6062	1329.3395	121
122	2314.5302	1333.8809	122
123	2315.1842	1335.8272	123
124	2317.1462	1339.0711	124
125	2318.4542	1343.6125	125
126	2317.1462	1340.3686	126
127	2315.1842	1338.4223	127
128	2310.6062	1333.8809	128
129	2309.2981	1333.8809	129
130	2309.2981	1335.8272	130
131	2310.6062	1336.4760	131
132	2313.2222	1335.8272	132
133	2317.1462	1337.7735	133
134	2315.8382	1333.8809	134
135	2321.0703	1335.1784	135
136	2324.3403	1332.5833	136
137	2326.9563	1335.1784	137
138	2330.2264	1337.7735	138
139	2332.1884	1331.2858	139
140	2334.8044	1334.5297	140
141	2337.4204	1335.1784	141
142	2341.3445	1335.8272	142
143	2343.3065	1333.2321	143
144	2343.9605	1334.5297	144
145	2344.6145	1330.6370	145
