# Supplementary material for: Anomalous diffusion and q-Weibull velocity distributions in epithelial cell migration
Source: PLoS One. 2017 Jul 10;12(7):e0180777. doi: 10.1371/journal.pone.0180777 (PMC5507264; doi:10.1371/journal.pone.0180777)
Supplement: S6 File — Individual trajectories of each cell over time for density of 11900 cel/cm2. (available in http://www.posfisicaaplicada.ufv.br/?pageid=2714). (ZIP) [file pone.0180777.s007.zip › d=11900cells/00328.dat]

	X	Y	Slice
1	2230.1633	538.4830	33
2	2230.1633	539.1318	34
3	2230.8173	539.7806	35
4	2228.8553	541.0781	36
5	2229.5093	542.3757	37
6	2226.8933	542.3757	38
7	2224.9313	548.2147	39
8	2224.9313	542.3757	40
9	2228.8553	542.3757	41
10	2230.1633	545.6196	42
11	2228.8553	545.6196	43
12	2230.1633	542.3757	44
13	2230.8173	539.1318	45
14	2233.4334	535.8879	46
15	2236.7034	535.2392	47
16	2236.7034	533.2928	48
17	2241.2814	531.9953	49
18	2234.7414	531.3465	50
19	2235.3954	532.6441	51
20	2227.5473	534.5904	52
21	2222.9692	532.6441	53
22	2221.0072	530.6978	54
23	2221.6612	530.6978	55
24	2224.2773	529.4002	56
25	2221.6612	528.7514	57
26	2222.9692	526.1563	58
27	2222.9692	522.9125	59
28	2222.3152	520.9661	60
29	2218.3912	520.3174	61
30	2219.6992	522.2637	62
31	2224.9313	521.6149	63
32	2224.2773	520.3174	64
33	2226.2393	519.6686	65
34	2223.6233	519.6686	66
35	2225.5853	518.3710	67
36	2224.2773	515.7759	68
37	2226.8933	515.1272	69
38	2228.8553	513.1808	70
39	2232.7793	513.8296	71
40	2236.7034	514.4784	72
41	2236.7034	516.4247	73
42	2237.3574	517.0735	74
43	2240.6274	519.0198	75
44	2240.6274	519.6686	76
45	2239.3194	521.6149	77
46	2239.9734	522.9125	78
47	2238.0114	520.9661	79
48	2238.6654	520.3174	80
49	2236.7034	523.5612	81
50	2236.7034	522.9125	82
51	2236.7034	522.9125	82
52	2237.3574	524.8588	84
53	2241.9354	520.3174	85
