# Supplementary material for: Anomalous diffusion and q-Weibull velocity distributions in epithelial cell migration
Source: PLoS One. 2017 Jul 10;12(7):e0180777. doi: 10.1371/journal.pone.0180777 (PMC5507264; doi:10.1371/journal.pone.0180777)
Supplement: S6 File — Individual trajectories of each cell over time for density of 11900 cel/cm2. (available in http://www.posfisicaaplicada.ufv.br/?pageid=2714). (ZIP) [file pone.0180777.s007.zip › d=11900cells/00020.dat]

	X	Y	Slice
1	376.0539	923.2065	1
2	374.7459	922.5577	2
3	374.0919	921.9089	3
4	370.8219	921.2602	4
5	371.4759	925.1528	5
6	365.5898	923.8553	6
7	366.2438	927.7479	7
8	364.2818	925.1528	8
9	359.7038	928.3967	9
10	360.3578	923.8553	10
11	360.3578	921.2602	11
12	360.3578	915.4212	12
13	363.6278	909.5822	13
14	365.5898	902.4457	14
15	366.8978	902.4457	15
16	372.1299	901.1481	16
17	378.6700	903.0945	17
18	387.1720	906.3383	18
19	390.4421	905.0408	19
20	400.9062	910.8798	20
21	404.8302	910.2310	21
22	410.7163	910.8798	22
23	415.2943	910.8798	23
24	416.6024	907.6359	24
25	418.5644	905.6896	25
26	419.8724	908.2847	26
27	416.6024	910.2310	27
28	410.0623	912.8261	28
29	407.4463	912.8261	29
30	404.8302	911.5285	30
31	395.6741	914.7724	31
32	389.1341	924.5040	32
33	385.8640	926.4504	33
34	385.8640	934.8844	34
35	383.9020	940.0746	35
36	383.9020	947.2111	36
37	378.0160	949.8062	37
38	372.7839	953.0501	38
39	371.4759	955.6452	39
40	367.5518	955.6452	40
41	362.9738	957.5915	41
42	359.0498	962.7817	42
43	361.0118	963.4305	43
44	359.7038	960.1866	44
45	355.7797	955.6452	45
46	347.2776	953.0501	46
47	342.0456	949.1575	47
48	334.1975	949.1575	48
49	331.5815	946.5624	49
50	335.5055	945.2648	50
51	336.8135	939.4258	51
52	338.7755	934.8844	52
53	343.3536	935.5332	53
54	342.6996	948.5087	54
55	344.0076	957.5915	55
56	344.0076	960.1866	56
57	346.6236	966.6744	57
58	347.9316	973.8109	58
59	348.5856	971.8646	59
60	355.1257	973.8109	60
61	358.3957	967.3232	61
62	361.6658	969.2695	62
63	364.9358	960.8354	63
64	359.7038	954.3477	64
65	359.0498	947.8599	65
66	357.0877	946.5624	66
67	349.2397	941.3722	67
68	351.2017	942.0209	68
69	345.9696	946.5624	69
70	346.6236	951.1038	70
71	349.2397	951.7526	71
72	350.5477	945.9136	72
73	352.5097	944.6160	73
74	351.8557	945.2648	74
75	347.2776	942.6697	75
76	342.6996	940.7234	76
77	340.0836	942.6697	77
78	341.3916	947.8599	78
79	344.0076	952.4013	79
80	344.6616	954.9964	80
81	345.9696	956.9428	81
82	349.2397	954.3477	82
83	355.1257	954.3477	83
84	354.4717	954.9964	84
85	352.5097	953.6989	85
86	350.5477	951.1038	86
87	349.8937	949.1575	87
88	351.8557	951.7526	88
89	354.4717	953.6989	89
90	364.2818	954.9964	90
91	372.7839	960.1866	91
92	381.9400	960.1866	92
93	381.9400	958.8891	93
94	377.3619	958.8891	94
95	377.3619	956.9428	95
96	374.0919	958.8891	96
97	371.4759	956.2940	97
98	368.2058	958.2403	98
99	366.8978	954.9964	99
100	364.2818	953.6989	100
101	363.6278	953.6989	101
102	363.6278	950.4550	102
103	361.0118	948.5087	103
104	361.0118	947.2111	104
105	358.3957	948.5087	105
106	355.7797	942.6697	106
107	356.4337	939.4258	107
108	354.4717	940.0746	108
109	347.2776	936.8307	109
110	341.3916	933.5869	110
111	334.1975	926.4504	111
112	336.8135	924.5040	112
113	337.4675	923.2065	113
114	336.1595	918.0163	114
115	338.7755	910.8798	115
116	342.0456	910.8798	116
117	338.1215	903.7432	117
118	343.3536	901.1481	118
119	342.0456	903.7432	119
120	346.6236	907.6359	120
121	348.5856	905.0408	121
122	351.2017	906.3383	122
123	347.9316	908.9334	123
124	350.5477	910.8798	124
125	348.5856	910.2310	125
126	345.9696	906.3383	126
127	348.5856	907.6359	127
128	350.5477	908.9334	128
129	346.6236	905.6896	129
130	347.2776	907.6359	130
131	351.8557	912.1773	131
132	347.9316	910.8798	132
133	349.2397	911.5285	133
134	349.8937	916.0700	134
135	343.3536	914.7724	135
136	347.9316	918.0163	136
137	344.0076	919.3138	137
138	345.9696	922.5577	138
139	342.0456	919.3138	139
140	339.4295	919.3138	140
141	342.0456	918.0163	141
142	341.3916	918.6651	142
143	340.7376	921.9089	143
144	342.0456	923.2065	144
145	344.0076	923.8553	145
