# Supplementary material for: Anomalous diffusion and q-Weibull velocity distributions in epithelial cell migration
Source: PLoS One. 2017 Jul 10;12(7):e0180777. doi: 10.1371/journal.pone.0180777 (PMC5507264; doi:10.1371/journal.pone.0180777)
Supplement: S6 File — Individual trajectories of each cell over time for density of 11900 cel/cm2. (available in http://www.posfisicaaplicada.ufv.br/?pageid=2714). (ZIP) [file pone.0180777.s007.zip › d=11900cells/00161.dat]

	X	Y	Slice
1	1285.7774	187.4959	1
2	1285.1234	186.8471	2
3	1285.7774	190.0910	3
4	1283.8154	190.7398	4
5	1285.1234	193.3349	5
6	1288.3935	196.5788	6
7	1287.7395	197.8763	7
8	1290.3555	206.3104	8
9	1292.3175	212.1493	9
10	1294.9335	216.6908	10
11	1297.5496	219.9346	11
12	1296.2416	219.2859	12
13	1298.2036	216.0420	13
14	1296.8956	216.0420	14
15	1291.0095	224.4761	15
16	1291.6635	229.6663	16
17	1296.2416	230.3150	17
18	1298.2036	234.8565	18
19	1299.5116	234.2077	19
20	1298.8576	233.5589	20
21	1300.1656	229.0175	21
22	1304.0896	229.6663	22
23	1305.3976	227.7199	23
24	1302.7816	225.7736	24
25	1294.2795	221.8810	25
26	1294.2795	223.1785	26
27	1294.9335	221.8810	27
28	1293.6255	220.5834	28
29	1290.3555	220.5834	29
30	1288.3935	217.9883	30
31	1286.4315	212.7981	31
32	1285.1234	212.7981	32
33	1286.4315	216.0420	33
34	1288.3935	216.6908	34
35	1291.6635	214.0957	35
36	1294.9335	204.3640	36
37	1298.8576	208.2567	37
38	1300.1656	207.6079	38
39	1303.4356	208.2567	39
40	1304.0896	212.1493	40
41	1298.2036	211.5006	41
42	1295.5875	207.6079	42
43	1292.3175	204.3640	43
44	1289.7015	196.5788	44
45	1289.7015	192.6861	45
46	1289.7015	194.6324	46
47	1292.3175	193.3349	47
48	1292.9715	187.4959	48
49	1292.9715	184.9008	49
50	1293.6255	181.6569	50
51	1291.6635	183.6033	51
52	1291.6635	184.2520	52
53	1293.6255	184.9008	53
54	1296.8956	188.1447	54
55	1294.9335	183.6033	55
56	1298.2036	181.0082	56
57	1297.5496	181.6569	57
58	1294.9335	181.6569	58
59	1294.9335	177.7643	59
60	1293.6255	182.3057	60
61	1296.8956	183.6033	61
62	1300.1656	188.7935	62
63	1300.1656	196.5788	63
64	1304.7436	204.3640	64
65	1309.3217	205.6616	65
66	1312.5917	207.6079	66
67	1321.7478	202.4177	67
68	1329.5959	198.5251	68
69	1336.1360	196.5788	69
70	1336.7900	193.3349	70
71	1338.0980	192.0373	71
72	1339.4060	190.7398	72
73	1338.0980	189.4422	73
74	1337.4440	189.4422	74
75	1340.7140	191.3886	75
76	1340.7140	188.1447	76
77	1345.2921	186.1984	77
78	1349.2161	188.7935	78
79	1350.5241	188.7935	79
80	1349.2161	188.1447	80
81	1351.1781	188.7935	81
82	1350.5241	190.0910	82
83	1357.7182	193.3349	83
84	1359.0262	195.9300	84
85	1360.3342	199.8226	85
86	1360.3342	203.7153	86
87	1358.3722	205.0128	87
88	1352.4861	208.9055	88
89	1345.9461	211.5006	89
90	1343.9841	211.5006	90
91	1340.7140	207.6079	91
92	1338.0980	203.7153	92
93	1336.7900	203.7153	93
94	1336.1360	199.8226	94
95	1328.9419	199.1739	95
96	1323.7098	203.0665	96
97	1325.0179	211.5006	97
98	1330.9039	208.2567	98
99	1336.1360	205.0128	99
100	1338.7520	201.1202	100
101	1336.7900	196.5788	101
102	1332.2119	190.0910	102
103	1329.5959	186.8471	103
104	1330.9039	191.3886	104
105	1330.9039	201.1202	105
106	1332.8659	203.7153	106
107	1337.4440	204.3640	107
108	1344.6381	208.9055	108
109	1351.1781	212.7981	109
110	1351.8321	224.4761	110
111	1350.5241	227.7199	111
112	1352.4861	229.6663	112
113	1355.1022	229.6663	113
114	1360.9882	230.3150	114
115	1365.5663	229.0175	115
116	1364.2583	222.5297	116
117	1362.2962	217.3395	117
118	1363.6043	212.1493	118
119	1366.8743	205.6616	119
120	1366.2203	199.8226	120
121	1358.3722	197.2275	121
122	1350.5241	196.5788	122
123	1339.4060	198.5251	123
124	1334.1740	201.1202	124
125	1328.9419	199.8226	125
126	1328.2879	203.7153	126
127	1326.3259	210.8518	127
128	1323.7098	211.5006	128
129	1326.9799	203.0665	129
130	1330.9039	201.1202	130
131	1334.8280	200.4714	131
132	1340.7140	203.7153	132
133	1344.6381	201.1202	133
134	1349.8701	201.7689	134
135	1347.2541	196.5788	135
136	1340.0600	195.2812	136
137	1336.1360	195.2812	137
138	1332.2119	197.8763	138
139	1328.9419	197.2275	139
140	1332.2119	199.1739	140
141	1339.4060	206.3104	141
142	1348.5621	210.8518	142
143	1347.2541	210.8518	143
144	1351.1781	212.1493	144
145	1356.4102	209.5542	145
