# Supplementary material for: Anomalous diffusion and q-Weibull velocity distributions in epithelial cell migration
Source: PLoS One. 2017 Jul 10;12(7):e0180777. doi: 10.1371/journal.pone.0180777 (PMC5507264; doi:10.1371/journal.pone.0180777)
Supplement: S6 File — Individual trajectories of each cell over time for density of 11900 cel/cm2. (available in http://www.posfisicaaplicada.ufv.br/?pageid=2714). (ZIP) [file pone.0180777.s007.zip › d=11900cells/00174.dat]

	X	Y	Slice
1	1445.3551	1246.2963	2
2	1443.3931	1246.2963	3
3	1444.7011	1248.8914	4
4	1442.7391	1249.5402	5
5	1442.7391	1249.5402	5
6	1442.0851	1245.6475	7
7	1438.1610	1246.2963	8
8	1436.8530	1246.2963	9
9	1436.8530	1246.2963	9
10	1432.2750	1247.5939	11
11	1430.3130	1247.5939	12
12	1429.6589	1249.5402	13
13	1428.3509	1251.4865	14
14	1428.3509	1251.4865	14
15	1432.2750	1250.8377	16
16	1433.5830	1250.8377	17
17	1430.9670	1253.4328	18
18	1429.0049	1256.0279	19
19	1428.3509	1257.3255	20
20	1426.3889	1256.6767	21
21	1422.4649	1256.6767	22
22	1423.1189	1256.0279	23
23	1425.7349	1254.0816	24
24	1424.4269	1251.4865	25
25	1422.4649	1254.7304	26
26	1418.5408	1256.6767	27
27	1419.8488	1256.0279	28
28	1427.6969	1252.1353	29
29	1427.6969	1250.1890	30
30	1427.6969	1249.5402	31
31	1427.0429	1245.6475	32
32	1427.0429	1245.6475	32
33	1425.0809	1239.8086	34
34	1419.8488	1239.1598	35
35	1424.4269	1238.5110	36
36	1429.6589	1240.4573	37
37	1430.9670	1243.0524	38
38	1428.3509	1244.3500	39
39	1424.4269	1246.2963	40
40	1425.7349	1246.2963	41
41	1427.0429	1248.2426	42
42	1427.6969	1250.8377	43
43	1431.6210	1252.7841	44
44	1429.0049	1254.7304	45
45	1427.0429	1258.6230	46
46	1427.6969	1262.5157	47
47	1431.6210	1256.0279	48
48	1432.2750	1259.9206	49
49	1436.8530	1259.2718	50
50	1436.8530	1258.6230	51
51	1443.3931	1256.6767	52
52	1447.9711	1256.0279	53
53	1451.2412	1256.0279	54
54	1459.7433	1256.6767	55
55	1461.7053	1258.6230	56
56	1459.7433	1259.2718	57
57	1463.6673	1262.5157	58
58	1466.2833	1266.4083	59
59	1464.9753	1263.1645	60
60	1459.0893	1263.1645	61
61	1458.4352	1262.5157	62
62	1458.4352	1269.0034	63
63	1458.4352	1275.4912	64
64	1454.5112	1273.5448	65
65	1449.9332	1274.1936	66
66	1447.9711	1278.0863	67
67	1446.0091	1278.0863	68
68	1442.0851	1271.5985	69
69	1444.7011	1264.4620	70
70	1442.7391	1258.6230	71
71	1438.8150	1250.1890	72
72	1436.1990	1248.2426	73
73	1435.5450	1243.7012	74
74	1432.2750	1246.2963	75
75	1432.9290	1249.5402	76
76	1434.2370	1252.7841	77
77	1430.9670	1257.9743	78
78	1431.6210	1254.0816	79
79	1430.3130	1250.8377	80
80	1430.3130	1250.8377	80
81	1429.6589	1244.9988	82
82	1430.9670	1252.1353	83
83	1434.2370	1250.1890	84
84	1437.5070	1251.4865	85
85	1441.4311	1251.4865	86
86	1446.0091	1253.4328	87
87	1444.0471	1250.8377	88
88	1444.0471	1247.5939	89
89	1445.3551	1244.9988	90
90	1440.1231	1241.1061	91
91	1442.0851	1240.4573	92
92	1446.0091	1241.1061	93
93	1445.3551	1244.9988	94
94	1440.7771	1246.9451	95
95	1440.7771	1246.9451	95
96	1440.1231	1248.2426	96
97	1440.1231	1254.7304	98
98	1438.8150	1256.6767	99
99	1438.8150	1256.6767	99
100	1445.3551	1257.9743	101
101	1448.6251	1252.1353	102
102	1448.6251	1252.1353	102
103	1451.2412	1254.0816	104
104	1451.2412	1263.1645	105
105	1449.2792	1264.4620	106
106	1447.9711	1272.2473	107
107	1447.9711	1272.2473	107
108	1442.0851	1274.8424	108
109	1438.1610	1275.4912	109
110	1429.0049	1270.9497	111
111	1425.7349	1266.4083	112
112	1423.1189	1261.8669	113
113	1425.7349	1254.0816	114
114	1430.3130	1250.8377	115
115	1433.5830	1251.4865	116
116	1434.8910	1252.1353	117
117	1438.1610	1251.4865	118
118	1437.5070	1252.7841	119
119	1435.5450	1257.3255	120
120	1431.6210	1257.3255	121
121	1434.2370	1257.3255	122
122	1432.9290	1257.3255	123
123	1433.5830	1257.9743	124
124	1430.9670	1259.9206	125
125	1432.2750	1257.9743	126
126	1426.3889	1254.0816	127
127	1429.0049	1254.7304	128
128	1427.0429	1254.0816	129
129	1427.6969	1255.3792	130
130	1429.6589	1254.0816	131
131	1427.0429	1254.0816	132
132	1425.0809	1258.6230	133
133	1427.0429	1258.6230	134
134	1426.3889	1259.2718	135
135	1425.7349	1262.5157	136
136	1424.4269	1259.9206	137
137	1423.7729	1259.9206	138
138	1424.4269	1260.5694	139
139	1425.0809	1259.9206	140
140	1423.7729	1256.6767	141
141	1422.4649	1258.6230	142
142	1419.8488	1257.9743	143
143	1419.1948	1259.2718	144
144	1417.8868	1256.0279	145
