# Supplementary material for: Anomalous diffusion and q-Weibull velocity distributions in epithelial cell migration
Source: PLoS One. 2017 Jul 10;12(7):e0180777. doi: 10.1371/journal.pone.0180777 (PMC5507264; doi:10.1371/journal.pone.0180777)
Supplement: S6 File — Individual trajectories of each cell over time for density of 11900 cel/cm2. (available in http://www.posfisicaaplicada.ufv.br/?pageid=2714). (ZIP) [file pone.0180777.s007.zip › d=11900cells/00035.dat]

	X	Y	Slice
1	449.3027	761.0128	1
2	449.3027	764.9054	2
3	449.9567	767.5005	3
4	450.6107	772.0420	4
5	453.8807	773.3395	5
6	457.1508	775.9346	6
7	458.4588	775.9346	7
8	461.7288	778.5297	8
9	461.7288	776.5834	9
10	461.7288	778.5297	10
11	461.7288	779.8273	11
12	460.4208	783.0711	12
13	457.8048	782.4224	13
14	461.0748	784.3687	14
15	460.4208	788.2613	15
16	461.7288	789.5589	16
17	461.7288	792.8028	17
18	463.0368	796.6954	18
19	463.0368	799.2905	19
20	460.4208	800.5880	20
21	463.0368	802.5344	21
22	459.1128	805.1295	22
23	461.0748	806.4270	23
24	459.7668	805.1295	24
25	453.8807	807.0758	25
26	454.5348	807.0758	26
27	452.5727	807.0758	27
28	449.3027	798.6417	28
29	450.6107	787.6126	29
30	457.1508	783.0711	30
31	462.3828	777.8809	31
32	463.6908	771.3932	32
33	468.2689	768.7981	33
34	470.8849	766.2030	34
35	473.5010	771.3932	35
36	474.8090	772.0420	36
37	475.4630	776.5834	37
38	472.1929	773.3395	38
39	478.0790	775.9346	39
40	476.7710	769.4469	40
41	474.1550	764.2567	41
42	474.1550	766.8518	42
43	467.6149	772.6907	43
44	466.9609	768.7981	44
45	466.9609	770.7444	45
46	468.9229	769.4469	46
47	471.5389	773.9883	47
48	470.8849	774.6371	48
49	481.3490	778.5297	49
50	483.3111	782.4224	50
51	483.3111	787.6126	51
52	485.2731	795.3979	52
53	483.3111	807.0758	53
54	480.6950	812.2660	54
55	478.0790	814.8611	55
56	479.3870	820.0513	56
57	474.1550	818.1050	57
58	470.2309	816.8074	58
59	472.8469	810.9684	59
60	469.5769	814.2123	60
61	471.5389	817.4562	61
62	479.3870	818.1050	62
63	481.3490	810.3197	63
64	483.3111	803.1831	64
65	482.0030	792.1540	65
66	488.5431	783.0711	66
67	489.1971	780.4760	67
68	491.1591	778.5297	68
69	487.2351	775.2858	69
70	491.8131	768.1493	70
71	492.4671	766.2030	71
72	495.0832	766.2030	72
73	494.4292	768.7981	73
74	491.8131	774.6371	74
75	489.1971	775.9346	75
76	491.1591	777.8809	76
77	485.2731	781.7736	77
78	481.3490	785.0175	78
79	482.0030	784.3687	79
80	478.0790	786.9638	80
81	479.3870	787.6126	81
82	480.0410	788.2613	82
83	482.0030	787.6126	83
84	481.3490	790.2077	84
85	482.0030	790.8564	85
86	483.9651	794.7491	86
87	484.6191	797.9930	87
88	483.9651	797.3442	88
89	483.9651	796.6954	89
90	486.5811	797.9930	90
91	485.9271	797.9930	91
92	487.2351	797.3442	92
93	486.5811	801.2368	93
94	486.5811	800.5880	94
95	484.6191	802.5344	95
96	484.6191	803.8319	96
97	481.3490	801.2368	97
98	481.3490	806.4270	98
99	482.0030	808.3733	99
100	480.0410	809.6709	100
101	480.0410	810.9684	101
102	481.3490	811.6172	102
103	480.0410	813.5635	103
104	478.0790	813.5635	104
105	477.4250	816.8074	105
106	478.0790	813.5635	106
107	477.4250	814.2123	107
108	477.4250	812.2660	108
109	474.1550	814.2123	109
110	474.8090	813.5635	110
111	476.7710	812.9148	111
112	473.5010	812.9148	112
113	468.9229	809.6709	113
114	466.9609	809.6709	114
115	466.9609	809.0221	115
116	465.6529	809.0221	116
117	468.2689	812.2660	117
118	467.6149	811.6172	118
119	466.3069	810.3197	119
120	464.9989	814.8611	120
121	464.3449	814.8611	121
122	467.6149	815.5099	122
123	467.6149	816.1586	123
124	464.9989	816.1586	124
125	466.9609	814.8611	125
126	463.6908	816.1586	126
127	463.6908	818.7537	127
128	464.3449	819.4025	128
129	465.6529	820.0513	129
130	469.5769	820.7001	130
131	468.9229	823.9439	131
132	467.6149	821.9976	132
133	468.9229	821.9976	133
134	468.9229	823.9439	134
135	468.2689	822.6464	135
136	468.2689	821.9976	136
137	468.9229	823.9439	137
138	466.9609	820.7001	138
139	467.6149	823.2952	139
140	468.2689	821.3488	140
141	468.9229	820.0513	141
142	467.6149	817.4562	142
143	466.9609	817.4562	143
144	465.6529	814.8611	144
145	464.3449	818.7537	145
