# Supplementary material for: Anomalous diffusion and q-Weibull velocity distributions in epithelial cell migration
Source: PLoS One. 2017 Jul 10;12(7):e0180777. doi: 10.1371/journal.pone.0180777 (PMC5507264; doi:10.1371/journal.pone.0180777)
Supplement: S6 File — Individual trajectories of each cell over time for density of 11900 cel/cm2. (available in http://www.posfisicaaplicada.ufv.br/?pageid=2714). (ZIP) [file pone.0180777.s007.zip › d=11900cells/f00237.dat]

	X	Y	Slice
1	1680.6144	305.7805	132
2	1682.4981	307.0262	133
3	1683.1259	301.4207	134
4	1678.7310	300.1751	135
5	1673.7081	297.6838	136
6	1673.0803	297.0610	137
7	1674.3361	299.5523	138
8	1673.0803	300.1751	139
9	1673.7081	298.9295	140
10	1674.9639	303.2892	141
11	1676.8473	307.0262	142
12	1673.7081	300.7979	143
13	1668.6854	289.5871	144
14	1666.8019	287.0958	145
