# Supplementary material for: Anomalous diffusion and q-Weibull velocity distributions in epithelial cell migration
Source: PLoS One. 2017 Jul 10;12(7):e0180777. doi: 10.1371/journal.pone.0180777 (PMC5507264; doi:10.1371/journal.pone.0180777)
Supplement: S6 File — Individual trajectories of each cell over time for density of 11900 cel/cm2. (available in http://www.posfisicaaplicada.ufv.br/?pageid=2714). (ZIP) [file pone.0180777.s007.zip › d=11900cells/00317.dat]

	X	Y	Slice
1	2231.4713	531.3465	1
2	2230.1633	532.6441	2
3	2230.8173	533.9416	3
4	2228.2013	537.8343	4
5	2224.2773	537.8343	5
6	2224.9313	541.7269	6
7	2228.2013	537.8343	7
8	2234.7414	535.8879	8
9	2237.3574	535.8879	9
10	2242.5894	533.9416	10
11	2249.1295	533.9416	11
12	2253.0536	533.9416	12
13	2254.3616	531.3465	13
14	2257.6316	531.3465	14
15	2260.2476	530.6978	15
16	2261.5556	529.4002	16
17	2261.5556	528.7514	17
18	2263.5177	527.4539	18
19	2267.4417	525.5076	19
20	2268.7497	528.7514	20
21	2271.3657	525.5076	21
22	2273.3278	524.2100	22
23	2274.6358	518.3710	23
24	2276.5978	517.7223	24
25	2274.6358	517.7223	25
26	2277.2518	516.4247	26
27	2277.2518	518.3710	27
28	2277.9058	518.3710	28
29	2282.4839	519.6686	29
30	2284.4459	517.7223	30
31	2283.1379	519.0198	31
32	2287.0619	521.6149	32
33	2290.9860	521.6149	33
34	2294.9100	524.8588	34
35	2295.5640	530.0490	35
36	2295.5640	528.1027	36
37	2295.5640	525.5076	37
38	2296.8720	522.9125	38
39	2300.7961	524.2100	39
40	2300.1421	524.8588	40
41	2302.1041	524.8588	41
42	2304.0661	524.2100	42
43	2306.6821	524.2100	43
44	2309.9522	522.9125	44
45	2311.9142	524.2100	45
46	2311.9142	519.6686	46
47	2309.9522	519.6686	47
48	2309.9522	516.4247	48
49	2309.2981	515.7759	49
50	2308.6441	515.1272	50
51	2310.6062	513.1808	51
52	2307.3361	513.1808	52
53	2306.0281	516.4247	53
54	2302.7581	514.4784	54
55	2302.1041	516.4247	55
56	2302.7581	515.1272	56
57	2302.7581	512.5321	57
58	2302.7581	508.6394	58
59	2304.7201	507.9906	59
60	2304.7201	511.8833	60
61	2307.9901	513.8296	61
62	2310.6062	517.7223	62
63	2312.5682	520.9661	63
64	2313.2222	522.9125	64
65	2309.9522	524.2100	65
66	2307.3361	528.1027	66
67	2304.0661	525.5076	67
68	2301.4501	517.0735	68
69	2300.7961	514.4784	69
70	2296.8720	511.8833	70
71	2294.2560	512.5321	71
72	2288.3699	513.8296	72
73	2290.3319	511.8833	73
74	2292.2940	506.6931	74
75	2295.5640	500.2053	75
76	2297.5260	500.2053	76
77	2296.8720	497.6102	77
78	2297.5260	497.6102	78
79	2297.5260	503.4492	79
80	2300.1421	500.8541	80
81	2298.1800	504.7468	81
82	2302.1041	506.0443	82
83	2302.1041	504.7468	83
84	2302.1041	495.0151	84
85	2298.1800	482.6884	85
86	2293.6020	483.3372	86
87	2294.9100	487.2298	87
88	2297.5260	491.1225	88
89	2294.2560	493.7176	89
90	2292.9480	499.5566	90
91	2293.6020	498.9078	91
92	2293.6020	499.5566	92
93	2290.3319	500.8541	93
94	2289.0239	500.2053	94
95	2289.0239	496.3127	95
96	2289.6779	495.6639	96
97	2290.3319	493.7176	97
98	2295.5640	496.3127	98
99	2298.1800	495.6639	99
100	2300.1421	495.0151	100
101	2302.7581	492.4200	101
102	2306.6821	489.1762	102
103	2309.9522	486.5811	103
104	2306.0281	482.6884	104
105	2305.3741	482.6884	105
106	2302.1041	483.9860	106
107	2305.3741	483.3372	107
108	2306.6821	483.3372	108
109	2306.0281	484.6347	109
110	2306.0281	485.9323	110
111	2307.3361	483.9860	111
112	2307.3361	484.6347	112
113	2307.9901	488.5274	113
114	2308.6441	485.2835	114
115	2309.2981	486.5811	115
116	2308.6441	486.5811	116
117	2308.6441	487.2298	117
118	2308.6441	485.2835	118
119	2306.6821	485.2835	119
120	2309.2981	479.4445	120
121	2306.6821	474.9031	121
122	2311.2602	473.6056	122
123	2306.6821	471.6592	123
124	2306.6821	467.7666	124
125	2301.4501	470.3617	125
126	2297.5260	474.2543	126
127	2299.4880	474.2543	127
128	2303.4121	474.9031	128
129	2303.4121	476.2007	129
130	2304.0661	475.5519	130
131	2306.0281	474.2543	131
132	2307.3361	471.0105	132
133	2308.6441	471.6592	133
134	2308.6441	469.0641	134
135	2307.3361	469.0641	135
136	2309.9522	471.0105	136
137	2311.2602	467.1178	137
138	2312.5682	467.1178	138
139	2311.9142	466.4690	139
140	2311.9142	465.1715	140
141	2311.2602	463.2252	141
142	2313.2222	458.6838	142
143	2311.9142	461.9276	143
144	2314.5302	463.2252	144
145	2314.5302	463.2252	145
