# Supplementary material for: Anomalous diffusion and q-Weibull velocity distributions in epithelial cell migration
Source: PLoS One. 2017 Jul 10;12(7):e0180777. doi: 10.1371/journal.pone.0180777 (PMC5507264; doi:10.1371/journal.pone.0180777)
Supplement: S6 File — Individual trajectories of each cell over time for density of 11900 cel/cm2. (available in http://www.posfisicaaplicada.ufv.br/?pageid=2714). (ZIP) [file pone.0180777.s007.zip › d=11900cells/00256.dat]

	X	Y	Slice
1	1865.8815	263.4026	1
2	1867.8435	262.7538	2
3	1869.8056	258.2124	3
4	1867.1895	256.2660	4
5	1869.1515	258.2124	5
6	1869.8056	256.2660	6
7	1869.8056	252.3734	7
8	1872.4216	254.9685	8
9	1871.7676	259.5099	9
10	1872.4216	255.6173	10
11	1870.4596	253.6709	11
12	1868.4975	257.5636	12
13	1863.2655	258.2124	13
14	1859.9954	258.8611	14
15	1860.6495	254.3197	15
16	1860.6495	247.1832	16
17	1863.9195	241.9930	17
18	1867.1895	234.8565	18
19	1871.1136	232.9101	19
20	1873.7296	227.0712	20
21	1874.3836	224.4761	21
22	1878.9616	221.8810	22
23	1881.5777	226.4224	23
24	1883.5397	227.0712	24
25	1878.3076	229.6663	25
26	1888.7717	230.9638	26
27	1892.6958	230.3150	27
28	1890.7338	230.3150	28
29	1889.4258	227.0712	29
30	1889.4258	229.6663	30
31	1895.9658	235.5052	31
32	1892.6958	239.3979	32
33	1888.1177	238.7491	33
34	1888.1177	241.9930	34
35	1886.1557	241.3442	35
36	1881.5777	243.2905	36
37	1877.6536	243.2905	37
38	1873.7296	239.3979	38
39	1880.2697	238.1003	39
40	1888.7717	238.1003	40
41	1886.8097	237.4516	41
42	1886.1557	232.2614	42
43	1884.1937	229.0175	43
44	1879.6157	227.7199	44
45	1883.5397	225.7736	45
46	1886.8097	222.5297	46
47	1882.2317	225.1248	47
48	1883.5397	221.2322	48
49	1882.2317	222.5297	49
50	1876.3456	220.5834	50
51	1870.4596	219.2859	51
52	1867.1895	216.0420	52
53	1869.8056	212.7981	53
54	1871.1136	213.4469	54
55	1876.9996	210.2030	55
56	1878.9616	207.6079	56
57	1883.5397	205.6616	57
58	1880.2697	205.6616	58
59	1873.7296	208.9055	59
60	1870.4596	210.2030	60
61	1868.4975	215.3932	61
62	1869.8056	210.2030	62
63	1873.0756	206.9591	63
64	1875.6916	201.7689	64
65	1873.7296	197.2275	65
66	1869.8056	198.5251	66
67	1864.5735	197.2275	67
68	1867.1895	197.2275	68
69	1863.9195	195.9300	69
70	1860.6495	194.6324	70
71	1858.0334	199.1739	71
72	1859.3414	195.2812	72
73	1863.2655	196.5788	73
74	1858.6874	195.9300	74
75	1859.3414	199.1739	75
76	1863.2655	205.0128	76
77	1859.3414	207.6079	77
78	1861.3035	210.2030	78
79	1851.4934	210.8518	79
80	1849.5313	213.4469	80
81	1846.9153	213.4469	81
82	1850.1853	213.4469	82
83	1850.8394	213.4469	83
84	1850.8394	206.3104	84
85	1847.5693	209.5542	85
86	1849.5313	209.5542	86
87	1849.5313	206.3104	87
88	1850.8394	208.9055	88
89	1848.8773	210.8518	89
90	1846.9153	212.1493	90
91	1850.1853	212.1493	91
92	1851.4934	211.5006	92
93	1854.1094	212.1493	93
94	1852.1474	214.0957	94
95	1850.8394	212.1493	95
96	1851.4934	210.8518	96
97	1848.8773	210.2030	97
98	1851.4934	212.1493	98
99	1851.4934	210.8518	99
100	1852.8014	211.5006	100
101	1853.4554	209.5542	101
102	1854.7634	208.2567	102
103	1855.4174	211.5006	103
104	1856.0714	206.3104	104
105	1854.1094	206.3104	105
106	1855.4174	207.6079	106
107	1853.4554	204.3640	107
108	1853.4554	198.5251	108
109	1848.2233	199.1739	109
110	1849.5313	198.5251	110
111	1848.2233	201.7689	111
112	1853.4554	202.4177	112
113	1852.1474	203.7153	113
114	1857.3794	199.1739	114
115	1858.6874	194.6324	115
116	1862.6115	189.4422	116
117	1862.6115	190.0910	117
118	1861.9575	191.3886	118
119	1864.5735	191.3886	119
120	1863.9195	190.7398	120
121	1863.9195	193.9837	121
122	1861.9575	191.3886	122
123	1863.9195	193.9837	123
124	1865.8815	197.2275	124
125	1867.1895	197.2275	125
126	1863.9195	195.2812	126
127	1862.6115	190.7398	127
128	1856.7254	188.1447	128
129	1855.4174	188.1447	129
130	1859.3414	188.1447	130
131	1861.3035	192.0373	131
132	1861.9575	188.1447	132
133	1858.6874	190.0910	133
134	1858.6874	190.0910	133
135	1858.6874	192.0373	135
136	1861.9575	192.0373	136
137	1856.7254	192.0373	137
138	1853.4554	195.2812	138
139	1854.1094	194.6324	139
140	1855.4174	195.9300	140
141	1854.1094	196.5788	141
142	1854.7634	199.1739	142
143	1854.1094	200.4714	143
144	1856.7254	197.8763	144
145	1856.0714	198.5251	145
