# Supplementary material for: Anomalous diffusion and q-Weibull velocity distributions in epithelial cell migration
Source: PLoS One. 2017 Jul 10;12(7):e0180777. doi: 10.1371/journal.pone.0180777 (PMC5507264; doi:10.1371/journal.pone.0180777)
Supplement: S6 File — Individual trajectories of each cell over time for density of 11900 cel/cm2. (available in http://www.posfisicaaplicada.ufv.br/?pageid=2714). (ZIP) [file pone.0180777.s007.zip › d=11900cells/00195.dat]

	X	Y	Slice
1	1676.2195	902.4457	1
2	1677.5275	906.9871	2
3	1677.5275	910.8798	3
4	1683.4136	912.8261	4
5	1680.1436	915.4212	5
6	1686.6836	919.9626	6
7	1695.8397	926.4504	7
8	1701.7258	930.9918	8
9	1708.2659	937.4795	9
10	1714.1519	936.1820	10
11	1718.0760	936.1820	11
12	1726.5781	928.3967	12
13	1732.4641	923.8553	13
14	1737.6962	903.7432	14
15	1731.8101	890.7677	15
16	1727.2321	883.6312	16
17	1716.1139	881.6849	17
18	1706.3038	883.6312	18
19	1701.7258	888.1726	19
20	1697.1477	894.0116	20
21	1692.5697	897.9043	21
22	1689.9537	903.7432	22
23	1694.5317	914.1236	23
24	1693.2237	919.3138	24
25	1695.1857	925.8016	25
26	1704.9958	929.0455	26
27	1710.8819	935.5332	27
28	1715.4599	934.8844	28
29	1722.6540	935.5332	29
30	1722.0000	939.4258	30
31	1725.2700	941.3722	31
32	1721.3460	943.3185	32
33	1718.0760	946.5624	33
34	1715.4599	943.9673	34
35	1713.4979	941.3722	35
36	1697.1477	947.8599	36
37	1696.4937	938.7771	37
38	1691.2617	939.4258	38
39	1688.6457	942.6697	39
40	1685.3756	943.3185	40
41	1682.7596	940.0746	41
42	1684.0676	933.5869	42
43	1684.7216	925.8016	43
44	1686.0296	920.6114	44
45	1684.0676	910.2310	45
46	1691.9157	898.5530	46
47	1692.5697	901.1481	47
48	1692.5697	899.8506	48
49	1699.7638	895.9579	49
50	1707.6119	888.1726	50
51	1706.9578	881.6849	51
52	1712.1899	877.1435	52
53	1720.0380	873.2508	53
54	1717.4220	870.6557	54
55	1718.7300	865.4655	55
56	1725.2700	863.5192	56
57	1730.5021	870.6557	57
58	1732.4641	867.4118	58
59	1735.0801	873.8996	59
60	1737.0422	880.3873	60
61	1739.0042	893.3628	61
62	1739.6582	908.2847	62
63	1736.3882	923.2065	63
64	1731.8101	933.5869	64
65	1725.9240	930.9918	65
66	1713.4979	921.9089	66
67	1710.8819	902.4457	67
68	1712.1899	890.7677	68
69	1708.9199	877.1435	69
70	1707.6119	869.3582	70
71	1703.0338	860.9241	71
72	1697.1477	855.7339	72
73	1687.9916	859.6266	73
74	1682.1056	864.8168	74
75	1680.1436	875.1971	75
76	1677.5275	881.6849	76
77	1680.1436	892.7141	77
78	1674.9115	901.7969	78
79	1669.0255	903.7432	79
80	1669.6795	904.3920	80
81	1669.0255	903.0945	81
82	1671.6415	905.0408	82
83	1670.3335	901.1481	83
84	1674.2575	901.7969	84
85	1671.6415	902.4457	85
86	1671.6415	899.8506	86
87	1665.1014	901.7969	87
88	1657.9073	907.6359	88
89	1655.2913	908.9334	89
90	1655.2913	907.6359	90
91	1653.3293	907.6359	91
92	1653.3293	910.2310	92
93	1651.3673	911.5285	93
94	1650.0593	916.7187	94
95	1650.0593	917.3675	95
96	1645.4812	909.5822	96
97	1644.1732	906.9871	97
98	1663.1394	902.4457	98
99	1676.2195	902.4457	99
100	1680.1436	897.2555	100
101	1671.6415	895.3092	101
102	1664.4474	905.0408	102
103	1659.8694	903.0945	103
104	1650.0593	903.7432	104
105	1649.4052	903.7432	105
106	1651.3673	910.8798	106
107	1652.0213	918.6651	107
108	1646.7892	918.6651	108
109	1639.5951	909.5822	109
110	1649.4052	902.4457	110
111	1654.6373	901.1481	111
112	1665.1014	901.7969	112
113	1672.9495	900.4994	113
114	1674.2575	895.9579	114
115	1673.6035	884.2800	115
116	1668.3714	871.3045	116
117	1670.3335	864.8168	117
118	1669.6795	858.3290	118
119	1667.7174	855.0851	119
120	1668.3714	852.4900	120
121	1667.7174	844.0560	121
122	1664.4474	838.2170	122
123	1667.0634	845.3535	123
124	1665.7554	849.8949	124
125	1666.4094	849.8949	125
126	1670.9875	849.8949	126
127	1681.4516	853.7876	127
128	1687.3376	858.9778	128
129	1695.1857	859.6266	129
130	1698.4558	858.3290	130
131	1701.0718	856.3827	131
132	1704.9958	854.4364	132
133	1709.5739	846.0023	133
134	1717.4220	847.9486	134
135	1716.1139	849.8949	135
136	1714.8059	851.1925	136
137	1710.8819	859.6266	137
138	1703.0338	871.9533	138
139	1704.3418	879.7386	139
140	1710.2279	886.2263	140
141	1706.3038	884.9288	141
142	1695.1857	879.0898	142
143	1689.2997	870.6557	143
144	1678.1815	870.0069	144
145	1673.6035	866.7631	145
