# Supplementary material for: Anomalous diffusion and q-Weibull velocity distributions in epithelial cell migration
Source: PLoS One. 2017 Jul 10;12(7):e0180777. doi: 10.1371/journal.pone.0180777 (PMC5507264; doi:10.1371/journal.pone.0180777)
Supplement: S6 File — Individual trajectories of each cell over time for density of 11900 cel/cm2. (available in http://www.posfisicaaplicada.ufv.br/?pageid=2714). (ZIP) [file pone.0180777.s007.zip › d=11900cells/00180.dat]

	X	Y	Slice
1	1641.5572	1240.4573	1
2	1640.2492	1239.8086	2
3	1636.9791	1234.6184	3
4	1635.6711	1232.6720	4
5	1637.6331	1233.9696	5
6	1640.9032	1232.0233	6
7	1642.8652	1230.7257	7
8	1650.0593	1232.0233	8
9	1653.9833	1235.2671	9
10	1652.6753	1230.7257	10
11	1653.3293	1225.5355	11
12	1663.7934	1228.7794	12
13	1669.6795	1219.0478	13
14	1667.0634	1217.7502	14
15	1667.0634	1208.0186	15
16	1673.6035	1208.6674	16
17	1677.5275	1211.9112	17
18	1670.3335	1204.7747	18
19	1678.8356	1198.2870	19
20	1680.7976	1195.0431	20
21	1684.0676	1196.9894	21
22	1685.3756	1200.8821	22
23	1685.3756	1202.8284	23
24	1686.6836	1200.8821	24
25	1691.9157	1203.4772	25
26	1693.8777	1204.1259	26
27	1695.1857	1201.5308	27
28	1695.1857	1198.9357	28
29	1698.4558	1201.5308	29
30	1692.5697	1200.2333	30
31	1693.2237	1198.2870	31
32	1689.2997	1192.4480	32
33	1688.6457	1187.9066	33
34	1687.3376	1185.9603	34
35	1683.4136	1176.2286	35
36	1686.6836	1169.7409	36
37	1689.9537	1167.7946	37
38	1690.6077	1165.1995	38
39	1688.6457	1160.6580	39
40	1689.2997	1165.1995	40
41	1688.6457	1162.6044	41
42	1691.2617	1156.7654	42
43	1694.5317	1147.6825	43
44	1699.1098	1147.0338	44
45	1706.9578	1147.0338	45
46	1711.5359	1150.2776	46
47	1710.2279	1154.1703	47
48	1709.5739	1151.5752	48
49	1705.6498	1155.4678	49
50	1697.1477	1159.3605	50
51	1693.8777	1165.8482	51
52	1691.9157	1171.6872	52
53	1691.2617	1174.9311	53
54	1695.8397	1173.6335	54
55	1697.8018	1165.1995	55
56	1708.9199	1165.1995	56
57	1714.8059	1165.1995	57
58	1720.6920	1161.3068	58
59	1732.4641	1161.9556	59
60	1739.6582	1159.3605	60
61	1740.9662	1157.4142	61
62	1746.1983	1155.4678	62
63	1747.5063	1156.1166	63
64	1750.7763	1155.4678	64
65	1750.7763	1161.9556	65
66	1744.2362	1177.5262	66
67	1743.5822	1176.2286	67
68	1738.3502	1180.1213	68
69	1732.4641	1180.7701	69
70	1725.9240	1184.6627	70
71	1718.7300	1189.2041	71
72	1720.0380	1178.1750	72
73	1729.1941	1176.2286	73
74	1736.3882	1170.3897	74
75	1737.6962	1157.4142	75
76	1744.2362	1148.9801	76
77	1740.9662	1145.7362	77
78	1737.6962	1147.0338	78
79	1739.6582	1145.7362	79
80	1742.2742	1141.1948	80
81	1744.2362	1134.7070	81
82	1739.6582	1119.7852	82
83	1740.9662	1113.2975	83
84	1720.6920	1123.6779	84
85	1670.9875	1111.3512	85
86	1675.5655	1121.7316	86
87	1684.0676	1126.9218	87
88	1686.0296	1132.1119	88
89	1687.3376	1137.3021	89
90	1686.6836	1135.3558	90
91	1686.6836	1139.8972	91
92	1683.4136	1149.6289	93
93	1684.7216	1148.3313	94
94	1684.7216	1147.6825	95
95	1673.6035	1150.2776	96
96	1676.8735	1162.6044	97
97	1675.5655	1161.9556	98
98	1677.5275	1160.0093	99
99	1680.1436	1154.1703	100
100	1678.8356	1150.2776	101
101	1675.5655	1150.9264	102
102	1675.5655	1141.1948	103
103	1676.2195	1126.9218	104
104	1670.3335	1123.0291	105
105	1664.4474	1119.1365	106
106	1657.9073	1117.1901	107
107	1650.0593	1119.7852	108
108	1647.4432	1117.8389	109
109	1651.3673	1114.5950	110
110	1647.4432	1114.5950	111
111	1644.1732	1110.7024	112
112	1642.2112	1110.0536	113
113	1638.9411	1115.8926	114
114	1638.2871	1110.7024	115
115	1638.2871	1111.3512	115
116	1637.6331	1107.4585	116
117	1635.0171	1113.2975	117
118	1627.8230	1113.2975	118
119	1621.9370	1112.6487	119
120	1616.0509	1111.3512	120
121	1610.8188	1113.2975	121
122	1614.0889	1117.1901	122
123	1612.1269	1119.1365	123
124	1616.0509	1134.7070	124
125	1613.4349	1131.4632	125
126	1615.3969	1129.5169	126
127	1617.3589	1126.2730	127
128	1616.7049	1126.2730	128
129	1624.5530	1128.2193	129
130	1623.8990	1125.6242	130
131	1625.2070	1129.5169	131
132	1627.8230	1128.8681	132
133	1629.1310	1127.5705	133
134	1626.5150	1131.4632	134
135	1626.5150	1130.8144	135
136	1627.8230	1130.8144	136
137	1626.5150	1132.1119	137
138	1628.4770	1137.3021	138
139	1628.4770	1139.2485	139
140	1623.8990	1144.4387	140
141	1625.8610	1154.8191	141
142	1623.8990	1169.7409	142
143	1622.5910	1176.2286	143
144	1629.1310	1172.3360	144
145	1622.5910	1175.5799	145
