# Supplementary material for: Anomalous diffusion and q-Weibull velocity distributions in epithelial cell migration
Source: PLoS One. 2017 Jul 10;12(7):e0180777. doi: 10.1371/journal.pone.0180777 (PMC5507264; doi:10.1371/journal.pone.0180777)
Supplement: S6 File — Individual trajectories of each cell over time for density of 11900 cel/cm2. (available in http://www.posfisicaaplicada.ufv.br/?pageid=2714). (ZIP) [file pone.0180777.s007.zip › d=11900cells/00243.dat]

	X	Y	Slice
1	1867.1895	14.2730	92
2	1863.9195	17.5169	93
3	1861.3035	26.5998	94
4	1865.8815	35.6826	95
5	1869.1515	38.9265	96
6	1875.0376	41.5216	97
7	1874.3836	43.4679	98
8	1875.0376	46.7118	99
9	1873.7296	46.0630	100
10	1874.3836	47.3606	101
11	1873.7296	44.7655	102
12	1871.7676	46.7118	103
13	1869.8056	44.1167	104
14	1869.1515	43.4679	105
15	1871.7676	43.4679	106
16	1871.1136	44.1167	107
17	1870.4596	48.0093	108
18	1869.8056	47.3606	109
19	1869.1515	46.0630	110
20	1868.4975	44.7655	111
21	1870.4596	48.0093	112
22	1873.0756	47.3606	113
23	1876.3456	48.6581	114
24	1878.9616	48.0093	115
25	1878.9616	49.3069	116
26	1881.5777	54.4971	117
27	1882.8857	53.1995	118
28	1885.5017	53.1995	119
29	1882.8857	56.4434	120
30	1886.1557	60.3361	121
31	1885.5017	61.6336	122
32	1890.7338	64.2287	123
33	1894.6578	64.2287	124
34	1897.2738	66.8238	125
35	1897.2738	71.3652	126
36	1900.5439	73.9603	127
37	1900.5439	75.9066	128
38	1897.9278	76.5554	129
39	1901.1979	73.3115	130
40	1901.1979	71.3652	131
41	1903.1599	72.0140	132
42	1900.5439	77.2042	133
43	1903.1599	77.8530	134
44	1906.4299	80.4481	135
45	1904.4679	86.2870	136
46	1909.7000	85.6383	137
47	1909.0460	85.6383	138
48	1911.0080	89.5309	139
49	1914.2780	90.8285	140
50	1913.6240	94.7211	141
51	1914.9320	92.1260	142
52	1916.2400	89.5309	143
53	1910.3540	88.2334	144
54	1906.4299	83.6919	145
