# Supplementary material for: Anomalous diffusion and q-Weibull velocity distributions in epithelial cell migration
Source: PLoS One. 2017 Jul 10;12(7):e0180777. doi: 10.1371/journal.pone.0180777 (PMC5507264; doi:10.1371/journal.pone.0180777)
Supplement: S6 File — Individual trajectories of each cell over time for density of 11900 cel/cm2. (available in http://www.posfisicaaplicada.ufv.br/?pageid=2714). (ZIP) [file pone.0180777.s007.zip › d=11900cells/00288.dat]

	X	Y	Slice
1	2324.3403	895.9579	1
2	2329.5724	894.6604	2
3	2330.2264	892.0653	3
4	2327.6103	895.3092	4
5	2327.6103	895.9579	5
6	2328.9184	895.3092	6
7	2326.9563	894.6604	7
8	2328.9184	894.6604	8
9	2326.3023	892.7141	9
10	2323.6863	894.0116	10
11	2326.3023	894.6604	11
12	2327.6103	899.2018	12
13	2326.9563	903.7432	13
14	2328.9184	906.9871	14
15	2328.9184	909.5822	15
16	2330.8804	907.6359	16
17	2334.1504	907.6359	17
18	2331.5344	903.7432	18
19	2326.9563	899.8506	19
20	2318.4542	895.3092	20
21	2319.7623	894.0116	21
22	2321.0703	899.8506	22
23	2322.3783	902.4457	23
24	2325.6483	897.2555	24
25	2330.2264	895.3092	25
26	2332.8424	893.3628	26
27	2330.8804	890.7677	27
28	2330.8804	895.3092	28
29	2334.8044	894.6604	29
30	2334.1504	890.7677	30
31	2338.0744	887.5239	31
32	2341.3445	890.1190	32
33	2336.7664	892.0653	33
34	2328.9184	892.7141	34
35	2317.8002	888.8214	35
36	2321.0703	887.5239	36
37	2324.3403	879.7386	37
38	2326.3023	877.1435	38
39	2330.8804	879.7386	39
40	2340.6905	890.1190	40
41	2341.9985	894.0116	41
42	2343.3065	895.9579	42
43	2341.9985	901.7969	43
44	2344.6145	901.7969	44
45	2348.5386	901.7969	45
46	2349.1926	905.0408	46
47	2351.8086	906.9871	47
48	2354.4246	908.9334	48
49	2354.4246	906.9871	49
50	2355.0786	908.2847	50
51	2357.6947	905.6896	51
52	2357.6947	905.0408	52
53	2359.6567	902.4457	53
54	2362.2727	900.4994	54
55	2363.5807	900.4994	55
56	2364.2347	900.4994	56
57	2362.9267	901.7969	57
58	2360.9647	903.7432	58
59	2361.6187	897.9043	59
60	2354.4246	897.9043	60
61	2351.8086	902.4457	61
62	2352.4626	905.6896	62
63	2356.3866	903.7432	63
64	2350.5006	905.0408	64
65	2346.5765	906.9871	65
66	2345.9225	906.9871	66
67	2342.6525	910.2310	67
68	2340.6905	908.2847	68
69	2338.0744	908.2847	69
70	2333.4964	910.2310	70
71	2326.9563	910.2310	71
72	2321.7243	909.5822	72
73	2317.1462	903.0945	73
74	2324.3403	904.3920	74
75	2330.2264	903.0945	75
76	2330.2264	906.3383	76
77	2331.5344	908.9334	77
78	2332.8424	911.5285	78
79	2334.1504	914.7724	79
80	2336.7664	914.1236	80
81	2343.3065	914.1236	81
82	2332.8424	903.7432	82
83	2328.2643	900.4994	83
84	2332.1884	894.0116	84
85	2334.8044	892.7141	85
86	2336.1124	892.7141	86
87	2332.1884	888.1726	87
88	2323.6863	890.7677	88
89	2323.0323	895.3092	89
90	2321.0703	899.8506	90
91	2323.6863	901.7969	91
92	2323.6863	906.3383	92
93	2319.7623	906.3383	93
94	2319.1082	906.3383	94
95	2318.4542	906.9871	95
96	2315.8382	908.9334	96
97	2315.8382	910.8798	97
98	2313.8762	908.2847	98
99	2310.6062	905.6896	99
100	2311.2602	904.3920	100
101	2311.2602	895.9579	101
102	2313.8762	895.3092	102
103	2313.8762	894.6604	103
104	2317.1462	896.6067	104
105	2319.1082	896.6067	105
106	2321.0703	895.3092	106
107	2321.0703	893.3628	107
108	2322.3783	891.4165	108
109	2320.4163	886.2263	109
110	2316.4922	888.1726	110
111	2315.8382	890.1190	111
112	2315.1842	888.1726	112
113	2314.5302	893.3628	113
114	2315.8382	891.4165	114
115	2314.5302	894.0116	115
116	2313.8762	894.6604	116
117	2315.1842	899.2018	117
118	2306.6821	898.5530	118
119	2306.6821	894.6604	119
120	2309.2981	894.0116	120
121	2312.5682	893.3628	121
122	2320.4163	894.0116	122
123	2320.4163	887.5239	123
124	2312.5682	884.2800	124
125	2307.9901	884.9288	125
126	2307.3361	889.4702	126
127	2313.8762	888.1726	127
128	2315.1842	891.4165	128
129	2318.4542	894.0116	129
130	2315.8382	896.6067	130
131	2314.5302	902.4457	131
132	2315.8382	907.6359	132
133	2313.8762	910.2310	133
134	2312.5682	907.6359	134
135	2311.9142	910.8798	135
136	2313.2222	915.4212	136
137	2317.8002	916.7187	137
138	2318.4542	915.4212	138
139	2311.9142	914.1236	139
140	2307.9901	914.1236	140
141	2306.0281	914.1236	141
142	2308.6441	913.4749	142
143	2307.9901	914.1236	143
144	2307.9901	912.8261	144
145	2307.9901	910.2310	145
