# Supplementary material for: Anomalous diffusion and q-Weibull velocity distributions in epithelial cell migration
Source: PLoS One. 2017 Jul 10;12(7):e0180777. doi: 10.1371/journal.pone.0180777 (PMC5507264; doi:10.1371/journal.pone.0180777)
Supplement: S6 File — Individual trajectories of each cell over time for density of 11900 cel/cm2. (available in http://www.posfisicaaplicada.ufv.br/?pageid=2714). (ZIP) [file pone.0180777.s007.zip › d=11900cells/00302.dat]

	X	Y	Slice
1	1967.2526	613.0921	1
2	1969.2146	615.0385	2
3	1970.5226	615.0385	3
4	1976.4087	609.8483	4
5	1982.2947	611.1458	5
6	1985.5648	615.6872	6
7	1983.6027	616.3360	7
8	1981.6407	611.1458	8
9	1974.4466	608.5507	9
10	1971.1766	605.3068	10
11	1969.2146	609.8483	11
12	1969.2146	609.1995	12
13	1975.7547	608.5507	13
14	1977.0627	609.8483	14
15	1973.7926	609.8483	15
16	1971.1766	609.8483	16
17	1972.4846	607.2532	17
18	1973.1386	599.4679	18
19	1971.8306	600.1166	19
20	1967.2526	600.1166	20
21	1969.8686	598.1703	21
22	1973.1386	598.1703	22
23	1972.4846	603.3605	23
24	1969.2146	611.1458	24
25	1968.5606	614.3897	25
26	1971.1766	619.5799	26
27	1973.7926	618.9311	27
28	1970.5226	620.2287	28
29	1971.1766	620.2287	29
30	1965.2905	622.1750	30
31	1966.5986	624.1213	31
32	1965.2905	627.3652	32
33	1965.2905	625.4189	33
34	1968.5606	628.6627	34
35	1971.1766	629.9603	35
36	1973.1386	635.7993	36
37	1975.1007	639.0431	37
38	1975.1007	639.6919	38
39	1974.4466	637.0968	39
40	1974.4466	635.7993	40
41	1973.1386	638.3944	41
42	1971.8306	644.8821	42
43	1971.8306	648.7748	43
44	1971.8306	646.8284	44
45	1976.4087	646.1797	45
46	1979.0247	646.1797	46
47	1980.9867	648.7748	47
48	1981.6407	657.2088	48
49	1983.6027	659.1552	49
50	1982.2947	654.6137	50
51	1987.5268	656.5601	51
52	1988.8348	664.9941	52
53	1990.1428	661.1015	53
54	1990.1428	657.2088	54
55	1987.5268	661.1015	55
56	1988.8348	657.2088	56
57	1988.8348	654.6137	57
58	1989.4888	652.0186	58
59	1991.4508	651.3699	59
60	1985.5648	647.4772	60
61	1984.9108	647.4772	61
62	1979.6787	646.1797	62
63	1977.0627	644.2333	63
64	1975.7547	638.3944	64
65	1975.7547	637.7456	65
66	1975.7547	640.3407	66
67	1970.5226	643.5846	67
68	1968.5606	640.3407	68
69	1967.9066	642.2870	69
70	1963.9825	640.3407	70
71	1965.9446	639.0431	71
72	1963.9825	640.9895	72
73	1961.3665	639.6919	73
74	1960.0585	636.4480	74
75	1955.4804	639.0431	75
76	1953.5184	643.5846	76
77	1954.1724	640.9895	77
78	1952.8644	640.9895	78
79	1946.3244	642.2870	79
80	1945.0163	640.9895	80
81	1940.4383	642.2870	81
82	1938.4763	641.6382	82
83	1939.7843	640.9895	83
84	1942.4003	639.0431	84
85	1942.4003	636.4480	85
86	1943.7083	633.2042	86
87	1952.2104	630.6091	87
88	1955.4804	628.6627	88
89	1962.6745	629.3115	89
90	1965.2905	622.8238	90
91	1967.9066	619.5799	91
92	1966.5986	620.8774	92
93	1970.5226	619.5799	93
94	1971.8306	620.2287	94
95	1975.7547	620.8774	95
96	1979.6787	620.2287	96
97	1977.0627	620.2287	97
98	1982.2947	618.9311	98
99	1985.5648	617.6336	99
100	1986.8728	620.2287	100
101	1987.5268	618.9311	101
102	1991.4508	618.9311	102
103	1988.8348	616.9848	103
104	1988.8348	617.6336	104
105	1990.1428	616.9848	105
106	1995.3749	618.9311	106
107	1998.6449	612.4434	107
108	2000.6069	610.4970	108
109	2000.6069	607.9019	109
110	2000.6069	607.9019	109
111	1996.6829	608.5507	111
112	1995.3749	605.3068	112
113	1995.3749	602.7117	113
114	1990.1428	603.3605	114
115	1990.1428	602.7117	115
116	1990.7968	602.7117	116
117	1990.7968	600.7654	117
118	1992.1048	601.4142	118
119	1990.7968	598.8191	119
120	1990.7968	602.7117	120
121	1994.7209	604.6581	121
122	1992.7588	608.5507	122
123	1988.8348	611.1458	123
124	1988.1808	615.6872	124
125	1986.2188	619.5799	125
126	1986.2188	622.1750	126
127	1984.9108	623.4725	127
128	1980.9867	628.6627	128
129	1978.3707	635.7993	129
130	1975.7547	635.1505	130
131	1972.4846	636.4480	131
132	1970.5226	637.7456	132
133	1969.8686	643.5846	133
134	1967.2526	644.8821	134
135	1963.9825	647.4772	135
136	1962.0205	650.0723	136
137	1962.6745	651.3699	137
138	1962.0205	655.9113	138
139	1961.3665	655.2625	139
140	1961.3665	659.1552	140
141	1961.3665	661.7503	141
142	1959.4045	661.7503	142
143	1959.4045	663.6966	143
144	1957.4425	663.0478	144
145	1952.2104	668.2380	145
