# Supplementary material for: Anomalous diffusion and q-Weibull velocity distributions in epithelial cell migration
Source: PLoS One. 2017 Jul 10;12(7):e0180777. doi: 10.1371/journal.pone.0180777 (PMC5507264; doi:10.1371/journal.pone.0180777)
Supplement: S6 File — Individual trajectories of each cell over time for density of 11900 cel/cm2. (available in http://www.posfisicaaplicada.ufv.br/?pageid=2714). (ZIP) [file pone.0180777.s007.zip › d=11900cells/00220.dat]

	X	Y	Slice
1	1753.3923	389.2649	1
2	1753.3923	386.0210	2
3	1756.6624	386.0210	3
4	1752.0843	384.0747	4
5	1752.7383	378.2357	5
6	1752.0843	380.8308	6
7	1756.0084	378.2357	7
8	1756.6624	375.6406	8
9	1756.0084	376.2894	9
10	1757.3164	374.3430	10
11	1759.9324	374.3430	11
12	1764.5104	371.0992	12
13	1767.1265	365.2602	13
14	1772.3585	362.6651	14
15	1772.3585	356.1773	15
16	1774.9746	352.2847	16
17	1774.3206	352.2847	17
18	1774.3206	355.5286	18
19	1778.2446	358.1237	19
20	1778.8986	355.5286	20
21	1779.5526	358.1237	21
22	1776.9366	359.4212	22
23	1767.7805	363.3139	23
24	1759.2784	367.8553	24
25	1751.4303	370.4504	25
26	1745.5443	371.7479	26
27	1744.2362	374.3430	27
28	1743.5822	371.7479	28
29	1742.9282	371.7479	29
30	1743.5822	375.6406	30
31	1742.2742	380.1820	31
32	1741.6202	378.8845	32
33	1739.6582	371.0992	33
34	1734.4261	372.3967	34
35	1733.1181	372.3967	35
36	1727.8861	375.6406	36
37	1723.3080	374.3430	37
38	1723.9620	373.0455	38
39	1729.8481	369.1528	39
40	1734.4261	367.2065	40
41	1735.0801	367.2065	41
42	1740.3122	368.5041	42
43	1744.2362	368.5041	43
44	1743.5822	373.0455	44
45	1746.1983	374.3430	45
46	1748.8143	375.6406	46
47	1749.4683	377.5869	47
48	1749.4683	375.6406	48
49	1751.4303	375.6406	49
50	1753.3923	378.8845	50
51	1753.3923	379.5332	51
52	1748.1603	378.2357	52
53	1751.4303	384.0747	53
54	1752.7383	380.8308	54
55	1759.2784	383.4259	55
56	1758.6244	380.8308	56
57	1763.8564	382.1283	57
58	1766.4725	378.2357	58
59	1769.7425	373.0455	59
60	1767.1265	373.0455	60
61	1767.1265	369.1528	61
62	1767.1265	367.8553	62
63	1769.0885	369.8016	63
64	1765.8185	366.5577	64
65	1764.5104	367.8553	65
66	1763.2024	361.3675	66
67	1765.8185	360.0700	67
68	1769.0885	355.5286	68
69	1770.3965	347.7433	69
70	1777.5906	344.4994	70
71	1776.9366	340.6067	71
72	1780.2066	339.9580	72
73	1779.5526	338.0116	73
74	1783.4766	338.6604	74
75	1781.5146	336.0653	75
76	1782.8226	334.7678	76
77	1782.8226	332.8215	77
78	1782.1686	336.0653	78
79	1778.8986	334.7678	79
80	1780.2066	335.4165	80
81	1776.2826	338.0116	81
82	1775.6286	338.0116	82
83	1769.7425	339.3092	83
84	1768.4345	345.1482	84
85	1763.8564	343.8506	85
86	1765.1645	339.3092	86
87	1759.9324	341.2555	87
88	1759.9324	342.5531	88
89	1758.6244	343.2018	89
90	1754.7003	343.2018	90
91	1756.0084	345.7969	91
92	1755.3544	346.4457	92
93	1753.3923	346.4457	93
94	1753.3923	350.3384	94
95	1752.0843	350.3384	95
96	1752.0843	349.0408	96
97	1751.4303	349.6896	97
98	1749.4683	345.7969	98
99	1752.0843	340.6067	99
100	1752.0843	339.9580	100
101	1752.0843	339.3092	101
102	1751.4303	336.7141	102
103	1751.4303	333.4702	103
104	1755.3544	335.4165	104
105	1752.7383	333.4702	105
106	1755.3544	330.8751	106
107	1756.0084	328.2800	107
108	1756.6624	328.9288	108
109	1754.0463	328.2800	109
110	1756.0084	326.9825	110
111	1756.6624	325.0362	111
112	1760.5864	327.6313	112
113	1759.9324	325.6849	113
114	1758.6244	328.2800	114
115	1758.6244	325.0362	115
116	1759.2784	325.6849	116
117	1763.2024	325.6849	117
118	1764.5104	326.9825	118
119	1765.1645	326.3337	119
120	1765.1645	322.4411	120
121	1765.1645	320.4947	121
122	1765.8185	317.2509	122
123	1765.1645	313.3582	123
124	1765.1645	312.7094	124
125	1765.1645	311.4119	125
126	1766.4725	310.7631	126
127	1765.1645	310.1143	127
128	1765.8185	308.1680	128
129	1765.8185	306.2217	129
130	1763.8564	307.5192	130
131	1763.8564	310.7631	131
132	1766.4725	309.4656	132
133	1766.4725	308.1680	133
134	1766.4725	308.1680	133
135	1772.3585	306.8705	135
136	1771.7045	306.8705	136
137	1771.7045	310.1143	137
138	1772.3585	308.1680	138
139	1772.3585	305.5729	139
140	1771.7045	304.9241	140
141	1772.3585	304.2754	141
142	1768.4345	301.0315	142
143	1767.7805	301.6803	143
144	1766.4725	301.6803	144
145	1768.4345	304.9241	145
