# Supplementary material for: Anomalous diffusion and q-Weibull velocity distributions in epithelial cell migration
Source: PLoS One. 2017 Jul 10;12(7):e0180777. doi: 10.1371/journal.pone.0180777 (PMC5507264; doi:10.1371/journal.pone.0180777)
Supplement: S6 File — Individual trajectories of each cell over time for density of 11900 cel/cm2. (available in http://www.posfisicaaplicada.ufv.br/?pageid=2714). (ZIP) [file pone.0180777.s007.zip › d=11900cells/f00008.dat]

	X	Y	Slice
1	288.4170	1087.3465	92
2	294.9571	1084.7514	93
3	303.4592	1085.4002	94
4	305.4212	1089.2928	95
5	304.7672	1091.2391	96
6	306.7292	1092.5367	97
7	309.3452	1089.9416	98
8	313.2693	1095.1318	99
9	316.5393	1091.2391	100
10	317.8473	1087.9953	101
11	321.1174	1089.9416	102
12	322.4254	1084.7514	103
13	324.3874	1084.1026	104
14	321.1174	1083.4538	105
15	320.4634	1082.8051	106
16	323.7334	1082.1563	107
17	328.9654	1082.1563	108
18	330.9275	1083.4538	109
19	332.8895	1086.0489	110
20	334.8515	1084.7514	111
21	336.8135	1084.1026	112
22	338.7755	1086.0489	113
23	342.0456	1084.7514	114
24	342.6996	1087.3465	115
25	342.6996	1084.1026	116
26	342.0456	1082.8051	117
27	337.4675	1084.1026	118
28	331.5815	1084.1026	119
29	330.2735	1086.6977	120
30	329.6194	1087.3465	121
31	328.9654	1089.2928	122
32	327.0034	1090.5904	123
33	325.0414	1093.8342	124
34	321.1174	1089.9416	125
35	322.4254	1091.8879	126
36	323.7334	1093.8342	127
37	325.0414	1093.8342	128
38	325.0414	1089.9416	129
39	330.2735	1092.5367	130
40	331.5815	1095.7806	131
41	331.5815	1093.1855	132
42	332.8895	1094.4830	133
43	334.1975	1094.4830	134
44	330.2735	1091.8879	135
45	330.2735	1087.9953	136
46	330.9275	1087.9953	137
47	330.9275	1087.9953	137
48	332.8895	1086.0489	139
49	330.2735	1085.4002	140
50	330.2735	1085.4002	140
51	332.2355	1084.1026	142
52	333.5435	1085.4002	143
53	333.5435	1084.7514	144
54	331.5815	1080.2100	145
