# Supplementary material for: Anomalous diffusion and q-Weibull velocity distributions in epithelial cell migration
Source: PLoS One. 2017 Jul 10;12(7):e0180777. doi: 10.1371/journal.pone.0180777 (PMC5507264; doi:10.1371/journal.pone.0180777)
Supplement: S6 File — Individual trajectories of each cell over time for density of 11900 cel/cm2. (available in http://www.posfisicaaplicada.ufv.br/?pageid=2714). (ZIP) [file pone.0180777.s007.zip › d=11900cells/00128.dat]

	X	Y	Slice
1	824.7026	523.5612	1
2	824.7026	525.5076	2
3	819.4706	530.6978	3
4	819.4706	536.5367	4
5	820.1246	537.1855	5
6	820.1246	542.3757	6
7	823.3946	544.9708	7
8	821.4326	547.5659	8
9	812.2765	543.6732	9
10	810.3145	533.2928	10
11	814.2385	524.2100	11
12	814.2385	516.4247	12
13	814.2385	505.3955	13
14	812.9305	502.1517	14
15	812.9305	497.6102	15
16	816.8545	489.8249	16
17	815.5465	485.9323	17
18	815.5465	482.0396	18
19	814.8925	478.1470	19
20	821.4326	474.9031	20
21	822.0866	471.6592	21
22	826.6646	471.6592	22
23	831.2427	471.6592	23
24	832.5507	473.6056	24
25	831.8967	478.7958	25
26	834.5127	480.7421	26
27	831.8967	465.1715	27
28	831.8967	461.2789	28
29	827.9727	466.4690	29
30	822.0866	471.0105	30
31	818.8166	476.8494	31
32	809.6605	476.2007	32
33	803.1204	475.5519	33
34	797.2343	474.2543	34
35	793.3103	473.6056	35
36	788.7322	476.2007	36
37	787.4242	481.3909	37
38	785.4622	483.3372	38
39	782.8462	486.5811	39
40	776.9601	483.3372	40
41	774.3441	485.2835	41
42	774.3441	483.3372	42
43	773.6901	481.3909	43
44	771.7281	486.5811	44
45	769.7660	493.0688	45
46	767.8040	495.6639	46
47	765.1880	495.0151	47
48	758.6479	496.9615	48
49	752.1079	499.5566	49
50	752.1079	500.2053	50
51	750.7999	500.8541	51
52	747.5298	497.6102	52
53	745.5678	499.5566	53
54	744.9138	499.5566	54
55	741.6438	502.8004	55
56	740.3357	505.3955	56
57	750.1458	506.0443	57
58	754.7239	508.6394	58
59	751.4539	509.2882	59
60	749.4918	509.2882	60
61	749.4918	508.6394	61
62	750.1458	514.4784	62
63	750.1458	517.7223	63
64	750.1458	520.3174	64
65	750.7999	522.9125	65
66	754.7239	521.6149	66
67	754.0699	522.9125	67
68	754.0699	520.9661	68
69	751.4539	524.8588	69
70	748.8378	528.7514	70
71	752.1079	531.3465	71
72	759.3019	533.9416	72
73	764.5340	533.2928	73
74	761.9180	535.8879	74
75	761.2640	540.4294	75
76	761.9180	546.9171	76
77	762.5720	549.5122	77
78	769.1120	552.1073	78
79	774.3441	554.0536	79
80	780.8842	560.5414	80
81	787.4242	560.5414	81
82	794.6183	560.5414	82
83	803.7744	560.5414	83
84	814.2385	554.0536	84
85	818.1626	552.7561	85
86	826.0106	551.4585	86
87	826.6646	546.9171	87
88	831.2427	540.4294	88
89	830.5887	537.8343	89
90	833.2047	539.7806	90
91	833.8587	539.1318	91
92	831.2427	541.7269	92
93	829.9347	541.0781	93
94	830.5887	531.3465	94
95	830.5887	525.5076	95
96	835.8207	522.9125	96
97	837.1288	516.4247	97
98	837.7828	513.8296	98
99	835.8207	510.5857	99
100	832.5507	508.6394	100
101	829.9347	509.2882	101
102	825.3566	509.2882	102
103	821.4326	506.6931	103
104	818.1626	501.5029	104
105	816.8545	495.6639	105
106	804.4284	493.7176	106
107	801.1584	496.9615	107
108	800.5044	489.1762	108
109	790.6943	489.1762	109
110	786.1162	497.6102	110
111	783.5002	502.1517	111
112	780.8842	507.9906	112
113	776.9601	510.5857	113
114	772.3821	511.8833	114
115	765.1880	510.5857	115
116	761.2640	506.6931	116
117	760.6100	499.5566	117
118	759.9559	497.6102	118
119	757.9939	495.6639	119
120	763.8800	495.0151	120
121	770.4201	500.2053	121
122	773.6901	505.3955	122
123	771.7281	509.9370	123
124	763.8800	511.8833	124
125	760.6100	511.8833	125
126	758.6479	513.8296	126
127	754.0699	517.7223	127
128	754.7239	519.6686	128
129	746.8758	519.0198	129
130	746.2218	514.4784	130
131	747.5298	509.2882	131
132	746.8758	505.3955	132
133	745.5678	500.2053	133
134	744.9138	498.9078	134
135	748.8378	493.7176	135
136	750.7999	489.1762	136
137	756.0319	482.6884	137
138	765.1880	485.2835	138
139	769.7660	490.4737	139
140	774.3441	499.5566	140
141	773.6901	504.7468	141
142	778.9221	500.8541	142
143	781.5382	498.2590	143
144	790.0403	498.9078	144
145	795.2723	497.6102	145
