# Supplementary material for: Anomalous diffusion and q-Weibull velocity distributions in epithelial cell migration
Source: PLoS One. 2017 Jul 10;12(7):e0180777. doi: 10.1371/journal.pone.0180777 (PMC5507264; doi:10.1371/journal.pone.0180777)
Supplement: S6 File — Individual trajectories of each cell over time for density of 11900 cel/cm2. (available in http://www.posfisicaaplicada.ufv.br/?pageid=2714). (ZIP) [file pone.0180777.s007.zip › d=11900cells/f00182.dat]

	X	Y	Slice
1	1740.3122	1150.2776	125
2	1741.6202	1151.5752	126
3	1729.1941	1155.4678	127
4	1711.5359	1150.9264	128
5	1701.7258	1147.0338	129
6	1697.8018	1147.6825	130
7	1701.0718	1147.0338	131
8	1701.7258	1146.3850	132
9	1710.2279	1149.6289	133
10	1706.3038	1156.7654	134
11	1702.3798	1159.3605	135
12	1695.8397	1158.7117	136
13	1691.2617	1165.8482	137
14	1690.6077	1165.1995	138
15	1692.5697	1158.7117	139
16	1689.9537	1158.7117	140
17	1682.7596	1160.0093	141
18	1684.0676	1161.3068	142
19	1682.1056	1160.0093	143
20	1689.9537	1158.0629	144
21	1689.9537	1165.8482	145
