# Supplementary material for: Anomalous diffusion and q-Weibull velocity distributions in epithelial cell migration
Source: PLoS One. 2017 Jul 10;12(7):e0180777. doi: 10.1371/journal.pone.0180777 (PMC5507264; doi:10.1371/journal.pone.0180777)
Supplement: S6 File — Individual trajectories of each cell over time for density of 11900 cel/cm2. (available in http://www.posfisicaaplicada.ufv.br/?pageid=2714). (ZIP) [file pone.0180777.s007.zip › d=11900cells/00069.dat]

	X	Y	Slice
1	725.2936	1405.8949	1
2	723.9856	1407.1924	2
3	725.9476	1409.7875	3
4	727.2556	1413.6802	4
5	729.2176	1416.2753	5
6	731.1796	1418.8704	6
7	739.6817	1422.7630	7
8	742.2978	1422.7630	8
9	748.1838	1422.7630	9
10	750.7999	1420.1679	10
11	752.7619	1418.8704	11
12	752.7619	1414.3290	12
13	748.1838	1418.8704	13
14	741.6438	1422.1143	14
15	733.7957	1414.3290	15
16	727.2556	1407.1924	16
17	722.0235	1401.3535	17
18	716.1375	1389.6755	18
19	711.5594	1385.1341	19
20	705.0194	1383.1878	20
21	700.4413	1379.9439	21
22	696.5173	1367.6172	22
23	695.2093	1363.7245	23
24	690.6312	1355.9392	24
25	689.9772	1348.8027	25
26	686.0532	1346.8564	26
27	675.5891	1347.5052	27
28	670.3570	1345.5588	28
29	671.0110	1341.6662	29
30	676.2431	1335.8272	30
31	676.8971	1333.2321	31
32	679.5131	1330.6370	32
33	678.8591	1324.7981	33
34	678.8591	1328.6907	34
35	676.8971	1341.0174	35
36	675.5891	1349.4515	36
37	676.2431	1353.9929	37
38	685.3992	1359.1831	38
39	695.8633	1364.3733	39
40	702.4033	1368.9147	40
41	705.0194	1372.1586	41
42	706.3274	1385.7829	42
43	715.4835	1392.2706	43
44	722.0235	1394.2170	44
45	723.9856	1400.7047	45
46	724.6396	1411.7339	46
47	725.2936	1413.6802	47
48	726.6016	1417.5728	48
49	732.4877	1418.8704	49
50	734.4497	1417.5728	50
51	733.1417	1413.0314	51
52	734.4497	1416.2753	52
53	735.7577	1417.5728	53
54	734.4497	1413.0314	54
55	736.4117	1406.5437	55
56	733.1417	1403.2998	56
57	725.2936	1396.1633	57
58	712.8675	1390.9731	58
59	708.2894	1384.4853	59
60	705.6734	1377.3488	60
61	704.3654	1371.5098	61
62	706.3274	1369.5635	62
63	705.6734	1372.1586	63
64	703.7114	1374.1049	64
65	699.7873	1371.5098	65
66	698.4793	1377.3488	66
67	705.0194	1383.1878	67
68	712.8675	1389.6755	68
69	718.0995	1397.4608	69
70	723.9856	1403.2998	70
71	725.2936	1412.3826	71
72	729.8716	1417.5728	72
73	737.0657	1420.1679	73
74	744.2598	1419.5192	74
75	750.7999	1414.9777	75
76	752.7619	1414.3290	76
77	758.6479	1411.0851	77
78	759.9559	1409.7875	78
79	760.6100	1407.8412	79
80	761.2640	1405.8949	80
81	753.4159	1414.3290	81
82	748.1838	1416.9241	82
83	740.9897	1414.9777	83
84	736.4117	1413.0314	84
85	731.8337	1409.7875	85
86	726.6016	1407.1924	86
87	722.0235	1404.5973	87
88	716.7915	1396.8121	88
89	714.8295	1387.0804	89
90	711.5594	1381.8902	90
91	712.2134	1376.7000	91
92	706.3274	1370.8611	92
93	697.1713	1365.0221	93
94	693.2472	1357.8856	94
95	688.0152	1352.0466	95
96	682.7831	1348.8027	96
97	680.8211	1348.1539	97
98	674.2811	1344.9101	98
99	672.3190	1343.6125	99
100	672.3190	1339.7199	100
101	672.3190	1334.5297	101
102	676.2431	1329.9883	102
103	674.2811	1332.5833	103
104	674.9351	1341.6662	104
105	678.2051	1348.1539	105
106	687.3612	1353.3441	106
107	687.3612	1357.2368	107
108	695.8633	1359.1831	108
109	699.7873	1364.3733	109
110	705.0194	1369.5635	110
111	708.2894	1372.1586	111
112	706.3274	1379.9439	112
113	713.5215	1389.6755	113
114	718.7535	1394.2170	114
115	725.2936	1403.2998	115
116	726.6016	1413.0314	116
117	734.4497	1418.2216	117
118	744.2598	1421.4655	118
119	755.3779	1413.6802	119
120	759.9559	1409.7875	120
121	766.4960	1405.8949	121
122	765.8420	1403.9486	122
123	759.3019	1406.5437	123
124	751.4539	1409.1388	124
125	743.6058	1411.7339	125
126	733.1417	1409.7875	126
127	725.2936	1402.0022	127
128	722.0235	1397.4608	128
129	717.4455	1387.0804	129
130	719.4075	1375.4025	130
131	719.4075	1372.8074	131
132	717.4455	1372.8074	132
133	711.5594	1361.7782	133
134	699.7873	1353.9929	134
135	696.5173	1351.3978	135
136	692.5932	1346.2076	136
137	680.8211	1344.2613	137
138	678.2051	1344.2613	138
139	669.7030	1341.6662	139
140	669.7030	1337.7735	140
141	667.0870	1342.3150	141
142	674.9351	1345.5588	142
143	678.8591	1351.3978	143
144	683.4371	1358.5343	144
145	690.6312	1366.3196	145
