# Supplementary material for: Anomalous diffusion and q-Weibull velocity distributions in epithelial cell migration
Source: PLoS One. 2017 Jul 10;12(7):e0180777. doi: 10.1371/journal.pone.0180777 (PMC5507264; doi:10.1371/journal.pone.0180777)
Supplement: S6 File — Individual trajectories of each cell over time for density of 11900 cel/cm2. (available in http://www.posfisicaaplicada.ufv.br/?pageid=2714). (ZIP) [file pone.0180777.s007.zip › d=11900cells/00245.dat]

	X	Y	Slice
1	1833.8352	10.3804	104
2	1836.4512	13.6243	105
3	1839.7212	15.5706	106
4	1845.6073	21.4096	107
5	1845.6073	22.0583	108
6	1843.6453	23.3559	109
7	1847.5693	22.7071	110
8	1852.1474	24.6534	111
9	1856.7254	29.1949	112
10	1860.6495	28.5461	113
11	1863.2655	27.8973	114
12	1856.7254	24.0047	115
13	1862.6115	11.0292	116
14	1863.9195	7.1365	117
15	1865.8815	2.5951	118
