# Supplementary material for: Anomalous diffusion and q-Weibull velocity distributions in epithelial cell migration
Source: PLoS One. 2017 Jul 10;12(7):e0180777. doi: 10.1371/journal.pone.0180777 (PMC5507264; doi:10.1371/journal.pone.0180777)
Supplement: S6 File — Individual trajectories of each cell over time for density of 11900 cel/cm2. (available in http://www.posfisicaaplicada.ufv.br/?pageid=2714). (ZIP) [file pone.0180777.s007.zip › d=11900cells/00304.dat]

	X	Y	Slice
1	2026.7672	570.2730	1
2	2026.7672	573.5169	2
3	2029.3832	575.4632	3
4	2029.3832	576.1120	4
5	2031.3452	580.6534	5
6	2031.9992	580.6534	6
7	2031.9992	583.8973	7
8	2033.3073	583.8973	8
9	2037.2313	586.4924	9
10	2037.2313	585.1948	10
11	2039.8473	585.1948	11
12	2042.4634	586.4924	12
13	2044.4254	585.8436	13
14	2043.1174	585.1948	14
15	2049.0034	588.4387	15
16	2050.9654	589.7363	16
17	2052.2735	592.3314	17
18	2049.6574	590.3850	18
19	2051.6195	591.0338	19
20	2047.0414	589.7363	20
21	2046.3874	586.4924	21
22	2040.5013	587.7899	22
23	2039.1933	591.0338	23
24	2040.5013	597.5216	24
25	2035.2693	600.1166	25
26	2039.1933	597.5216	26
27	2036.5773	600.1166	27
28	2037.2313	602.7117	28
29	2036.5773	604.6581	29
30	2037.8853	605.9556	30
31	2034.6153	606.6044	31
32	2032.6533	612.4434	32
33	2033.9613	615.0385	33
34	2034.6153	616.3360	34
35	2030.6912	617.6336	35
36	2023.4972	613.7409	36
37	2016.9571	609.8483	37
38	2016.3031	606.6044	38
39	2011.7250	605.9556	39
40	2009.1090	604.6581	40
41	2009.1090	601.4142	41
42	2008.4550	599.4679	42
43	2011.0710	594.2777	43
44	2009.7630	592.3314	44
45	2007.8010	591.0338	45
46	2013.0330	598.1703	46
47	2009.1090	600.1166	47
48	2005.8390	619.5799	48
49	2005.8390	618.9311	49
50	2011.0710	621.5262	50
51	2015.6491	620.8774	51
52	2015.6491	619.5799	52
53	2014.9951	623.4725	53
54	2014.3411	629.9603	54
55	2011.7250	627.3652	55
56	2016.3031	628.0140	56
57	2012.3790	629.9603	57
58	2011.0710	636.4480	58
59	2013.6871	648.1260	59
60	2009.1090	659.1552	60
61	2007.8010	657.8576	61
62	2004.5310	658.5064	62
63	2003.8770	657.2088	63
64	2003.8770	659.1552	64
65	2002.5689	655.2625	65
66	2003.8770	660.4527	66
67	2005.1850	657.8576	67
68	1997.9909	657.2088	68
69	1996.0289	658.5064	69
70	1994.0668	662.3990	70
71	1992.7588	661.7503	71
72	1988.1808	663.0478	72
73	1988.1808	670.1843	73
74	1988.1808	674.7257	74
75	1985.5648	677.9696	75
76	1983.6027	672.7794	76
77	1980.9867	668.2380	77
78	1982.9487	666.2917	78
79	1983.6027	663.6966	79
80	1984.2567	657.8576	80
81	1980.9867	657.8576	81
82	1975.7547	655.2625	82
83	1969.2146	653.3162	83
84	1969.8686	651.3699	84
85	1962.6745	653.9650	85
86	1959.4045	649.4235	86
87	1958.0965	653.9650	87
88	1952.2104	656.5601	88
89	1958.0965	659.1552	89
90	1956.1345	661.1015	90
91	1956.1345	657.8576	91
92	1948.2864	661.1015	92
93	1953.5184	661.1015	93
94	1952.2104	659.8039	94
95	1952.2104	663.0478	95
96	1956.1345	664.9941	96
97	1965.9446	670.1843	97
98	1972.4846	664.3454	98
99	1982.9487	663.0478	99
100	1987.5268	659.1552	100
101	1994.7209	661.1015	101
102	2001.9149	664.3454	102
103	2009.7630	666.9404	103
104	2009.7630	664.9941	104
105	2009.1090	660.4527	105
106	2007.1470	661.1015	106
107	1997.3369	662.3990	107
108	1986.8728	657.8576	108
109	1986.8728	657.8576	108
110	1979.6787	656.5601	110
111	1975.7547	657.8576	111
112	1971.8306	662.3990	112
113	1970.5226	659.8039	113
114	1973.1386	663.0478	114
115	1968.5606	658.5064	115
116	1970.5226	663.6966	116
117	1965.9446	664.3454	117
118	1970.5226	663.0478	118
119	1980.3327	658.5064	119
120	1986.8728	661.1015	120
121	1994.0668	664.9941	121
122	1995.3749	664.3454	122
123	2002.5689	667.5892	123
124	1999.2989	668.8868	124
125	1996.0289	670.1843	125
126	1989.4888	668.2380	126
127	1989.4888	669.5355	127
128	1990.7968	668.2380	128
129	1989.4888	669.5355	129
130	1991.4508	668.8868	130
131	1993.4128	674.0770	131
132	1992.1048	672.7794	132
133	1990.1428	675.3745	133
134	1992.7588	673.4282	134
135	1992.1048	675.3745	135
136	1990.7968	677.9696	136
137	1996.6829	677.9696	137
138	1999.9529	677.3208	138
139	1997.3369	676.0233	139
140	2000.6069	678.6184	140
141	2002.5689	675.3745	141
142	2001.2609	674.7257	142
143	2003.8770	675.3745	143
144	2006.4930	676.6721	144
145	2006.4930	676.0233	145
