# Supplementary material for: Anomalous diffusion and q-Weibull velocity distributions in epithelial cell migration
Source: PLoS One. 2017 Jul 10;12(7):e0180777. doi: 10.1371/journal.pone.0180777 (PMC5507264; doi:10.1371/journal.pone.0180777)
Supplement: S6 File — Individual trajectories of each cell over time for density of 11900 cel/cm2. (available in http://www.posfisicaaplicada.ufv.br/?pageid=2714). (ZIP) [file pone.0180777.s007.zip › d=11900cells/f00224.dat]

	X	Y	Slice
1	1415.9248	319.8460	114
2	1409.3847	317.8996	115
3	1406.7687	310.7631	116
4	1407.4227	305.5729	117
5	1407.4227	304.2754	118
6	1402.8447	307.5192	119
7	1397.6126	311.4119	120
8	1387.8025	303.6266	121
9	1383.8785	296.4901	122
10	1383.2245	295.1925	123
11	1386.4945	294.5437	124
12	1394.3426	295.1925	125
13	1396.9586	306.2217	126
14	1398.2666	312.7094	127
15	1406.7687	317.2509	128
16	1412.6548	324.3874	129
17	1421.8109	330.2264	130
18	1423.1189	330.2264	131
19	1433.5830	329.5776	132
20	1440.7771	335.4165	133
21	1446.0091	338.0116	134
22	1448.6251	333.4702	135
23	1451.2412	333.4702	136
24	1452.5492	340.6067	137
25	1453.2032	330.8751	138
26	1453.2032	332.1727	139
27	1455.8192	327.6313	140
28	1451.8952	323.7386	141
29	1453.2032	321.7923	142
30	1456.4732	323.0898	143
31	1456.4732	328.9288	144
32	1455.1652	326.3337	145
