# Supplementary material for: Anomalous diffusion and q-Weibull velocity distributions in epithelial cell migration
Source: PLoS One. 2017 Jul 10;12(7):e0180777. doi: 10.1371/journal.pone.0180777 (PMC5507264; doi:10.1371/journal.pone.0180777)
Supplement: S6 File — Individual trajectories of each cell over time for density of 11900 cel/cm2. (available in http://www.posfisicaaplicada.ufv.br/?pageid=2714). (ZIP) [file pone.0180777.s007.zip › d=11900cells/00186.dat]

	X	Y	Slice
1	1529.0680	1089.2928	1
2	1529.7220	1087.3465	2
3	1529.0680	1094.4830	3
4	1527.1060	1093.1855	4
5	1527.7600	1094.4830	5
6	1521.8739	1092.5367	6
7	1516.6419	1092.5367	7
8	1514.6798	1090.5904	8
9	1514.6798	1082.8051	9
10	1513.3718	1086.0489	10
11	1512.7178	1089.2928	11
12	1517.9499	1092.5367	12
13	1517.9499	1099.0244	13
14	1527.7600	1089.2928	14
15	1525.7980	1090.5904	15
