# Supplementary material for: Anomalous diffusion and q-Weibull velocity distributions in epithelial cell migration
Source: PLoS One. 2017 Jul 10;12(7):e0180777. doi: 10.1371/journal.pone.0180777 (PMC5507264; doi:10.1371/journal.pone.0180777)
Supplement: S6 File — Individual trajectories of each cell over time for density of 11900 cel/cm2. (available in http://www.posfisicaaplicada.ufv.br/?pageid=2714). (ZIP) [file pone.0180777.s007.zip › d=11900cells/00158.dat]

	X	Y	Slice
1	1212.5287	72.6628	1
2	1211.2207	72.0140	2
3	1214.4907	74.6091	3
4	1213.1827	77.2042	4
5	1212.5287	79.1505	5
6	1212.5287	81.0968	6
7	1210.5667	83.0432	7
8	1211.2207	81.7456	8
9	1211.8747	80.4481	9
10	1213.1827	77.8530	10
11	1215.1447	73.3115	11
12	1220.3768	73.3115	12
13	1223.6468	75.2579	13
14	1225.6088	72.6628	14
15	1226.9168	73.3115	15
16	1232.1489	69.4189	16
17	1233.4569	67.4726	17
18	1239.3430	70.0677	18
19	1245.2290	71.3652	19
20	1247.8450	71.3652	20
21	1245.2290	68.1213	21
22	1246.5370	70.7164	22
23	1243.9210	75.9066	23
24	1239.9970	81.0968	24
25	1238.6890	84.3407	25
26	1238.6890	86.2870	26
27	1234.7649	84.3407	27
28	1228.2248	79.7993	28
29	1221.6848	76.5554	29
30	1217.1067	74.6091	30
31	1222.3388	72.6628	31
32	1222.3388	75.2579	32
33	1226.2628	80.4481	33
34	1232.8029	83.0432	34
35	1237.3809	88.2334	35
36	1241.9590	89.5309	36
37	1238.0349	89.5309	37
38	1243.9210	90.1797	38
39	1247.1910	85.6383	39
40	1249.8071	86.2870	40
41	1250.4611	84.3407	41
42	1247.8450	82.3944	42
43	1239.9970	77.8530	43
44	1238.6890	76.5554	44
45	1231.4949	70.0677	45
46	1229.5329	72.6628	46
47	1228.2248	71.3652	47
48	1230.8409	71.3652	48
49	1232.1489	68.7701	49
50	1229.5329	66.8238	50
51	1233.4569	68.7701	51
52	1240.6510	67.4726	52
53	1241.9590	68.7701	53
54	1247.8450	63.5799	54
55	1250.4611	64.2287	55
56	1252.4231	66.1750	56
57	1250.4611	60.9848	57
58	1245.8830	64.2287	58
59	1242.6130	69.4189	59
60	1241.3050	70.0677	60
61	1243.2670	69.4189	61
62	1247.1910	67.4726	62
63	1245.2290	67.4726	63
64	1240.6510	72.0140	64
65	1241.9590	77.8530	65
66	1243.2670	86.2870	66
67	1245.2290	89.5309	67
68	1246.5370	92.1260	68
69	1241.9590	88.2334	69
70	1238.0349	87.5846	70
71	1238.6890	81.0968	71
72	1234.1109	78.5017	72
73	1240.6510	66.1750	73
74	1236.7269	62.2824	74
75	1235.4189	53.8483	75
76	1236.7269	55.1459	76
77	1235.4189	53.1995	77
78	1230.8409	51.2532	78
79	1226.2628	52.5508	79
80	1224.3008	46.0630	80
81	1225.6088	46.7118	81
82	1224.9548	45.4142	82
83	1224.3008	46.7118	83
84	1224.9548	48.6581	84
85	1228.2248	50.6044	85
86	1225.6088	53.8483	86
87	1227.5708	54.4971	87
88	1230.8409	51.2532	88
89	1236.7269	50.6044	89
90	1243.9210	49.9557	90
91	1251.1151	46.7118	91
92	1254.3851	49.3069	92
93	1257.6552	48.0093	93
94	1258.9632	44.7655	94
95	1260.2712	46.7118	95
96	1265.5032	44.1167	96
97	1269.4273	44.7655	97
98	1274.6593	44.1167	98
99	1277.9294	46.0630	99
100	1274.6593	49.9557	100
101	1272.0433	55.1459	101
102	1264.8492	57.0922	102
103	1256.3471	62.9312	103
104	1249.8071	68.7701	104
105	1246.5370	70.0677	105
106	1244.5750	68.1213	106
107	1247.1910	79.1505	107
108	1247.1910	83.6919	108
109	1257.0011	84.9895	109
110	1264.1952	88.2334	110
111	1267.4653	86.9358	111
112	1272.0433	85.6383	112
113	1272.0433	81.0968	113
114	1275.3133	76.5554	114
115	1272.6973	69.4189	115
116	1275.9673	64.8775	116
117	1279.8914	71.3652	117
118	1279.8914	78.5017	118
119	1277.2754	85.6383	119
120	1272.6973	96.0187	120
121	1268.1193	107.6966	121
122	1262.2332	110.9405	122
123	1263.5412	118.0770	123
124	1271.3893	118.7258	124
125	1275.9673	116.1307	125
126	1274.6593	112.8868	126
127	1269.4273	103.8040	127
128	1269.4273	99.2625	128
129	1266.1572	98.6138	129
130	1266.1572	101.2089	130
131	1268.1193	105.7503	131
132	1270.0813	112.2380	132
133	1267.4653	108.3454	133
134	1267.4653	107.0478	134
135	1263.5412	105.7503	135
136	1260.2712	110.2917	136
137	1258.3092	107.6966	137
138	1257.0011	108.9942	138
139	1257.6552	110.2917	139
140	1253.7311	112.2380	140
141	1253.7311	108.3454	141
142	1254.3851	109.6429	142
143	1254.3851	111.5893	143
144	1252.4231	115.4819	144
145	1247.8450	118.7258	145
