# Supplementary material for: Anomalous diffusion and q-Weibull velocity distributions in epithelial cell migration
Source: PLoS One. 2017 Jul 10;12(7):e0180777. doi: 10.1371/journal.pone.0180777 (PMC5507264; doi:10.1371/journal.pone.0180777)
Supplement: S6 File — Individual trajectories of each cell over time for density of 11900 cel/cm2. (available in http://www.posfisicaaplicada.ufv.br/?pageid=2714). (ZIP) [file pone.0180777.s007.zip › d=11900cells/00193.dat]

	X	Y	Slice
1	1469.5534	873.2508	2
2	1473.4774	878.4410	3
3	1472.8234	879.7386	4
4	1474.7854	882.9824	5
5	1481.3255	877.7922	6
6	1480.0175	881.0361	7
7	1480.6715	881.6849	8
8	1481.9795	882.3337	9
9	1483.9415	883.6312	10
10	1483.2875	884.9288	11
11	1480.6715	886.8751	12
12	1481.9795	886.2263	13
13	1481.9795	887.5239	14
14	1477.4014	882.9824	15
15	1482.6335	881.6849	16
16	1479.3635	884.9288	17
17	1487.2116	884.9288	18
18	1485.2495	892.0653	19
19	1488.5196	881.6849	20
20	1491.1356	887.5239	21
21	1490.4816	889.4702	22
22	1493.7516	886.8751	23
23	1495.0596	888.8214	24
24	1489.1736	882.3337	25
25	1493.7516	882.3337	26
26	1487.8656	884.2800	27
27	1488.5196	885.5775	28
28	1489.8276	884.9288	29
29	1489.8276	888.1726	30
30	1489.8276	887.5239	31
31	1493.0976	884.9288	32
32	1495.7136	886.2263	33
33	1498.3297	890.7677	34
34	1495.7136	888.1726	35
35	1495.7136	890.1190	36
36	1494.4056	893.3628	37
37	1497.0217	895.3092	38
38	1498.3297	898.5530	39
39	1497.6757	897.9043	40
40	1500.2917	899.2018	41
41	1503.5617	895.9579	42
42	1504.8697	897.2555	43
43	1504.2157	896.6067	44
44	1502.9077	897.9043	45
45	1507.4858	900.4994	46
46	1508.1398	900.4994	47
47	1510.1018	899.2018	48
48	1508.7938	904.3920	49
49	1510.1018	905.6896	50
50	1510.7558	901.7969	51
51	1507.4858	908.2847	52
52	1506.8318	907.6359	53
53	1507.4858	908.9334	54
54	1505.5237	910.2310	55
55	1502.9077	909.5822	56
56	1500.9457	911.5285	57
57	1500.2917	912.1773	58
58	1501.5997	915.4212	59
59	1501.5997	914.1236	60
60	1495.0596	916.0700	61
61	1492.4436	914.1236	62
62	1490.4816	913.4749	63
63	1488.5196	911.5285	64
64	1487.2116	905.6896	65
65	1483.2875	905.6896	66
66	1479.3635	906.3383	67
67	1474.7854	908.2847	68
68	1474.1314	904.3920	69
69	1470.2074	905.0408	70
70	1464.9753	905.6896	71
71	1459.7433	907.6359	72
72	1456.4732	905.0408	73
73	1450.5872	909.5822	74
74	1447.3171	907.6359	75
75	1442.0851	907.6359	76
76	1441.4311	913.4749	77
77	1439.4691	913.4749	78
78	1440.1231	910.8798	79
79	1442.0851	912.1773	80
80	1442.7391	910.2310	81
81	1440.7771	908.2847	82
82	1438.8150	906.9871	83
83	1438.8150	903.7432	84
84	1435.5450	910.2310	85
85	1436.1990	908.2847	86
86	1436.1990	914.1236	87
87	1433.5830	913.4749	88
88	1431.6210	914.7724	89
89	1429.6589	915.4212	90
90	1425.0809	916.0700	91
91	1423.7729	916.7187	92
92	1421.8109	923.8553	93
93	1418.5408	916.7187	94
94	1417.8868	917.3675	95
95	1413.9628	916.7187	96
96	1414.6168	916.7187	97
97	1414.6168	918.6651	98
98	1409.3847	918.6651	99
99	1410.0387	918.6651	100
100	1411.3468	916.0700	101
101	1413.9628	915.4212	102
102	1413.9628	916.7187	103
103	1412.0008	917.3675	104
104	1412.0008	915.4212	105
105	1408.7307	913.4749	106
106	1408.7307	911.5285	107
107	1404.8067	907.6359	108
108	1404.8067	908.2847	109
109	1406.1147	907.6359	110
110	1404.8067	905.6896	111
111	1404.8067	905.0408	112
112	1401.5367	910.2310	113
113	1402.1907	906.9871	114
114	1403.4987	906.3383	115
115	1407.4227	905.0408	116
116	1404.8067	903.7432	117
117	1406.1147	898.5530	118
118	1413.3088	895.3092	119
119	1416.5788	892.0653	120
120	1417.2328	886.2263	121
121	1421.1569	890.7677	122
122	1426.3889	886.8751	123
123	1431.6210	885.5775	124
124	1436.1990	886.2263	125
125	1446.0091	882.3337	126
126	1447.3171	886.2263	127
127	1446.6631	881.0361	128
128	1445.3551	879.7386	129
129	1443.3931	878.4410	130
130	1445.3551	874.5484	131
131	1448.6251	868.0606	132
132	1446.0091	867.4118	133
133	1446.6631	868.7094	134
134	1449.9332	865.4655	135
135	1453.2032	862.2217	136
136	1452.5492	855.0851	137
137	1455.1652	847.2998	138
138	1455.1652	844.7047	139
139	1455.8192	838.8658	140
140	1455.8192	838.2170	141
141	1449.2792	836.2707	142
142	1449.9332	833.0268	143
143	1445.3551	833.0268	144
144	1444.0471	825.8903	145
