# Supplementary material for: Anomalous diffusion and q-Weibull velocity distributions in epithelial cell migration
Source: PLoS One. 2017 Jul 10;12(7):e0180777. doi: 10.1371/journal.pone.0180777 (PMC5507264; doi:10.1371/journal.pone.0180777)
Supplement: S6 File — Individual trajectories of each cell over time for density of 11900 cel/cm2. (available in http://www.posfisicaaplicada.ufv.br/?pageid=2714). (ZIP) [file pone.0180777.s007.zip › d=11900cells/00019.dat]

	X	Y	Slice
1	394.3661	933.5869	1
2	395.6741	930.9918	2
3	395.6741	932.9381	3
4	395.6741	934.8844	4
5	391.7501	936.8307	5
6	393.0581	938.7771	6
7	394.3661	943.3185	7
8	396.3281	941.3722	8
9	396.3281	947.8599	9
10	400.9062	954.9964	10
11	403.5222	954.9964	11
12	402.8682	957.5915	12
13	403.5222	968.6207	13
14	400.2522	973.1621	14
15	396.3281	971.8646	15
16	394.3661	971.8646	16
17	392.4041	975.7572	17
18	387.8261	971.8646	18
19	381.9400	977.0548	19
20	377.3619	971.8646	20
21	375.3999	975.1085	21
22	366.8978	969.2695	22
23	357.0877	966.0256	23
24	350.5477	967.9719	24
25	344.6616	969.9183	25
26	343.3536	971.8646	26
27	343.3536	967.3232	27
28	349.8937	970.5670	28
29	355.1257	966.6744	29
30	358.3957	967.3232	30
31	357.7417	963.4305	31
32	358.3957	964.7281	32
33	353.8177	967.3232	33
34	348.5856	964.0793	34
35	346.6236	964.7281	35
36	341.3916	966.0256	36
37	342.6996	964.0793	37
38	339.4295	960.1866	38
39	340.7376	958.2403	39
40	337.4675	956.2940	40
41	338.7755	958.8891	41
42	336.1595	960.8354	42
43	335.5055	960.1866	43
44	332.8895	962.7817	44
45	328.9654	967.3232	45
46	331.5815	969.2695	46
47	330.2735	969.9183	47
48	331.5815	973.8109	48
49	332.2355	976.4060	49
50	340.0836	983.5425	50
51	337.4675	982.2450	51
52	342.6996	980.9474	52
53	338.7755	979.6499	53
54	335.5055	979.0011	54
55	335.5055	981.5962	55
56	336.1595	984.1913	56
57	336.8135	986.1376	57
58	335.5055	984.8401	58
59	332.8895	986.1376	59
60	340.0836	986.7864	60
61	339.4295	986.1376	61
62	340.0836	984.8401	62
63	338.1215	983.5425	63
64	340.7376	982.8938	64
65	341.3916	986.7864	65
66	338.1215	986.1376	66
67	342.0456	992.6254	67
68	344.6616	992.6254	68
69	346.6236	991.9766	69
70	349.8937	992.6254	70
71	356.4337	991.3278	71
72	359.7038	991.3278	72
73	359.7038	996.5180	73
74	362.3198	993.2742	74
75	365.5898	997.1668	75
76	370.8219	998.4644	76
77	364.2818	996.5180	77
78	363.6278	999.7619	78
79	364.2818	1002.3570	79
80	362.9738	999.1131	80
81	362.9738	1000.4107	81
82	361.0118	997.8156	82
83	363.6278	999.1131	83
84	361.0118	999.1131	84
85	361.6658	1000.4107	85
86	367.5518	1004.9521	86
87	368.8599	1003.6545	87
88	370.8219	1001.7082	88
89	371.4759	1002.3570	89
90	372.7839	1006.2496	90
91	375.3999	1005.6009	91
92	372.1299	1006.2496	92
93	379.9780	1009.4935	93
94	377.3619	1007.5472	94
95	381.9400	1009.4935	95
96	381.2860	1010.1423	96
97	376.7079	1010.1423	97
98	375.3999	1009.4935	98
99	375.3999	1007.5472	99
100	377.3619	1007.5472	100
101	379.9780	1008.1960	101
102	379.9780	1010.1423	102
103	393.0581	1001.7082	103
104	406.7923	995.2205	104
105	410.7163	999.1131	105
106	413.3323	998.4644	106
107	417.2564	1008.1960	107
108	410.0623	1010.1423	108
109	406.1382	1008.8447	109
110	397.6362	1009.4935	110
111	399.5982	1011.4398	111
112	403.5222	1012.7374	112
113	400.9062	1011.4398	113
114	406.7923	1012.7374	114
115	407.4463	1014.0349	115
116	410.7163	1012.0886	116
117	407.4463	1014.6837	117
118	407.4463	1010.7911	118
119	400.9062	1011.4398	119
120	394.3661	1011.4398	120
121	395.6741	1006.8984	121
122	400.2522	1010.1423	122
123	400.2522	1005.6009	123
124	398.9442	1006.2496	124
125	403.5222	1005.6009	125
126	398.2902	1004.9521	126
127	400.9062	1006.2496	127
128	404.8302	1006.8984	128
129	402.8682	1008.1960	129
130	408.7543	1004.9521	130
131	407.4463	1003.6545	131
132	406.1382	1004.3033	132
133	407.4463	1000.4107	133
134	410.7163	999.7619	134
135	411.3703	1003.0058	135
136	410.7163	1003.0058	136
137	411.3703	1001.0594	137
138	414.6403	998.4644	138
139	412.6783	999.7619	139
140	412.0243	1003.0058	140
141	414.6403	1004.3033	141
142	414.6403	1004.3033	141
143	416.6024	1003.0058	143
144	414.6403	1000.4107	144
145	416.6024	1000.4107	145
