# Supplementary material for: Anomalous diffusion and q-Weibull velocity distributions in epithelial cell migration
Source: PLoS One. 2017 Jul 10;12(7):e0180777. doi: 10.1371/journal.pone.0180777 (PMC5507264; doi:10.1371/journal.pone.0180777)
Supplement: S6 File — Individual trajectories of each cell over time for density of 11900 cel/cm2. (available in http://www.posfisicaaplicada.ufv.br/?pageid=2714). (ZIP) [file pone.0180777.s007.zip › d=11900cells/00311.dat]

	X	Y	Slice
1	2407.3992	611.7946	1
2	2406.0912	615.0385	2
3	2407.3992	615.0385	3
4	2406.0912	618.9311	4
5	2413.2852	619.5799	5
6	2409.3612	617.6336	6
7	2408.0532	615.6872	7
8	2408.7072	614.3897	8
9	2408.0532	615.0385	9
10	2404.7831	619.5799	10
11	2404.7831	617.6336	11
12	2401.5131	620.8774	12
13	2400.2051	618.9311	13
14	2397.5891	616.9848	14
15	2398.2431	616.9848	15
16	2388.4330	615.0385	16
17	2370.1208	607.2532	17
18	2368.8128	600.7654	18
19	2382.5469	584.5461	19
20	2393.0110	583.8973	20
21	2392.3570	594.2777	21
22	2383.2009	591.0338	22
23	2381.8929	582.5997	23
24	2379.9309	581.3022	24
25	2381.8929	584.5461	25
26	2383.8549	583.8973	26
27	2385.8169	583.8973	27
28	2389.0870	584.5461	28
29	2378.6229	598.1703	29
30	2374.6988	594.2777	30
31	2377.3149	593.6289	31
32	2384.5089	595.5752	32
33	2390.3950	598.8191	33
34	2395.6270	604.0093	34
35	2394.9730	612.4434	35
36	2394.9730	617.6336	36
37	2393.0110	624.7701	37
38	2391.7030	624.7701	38
39	2389.7410	632.5554	39
40	2389.0870	637.0968	40
41	2383.2009	640.3407	41
42	2382.5469	643.5846	42
43	2387.7790	643.5846	43
44	2386.4710	649.4235	44
45	2383.2009	649.4235	45
46	2388.4330	648.7748	46
47	2391.0490	646.8284	47
48	2397.5891	647.4772	48
49	2404.7831	645.5309	49
50	2407.3992	644.2333	50
51	2411.9772	639.0431	51
52	2412.6312	628.6627	52
53	2412.6312	622.1750	53
54	2417.2093	618.2823	54
55	2424.4033	616.3360	55
56	2415.9013	624.7701	56
57	2409.3612	625.4189	57
58	2408.7072	629.9603	58
59	2406.0912	634.5017	59
60	2404.1291	635.1505	60
61	2407.3992	633.2042	61
62	2408.0532	626.7164	62
63	2425.0574	624.1213	63
64	2428.9814	622.1750	64
65	2434.2135	620.8774	65
66	2431.5974	615.0385	66
67	2428.9814	611.7946	67
68	2424.4033	612.4434	68
69	2421.1333	614.3897	69
70	2417.8633	624.1213	70
71	2411.9772	631.9066	71
72	2407.3992	630.6091	72
73	2398.2431	620.2287	73
74	2384.5089	618.2823	74
75	2376.6609	622.1750	75
76	2371.4288	614.3897	76
77	2366.8507	612.4434	77
78	2360.9647	609.8483	78
79	2360.9647	604.6581	79
80	2364.2347	595.5752	80
81	2364.2347	585.1948	81
82	2376.0068	585.8436	82
83	2377.9689	590.3850	83
84	2375.3528	595.5752	84
85	2373.3908	599.4679	85
86	2362.9267	600.7654	86
87	2351.8086	602.7117	87
88	2350.5006	614.3897	88
89	2352.4626	621.5262	89
90	2353.1166	619.5799	90
91	2367.5048	617.6336	91
92	2372.0828	622.8238	92
93	2370.1208	626.0676	93
94	2370.7748	633.8529	94
95	2366.1967	645.5309	95
96	2366.1967	653.3162	96
97	2361.6187	663.0478	97
98	2362.2727	664.9941	98
99	2364.2347	664.9941	99
100	2365.5427	667.5892	100
101	2366.1967	670.1843	101
102	2372.7368	671.4819	102
103	2374.0448	671.4819	103
104	2375.3528	672.1306	104
105	2372.0828	672.1306	105
106	2368.8128	669.5355	106
107	2369.4668	666.9404	107
108	2375.3528	661.1015	108
109	2379.9309	655.9113	109
110	2383.8549	649.4235	110
111	2385.1629	648.7748	111
112	2377.9689	640.3407	112
113	2377.9689	637.0968	113
114	2374.0448	644.2333	114
115	2371.4288	647.4772	115
116	2372.7368	647.4772	116
117	2377.3149	646.8284	117
118	2380.5849	650.0723	118
119	2381.8929	649.4235	119
120	2381.8929	653.9650	120
121	2382.5469	656.5601	121
122	2378.6229	657.8576	122
123	2377.3149	659.8039	123
124	2374.0448	661.7503	124
125	2370.7748	657.8576	125
126	2366.8507	653.9650	126
127	2364.2347	650.0723	127
128	2359.6567	650.0723	128
129	2360.9647	648.7748	129
130	2359.0027	648.1260	130
131	2355.7326	646.8284	131
132	2357.0406	639.6919	132
133	2359.6567	638.3944	133
134	2362.9267	642.9358	134
135	2366.8507	644.8821	135
136	2371.4288	642.9358	136
137	2373.3908	637.7456	137
138	2375.3528	639.0431	138
139	2373.3908	640.3407	139
140	2374.0448	642.9358	140
141	2379.9309	639.6919	141
142	2379.9309	644.8821	142
143	2388.4330	647.4772	143
144	2385.8169	652.6674	144
145	2391.0490	653.9650	145
