# Supplementary material for: Anomalous diffusion and q-Weibull velocity distributions in epithelial cell migration
Source: PLoS One. 2017 Jul 10;12(7):e0180777. doi: 10.1371/journal.pone.0180777 (PMC5507264; doi:10.1371/journal.pone.0180777)
Supplement: S6 File — Individual trajectories of each cell over time for density of 11900 cel/cm2. (available in http://www.posfisicaaplicada.ufv.br/?pageid=2714). (ZIP) [file pone.0180777.s007.zip › d=11900cells/00250.dat]

	X	Y	Slice
1	1791.3247	328.9288	1
2	1793.2868	332.8215	2
3	1788.0547	337.3629	3
4	1787.4007	338.0116	4
5	1789.3627	342.5531	5
6	1788.0547	345.7969	6
7	1785.4387	346.4457	7
8	1780.8606	349.0408	8
9	1780.2066	349.0408	9
10	1781.5146	349.0408	10
11	1784.1307	345.7969	11
12	1785.4387	341.9043	12
13	1786.7467	346.4457	13
14	1797.8648	346.4457	14
15	1808.3289	352.2847	15
16	1808.3289	352.9335	16
17	1808.3289	356.8261	17
18	1805.0589	363.3139	18
19	1808.3289	365.9090	19
20	1805.0589	367.8553	20
21	1802.4428	369.8016	21
22	1805.0589	371.0992	22
23	1806.3669	376.9381	23
24	1807.6749	380.8308	24
25	1812.2529	379.5332	25
26	1810.9449	376.9381	26
27	1803.7509	376.9381	27
28	1796.5568	380.8308	28
29	1789.3627	378.8845	29
30	1784.1307	376.2894	30
31	1780.2066	379.5332	31
32	1772.3585	379.5332	32
33	1769.0885	382.7771	33
34	1773.6665	384.7234	34
35	1773.6665	390.5624	35
36	1771.7045	393.8063	36
37	1774.9746	397.6989	37
38	1778.8986	399.6452	38
39	1783.4766	400.2940	39
40	1787.4007	400.9428	40
41	1781.5146	403.5379	41
42	1780.8606	404.1867	41
43	1782.8226	404.1867	43
44	1776.2826	404.8354	44
45	1776.9366	406.7818	45
46	1784.1307	402.8891	46
47	1786.0927	414.5671	47
48	1791.3247	412.6207	48
49	1795.2488	421.0548	49
50	1795.9028	422.3524	50
51	1796.5568	421.7036	51
52	1798.5188	424.2987	52
53	1802.4428	426.2450	53
54	1805.7129	425.5962	54
55	1803.7509	428.8401	55
56	1805.7129	433.3815	56
57	1805.0589	432.7328	57
58	1805.7129	431.4352	58
59	1808.3289	428.8401	59
60	1810.2909	432.0840	60
61	1808.9829	428.8401	61
62	1813.5610	426.2450	62
63	1818.1390	430.7864	63
64	1816.1770	431.4352	64
65	1820.1010	429.4889	65
66	1816.1770	428.1913	66
67	1818.7930	428.1913	67
68	1820.1010	424.9475	68
69	1822.7171	426.2450	69
70	1823.3711	427.5426	70
71	1825.3331	431.4352	71
72	1829.9111	425.5962	72
73	1837.1052	424.9475	73
74	1838.4132	422.3524	74
75	1839.7212	417.8109	75
76	1835.7972	409.3769	76
77	1826.6411	398.9965	77
78	1833.8352	395.1038	78
79	1835.7972	397.6989	79
80	1832.5272	400.9428	80
81	1829.9111	408.7281	81
82	1823.3711	408.0793	82
83	1825.3331	409.3769	83
84	1830.5651	416.5134	84
85	1827.2951	423.6499	85
86	1830.5651	425.5962	86
87	1830.5651	425.5962	86
88	1827.9491	428.8401	88
89	1826.6411	424.9475	89
90	1826.6411	431.4352	90
91	1829.9111	432.0840	91
92	1831.8732	433.3815	92
93	1827.9491	435.9766	93
94	1827.9491	434.6791	94
95	1828.6031	437.9230	95
96	1834.4892	437.9230	96
97	1838.4132	442.4644	97
98	1840.3752	449.6009	98
99	1841.0292	450.2497	99
100	1842.9913	450.8985	100
101	1848.2233	452.1960	101
102	1852.1474	452.8448	102
103	1850.8394	450.8985	103
104	1856.0714	457.3862	104
105	1856.0714	454.7911	105
106	1857.3794	455.4399	106
107	1861.3035	456.7374	107
108	1865.2275	458.0350	108
109	1860.6495	462.5764	109
110	1867.8435	460.6301	110
111	1865.8815	461.9276	111
112	1866.5355	467.7666	112
113	1873.7296	473.6056	113
114	1874.3836	474.9031	114
115	1873.7296	474.9031	115
116	1876.3456	474.2543	116
117	1876.9996	464.5227	117
118	1876.3456	458.0350	118
119	1864.5735	459.3325	119
120	1861.3035	467.1178	120
121	1859.9954	475.5519	121
122	1859.3414	478.7958	122
123	1859.3414	476.8494	123
124	1858.6874	482.0396	124
125	1861.3035	487.2298	125
126	1861.3035	488.5274	126
127	1857.3794	494.3664	127
128	1856.7254	501.5029	128
129	1859.3414	506.0443	129
130	1856.7254	509.2882	130
131	1856.0714	516.4247	131
132	1866.5355	519.6686	132
133	1877.6536	523.5612	133
134	1888.7717	526.1563	134
135	1895.9658	520.9661	135
136	1899.2359	503.4492	136
137	1892.6958	492.4200	137
138	1896.6198	478.7958	138
139	1901.1979	468.4154	139
140	1897.2738	456.0887	140
141	1903.8139	454.1423	141
142	1898.5819	453.4936	142
143	1894.6578	448.3034	143
144	1887.4637	441.1668	144
145	1879.6157	434.0303	145
