# Supplementary material for: Anomalous diffusion and q-Weibull velocity distributions in epithelial cell migration
Source: PLoS One. 2017 Jul 10;12(7):e0180777. doi: 10.1371/journal.pone.0180777 (PMC5507264; doi:10.1371/journal.pone.0180777)
Supplement: S6 File — Individual trajectories of each cell over time for density of 11900 cel/cm2. (available in http://www.posfisicaaplicada.ufv.br/?pageid=2714). (ZIP) [file pone.0180777.s007.zip › d=11900cells/00172.dat]

	X	Y	Slice
1	1407.4227	1260.5694	1
2	1410.0387	1260.5694	2
3	1407.4227	1262.5157	3
4	1408.0767	1263.1645	4
5	1408.0767	1264.4620	5
6	1405.4607	1263.1645	6
7	1400.8826	1261.2181	7
8	1396.3046	1254.0816	8
9	1391.0725	1249.5402	9
10	1389.7645	1247.5939	10
11	1389.7645	1246.9451	11
12	1391.7266	1246.2963	12
13	1392.3806	1246.2963	13
14	1393.6886	1241.7549	14
15	1391.0725	1243.0524	15
16	1390.4185	1240.4573	16
17	1391.7266	1239.8086	17
18	1390.4185	1243.7012	18
19	1389.7645	1243.7012	19
20	1385.1865	1243.0524	20
21	1385.1865	1246.9451	21
22	1385.8405	1244.9988	22
23	1388.4565	1245.6475	23
24	1389.7645	1245.6475	24
25	1383.2245	1247.5939	25
26	1380.6084	1248.2426	26
27	1376.6844	1246.9451	27
28	1374.7224	1248.2426	28
29	1371.4523	1247.5939	29
30	1370.7983	1246.9451	30
31	1372.1063	1245.6475	31
32	1366.8743	1244.3500	32
33	1362.2962	1243.0524	33
34	1364.2583	1246.9451	34
35	1362.2962	1248.2426	35
36	1364.2583	1248.8914	36
37	1366.2203	1250.8377	37
38	1366.8743	1254.0816	38
39	1361.6422	1247.5939	39
40	1355.1022	1242.4037	40
41	1354.4482	1241.1061	41
42	1357.7182	1240.4573	42
43	1361.6422	1243.0524	43
44	1365.5663	1247.5939	44
45	1365.5663	1244.9988	45
46	1364.2583	1246.2963	46
47	1370.1443	1246.9451	47
48	1370.1443	1246.9451	47
49	1372.7604	1239.1598	49
50	1365.5663	1241.7549	50
51	1361.6422	1239.1598	51
52	1355.7562	1239.1598	52
53	1357.0642	1237.2135	53
54	1357.7182	1238.5110	54
55	1354.4482	1239.1598	55
56	1345.2921	1243.7012	56
57	1343.9841	1243.0524	57
58	1336.1360	1247.5939	58
59	1335.4820	1247.5939	59
60	1322.4018	1248.8914	60
61	1319.7858	1251.4865	61
62	1314.5537	1252.1353	62
63	1309.3217	1253.4328	63
64	1298.2036	1254.0816	64
65	1292.9715	1248.8914	65
66	1287.7395	1244.3500	66
67	1287.0855	1240.4573	67
68	1284.4694	1239.8086	68
69	1288.3935	1232.6720	69
70	1297.5496	1232.6720	70
71	1297.5496	1228.7794	71
72	1300.1656	1235.9159	72
73	1304.7436	1241.7549	73
74	1311.2837	1239.8086	74
75	1309.3217	1244.9988	75
76	1315.8618	1242.4037	76
77	1318.4778	1241.7549	77
78	1320.4398	1241.1061	78
79	1318.4778	1243.0524	79
80	1316.5158	1243.0524	80
81	1312.5917	1240.4573	81
82	1304.7436	1236.5647	82
83	1298.8576	1235.2671	83
84	1290.3555	1229.4282	84
85	1285.1234	1227.4818	85
86	1278.5834	1232.0233	86
87	1275.3133	1239.8086	87
88	1271.3893	1244.3500	88
89	1274.6593	1246.9451	89
90	1272.0433	1248.8914	90
91	1272.0433	1252.1353	91
92	1266.8112	1254.0816	92
93	1262.2332	1255.3792	93
94	1257.0011	1255.3792	94
95	1253.7311	1257.9743	95
96	1251.7691	1259.2718	96
97	1243.9210	1254.7304	97
98	1239.3430	1250.8377	98
99	1233.4569	1250.8377	99
100	1236.7269	1247.5939	100
101	1241.9590	1243.0524	101
102	1245.8830	1234.6184	102
103	1247.8450	1228.7794	103
104	1248.4991	1226.8331	104
105	1249.1531	1226.8331	105
106	1250.4611	1232.0233	106
107	1254.3851	1234.6184	107
108	1251.1151	1235.9159	108
109	1251.1151	1243.0524	109
110	1256.3471	1243.7012	110
111	1256.3471	1243.7012	110
112	1257.6552	1244.9988	112
113	1258.3092	1246.9451	113
114	1258.3092	1243.7012	114
115	1260.2712	1244.3500	115
116	1253.7311	1241.7549	116
117	1240.6510	1239.8086	117
118	1233.4569	1239.8086	118
119	1231.4949	1241.1061	119
120	1221.0308	1241.1061	120
121	1208.6046	1242.4037	121
122	1205.9886	1244.9988	122
123	1210.5667	1244.3500	123
124	1214.4907	1244.9988	124
125	1214.4907	1244.9988	124
126	1212.5287	1251.4865	126
127	1213.8367	1249.5402	127
128	1211.2207	1250.1890	128
129	1218.4147	1250.1890	129
130	1224.3008	1243.7012	130
131	1217.7607	1241.1061	131
132	1219.7228	1241.7549	132
133	1222.9928	1243.0524	133
134	1225.6088	1241.7549	134
135	1225.6088	1241.7549	134
136	1217.7607	1244.3500	136
137	1217.7607	1244.3500	136
138	1215.7987	1243.0524	138
139	1199.4485	1241.1061	139
140	1188.3304	1239.1598	140
141	1186.3684	1242.4037	141
142	1184.4064	1242.4037	142
143	1182.4444	1237.2135	143
144	1175.2503	1237.2135	144
145	1168.0562	1236.5647	145
