# Supplementary material for: Anomalous diffusion and q-Weibull velocity distributions in epithelial cell migration
Source: PLoS One. 2017 Jul 10;12(7):e0180777. doi: 10.1371/journal.pone.0180777 (PMC5507264; doi:10.1371/journal.pone.0180777)
Supplement: S6 File — Individual trajectories of each cell over time for density of 11900 cel/cm2. (available in http://www.posfisicaaplicada.ufv.br/?pageid=2714). (ZIP) [file pone.0180777.s007.zip › d=11900cells/00033.dat]

	X	Y	Slice
1	346.6236	718.1937	1
2	345.9696	716.2473	2
3	346.6236	718.1937	3
4	345.9696	718.8424	4
5	347.2776	722.7351	5
6	347.9316	719.4912	6
7	347.2776	722.0863	7
8	345.9696	717.5449	8
9	347.2776	721.4375	9
10	343.3536	720.7888	10
11	340.0836	718.8424	11
12	345.3156	713.6522	12
13	345.3156	709.7596	13
14	340.7376	709.1108	14
15	336.1595	724.0326	15
16	336.1595	726.6277	16
17	325.0414	735.7106	17
18	319.1553	744.1446	18
19	317.8473	755.8226	19
20	318.5013	759.7152	20
21	319.8093	763.6079	21
22	316.5393	761.0128	22
23	308.6912	753.8763	23
24	310.6532	746.7397	24
25	317.8473	744.7934	25
26	313.9233	746.0910	26
27	308.0372	740.9008	27
28	302.8052	733.1155	28
29	290.3790	729.2228	29
30	285.1470	720.7888	30
31	275.3369	726.6277	31
32	279.2609	737.6569	32
33	274.0289	749.3348	33
34	272.7209	756.4714	34
35	268.7968	755.8226	35
36	267.4888	755.1738	36
37	268.7968	757.7689	37
38	272.7209	749.3348	38
39	275.3369	748.0373	39
40	275.9909	748.0373	40
41	275.3369	746.0910	41
42	276.6449	739.6032	42
43	276.6449	736.3593	43
44	281.2229	739.6032	44
45	281.2229	744.1446	45
46	283.8390	748.6861	46
47	284.4930	748.6861	47
48	284.4930	756.4714	48
49	285.8010	749.9836	49
50	278.6069	754.5250	50
51	281.2229	759.7152	51
52	290.3790	762.9591	52
53	293.6491	759.7152	53
54	290.3790	761.0128	54
55	285.1470	757.7689	55
56	284.4930	765.5542	56
57	286.4550	761.0128	57
58	286.4550	759.0665	58
59	284.4930	757.1201	59
60	288.4170	761.0128	60
61	294.3031	765.5542	61
62	293.6491	773.3395	62
63	289.7250	773.9883	63
64	285.8010	768.1493	64
65	289.7250	765.5542	65
66	292.9951	759.0665	66
67	294.9571	755.1738	67
68	295.6111	753.2275	68
69	298.8811	750.6324	69
70	301.4972	755.8226	70
71	294.9571	761.6616	71
72	282.5310	759.0665	72
73	272.0668	759.0665	73
74	264.2188	759.7152	74
75	264.2188	760.3640	75
76	268.7968	762.3103	76
77	272.0668	755.8226	77
78	277.9529	754.5250	78
79	283.1850	755.1738	79
80	291.0330	762.9591	80
81	293.6491	773.3395	81
82	301.4972	775.9346	82
83	303.4592	768.1493	83
84	289.7250	767.5005	84
85	281.8769	764.9054	85
86	281.8769	756.4714	86
87	284.4930	745.4422	87
88	276.6449	749.3348	88
89	272.7209	756.4714	89
90	270.7588	757.1201	90
91	260.2947	757.1201	91
92	251.7926	756.4714	92
93	247.8686	749.9836	93
94	243.2905	744.7934	94
95	245.2526	734.4130	95
96	247.8686	732.4667	96
97	247.2146	738.3057	97
98	253.1006	738.9544	98
99	256.3707	735.7106	99
100	257.0247	728.5741	100
101	254.4087	715.5986	101
102	255.0627	711.7059	102
103	259.6407	709.7596	103
104	258.9867	703.2718	104
105	262.9107	700.6767	105
106	261.6027	700.0280	106
107	261.6027	696.7841	107
108	262.9107	696.7841	108
109	272.0668	694.1890	109
110	276.6449	693.5402	110
111	279.2609	692.8914	111
112	279.9149	691.5939	112
113	285.8010	694.8378	113
114	291.0330	703.2718	114
115	291.0330	708.4620	115
116	297.5731	709.7596	116
117	302.8052	709.1108	117
118	306.0752	705.8669	118
119	310.6532	710.4084	119
120	314.5773	714.9498	120
121	323.0794	724.6814	121
122	331.5815	727.2765	122
123	337.4675	729.8716	123
124	340.0836	733.7642	124
125	342.6996	735.7106	125
126	342.6996	736.3593	126
127	342.6996	737.6569	127
128	333.5435	736.3593	128
129	328.3114	735.0618	129
130	331.5815	733.1155	130
131	326.3494	729.2228	131
132	325.0414	727.2765	132
133	321.1174	727.2765	133
134	319.1553	725.9790	134
135	319.1553	729.8716	135
136	318.5013	732.4667	136
137	323.0794	734.4130	137
138	325.6954	735.7106	138
139	325.6954	739.6032	139
140	328.9654	737.6569	140
141	327.6574	743.4959	141
142	322.4254	747.3885	142
143	319.8093	750.6324	143
144	319.8093	755.1738	144
145	316.5393	757.1201	145
