# Supplementary material for: Anomalous diffusion and q-Weibull velocity distributions in epithelial cell migration
Source: PLoS One. 2017 Jul 10;12(7):e0180777. doi: 10.1371/journal.pone.0180777 (PMC5507264; doi:10.1371/journal.pone.0180777)
Supplement: S6 File — Individual trajectories of each cell over time for density of 11900 cel/cm2. (available in http://www.posfisicaaplicada.ufv.br/?pageid=2714). (ZIP) [file pone.0180777.s007.zip › d=11900cells/f00113.dat]

	X	Y	Slice
1	720.0615	940.0746	86
2	723.9856	936.1820	87
3	720.7155	934.2356	88
4	717.4455	932.2893	89
5	712.8675	933.5869	90
6	712.2134	937.4795	91
7	708.2894	938.7771	92
8	699.7873	934.8844	93
9	695.8633	936.1820	94
10	691.9392	940.7234	95
11	687.3612	936.1820	96
12	686.0532	939.4258	97
13	686.7072	939.4258	98
14	685.3992	945.2648	99
15	682.7831	947.8599	100
16	684.7452	949.1575	101
17	682.7831	948.5087	102
18	682.1291	945.2648	103
19	680.8211	945.9136	104
20	674.9351	942.6697	105
21	672.3190	936.8307	106
22	669.7030	935.5332	107
23	671.0110	938.7771	108
24	671.0110	942.0209	109
25	672.9730	949.8062	110
26	669.7030	954.3477	111
27	670.3570	958.2403	112
28	667.7410	960.8354	113
29	667.0870	962.7817	114
30	666.4330	959.5379	115
31	666.4330	954.9964	116
32	659.8929	952.4013	117
33	653.3528	949.1575	118
34	652.0448	947.8599	119
35	650.7368	942.0209	120
36	652.0448	923.8553	121
37	648.7748	914.7724	122
38	644.1967	914.7724	123
39	640.9267	911.5285	124
40	642.2347	910.2310	125
41	638.3107	912.1773	126
42	636.3487	910.2310	127
43	635.6946	901.7969	128
44	631.1166	902.4457	129
45	622.6145	905.0408	130
46	614.7664	909.5822	131
47	607.5724	906.9871	132
48	608.2264	901.7969	133
49	623.2685	913.4749	134
50	627.1926	916.0700	135
51	635.0406	919.9626	136
52	643.5427	920.6114	137
53	654.0068	913.4749	138
54	665.7790	916.0700	139
55	669.7030	909.5822	140
56	671.6650	910.8798	141
57	674.9351	908.9334	142
58	674.9351	908.2847	143
59	671.6650	908.2847	144
60	662.5089	908.9334	145
