# Supplementary material for: Anomalous diffusion and q-Weibull velocity distributions in epithelial cell migration
Source: PLoS One. 2017 Jul 10;12(7):e0180777. doi: 10.1371/journal.pone.0180777 (PMC5507264; doi:10.1371/journal.pone.0180777)
Supplement: S6 File — Individual trajectories of each cell over time for density of 11900 cel/cm2. (available in http://www.posfisicaaplicada.ufv.br/?pageid=2714). (ZIP) [file pone.0180777.s007.zip › d=11900cells/00026.dat]

	X	Y	Slice
1	462.3828	1006.2496	1
2	463.0368	1007.5472	2
3	463.0368	1008.8447	3
4	464.3449	1010.1423	4
5	460.4208	1011.4398	5
6	455.8428	1010.1423	6
7	453.8807	1013.3862	7
8	452.5727	1016.6300	8
9	453.2267	1023.1178	9
10	453.2267	1028.3080	10
11	459.1128	1024.4153	11
12	459.1128	1021.8202	12
13	457.1508	1021.8202	13
14	454.5348	1026.3617	14
15	447.3407	1025.7129	15
16	445.3787	1027.0104	16
17	444.7247	1026.3617	17
18	447.3407	1024.4153	18
19	448.6487	1026.3617	19
20	449.9567	1027.6592	20
21	457.8048	1027.0104	21
22	461.7288	1026.3617	22
23	457.8048	1015.3325	23
24	453.2267	1015.9813	24
25	453.8807	1019.8739	25
26	454.5348	1017.2788	26
27	456.4968	1015.9813	27
28	461.0748	1012.7374	28
29	455.8428	1010.7911	29
30	453.8807	1013.3862	30
31	455.1888	1015.9813	31
32	460.4208	1014.0349	32
33	457.8048	1012.0886	33
34	459.7668	1014.6837	34
35	454.5348	1012.7374	35
36	448.6487	1015.3325	36
37	442.1086	1015.9813	37
38	432.9525	1020.5227	38
39	428.3745	1023.1178	39
40	427.7205	1029.6055	40
41	427.7205	1030.9031	41
42	429.6825	1036.0933	42
43	428.3745	1038.6884	43
44	432.2985	1038.6884	44
45	436.8766	1041.2835	45
46	434.9145	1043.8786	46
47	438.1846	1045.1761	47
48	444.7247	1047.7712	48
49	444.7247	1047.7712	48
50	445.3787	1051.6639	50
51	446.0327	1049.7176	51
52	444.7247	1049.0688	52
53	439.4926	1049.0688	53
54	438.1846	1051.0151	54
55	436.8766	1047.7712	55
56	434.2605	1040.6347	56
57	432.9525	1035.4445	57
58	435.5686	1026.3617	58
59	444.0706	1025.0641	59
60	447.3407	1023.7666	60
61	449.3027	1021.8202	61
62	460.4208	1018.5764	62
63	461.0748	1014.6837	63
64	458.4588	1013.3862	64
65	457.1508	1018.5764	65
66	455.8428	1021.1715	66
67	452.5727	1025.0641	67
68	453.2267	1032.2006	68
69	451.2647	1034.7957	69
70	450.6107	1038.0396	70
71	455.1888	1037.3908	71
72	455.8428	1039.3372	72
73	455.1888	1039.3372	73
74	457.8048	1038.6884	74
75	453.8807	1035.4445	75
76	457.1508	1031.5519	76
77	461.7288	1027.6592	77
78	462.3828	1019.8739	78
79	464.9989	1015.9813	79
80	463.0368	1013.3862	80
81	464.9989	1006.2496	81
82	461.7288	1003.6545	82
83	459.7668	1002.3570	83
84	459.1128	997.8156	84
85	457.8048	993.9229	85
86	455.8428	993.9229	86
87	457.8048	993.9229	87
88	456.4968	992.6254	88
89	461.0748	991.3278	89
90	460.4208	990.0303	90
91	464.9989	990.0303	91
92	464.9989	990.6791	92
93	467.6149	991.9766	93
94	464.9989	989.3815	94
95	466.3069	993.9229	95
96	471.5389	995.8693	96
97	469.5769	996.5180	97
98	467.6149	999.7619	98
99	468.9229	1001.7082	99
100	468.9229	1002.3570	100
101	467.6149	1006.2496	101
102	469.5769	1004.9521	102
103	472.8469	1004.9521	103
104	472.8469	1004.9521	103
105	473.5010	1005.6009	105
106	472.8469	1003.6545	106
107	473.5010	1004.3033	107
108	474.8090	1002.3570	108
109	473.5010	1001.7082	109
110	474.8090	1001.7082	110
111	478.7330	999.7619	111
112	477.4250	999.1131	112
113	478.0790	1001.7082	113
114	475.4630	1001.0594	114
115	478.7330	1001.7082	115
116	477.4250	1001.0594	116
117	477.4250	1001.7082	117
118	477.4250	1000.4107	118
119	477.4250	999.7619	119
120	476.1170	999.1131	120
121	476.7710	997.1668	121
122	476.7710	995.2205	122
123	478.7330	995.8693	123
124	474.8090	995.2205	124
125	472.8469	993.9229	125
126	474.1550	993.9229	126
127	473.5010	993.2742	127
128	474.1550	993.9229	128
129	470.8849	993.2742	129
130	469.5769	994.5717	130
131	467.6149	993.9229	131
132	467.6149	991.9766	132
133	466.3069	992.6254	133
134	468.2689	991.3278	134
135	461.7288	991.9766	135
136	463.6908	991.3278	136
137	464.9989	991.3278	137
138	467.6149	991.9766	138
139	463.6908	990.6791	139
140	467.6149	991.3278	140
141	468.9229	990.6791	141
142	468.2689	991.3278	142
143	464.3449	990.6791	143
144	467.6149	990.0303	144
145	469.5769	991.3278	145
