# Supplementary material for: Anomalous diffusion and q-Weibull velocity distributions in epithelial cell migration
Source: PLoS One. 2017 Jul 10;12(7):e0180777. doi: 10.1371/journal.pone.0180777 (PMC5507264; doi:10.1371/journal.pone.0180777)
Supplement: S6 File — Individual trajectories of each cell over time for density of 11900 cel/cm2. (available in http://www.posfisicaaplicada.ufv.br/?pageid=2714). (ZIP) [file pone.0180777.s007.zip › d=11900cells/00167.dat]

	X	Y	Slice
1	1275.9673	1303.3885	1
2	1277.2754	1301.4422	2
3	1279.2374	1300.7934	3
4	1280.5454	1305.9836	4
5	1284.4694	1307.9299	5
6	1288.3935	1312.4713	6
7	1286.4315	1308.5787	7
8	1286.4315	1306.6324	8
9	1285.7774	1309.2275	9
10	1281.8534	1307.9299	10
11	1287.7395	1308.5787	11
12	1299.5116	1311.1738	12
13	1295.5875	1313.1201	13
14	1300.8196	1317.6615	14
15	1302.1276	1313.7689	15
16	1302.7816	1318.3103	16
17	1299.5116	1322.8517	17
18	1299.5116	1323.5005	18
19	1296.8956	1320.9054	19
20	1287.7395	1326.0956	20
21	1284.4694	1328.6907	21
22	1279.8914	1328.6907	22
23	1275.3133	1333.2321	23
24	1272.0433	1332.5833	24
25	1268.1193	1334.5297	25
26	1266.8112	1335.8272	26
27	1263.5412	1339.0711	27
28	1257.6552	1340.3686	28
29	1257.0011	1342.3150	29
30	1251.1151	1348.8027	30
31	1248.4991	1350.7490	31
32	1242.6130	1355.2905	32
33	1239.3430	1358.5343	33
34	1238.6890	1357.2368	34
35	1239.9970	1358.5343	35
36	1245.8830	1362.4270	36
37	1246.5370	1359.8319	37
38	1245.2290	1348.8027	38
39	1239.9970	1342.3150	39
40	1238.0349	1339.0711	40
41	1229.5329	1338.4223	41
42	1228.2248	1340.3686	42
43	1228.2248	1337.1248	43
44	1226.2628	1334.5297	44
45	1220.3768	1331.2858	45
46	1218.4147	1331.2858	46
47	1221.6848	1329.3395	47
48	1226.2628	1331.2858	48
49	1226.2628	1337.1248	49
50	1229.5329	1340.3686	50
51	1234.1109	1341.6662	51
52	1238.6890	1343.6125	52
53	1240.6510	1348.8027	53
54	1239.9970	1352.0466	54
55	1238.6890	1356.5880	55
56	1243.9210	1357.2368	56
57	1238.0349	1362.4270	57
58	1240.6510	1376.0513	58
59	1243.2670	1381.2415	59
60	1243.9210	1376.0513	60
61	1247.8450	1378.6464	61
62	1259.6172	1380.5927	62
63	1258.9632	1389.0268	63
64	1251.1151	1390.3243	64
65	1245.2290	1385.1341	65
66	1236.7269	1381.8902	66
67	1232.8029	1376.7000	67
68	1235.4189	1362.4270	68
69	1229.5329	1353.9929	69
70	1228.2248	1348.8027	70
71	1221.0308	1339.7199	71
72	1217.1067	1335.1784	72
73	1205.9886	1331.9346	73
74	1202.0646	1333.2321	74
75	1194.8705	1333.8809	75
76	1193.5625	1332.5833	76
77	1188.9844	1328.6907	77
78	1184.4064	1326.7444	78
79	1179.1743	1323.5005	79
80	1176.5583	1320.2566	80
81	1176.5583	1319.6079	81
82	1174.5963	1319.6079	82
83	1178.5203	1324.1493	83
84	1188.3304	1328.0419	84
85	1190.9465	1328.6907	85
86	1185.7144	1331.2858	86
87	1181.7904	1329.3395	87
88	1167.4022	1313.7689	88
89	1167.4022	1311.1738	89
90	1166.7482	1304.0373	90
91	1168.0562	1300.1446	91
92	1165.4402	1293.6569	92
93	1162.8242	1291.7105	93
94	1160.2081	1289.1154	94
95	1158.2461	1285.2228	95
96	1160.8621	1280.0326	96
97	1164.1322	1272.2473	97
98	1166.7482	1267.0571	98
99	1171.9803	1263.8132	99
100	1173.2883	1257.3255	100
101	1173.9423	1252.7841	101
102	1164.7862	1248.8914	102
103	1160.8621	1244.3500	103
104	1158.9001	1242.4037	104
105	1156.2841	1240.4573	105
106	1157.5921	1235.2671	106
107	1156.9381	1235.2671	107
108	1158.9001	1234.6184	108
109	1160.2081	1234.6184	109
110	1166.0942	1230.0769	110
111	1170.0182	1231.3745	111
112	1172.6343	1232.6720	112
113	1177.2123	1237.2135	113
114	1181.7904	1241.1061	114
115	1179.8283	1241.7549	115
116	1179.8283	1244.9988	116
117	1173.2883	1250.1890	117
118	1168.7102	1255.3792	118
119	1156.2841	1257.3255	119
120	1153.0141	1256.6767	120
121	1148.4360	1253.4328	121
122	1147.1280	1250.1890	122
123	1143.2040	1251.4865	123
124	1151.0520	1248.8914	124
125	1159.5541	1251.4865	125
126	1164.1322	1251.4865	126
127	1166.7482	1249.5402	127
128	1164.1322	1248.2426	128
129	1161.5161	1248.2426	129
130	1157.5921	1257.3255	130
131	1155.6301	1262.5157	131
132	1157.5921	1263.8132	132
133	1158.9001	1265.1108	133
134	1166.7482	1264.4620	134
135	1169.3642	1266.4083	135
136	1179.1743	1269.6522	136
137	1186.3684	1271.5985	137
138	1190.9465	1274.8424	138
139	1192.9085	1276.1399	139
140	1186.3684	1275.4912	140
141	1182.4444	1272.2473	141
142	1181.1363	1272.2473	142
143	1177.8663	1270.9497	143
144	1177.8663	1269.6522	144
145	1175.9043	1270.9497	145
