# Supplementary material for: Anomalous diffusion and q-Weibull velocity distributions in epithelial cell migration
Source: PLoS One. 2017 Jul 10;12(7):e0180777. doi: 10.1371/journal.pone.0180777 (PMC5507264; doi:10.1371/journal.pone.0180777)
Supplement: S6 File — Individual trajectories of each cell over time for density of 11900 cel/cm2. (available in http://www.posfisicaaplicada.ufv.br/?pageid=2714). (ZIP) [file pone.0180777.s007.zip › d=11900cells/f00090.dat]

	X	Y	Slice
1	945.6939	1277.4375	132
2	941.7698	1280.6814	133
3	941.1158	1281.3301	134
4	940.4618	1278.0863	135
5	942.4239	1269.6522	136
6	943.7319	1257.9743	137
7	941.1158	1254.0816	138
8	937.8458	1249.5402	139
9	935.8838	1250.1890	140
10	935.2298	1250.1890	141
11	937.8458	1252.1353	142
12	947.6559	1254.7304	143
13	951.5799	1265.1108	144
14	959.4280	1267.0571	145
