# Supplementary material for: Anomalous diffusion and q-Weibull velocity distributions in epithelial cell migration
Source: PLoS One. 2017 Jul 10;12(7):e0180777. doi: 10.1371/journal.pone.0180777 (PMC5507264; doi:10.1371/journal.pone.0180777)
Supplement: S6 File — Individual trajectories of each cell over time for density of 11900 cel/cm2. (available in http://www.posfisicaaplicada.ufv.br/?pageid=2714). (ZIP) [file pone.0180777.s007.zip › d=11900cells/00332.dat]

	X	Y	Slice
1	1943.0543	339.9580	1
2	1943.7083	339.3092	2
3	1945.0163	338.6604	3
4	1946.9784	339.3092	4
5	1945.0163	339.9580	5
6	1947.6324	339.9580	6
7	1946.3244	339.9580	7
8	1946.9784	338.0116	8
9	1949.5944	332.1727	9
10	1952.2104	327.6313	10
11	1954.1724	325.0362	11
12	1954.1724	319.8460	12
13	1956.1345	315.9533	13
14	1956.7885	315.3045	14
15	1952.8644	315.3045	15
16	1950.2484	313.3582	16
17	1945.6703	314.6558	17
18	1935.2062	315.9533	18
19	1933.2442	315.9533	19
20	1929.9742	316.6021	20
21	1926.7041	317.2509	21
22	1924.7421	318.5484	22
23	1922.7801	317.2509	23
24	1918.2021	319.8460	24
25	1911.6620	319.8460	25
26	1911.0080	318.5484	26
27	1912.9700	321.7923	27
28	1911.0080	328.2800	28
29	1912.3160	330.2264	29
30	1918.8561	334.7678	30
31	1923.4341	335.4165	31
32	1926.0501	335.4165	32
33	1937.1683	334.1190	33
34	1944.3623	330.8751	34
35	1945.0163	330.2264	35
36	1947.6324	326.3337	36
37	1948.2864	323.0898	37
38	1948.9404	321.1435	38
39	1951.5564	317.8996	39
40	1948.2864	315.3045	40
41	1945.0163	314.6558	41
42	1938.4763	317.2509	42
43	1933.2442	320.4947	43
44	1929.3202	320.4947	44
45	1927.3582	323.0898	45
46	1920.8181	326.9825	46
47	1911.6620	332.8215	47
48	1909.7000	336.0653	48
49	1915.5860	342.5531	49
50	1914.9320	345.7969	50
51	1912.9700	347.7433	51
52	1912.3160	353.5822	52
53	1912.9700	355.5286	53
54	1918.2021	356.8261	54
55	1911.6620	359.4212	55
56	1915.5860	361.3675	56
57	1912.9700	362.0163	57
58	1913.6240	363.3139	58
59	1914.9320	367.8553	59
60	1914.9320	369.8016	60
61	1914.2780	373.6943	61
62	1913.6240	375.6406	62
63	1912.9700	374.3430	63
64	1913.6240	377.5869	64
65	1918.8561	374.9918	65
66	1919.5101	375.6406	66
67	1923.4341	376.9381	67
68	1924.7421	376.9381	68
69	1928.0122	374.9918	69
70	1931.9362	373.0455	70
71	1938.4763	373.6943	71
72	1939.7843	369.8016	72
73	1943.7083	373.0455	73
74	1950.9024	365.9090	74
75	1958.0965	360.7188	75
76	1961.3665	363.3139	76
77	1965.2905	363.9626	77
78	1967.2526	360.7188	78
79	1971.1766	360.0700	79
80	1971.1766	357.4749	80
81	1970.5226	356.1773	81
82	1967.9066	358.1237	82
83	1963.3285	362.0163	83
84	1966.5986	364.6114	84
85	1967.2526	363.3139	85
86	1965.2905	365.9090	86
87	1965.9446	366.5577	87
88	1965.9446	368.5041	88
89	1971.1766	372.3967	89
90	1970.5226	370.4504	90
91	1974.4466	374.3430	91
92	1976.4087	376.9381	92
93	1977.0627	380.8308	93
94	1977.0627	382.7771	94
95	1976.4087	381.4796	95
96	1977.7167	382.7771	96
97	1979.0247	385.3722	97
98	1977.7167	382.1283	98
99	1982.9487	376.2894	99
100	1984.2567	374.9918	100
101	1985.5648	376.2894	101
102	1986.2188	374.9918	102
103	1992.1048	372.3967	103
104	1990.7968	360.7188	104
105	1988.8348	362.6651	105
106	1986.8728	363.9626	106
107	1990.7968	367.2065	107
108	1991.4508	367.2065	108
109	1992.1048	362.6651	109
110	1992.7588	360.7188	110
111	1998.6449	361.3675	111
112	2001.9149	366.5577	112
113	2002.5689	361.3675	113
114	1997.3369	369.1528	114
115	1992.1048	370.4504	115
116	1986.2188	373.0455	116
117	1979.6787	374.3430	117
118	1977.7167	376.9381	118
119	1980.3327	376.2894	119
120	1982.2947	376.2894	120
121	1979.0247	376.2894	121
122	1980.9867	380.1820	122
123	1984.9108	378.2357	123
124	1989.4888	378.2357	124
125	1991.4508	383.4259	125
126	1992.7588	381.4796	126
127	1993.4128	382.1283	126
128	1996.0289	376.2894	128
129	1997.3369	374.3430	129
130	1999.9529	371.7479	130
131	2001.2609	372.3967	131
132	2002.5689	370.4504	132
133	2005.8390	362.0163	133
134	2006.4930	356.1773	134
135	2003.2229	356.1773	135
136	2005.8390	347.0945	136
137	2009.1090	343.2018	137
138	2003.8770	337.3629	138
139	1973.7926	312.0607	139
140	1975.1007	310.1143	140
141	1973.1386	311.4119	141
142	1973.7926	312.0607	142
143	1971.8306	309.4656	143
144	1972.4846	310.1143	144
145	1970.5226	308.8168	145
