# Supplementary material for: Anomalous diffusion and q-Weibull velocity distributions in epithelial cell migration
Source: PLoS One. 2017 Jul 10;12(7):e0180777. doi: 10.1371/journal.pone.0180777 (PMC5507264; doi:10.1371/journal.pone.0180777)
Supplement: S6 File — Individual trajectories of each cell over time for density of 11900 cel/cm2. (available in http://www.posfisicaaplicada.ufv.br/?pageid=2714). (ZIP) [file pone.0180777.s007.zip › d=11900cells/f00212.dat]

	X	Y	Slice
1	1527.1060	581.9510	39
2	1522.5279	582.5997	40
3	1518.6039	584.5461	41
4	1517.2959	581.9510	42
5	1517.9499	581.3022	43
6	1515.9879	578.7071	44
7	1514.6798	581.3022	45
8	1516.6419	580.6534	46
9	1520.5659	583.8973	47
10	1523.1819	581.3022	48
11	1521.2199	580.6534	49
12	1522.5279	579.3559	50
13	1522.5279	582.5997	51
14	1525.7980	581.3022	52
15	1529.0680	580.6534	53
16	1525.7980	581.3022	54
17	1525.1439	582.5997	55
18	1529.7220	583.8973	56
19	1531.0300	584.5461	57
20	1530.3760	583.8973	58
21	1529.0680	585.1948	59
22	1523.8359	585.1948	60
23	1520.5659	584.5461	61
24	1521.8739	585.1948	62
25	1521.2199	584.5461	63
26	1521.8739	585.1948	64
27	1522.5279	585.8436	65
28	1523.8359	587.1412	66
29	1523.8359	585.8436	67
30	1521.2199	587.1412	68
31	1523.1819	587.1412	69
32	1521.8739	589.0875	70
33	1520.5659	587.7899	71
34	1519.2579	589.0875	72
35	1519.9119	588.4387	73
36	1523.8359	587.7899	74
37	1520.5659	591.0338	75
38	1515.9879	590.3850	76
39	1515.3338	589.7363	77
40	1514.0258	591.6826	78
41	1513.3718	587.7899	79
42	1512.7178	589.0875	80
43	1510.1018	589.7363	81
44	1509.4478	591.0338	82
45	1506.8318	589.0875	83
46	1509.4478	589.7363	84
47	1511.4098	591.6826	85
48	1512.0638	592.3314	86
49	1512.7178	591.6826	87
50	1512.7178	594.2777	88
51	1513.3718	595.5752	89
52	1513.3718	596.8728	90
53	1514.6798	595.5752	91
54	1518.6039	591.6826	92
55	1516.6419	591.0338	93
56	1517.2959	592.9801	94
57	1511.4098	595.5752	95
58	1514.6798	596.2240	96
59	1510.1018	600.1166	97
60	1510.7558	601.4142	98
61	1513.3718	600.7654	99
62	1512.0638	599.4679	100
63	1512.0638	601.4142	101
64	1512.7178	602.0630	102
65	1512.7178	601.4142	103
66	1515.3338	602.7117	104
67	1515.9879	602.7117	105
68	1517.9499	600.7654	106
69	1517.9499	602.7117	107
70	1519.2579	600.1166	108
71	1518.6039	602.0630	109
72	1520.5659	600.1166	110
73	1520.5659	600.7654	111
74	1518.6039	600.7654	112
75	1514.6798	600.1166	113
76	1510.7558	598.8191	114
77	1510.7558	596.2240	115
78	1509.4478	600.1166	116
79	1508.1398	597.5216	117
80	1507.4858	595.5752	118
81	1505.5237	596.2240	119
82	1507.4858	599.4679	120
83	1514.0258	596.8728	121
84	1512.0638	598.1703	122
85	1512.7178	600.1166	123
86	1514.0258	595.5752	124
87	1516.6419	596.8728	125
88	1512.7178	597.5216	126
89	1508.1398	600.1166	127
90	1507.4858	596.2240	128
91	1504.8697	598.8191	129
92	1504.2157	598.8191	130
93	1504.2157	599.4679	131
94	1502.9077	597.5216	132
95	1500.9457	596.2240	133
96	1496.3676	597.5216	134
97	1495.0596	593.6289	135
98	1492.4436	596.8728	136
99	1493.0976	595.5752	137
100	1490.4816	594.2777	138
101	1489.1736	597.5216	139
102	1487.8656	599.4679	140
103	1487.2116	598.1703	141
104	1486.5575	596.8728	142
105	1484.5955	599.4679	143
106	1485.9035	596.8728	144
107	1485.2495	600.1166	145
