# Supplementary material for: Anomalous diffusion and q-Weibull velocity distributions in epithelial cell migration
Source: PLoS One. 2017 Jul 10;12(7):e0180777. doi: 10.1371/journal.pone.0180777 (PMC5507264; doi:10.1371/journal.pone.0180777)
Supplement: S6 File — Individual trajectories of each cell over time for density of 11900 cel/cm2. (available in http://www.posfisicaaplicada.ufv.br/?pageid=2714). (ZIP) [file pone.0180777.s007.zip › d=11900cells/00273.dat]

	X	Y	Slice
1	2266.1337	1309.2275	1
2	2266.1337	1309.8762	2
3	2269.4037	1309.8762	3
4	2277.2518	1308.5787	4
5	2276.5978	1309.2275	5
6	2278.5598	1311.1738	6
7	2283.1379	1317.0128	7
8	2287.0619	1318.3103	8
9	2286.4079	1320.9054	9
10	2285.7539	1322.2030	10
11	2281.1759	1326.7444	11
12	2275.9438	1324.7981	12
13	2271.3657	1324.7981	13
14	2269.4037	1326.0956	14
15	2261.5556	1318.9591	15
16	2257.6316	1313.1201	16
17	2257.6316	1312.4713	17
18	2259.5936	1309.8762	18
19	2263.5177	1309.8762	19
20	2265.4797	1310.5250	20
21	2273.3278	1307.9299	21
22	2276.5978	1309.2275	22
23	2280.5218	1307.9299	23
24	2279.8678	1304.0373	24
25	2281.8299	1300.7934	25
26	2285.7539	1301.4422	26
27	2287.0619	1303.3885	27
28	2289.0239	1300.7934	28
29	2289.6779	1299.4958	29
30	2281.8299	1298.1983	30
31	2276.5978	1299.4958	31
32	2273.3278	1296.9007	32
33	2271.3657	1300.7934	33
34	2269.4037	1298.8471	34
35	2269.4037	1296.9007	35
36	2270.0577	1293.6569	36
37	2265.4797	1289.1154	37
38	2264.1717	1284.5740	38
39	2261.5556	1283.2765	39
40	2260.9016	1281.3301	40
41	2263.5177	1280.0326	41
42	2263.5177	1280.6814	42
43	2265.4797	1278.7350	43
44	2268.0957	1282.6277	44
45	2268.7497	1286.5203	45
46	2270.0577	1284.5740	46
47	2273.3278	1284.5740	47
48	2274.6358	1283.2765	48
49	2274.6358	1278.7350	49
50	2272.6738	1270.3010	50
51	2273.9818	1265.1108	51
52	2270.7117	1263.1645	52
53	2264.1717	1269.0034	53
54	2266.1337	1269.0034	54
55	2266.1337	1270.9497	55
56	2266.1337	1272.8961	56
57	2262.8637	1276.1399	57
58	2261.5556	1279.3838	58
59	2260.9016	1280.0326	59
60	2255.0156	1283.9252	60
61	2250.4375	1285.8716	61
62	2249.1295	1293.0081	62
63	2247.8215	1293.0081	63
64	2243.8975	1298.8471	64
65	2245.2055	1299.4958	65
66	2245.8595	1304.0373	66
67	2247.8215	1307.2811	67
68	2246.5135	1305.3348	68
69	2249.7835	1307.9299	69
70	2256.3236	1304.6860	70
71	2259.5936	1293.6569	71
72	2262.8637	1291.7105	72
73	2258.2856	1285.2228	73
74	2251.7455	1281.9789	74
75	2243.2435	1278.0863	75
76	2240.6274	1280.0326	76
77	2238.6654	1276.1399	77
78	2245.2055	1276.7887	78
79	2248.4755	1274.1936	79
80	2248.4755	1277.4375	80
81	2255.6696	1278.0863	81
82	2258.9396	1278.0863	82
83	2262.2097	1283.2765	83
84	2258.9396	1291.0618	84
85	2258.9396	1288.4667	85
86	2253.7076	1283.9252	86
87	2255.6696	1282.6277	87
88	2256.3236	1285.2228	88
89	2257.6316	1283.9252	89
90	2257.6316	1281.9789	90
91	2260.9016	1278.7350	91
92	2264.1717	1280.6814	92
93	2265.4797	1276.7887	93
94	2265.4797	1272.2473	94
95	2270.7117	1271.5985	95
96	2272.6738	1264.4620	96
97	2275.9438	1261.2181	97
98	2272.6738	1258.6230	98
99	2270.0577	1254.0816	99
100	2273.9818	1256.0279	100
101	2280.5218	1256.0279	101
102	2285.0999	1256.0279	102
103	2292.2940	1257.9743	103
104	2296.2180	1252.7841	104
105	2300.7961	1250.1890	105
106	2304.7201	1249.5402	106
107	2307.3361	1252.1353	107
108	2305.3741	1251.4865	108
109	2304.7201	1253.4328	109
110	2292.9480	1258.6230	110
111	2289.0239	1267.0571	111
112	2283.7919	1274.1936	112
113	2284.4459	1272.2473	113
114	2288.3699	1272.2473	114
115	2287.7159	1268.3546	115
116	2289.0239	1270.9497	116
117	2289.6779	1272.8961	117
118	2290.3319	1270.3010	118
119	2302.1041	1259.9206	119
120	2302.7581	1263.8132	120
121	2304.7201	1263.8132	121
122	2299.4880	1263.8132	122
123	2301.4501	1267.0571	123
124	2300.1421	1268.3546	124
125	2296.8720	1274.8424	125
126	2294.2560	1287.8179	126
127	2291.6400	1296.2520	127
128	2292.9480	1302.7397	128
129	2300.7961	1309.2275	129
130	2298.8340	1308.5787	130
131	2306.6821	1307.2811	131
132	2313.8762	1305.3348	132
133	2317.8002	1307.2811	133
134	2318.4542	1306.6324	134
135	2315.1842	1300.7934	135
136	2308.6441	1302.7397	136
137	2303.4121	1311.8226	137
138	2298.8340	1315.0664	138
139	2292.2940	1315.7152	139
140	2284.4459	1313.1201	140
141	2281.8299	1310.5250	141
142	2274.6358	1313.7689	142
143	2264.1717	1311.1738	143
144	2265.4797	1311.8226	144
145	2262.2097	1311.1738	145
