# Supplementary material for: Anomalous diffusion and q-Weibull velocity distributions in epithelial cell migration
Source: PLoS One. 2017 Jul 10;12(7):e0180777. doi: 10.1371/journal.pone.0180777 (PMC5507264; doi:10.1371/journal.pone.0180777)
Supplement: S6 File — Individual trajectories of each cell over time for density of 11900 cel/cm2. (available in http://www.posfisicaaplicada.ufv.br/?pageid=2714). (ZIP) [file pone.0180777.s007.zip › d=11900cells/00266.dat]

	X	Y	Slice
1	2183.7288	1542.7864	80
2	2183.7288	1538.2449	81
3	2185.6909	1534.3523	82
4	2181.7668	1527.2158	83
5	2179.1508	1520.7280	84
6	2177.1888	1516.8354	85
7	2175.8808	1514.2403	86
8	2177.8428	1510.9964	87
9	2177.1888	1505.1574	88
10	2177.8428	1501.2648	89
11	2171.9567	1503.8599	90
12	2171.3027	1508.4013	91
13	2171.3027	1508.4013	91
14	2175.2267	1509.6989	93
15	2178.4968	1512.2940	94
16	2181.1128	1511.6452	95
17	2180.4588	1512.9427	96
18	2179.1508	1516.1866	97
19	2183.7288	1520.0793	98
20	2186.3449	1522.0256	99
21	2188.9609	1525.9182	100
22	2190.9229	1524.6207	101
23	2192.8849	1527.8646	102
24	2195.5010	1527.8646	103
25	2195.5010	1528.5133	104
26	2195.5010	1531.7572	105
27	2194.1929	1536.2986	106
28	2193.5389	1533.7035	107
29	2193.5389	1536.2986	108
30	2188.9609	1536.2986	109
31	2184.3828	1538.2449	110
32	2182.4208	1538.2449	111
33	2181.7668	1534.3523	112
34	2177.1888	1530.4597	113
35	2177.1888	1525.2695	114
36	2178.4968	1521.3768	115
37	2180.4588	1516.8354	116
38	2177.8428	1520.0793	117
39	2175.8808	1520.0793	118
40	2174.5727	1520.0793	119
41	2170.6487	1522.6744	120
42	2170.6487	1522.0256	121
43	2172.6107	1528.5133	122
44	2173.2647	1529.1621	123
45	2180.4588	1534.3523	124
46	2181.1128	1533.0547	125
47	2182.4208	1535.0011	126
48	2186.9989	1537.5962	127
49	2187.6529	1538.8937	128
50	2188.9609	1538.2449	129
51	2192.8849	1538.8937	130
52	2193.5389	1544.7327	131
53	2190.2689	1544.7327	132
54	2188.3069	1546.0302	133
55	2188.3069	1546.0302	133
56	2181.7668	1546.6790	135
57	2179.8048	1549.9229	136
58	2179.1508	1546.6790	137
59	2168.6867	1545.3815	138
60	2166.0706	1544.0839	139
61	2161.4926	1542.1376	140
62	2157.5686	1540.8400	141
63	2154.9525	1539.5425	142
64	2156.9146	1538.8937	143
65	2156.2605	1539.5425	144
66	2156.2605	1536.9474	145
