# Supplementary material for: Anomalous diffusion and q-Weibull velocity distributions in epithelial cell migration
Source: PLoS One. 2017 Jul 10;12(7):e0180777. doi: 10.1371/journal.pone.0180777 (PMC5507264; doi:10.1371/journal.pone.0180777)
Supplement: S6 File — Individual trajectories of each cell over time for density of 11900 cel/cm2. (available in http://www.posfisicaaplicada.ufv.br/?pageid=2714). (ZIP) [file pone.0180777.s007.zip › d=11900cells/00327.dat]

	X	Y	Slice
1	2217.0832	556.0000	33
2	2215.7752	557.9463	34
3	2213.8131	556.6487	35
4	2213.1591	556.6487	36
5	2214.4672	556.0000	37
6	2213.1591	557.9463	38
7	2214.4672	557.2975	39
8	2214.4672	555.3512	40
9	2211.1971	550.1610	41
10	2213.1591	554.0536	42
11	2212.5051	548.8634	43
12	2213.1591	546.2683	44
13	2212.5051	546.2683	45
14	2210.5431	544.3220	46
15	2213.1591	541.7269	47
16	2211.8511	537.1855	48
17	2206.6191	535.8879	49
18	2207.9271	535.8879	50
19	2207.9271	535.2392	51
20	2204.6571	537.1855	52
21	2207.2731	537.8343	53
22	2205.9651	539.1318	54
23	2205.3111	534.5904	55
24	2205.3111	535.2392	56
25	2204.6571	533.9416	57
26	2205.9651	535.8879	58
27	2205.9651	533.2928	59
28	2204.0030	531.3465	60
29	2202.6950	529.4002	61
30	2205.3111	528.7514	62
31	2206.6191	527.4539	63
32	2208.5811	527.4539	64
33	2207.2731	523.5612	65
34	2207.2731	524.2100	66
35	2207.2731	522.9125	67
36	2208.5811	520.9661	68
37	2209.8891	520.3174	69
38	2211.1971	520.9661	70
39	2211.8511	520.3174	71
40	2211.1971	520.9661	72
41	2209.8891	522.9125	73
42	2211.1971	524.8588	74
43	2210.5431	526.1563	75
44	2210.5431	523.5612	76
45	2211.1971	523.5612	77
46	2211.1971	523.5612	77
47	2213.8131	520.9661	79
48	2208.5811	523.5612	80
49	2208.5811	526.1563	81
50	2207.9271	529.4002	82
51	2207.9271	526.8051	83
52	2207.9271	528.7514	84
53	2211.8511	531.9953	85
54	2208.5811	531.9953	86
55	2208.5811	530.6978	87
56	2210.5431	530.0490	88
57	2211.1971	530.6978	89
58	2215.7752	531.3465	90
59	2213.1591	530.6978	91
60	2211.1971	531.9953	92
61	2213.1591	530.0490	93
62	2215.1212	525.5076	94
63	2214.4672	523.5612	95
64	2215.7752	524.2100	96
65	2215.1212	520.9661	97
66	2215.1212	521.6149	98
67	2214.4672	520.3174	99
68	2216.4292	524.2100	100
69	2217.0832	520.9661	101
70	2217.0832	515.7759	102
71	2217.0832	522.2637	103
72	2217.0832	518.3710	104
73	2219.6992	517.7223	105
74	2219.6992	518.3710	106
75	2219.0452	515.1272	107
76	2221.0072	509.9370	108
77	2221.0072	510.5857	109
78	2219.6992	509.2882	110
79	2215.7752	509.9370	111
80	2216.4292	509.9370	112
81	2216.4292	510.5857	113
82	2215.7752	509.2882	114
83	2216.4292	507.9906	115
84	2214.4672	511.2345	116
85	2212.5051	509.9370	117
86	2209.8891	510.5857	118
87	2209.2351	512.5321	119
88	2210.5431	515.1272	120
89	2211.8511	517.0735	121
90	2208.5811	517.0735	122
91	2204.6571	514.4784	123
92	2204.6571	512.5321	124
93	2207.2731	515.7759	125
94	2217.0832	517.0735	126
95	2221.0072	522.9125	127
96	2222.9692	522.2637	128
97	2228.8553	520.3174	129
98	2228.2013	518.3710	130
99	2225.5853	518.3710	131
100	2224.2773	519.0198	132
101	2217.0832	524.2100	133
102	2217.7372	526.8051	134
103	2219.0452	526.1563	135
104	2214.4672	525.5076	136
105	2214.4672	527.4539	137
106	2218.3912	526.1563	138
107	2219.0452	522.2637	139
108	2221.0072	518.3710	140
109	2221.6612	515.7759	141
110	2221.6612	511.2345	142
111	2224.2773	508.6394	143
112	2227.5473	509.9370	144
113	2230.8173	506.6931	145
