# Supplementary material for: Anomalous diffusion and q-Weibull velocity distributions in epithelial cell migration
Source: PLoS One. 2017 Jul 10;12(7):e0180777. doi: 10.1371/journal.pone.0180777 (PMC5507264; doi:10.1371/journal.pone.0180777)
Supplement: S6 File — Individual trajectories of each cell over time for density of 11900 cel/cm2. (available in http://www.posfisicaaplicada.ufv.br/?pageid=2714). (ZIP) [file pone.0180777.s007.zip › d=11900cells/00005.dat]

	X	Y	Slice
1	16.6772	1011.7642	1
2	16.3502	1010.4667	2
3	17.0042	1011.4398	3
4	15.6962	1011.1155	4
5	16.0232	1012.0886	5
6	15.3692	1015.0081	6
7	17.0042	1011.7642	7
8	17.3312	1012.7374	8
9	17.3312	1012.0886	9
10	17.3312	1012.0886	9
11	17.3312	1012.7374	11
12	17.0042	1013.0618	12
13	17.3312	1013.3862	13
14	16.0232	1014.0349	14
15	17.3312	1013.0618	15
16	17.9852	1012.0886	16
17	17.9852	1015.0081	17
18	18.3122	1013.0618	18
19	16.6772	1012.7374	19
20	16.6772	1013.3862	20
21	17.3312	1013.3862	21
22	17.0042	1014.3593	22
23	16.6772	1013.0618	23
24	16.6772	1013.7106	24
25	16.3502	1013.0618	25
26	17.3312	1013.7106	26
27	17.3312	1013.7106	26
28	17.0042	1013.0618	28
29	16.3502	1014.0349	29
30	17.6582	1014.6837	30
31	17.9852	1015.0081	31
32	15.3692	1015.3325	32
33	16.6772	1015.3325	33
34	20.2742	1016.3057	34
35	20.2742	1013.7106	35
36	19.6202	1015.9813	36
37	18.9662	1015.0081	37
38	16.6772	1015.9813	38
39	16.6772	1016.6300	39
40	18.6392	1015.6569	40
41	17.9852	1014.6837	41
42	18.9662	1014.6837	42
43	19.6202	1015.6569	43
44	20.2742	1016.3057	44
45	21.9092	1018.5764	45
46	18.6392	1017.9276	46
47	17.9852	1015.3325	47
48	17.0042	1013.0618	48
49	17.0042	1015.6569	49
50	17.0042	1015.6569	49
51	16.6772	1016.3057	51
52	15.3692	1015.3325	52
53	17.0042	1015.9813	53
54	18.6392	1016.3057	54
55	17.6582	1016.3057	55
56	17.3312	1014.6837	56
57	17.3312	1015.0081	57
58	16.3502	1015.9813	58
59	16.6772	1014.0349	59
60	17.3312	1015.0081	60
61	17.0042	1014.0349	61
62	17.0042	1014.0349	61
63	16.6772	1012.7374	63
64	17.0042	1013.3862	64
65	17.3312	1013.7106	65
66	17.3312	1013.0618	66
67	17.3312	1012.7374	67
68	16.3502	1012.4130	68
69	16.6772	1013.3862	69
70	17.0042	1014.6837	70
71	17.0042	1015.0081	71
72	16.3502	1015.3325	72
73	16.3502	1015.3325	72
74	17.0042	1015.9813	72
75	17.0042	1015.0081	75
76	17.0042	1014.0349	76
77	17.9852	1014.6837	77
78	17.9852	1015.6569	78
79	16.0232	1016.3057	79
80	17.6582	1015.6569	80
81	16.0232	1014.6837	81
82	16.3502	1015.3325	82
83	17.3312	1015.3325	83
84	16.3502	1014.3593	84
85	17.3312	1015.9813	85
86	16.0232	1014.0349	86
87	17.6582	1016.9544	87
88	16.6772	1015.3325	88
89	17.9852	1016.3057	89
90	16.3502	1014.3593	90
91	17.3312	1015.0081	91
92	17.3312	1015.0081	91
93	17.6582	1015.9813	93
94	17.3312	1015.3325	94
95	17.6582	1014.6837	95
96	17.0042	1015.0081	96
97	17.0042	1015.0081	96
98	17.3312	1015.9813	98
99	16.3502	1015.6569	99
100	17.9852	1015.9813	100
101	16.3502	1013.7106	101
102	17.6582	1015.9813	102
103	17.0042	1015.3325	103
104	18.6392	1016.9544	104
105	18.6392	1016.6300	105
106	16.3502	1014.6837	106
107	14.3882	1015.6569	107
108	13.7341	1015.3325	108
109	14.0611	1017.6032	109
110	13.7341	1019.2251	110
111	10.4641	1022.4690	111
112	11.1181	1022.4690	112
113	11.4451	1021.1715	113
114	12.7531	1021.4959	114
115	13.4071	1023.1178	115
116	14.0611	1023.4422	116
117	16.3502	1022.4690	117
118	20.2742	1023.1178	118
119	21.9092	1024.0910	119
120	20.9282	1022.4690	120
121	17.3312	1022.7934	121
122	16.3502	1022.4690	122
123	17.0042	1023.1178	123
124	17.6582	1020.8471	124
125	17.9852	1022.1446	125
126	18.3122	1021.4959	126
127	18.6392	1022.1446	127
128	19.6202	1021.4959	128
129	20.6012	1023.4422	129
130	20.9282	1024.7397	130
131	21.9092	1024.7397	131
132	22.2362	1024.4153	132
133	21.9092	1026.0373	133
134	22.2362	1027.3348	134
135	24.8523	1027.0104	135
136	23.2172	1025.7129	136
137	22.2362	1025.7129	137
138	21.5822	1023.7666	138
139	20.6012	1024.0910	139
140	22.5632	1026.3617	140
141	24.1983	1027.9836	141
142	22.5632	1026.3617	142
143	22.5632	1025.0641	143
144	24.1983	1026.0373	144
145	23.5442	1026.0373	145
