# Supplementary material for: Anomalous diffusion and q-Weibull velocity distributions in epithelial cell migration
Source: PLoS One. 2017 Jul 10;12(7):e0180777. doi: 10.1371/journal.pone.0180777 (PMC5507264; doi:10.1371/journal.pone.0180777)
Supplement: S6 File — Individual trajectories of each cell over time for density of 11900 cel/cm2. (available in http://www.posfisicaaplicada.ufv.br/?pageid=2714). (ZIP) [file pone.0180777.s007.zip › d=11900cells/00144.dat]

	X	Y	Slice
1	744.2598	278.3244	1
2	742.9518	275.7293	2
3	743.6058	271.8366	3
4	743.6058	268.5927	4
5	744.2598	262.1050	5
6	748.1838	259.5099	6
7	750.7999	256.9148	7
8	752.7619	253.0222	8
9	752.7619	250.4271	9
10	751.4539	247.1832	10
11	752.7619	246.5344	11
12	758.6479	243.9393	12
13	757.3399	245.2369	13
14	760.6100	242.6418	14
15	765.8420	241.9930	15
16	770.4201	241.3442	16
17	775.6521	240.0467	17
18	774.3441	237.4516	18
19	776.9601	233.5589	19
20	774.9981	233.5589	20
21	769.1120	240.0467	21
22	763.2260	239.3979	22
23	762.5720	247.8320	23
24	753.4159	259.5099	24
25	745.5678	262.1050	25
26	739.6817	271.8366	26
27	734.4497	273.1342	27
28	730.5256	275.7293	28
29	725.2936	277.0268	29
30	722.0235	271.1878	30
31	724.6396	262.7538	31
32	729.2176	266.6464	32
33	739.0277	265.9977	33
34	744.2598	269.2415	34
35	747.5298	264.7001	35
36	757.9939	251.0758	36
37	760.6100	249.7783	37
38	761.2640	247.8320	38
39	756.0319	248.4807	39
40	752.1079	244.5881	40
41	752.7619	241.3442	41
42	753.4159	235.5052	42
43	765.1880	229.0175	43
44	773.0361	229.6663	44
45	776.9601	235.5052	45
46	774.3441	234.8565	46
47	771.0741	242.6418	47
48	766.4960	253.0222	48
49	759.3019	260.8075	49
50	752.1079	264.7001	50
51	747.5298	269.8903	51
52	740.9897	266.6464	52
53	735.7577	271.1878	53
54	733.1417	276.3780	54
55	731.1796	276.3780	55
56	732.4877	282.8658	56
57	735.1037	287.4072	57
58	732.4877	291.2999	58
59	733.7957	292.5974	59
60	731.8337	290.6511	60
61	736.4117	291.2999	61
62	736.4117	288.7048	62
63	738.3737	282.2170	63
64	738.3737	277.6756	64
65	737.0657	274.4317	65
66	739.0277	269.8903	66
67	744.9138	266.6464	67
68	748.1838	262.7538	68
69	745.5678	260.8075	69
70	749.4918	260.1587	70
71	751.4539	260.1587	71
72	754.0699	255.6173	72
73	760.6100	250.4271	73
74	763.2260	246.5344	74
75	766.4960	242.6418	75
76	773.0361	240.0467	76
77	778.9221	240.0467	77
78	782.1922	241.3442	78
79	780.8842	238.1003	79
80	778.2681	235.5052	80
81	769.7660	234.8565	81
82	766.4960	234.2077	82
83	766.4960	234.8565	83
84	763.8800	241.3442	84
85	762.5720	244.5881	85
86	759.9559	250.4271	86
87	755.3779	257.5636	87
88	752.7619	258.8611	88
89	752.1079	261.4562	89
90	750.7999	268.5927	90
91	753.4159	268.5927	91
92	750.7999	274.4317	92
93	746.2218	280.9195	93
94	742.2978	283.5146	94
95	737.0657	285.4609	95
96	733.1417	285.4609	96
97	728.5636	282.2170	97
98	727.2556	280.2707	98
99	725.2936	276.3780	99
100	729.2176	271.8366	100
101	742.9518	267.2952	101
102	748.1838	267.9440	102
103	754.0699	264.7001	103
104	756.0319	257.5636	104
105	759.9559	255.6173	105
106	765.1880	249.7783	106
107	767.8040	247.1832	107
108	766.4960	243.2905	108
109	771.7281	240.6954	109
110	774.3441	236.8028	110
111	778.2681	234.2077	111
112	776.9601	229.0175	112
113	778.9221	230.3150	113
114	775.6521	225.1248	114
115	776.3061	225.1248	115
116	778.9221	223.8273	116
117	780.2302	226.4224	117
118	781.5382	227.0712	118
119	783.5002	234.8565	119
120	780.8842	240.6954	120
121	780.2302	246.5344	121
122	773.6901	248.4807	122
123	766.4960	250.4271	123
124	759.3019	256.9148	124
125	756.0319	260.8075	125
126	749.4918	265.3489	126
127	745.5678	270.5391	127
128	741.6438	273.7829	128
129	739.0277	277.6756	129
130	735.7577	278.3244	130
131	736.4117	288.0560	131
132	738.3737	289.3535	132
133	739.6817	290.0023	133
134	744.2598	293.2462	134
135	744.2598	291.9486	135
136	744.2598	292.5974	136
137	748.1838	283.5146	137
138	750.1458	281.5682	138
139	744.2598	267.2952	139
140	740.9897	269.2415	140
141	735.7577	270.5391	141
142	733.7957	275.0805	142
143	729.8716	275.7293	143
144	731.1796	278.3244	144
145	729.8716	284.1633	145
