# Supplementary material for: Anomalous diffusion and q-Weibull velocity distributions in epithelial cell migration
Source: PLoS One. 2017 Jul 10;12(7):e0180777. doi: 10.1371/journal.pone.0180777 (PMC5507264; doi:10.1371/journal.pone.0180777)
Supplement: S6 File — Individual trajectories of each cell over time for density of 11900 cel/cm2. (available in http://www.posfisicaaplicada.ufv.br/?pageid=2714). (ZIP) [file pone.0180777.s007.zip › d=11900cells/00287.dat]

	X	Y	Slice
1	2049.6574	934.8844	1
2	2050.3114	937.4795	2
3	2049.6574	938.7771	3
4	2049.0034	942.6697	4
5	2052.9275	945.2648	5
6	2054.8895	948.5087	6
7	2061.4296	946.5624	7
8	2064.6996	947.8599	8
9	2070.5857	949.1575	9
10	2073.8557	948.5087	10
11	2074.5097	953.6989	11
12	2078.4337	954.3477	12
13	2079.7417	954.3477	13
14	2082.3578	961.4842	14
15	2081.7038	962.1330	15
16	2081.7038	964.7281	16
17	2081.7038	968.6207	17
18	2087.5898	970.5670	18
19	2089.5518	972.5134	19
20	2090.8599	973.8109	20
21	2092.1679	976.4060	21
22	2092.8219	980.2987	22
23	2094.1299	980.9474	23
24	2094.1299	984.8401	24
25	2094.1299	988.0840	25
26	2094.7839	992.6254	26
27	2097.3999	995.8693	27
28	2100.0160	994.5717	28
29	2102.6320	995.8693	29
30	2105.9020	999.7619	30
31	2112.4421	997.8156	31
32	2113.0961	996.5180	32
33	2115.7121	993.9229	33
34	2120.2902	991.3278	34
35	2121.5982	989.3815	35
36	2124.8682	984.1913	36
37	2127.4842	981.5962	37
38	2130.1003	979.0011	38
39	2132.0623	977.0548	39
40	2134.0243	973.1621	40
41	2134.0243	969.9183	41
42	2134.0243	966.6744	42
43	2135.3323	962.1330	43
44	2135.3323	958.8891	44
45	2138.6024	957.5915	45
46	2139.2564	956.9428	46
47	2137.9484	956.9428	47
48	2134.0243	964.0793	48
49	2133.3703	973.1621	49
50	2129.4463	982.2450	50
51	2125.5222	986.7864	51
52	2121.5982	991.3278	52
53	2113.0961	997.1668	53
54	2104.5940	996.5180	54
55	2100.6700	993.9229	55
56	2092.8219	990.6791	56
57	2091.5139	988.0840	57
58	2091.5139	979.0011	58
59	2088.8978	973.8109	59
60	2083.0118	969.9183	60
61	2080.3958	960.8354	61
62	2075.8177	958.2403	62
63	2073.2017	953.6989	63
64	2063.3916	946.5624	64
65	2055.5435	943.3185	65
66	2051.6195	940.7234	66
67	2050.9654	937.4795	67
68	2052.9275	929.0455	68
69	2053.5815	927.7479	69
70	2058.8135	925.1528	70
71	2063.3916	919.9626	71
72	2067.3156	921.9089	72
73	2067.3156	923.2065	73
74	2070.5857	925.1528	74
75	2072.5477	923.2065	75
76	2073.8557	922.5577	76
77	2071.2397	923.2065	77
78	2065.3536	925.1528	78
79	2058.1595	924.5040	79
80	2056.1975	932.9381	80
81	2052.9275	935.5332	81
82	2055.5435	942.0209	82
83	2058.8135	949.1575	83
84	2065.3536	950.4550	84
85	2077.7797	958.2403	85
86	2080.3958	961.4842	86
87	2083.6658	971.2158	87
88	2086.9358	972.5134	88
89	2085.6278	974.4597	89
90	2090.8599	977.0548	90
91	2091.5139	980.2987	91
92	2095.4379	987.4352	92
93	2095.4379	990.0303	93
94	2097.3999	993.9229	94
95	2105.2480	993.2742	95
96	2112.4421	996.5180	96
97	2117.0201	993.9229	97
98	2124.2142	986.1376	98
99	2130.1003	982.8938	99
100	2134.6783	976.4060	100
101	2136.6403	965.3768	101
102	2137.9484	963.4305	102
103	2140.5644	963.4305	103
104	2139.2564	960.8354	104
105	2140.5644	960.8354	105
106	2141.8724	961.4842	106
107	2138.6024	961.4842	107
108	2138.6024	961.4842	107
109	2137.2943	964.0793	109
110	2135.3323	969.2695	110
111	2134.0243	975.1085	111
112	2128.1383	981.5962	112
113	2122.2522	988.0840	113
114	2118.3281	993.2742	114
115	2109.8261	997.1668	115
116	2104.5940	997.1668	116
117	2100.6700	994.5717	117
118	2096.7459	991.3278	118
119	2092.8219	986.1376	119
120	2091.5139	983.5425	120
121	2090.2059	976.4060	121
122	2086.2818	970.5670	122
123	2079.7417	962.1330	123
124	2075.8177	956.2940	124
125	2072.5477	949.8062	125
126	2058.8135	945.2648	126
127	2053.5815	938.7771	127
128	2055.5435	934.2356	128
129	2060.1215	929.6942	129
130	2066.6616	923.8553	130
131	2066.0076	921.9089	131
132	2068.6236	920.6114	132
133	2067.9696	922.5577	133
134	2065.3536	927.0991	134
135	2059.4675	932.2893	135
136	2052.2735	940.7234	136
137	2053.5815	945.9136	137
138	2060.1215	948.5087	138
139	2064.0456	951.7526	139
140	2072.5477	953.6989	140
141	2077.1257	960.8354	141
142	2083.6658	965.3768	142
143	2087.5898	969.2695	143
144	2088.8978	974.4597	144
145	2090.2059	976.4060	145
