# Supplementary material for: Anomalous diffusion and q-Weibull velocity distributions in epithelial cell migration
Source: PLoS One. 2017 Jul 10;12(7):e0180777. doi: 10.1371/journal.pone.0180777 (PMC5507264; doi:10.1371/journal.pone.0180777)
Supplement: S6 File — Individual trajectories of each cell over time for density of 11900 cel/cm2. (available in http://www.posfisicaaplicada.ufv.br/?pageid=2714). (ZIP) [file pone.0180777.s007.zip › d=11900cells/f00238.dat]

	X	Y	Slice
1	1694.5317	174.5204	128
2	1697.8018	172.5741	129
3	1698.4558	177.7643	130
4	1703.0338	177.7643	131
5	1706.3038	179.0618	132
6	1712.1899	182.3057	133
7	1714.1519	188.1447	134
8	1717.4220	184.2520	135
9	1718.7300	184.9008	136
10	1720.6920	182.9545	137
11	1714.1519	188.1447	138
12	1710.2279	192.0373	139
13	1706.9578	197.2275	140
14	1703.6878	203.0665	141
15	1704.9958	208.9055	142
16	1716.7680	210.8518	143
17	1718.0760	204.3640	144
18	1710.8819	195.9300	145
