# Supplementary material for: Anomalous diffusion and q-Weibull velocity distributions in epithelial cell migration
Source: PLoS One. 2017 Jul 10;12(7):e0180777. doi: 10.1371/journal.pone.0180777 (PMC5507264; doi:10.1371/journal.pone.0180777)
Supplement: S6 File — Individual trajectories of each cell over time for density of 11900 cel/cm2. (available in http://www.posfisicaaplicada.ufv.br/?pageid=2714). (ZIP) [file pone.0180777.s007.zip › d=11900cells/00318.dat]

	X	Y	Slice
1	2224.9313	532.6441	10
2	2228.8553	531.9953	11
3	2232.7793	531.3465	12
4	2236.7034	530.6978	13
5	2238.6654	532.6441	14
6	2242.5894	531.3465	15
7	2244.5515	530.0490	16
8	2246.5135	529.4002	17
9	2245.2055	527.4539	18
10	2246.5135	525.5076	19
11	2247.8215	524.8588	20
12	2245.8595	523.5612	21
13	2249.1295	523.5612	22
14	2249.1295	520.9661	23
15	2249.1295	520.3174	24
16	2250.4375	519.6686	25
17	2249.1295	516.4247	26
18	2249.7835	517.0735	27
19	2243.2435	514.4784	28
20	2243.2435	513.8296	29
21	2241.9354	514.4784	30
22	2241.2814	513.8296	31
23	2239.9734	514.4784	32
24	2240.6274	513.8296	33
25	2241.2814	511.2345	34
26	2241.2814	513.1808	35
27	2239.3194	513.8296	36
28	2240.6274	516.4247	37
29	2236.7034	517.0735	38
30	2232.7793	519.6686	39
31	2233.4334	519.6686	40
32	2230.8173	522.9125	41
33	2231.4713	522.9125	42
34	2234.0874	522.2637	43
35	2234.0874	518.3710	44
36	2236.7034	517.7223	45
37	2236.0494	515.1272	46
38	2235.3954	513.8296	47
39	2235.3954	516.4247	48
40	2235.3954	514.4784	49
41	2237.3574	513.8296	50
42	2238.6654	513.1808	51
43	2238.6654	513.8296	52
44	2239.3194	514.4784	53
45	2240.6274	514.4784	54
46	2244.5515	513.8296	55
47	2245.8595	515.7759	56
48	2244.5515	513.8296	57
49	2246.5135	512.5321	58
50	2249.7835	513.8296	59
51	2249.1295	511.2345	60
52	2250.4375	510.5857	61
53	2251.0915	511.2345	62
54	2253.0536	515.1272	63
55	2253.0536	516.4247	64
56	2253.0536	517.7223	65
57	2253.7076	517.7223	66
58	2254.3616	517.0735	67
59	2255.6696	516.4247	68
60	2256.9776	517.7223	69
61	2256.9776	515.1272	70
62	2257.6316	518.3710	71
63	2260.9016	517.7223	72
64	2264.1717	519.6686	73
65	2262.8637	519.6686	74
66	2263.5177	522.2637	75
67	2265.4797	522.9125	76
68	2262.2097	522.2637	77
69	2262.2097	522.9125	78
70	2259.5936	523.5612	79
71	2259.5936	521.6149	80
72	2262.2097	521.6149	81
73	2260.9016	524.2100	82
74	2260.9016	523.5612	83
75	2263.5177	524.2100	84
76	2268.0957	523.5612	85
77	2269.4037	524.2100	86
78	2270.0577	526.1563	87
79	2271.3657	530.6978	88
80	2274.6358	531.3465	89
81	2275.2898	531.9953	90
82	2275.9438	535.2392	91
83	2274.6358	534.5904	92
84	2272.0198	531.3465	93
85	2270.0577	528.7514	94
86	2270.7117	525.5076	95
87	2273.3278	526.8051	96
88	2275.2898	526.1563	97
89	2275.2898	523.5612	98
90	2279.8678	522.9125	99
91	2278.5598	522.2637	100
92	2279.2138	523.5612	101
93	2279.8678	520.3174	102
94	2278.5598	519.0198	103
95	2279.2138	521.6149	104
96	2280.5218	522.9125	105
97	2283.1379	520.3174	106
98	2281.8299	517.7223	107
99	2281.1759	517.0735	108
100	2280.5218	517.0735	109
101	2280.5218	511.8833	110
102	2281.1759	509.9370	111
103	2281.1759	509.9370	111
104	2280.5218	510.5857	113
105	2279.2138	512.5321	114
106	2279.2138	513.1808	115
107	2281.1759	511.2345	116
108	2281.8299	511.8833	117
109	2278.5598	509.9370	118
110	2279.2138	507.9906	119
111	2279.2138	509.9370	120
112	2278.5598	508.6394	121
113	2275.2898	504.7468	122
114	2275.2898	505.3955	123
115	2276.5978	505.3955	124
116	2278.5598	504.0980	125
117	2278.5598	505.3955	126
118	2278.5598	506.0443	127
119	2279.2138	508.6394	128
120	2281.1759	509.9370	129
121	2283.1379	507.3419	130
122	2286.4079	506.6931	131
123	2282.4839	506.0443	132
124	2282.4839	504.0980	133
125	2284.4459	504.7468	134
126	2283.7919	506.0443	135
127	2287.0619	506.6931	136
128	2285.7539	507.3419	137
129	2286.4079	505.3955	138
130	2290.3319	506.0443	139
131	2292.2940	504.0980	140
132	2290.9860	503.4492	141
133	2294.9100	500.2053	142
134	2298.1800	500.2053	143
135	2297.5260	497.6102	144
136	2296.8720	497.6102	145
