# Supplementary material for: Anomalous diffusion and q-Weibull velocity distributions in epithelial cell migration
Source: PLoS One. 2017 Jul 10;12(7):e0180777. doi: 10.1371/journal.pone.0180777 (PMC5507264; doi:10.1371/journal.pone.0180777)
Supplement: S6 File — Individual trajectories of each cell over time for density of 11900 cel/cm2. (available in http://www.posfisicaaplicada.ufv.br/?pageid=2714). (ZIP) [file pone.0180777.s007.zip › d=11900cells/00259.dat]

	X	Y	Slice
1	1983.6027	1433.1434	1
2	1984.2567	1430.5483	2
3	1984.9108	1432.4947	3
4	1989.4888	1441.5775	4
5	1994.0668	1451.3091	5
6	2002.5689	1454.5530	6
7	2005.8390	1461.6895	7
8	2014.9951	1462.3383	8
9	2016.3031	1459.7432	9
10	2024.8052	1461.6895	10
11	2026.1132	1466.8797	11
12	2028.7292	1465.5822	12
13	2028.7292	1462.9871	13
14	2031.9992	1464.9334	14
15	2028.0752	1464.9334	15
16	2024.1512	1467.5285	16
17	2019.5731	1470.1236	17
18	2018.9191	1472.0699	18
19	2020.8811	1475.9626	19
20	2028.0752	1476.6113	20
21	2033.3073	1477.2601	21
22	2041.8093	1475.3138	22
23	2047.6954	1476.6113	23
24	2044.4254	1477.9089	24
25	2042.4634	1477.2601	25
26	2044.4254	1477.9089	26
27	2045.7334	1475.9626	27
28	2047.6954	1475.9626	28
29	2050.3114	1475.3138	29
30	2050.3114	1477.2601	30
31	2051.6195	1477.2601	31
32	2052.2735	1478.5577	32
33	2053.5815	1478.5577	33
34	2056.8515	1481.1528	34
35	2056.1975	1482.4503	35
36	2056.8515	1482.4503	36
37	2056.8515	1480.5040	37
38	2057.5055	1483.7479	38
39	2049.0034	1487.6405	39
40	2042.4634	1487.6405	40
41	2033.9613	1487.6405	41
42	2029.3832	1486.9917	42
43	2022.8432	1485.0454	43
44	2021.5351	1479.2064	44
45	2010.4170	1475.9626	45
46	1998.6449	1470.1236	46
47	1992.1048	1469.4748	47
48	1990.7968	1469.4748	48
49	1986.8728	1468.8260	49
50	1984.2567	1470.1236	50
51	1978.3707	1467.5285	51
52	1975.1007	1464.2846	52
53	1975.7547	1464.9334	53
54	1974.4466	1461.6895	54
55	1967.9066	1459.7432	55
56	1960.0585	1459.7432	56
57	1962.0205	1457.7969	57
58	1960.7125	1458.4457	58
59	1960.7125	1455.2018	59
60	1956.1345	1453.2555	60
61	1957.4425	1450.6604	61
62	1954.8264	1448.0653	62
63	1957.4425	1444.8214	63
64	1956.7885	1439.6312	64
65	1958.0965	1433.7922	65
66	1960.0585	1425.3581	66
67	1961.3665	1418.2216	67
68	1959.4045	1411.0851	68
69	1956.7885	1406.5437	69
70	1957.4425	1403.2998	70
71	1956.1345	1399.4071	71
72	1956.7885	1397.4608	72
73	1956.7885	1396.1633	73
74	1956.1345	1393.5682	74
75	1955.4804	1392.2706	75
76	1953.5184	1394.8657	76
77	1953.5184	1396.1633	77
78	1952.2104	1394.8657	78
79	1948.9404	1400.7047	79
80	1947.6324	1409.7875	80
81	1945.0163	1416.2753	81
82	1945.6703	1415.6265	82
83	1945.6703	1411.7339	83
84	1942.4003	1407.8412	84
85	1942.4003	1405.8949	85
86	1939.7843	1405.2461	86
87	1937.1683	1405.2461	87
88	1930.6282	1403.2998	88
89	1930.6282	1400.7047	89
90	1922.1261	1398.7584	90
91	1920.8181	1394.2170	91
92	1907.0839	1389.0268	92
93	1898.5819	1387.7292	93
94	1889.4258	1385.1341	94
95	1877.6536	1384.4853	95
96	1873.7296	1384.4853	96
97	1875.6916	1373.4562	97
98	1878.9616	1374.7537	98
99	1881.5777	1375.4025	99
100	1883.5397	1370.8611	100
101	1888.1177	1372.1586	101
102	1893.3498	1378.6464	102
103	1895.9658	1383.8366	103
104	1897.2738	1389.6755	104
105	1895.9658	1389.0268	105
106	1895.9658	1390.9731	106
107	1900.5439	1390.3243	107
108	1899.8899	1389.6755	108
109	1894.0038	1394.2170	109
110	1895.3118	1401.3535	110
111	1897.2738	1405.8949	111
112	1895.3118	1408.4900	112
113	1886.8097	1412.3826	113
114	1884.1937	1415.6265	114
115	1888.1177	1420.1679	115
116	1889.4258	1415.6265	116
117	1892.0418	1418.2216	117
118	1892.0418	1418.8704	118
119	1895.3118	1418.2216	119
120	1896.6198	1417.5728	120
121	1899.8899	1416.9241	121
122	1903.1599	1418.8704	122
123	1908.3920	1418.8704	123
124	1911.0080	1416.2753	124
125	1916.8940	1416.2753	125
126	1923.4341	1413.6802	126
127	1937.1683	1416.9241	127
128	1939.7843	1418.8704	128
129	1945.0163	1418.2216	129
130	1952.8644	1424.0606	130
131	1954.8264	1424.0606	131
132	1960.7125	1424.0606	132
133	1962.0205	1427.9532	133
134	1962.0205	1431.8459	134
135	1966.5986	1438.3336	135
136	1968.5606	1436.3873	136
137	1977.0627	1437.6849	137
138	1982.9487	1433.7922	138
139	1985.5648	1418.2216	139
140	1992.1048	1408.4900	140
141	2001.9149	1401.3535	141
142	2006.4930	1395.5145	142
143	2005.1850	1393.5682	143
144	2003.8770	1383.1878	144
145	1994.7209	1377.9976	145
