# Supplementary material for: Anomalous diffusion and q-Weibull velocity distributions in epithelial cell migration
Source: PLoS One. 2017 Jul 10;12(7):e0180777. doi: 10.1371/journal.pone.0180777 (PMC5507264; doi:10.1371/journal.pone.0180777)
Supplement: S6 File — Individual trajectories of each cell over time for density of 11900 cel/cm2. (available in http://www.posfisicaaplicada.ufv.br/?pageid=2714). (ZIP) [file pone.0180777.s007.zip › d=11900cells/00292.dat]

	X	Y	Slice
1	1954.8264	869.3582	1
2	1952.8644	869.3582	2
3	1951.5564	869.3582	3
4	1952.2104	872.6020	4
5	1949.5944	872.6020	5
6	1949.5944	875.8459	6
7	1949.5944	871.3045	7
8	1951.5564	869.3582	8
9	1949.5944	869.3582	9
10	1947.6324	870.0069	10
11	1945.0163	866.1143	11
12	1943.7083	866.7631	12
13	1947.6324	867.4118	13
14	1948.9404	867.4118	14
15	1945.6703	860.9241	15
16	1946.3244	859.6266	16
17	1943.7083	858.9778	17
18	1945.6703	858.3290	18
19	1945.6703	857.6802	19
20	1946.3244	863.5192	20
21	1960.7125	866.7631	21
22	1967.9066	867.4118	22
23	1976.4087	868.0606	23
24	1984.2567	871.9533	24
25	1985.5648	872.6020	25
26	1992.1048	876.4947	26
27	1992.7588	877.1435	27
28	1990.1428	877.1435	28
29	1985.5648	873.8996	29
30	1982.2947	864.8168	30
31	1978.3707	858.9778	31
32	1973.1386	856.3827	32
33	1971.1766	860.2753	33
34	1971.1766	852.4900	34
35	1973.1386	853.7876	35
36	1971.1766	855.0851	36
37	1966.5986	857.6802	37
38	1967.2526	870.0069	38
39	1975.1007	869.3582	39
40	1985.5648	868.0606	40
41	1988.1808	866.1143	41
42	1990.1428	861.5729	42
43	1990.7968	861.5729	43
44	1989.4888	865.4655	44
45	1988.8348	870.0069	45
46	1990.1428	872.6020	46
47	1983.6027	877.1435	47
48	1987.5268	878.4410	48
49	1988.1808	881.6849	49
50	1988.1808	879.7386	50
51	1990.1428	875.8459	51
52	1990.7968	868.7094	52
53	1983.6027	860.2753	53
54	1982.9487	855.7339	54
55	1977.0627	855.0851	55
56	1970.5226	855.7339	56
57	1956.1345	860.2753	57
58	1952.2104	858.3290	58
59	1953.5184	866.7631	59
60	1954.8264	876.4947	60
61	1952.2104	882.3337	61
62	1953.5184	888.1726	62
63	1955.4804	884.9288	63
64	1954.1724	883.6312	64
65	1945.0163	877.7922	65
66	1940.4383	873.2508	66
67	1930.6282	868.7094	67
68	1928.6662	874.5484	68
69	1936.5142	890.7677	69
70	1942.4003	892.0653	70
71	1946.9784	888.1726	71
72	1948.9404	883.6312	72
73	1953.5184	884.2800	73
74	1953.5184	877.1435	74
75	1959.4045	871.9533	75
76	1964.6365	863.5192	76
77	1967.2526	861.5729	77
78	1975.1007	861.5729	78
79	1980.3327	862.8704	79
80	1986.8728	863.5192	80
81	1991.4508	862.8704	81
82	1989.4888	865.4655	82
83	1986.8728	863.5192	83
84	1990.1428	860.2753	84
85	1991.4508	857.6802	85
86	1988.8348	858.9778	86
87	1986.2188	860.2753	87
88	1977.7167	857.0315	88
89	1971.8306	857.6802	89
90	1967.9066	856.3827	90
91	1960.0585	858.9778	91
92	1953.5184	860.9241	92
93	1946.3244	863.5192	93
94	1945.0163	864.1680	94
95	1939.1303	864.8168	95
96	1937.1683	864.1680	96
97	1928.6662	865.4655	97
98	1926.7041	868.7094	98
99	1928.6662	869.3582	99
100	1925.3961	870.0069	100
101	1927.3582	868.0606	101
102	1932.5902	868.7094	102
103	1933.8982	871.3045	103
104	1930.6282	875.1971	104
105	1928.6662	879.0898	105
106	1924.7421	879.0898	106
107	1923.4341	880.3873	107
108	1918.8561	882.3337	108
109	1918.8561	881.0361	109
110	1916.8940	880.3873	110
111	1918.8561	877.1435	111
112	1919.5101	873.2508	112
113	1920.1641	871.9533	113
114	1918.2021	870.6557	114
115	1922.7801	869.3582	115
116	1923.4341	868.0606	116
117	1925.3961	865.4655	117
118	1926.0501	864.1680	118
119	1929.3202	866.1143	119
120	1930.6282	866.1143	120
121	1930.6282	867.4118	121
122	1932.5902	868.0606	122
123	1929.9742	866.7631	123
124	1925.3961	869.3582	124
125	1925.3961	867.4118	125
126	1923.4341	866.7631	126
127	1923.4341	868.0606	127
128	1926.0501	872.6020	128
129	1927.3582	870.6557	129
130	1928.6662	870.0069	130
131	1928.0122	870.6557	131
132	1928.6662	868.0606	132
133	1930.6282	870.0069	133
134	1930.6282	867.4118	134
135	1933.2442	870.0069	135
136	1936.5142	868.7094	136
137	1941.0923	868.7094	137
138	1948.2864	869.3582	138
139	1947.6324	866.1143	139
140	1954.1724	866.1143	140
141	1956.1345	861.5729	141
142	1960.7125	856.3827	142
143	1962.0205	854.4364	143
144	1960.0585	855.0851	144
145	1956.7885	857.0315	145
