# Supplementary material for: Anomalous diffusion and q-Weibull velocity distributions in epithelial cell migration
Source: PLoS One. 2017 Jul 10;12(7):e0180777. doi: 10.1371/journal.pone.0180777 (PMC5507264; doi:10.1371/journal.pone.0180777)
Supplement: S6 File — Individual trajectories of each cell over time for density of 11900 cel/cm2. (available in http://www.posfisicaaplicada.ufv.br/?pageid=2714). (ZIP) [file pone.0180777.s007.zip › d=11900cells/00151.dat]

	X	Y	Slice
1	703.7114	123.9160	1
2	703.7114	121.3209	2
3	705.6734	125.8623	3
4	710.2514	127.1599	4
5	713.5215	124.5648	5
6	708.9434	127.1599	6
7	699.7873	130.4037	7
8	689.3232	130.4037	8
9	684.7452	127.8086	9
10	689.9772	130.4037	10
11	697.1713	129.7550	11
12	699.7873	121.9697	12
13	699.1333	119.3746	13
14	700.4413	124.5648	14
15	694.5553	127.8086	15
16	689.9772	134.2964	16
17	689.9772	138.1890	17
18	687.3612	136.2427	18
19	689.9772	133.6476	19
20	691.2852	130.4037	20
21	695.2093	127.8086	21
22	699.1333	126.5111	22
23	702.4033	126.5111	23
24	708.9434	127.8086	24
25	702.4033	127.1599	25
26	699.7873	129.7550	26
27	699.1333	132.3501	27
28	700.4413	132.3501	28
29	700.4413	134.9451	29
30	698.4793	135.5939	30
31	701.7493	133.6476	31
32	704.3654	130.4037	32
33	699.7873	131.0525	33
34	694.5553	127.1599	34
35	692.5932	123.2672	35
36	692.5932	121.9697	36
37	691.9392	120.6721	37
38	694.5553	123.2672	38
39	699.7873	124.5648	39
40	704.3654	126.5111	40
41	702.4033	128.4574	41
42	701.0953	131.0525	42
43	698.4793	133.6476	43
44	695.2093	129.1062	44
45	695.8633	131.0525	45
46	695.2093	130.4037	46
47	691.9392	124.5648	47
48	692.5932	125.2135	48
49	690.6312	125.2135	49
50	689.9772	121.3209	50
51	686.7072	120.0233	51
52	686.7072	121.9697	52
53	688.6692	120.0233	53
54	685.3992	119.3746	54
55	684.0912	119.3746	55
56	682.7831	123.9160	56
57	684.7452	120.6721	57
58	682.7831	121.3209	58
59	678.2051	124.5648	59
60	674.9351	126.5111	60
61	671.6650	128.4574	61
62	672.9730	131.0525	62
63	674.9351	131.0525	63
64	674.9351	131.7013	64
65	675.5891	127.8086	65
66	672.3190	127.8086	66
67	672.3190	127.8086	66
68	670.3570	127.8086	68
69	669.0490	127.1599	69
70	668.3950	123.9160	70
71	668.3950	120.6721	71
72	671.0110	116.7795	72
73	667.0870	121.3209	73
74	666.4330	123.9160	74
75	664.4709	124.5648	75
76	668.3950	123.2672	76
77	669.7030	122.6184	77
78	670.3570	122.6184	78
79	669.0490	125.2135	79
80	668.3950	123.9160	80
81	669.7030	126.5111	81
82	667.0870	128.4574	82
83	669.7030	128.4574	83
84	666.4330	130.4037	84
85	667.7410	129.7550	85
86	668.3950	133.6476	86
87	664.4709	132.3501	87
88	670.3570	134.2964	88
89	669.7030	133.6476	89
90	672.9730	137.5402	90
91	669.7030	137.5402	91
92	666.4330	135.5939	92
93	663.1629	131.7013	93
94	663.8169	131.7013	94
95	666.4330	133.6476	95
96	665.7790	131.0525	96
97	664.4709	132.3501	97
98	669.7030	129.1062	98
99	666.4330	131.7013	99
100	668.3950	127.8086	100
101	672.3190	134.2964	101
102	672.3190	136.2427	102
103	674.9351	130.4037	103
104	674.9351	134.2964	104
105	674.2811	134.2964	105
106	671.6650	135.5939	106
107	673.6270	138.1890	107
108	667.7410	137.5402	108
109	672.3190	135.5939	109
110	671.0110	138.1890	110
111	672.9730	139.4866	111
112	670.3570	139.4866	112
113	672.3190	142.7304	113
114	672.3190	141.4329	114
115	678.8591	145.3255	115
116	676.8971	143.3792	116
117	678.8591	145.9743	117
118	684.7452	149.2182	118
119	684.7452	147.9206	119
120	686.0532	147.2719	120
121	688.6692	150.5157	121
122	695.2093	147.2719	122
123	697.1713	147.2719	123
124	695.8633	150.5157	124
125	695.2093	148.5694	125
126	695.2093	150.5157	126
127	696.5173	151.8133	127
128	699.1333	150.5157	128
129	701.0953	146.6231	129
130	703.0574	143.3792	130
131	703.0574	138.1890	131
132	705.6734	133.6476	132
133	706.9814	134.2964	133
134	710.2514	129.7550	134
135	711.5594	130.4037	135
136	705.6734	129.7550	136
137	704.3654	128.4574	137
138	709.5974	130.4037	138
139	708.2894	132.3501	139
140	706.9814	128.4574	140
141	708.9434	125.2135	141
142	708.2894	121.3209	142
143	707.6354	121.3209	143
144	710.2514	118.7258	144
145	708.9434	114.8331	145
