# Supplementary material for: Anomalous diffusion and q-Weibull velocity distributions in epithelial cell migration
Source: PLoS One. 2017 Jul 10;12(7):e0180777. doi: 10.1371/journal.pone.0180777 (PMC5507264; doi:10.1371/journal.pone.0180777)
Supplement: S6 File — Individual trajectories of each cell over time for density of 11900 cel/cm2. (available in http://www.posfisicaaplicada.ufv.br/?pageid=2714). (ZIP) [file pone.0180777.s007.zip › d=11900cells/00010.dat]

	X	Y	Slice
1	286.4550	1038.0396	1
2	285.1470	1036.7421	2
3	287.1090	1034.1470	3
4	285.8010	1037.3908	4
5	282.5310	1038.0396	5
6	282.5310	1034.1470	6
7	279.2609	1036.7421	7
8	281.8769	1031.5519	8
9	278.6069	1029.6055	9
10	278.6069	1027.6592	10
11	279.2609	1030.9031	11
12	282.5310	1029.6055	12
13	282.5310	1030.2543	13
14	283.8390	1026.3617	14
15	278.6069	1025.7129	15
16	270.7588	1023.7666	16
17	268.7968	1022.4690	17
18	270.7588	1019.8739	18
19	278.6069	1019.8739	19
20	278.6069	1014.6837	20
21	278.6069	1015.3325	21
22	274.0289	1015.9813	22
23	272.7209	1019.8739	23
24	275.9909	1025.7129	24
25	275.9909	1027.6592	25
26	274.0289	1028.3080	26
27	275.3369	1029.6055	27
28	272.0668	1030.2543	28
29	277.2989	1025.7129	29
30	277.9529	1022.4690	30
31	285.8010	1019.2251	31
32	291.6870	1017.9276	32
33	292.3411	1019.8739	33
34	288.4170	1023.7666	34
35	288.4170	1024.4153	35
36	276.6449	1028.3080	36
37	280.5689	1030.9031	37
38	281.2229	1035.4445	38
39	281.8769	1036.7421	39
40	282.5310	1039.9859	40
41	278.6069	1039.9859	41
42	275.3369	1045.1761	42
43	275.3369	1043.8786	43
44	274.0289	1046.4737	44
45	270.1048	1049.0688	45
46	268.1428	1048.4200	46
47	264.2188	1056.2053	47
48	266.8348	1063.9906	48
49	266.1808	1066.5857	49
50	266.8348	1071.1271	50
51	266.1808	1074.3710	51
52	262.9107	1074.3710	52
53	261.6027	1070.4783	53
54	257.6787	1067.2345	54
55	255.7167	1063.3418	55
56	251.7926	1060.7467	56
57	251.7926	1062.6931	57
58	252.4466	1066.5857	58
59	249.8306	1068.5320	59
60	245.9066	1073.0734	60
61	245.2526	1076.9661	61
62	247.8686	1081.5075	62
63	244.5986	1083.4538	63
64	243.9446	1084.1026	64
65	241.3285	1084.1026	65
66	238.0585	1084.7514	66
67	230.8644	1085.4002	67
68	227.5944	1082.8051	68
69	226.2864	1078.9124	69
70	221.7083	1074.3710	70
71	219.7463	1074.3710	71
72	221.0543	1075.0198	72
73	216.4763	1073.0734	73
74	217.7843	1072.4247	74
75	220.4003	1075.0198	75
76	221.0543	1072.4247	76
77	224.3243	1071.1271	77
78	232.8264	1065.2882	78
79	234.7885	1066.5857	79
80	237.4045	1063.3418	80
81	236.7505	1061.3955	81
82	236.7505	1060.0980	82
83	234.1344	1060.0980	83
84	234.7885	1063.9906	84
85	233.4804	1066.5857	85
86	234.7885	1070.4783	86
87	233.4804	1071.7759	87
88	232.1724	1068.5320	88
89	228.2484	1069.8296	89
90	228.2484	1066.5857	90
91	226.9404	1067.8832	91
92	227.5944	1067.2345	92
93	234.1344	1070.4783	93
94	236.0965	1069.8296	94
95	234.7885	1073.0734	95
96	239.3665	1075.6685	96
97	239.3665	1080.2100	97
98	242.6365	1080.8587	98
99	240.0205	1085.4002	99
100	234.7885	1090.5904	100
101	232.1724	1089.9416	101
102	232.1724	1089.9416	101
103	230.8644	1090.5904	103
104	228.2484	1088.6440	104
105	231.5184	1088.6440	105
106	232.8264	1087.9953	106
107	238.7125	1088.6440	107
108	246.5606	1086.6977	108
109	249.8306	1088.6440	109
110	247.2146	1088.6440	110
111	242.6365	1089.9416	111
112	244.5986	1089.2928	112
113	244.5986	1093.8342	113
114	245.2526	1091.8879	114
115	243.2905	1095.1318	115
116	242.6365	1095.7806	116
117	244.5986	1096.4293	117
118	247.8686	1093.8342	118
119	247.8686	1095.7806	119
120	249.8306	1095.1318	120
121	246.5606	1093.8342	121
122	246.5606	1092.5367	122
123	246.5606	1094.4830	123
124	246.5606	1098.3757	124
125	245.2526	1097.0781	125
126	244.5986	1096.4293	126
127	242.6365	1095.1318	127
128	244.5986	1094.4830	128
129	244.5986	1092.5367	129
130	246.5606	1093.1855	130
131	248.5226	1091.8879	131
132	247.8686	1091.8879	132
133	247.8686	1092.5367	133
134	253.7547	1092.5367	134
135	258.9867	1093.8342	135
136	261.6027	1093.1855	136
137	264.2188	1092.5367	137
138	270.1048	1092.5367	138
139	271.4128	1091.8879	139
140	271.4128	1091.2391	140
141	271.4128	1092.5367	141
142	270.7588	1092.5367	142
143	269.4508	1091.8879	143
144	268.1428	1091.8879	144
145	266.1808	1093.1855	145
