# Supplementary material for: Anomalous diffusion and q-Weibull velocity distributions in epithelial cell migration
Source: PLoS One. 2017 Jul 10;12(7):e0180777. doi: 10.1371/journal.pone.0180777 (PMC5507264; doi:10.1371/journal.pone.0180777)
Supplement: S6 File — Individual trajectories of each cell over time for density of 11900 cel/cm2. (available in http://www.posfisicaaplicada.ufv.br/?pageid=2714). (ZIP) [file pone.0180777.s007.zip › d=11900cells/00037.dat]

	X	Y	Slice
1	517.9734	764.2567	1
2	516.0114	766.2030	2
3	519.2814	767.5005	3
4	524.5135	766.8518	4
5	523.2055	767.5005	5
6	523.2055	770.0956	6
7	523.2055	772.0420	7
8	521.8975	772.6907	8
9	523.2055	770.7444	9
10	523.2055	768.7981	10
11	523.8595	761.0128	11
12	527.1295	754.5250	12
13	529.7455	748.0373	13
14	529.0915	751.2812	14
15	527.7835	752.5787	15
16	527.7835	751.9299	16
17	527.7835	751.9299	16
18	527.7835	751.9299	16
19	530.3995	757.1201	19
20	529.7455	761.6616	20
21	528.4375	763.6079	21
22	527.7835	768.7981	22
23	527.7835	770.7444	23
24	530.3995	771.3932	24
25	532.3616	773.3395	25
26	534.3236	773.9883	26
27	535.6316	775.9346	27
28	537.5936	777.8809	28
29	540.2096	779.8273	29
30	542.8257	779.1785	30
31	542.8257	777.2322	31
32	544.7877	778.5297	32
33	546.0957	779.1785	33
34	551.9818	774.6371	34
35	551.9818	772.6907	35
36	551.9818	769.4469	36
37	554.5978	766.8518	37
38	556.5598	764.2567	38
39	559.1758	762.9591	39
40	562.4459	761.0128	40
41	563.7539	761.0128	41
42	566.3699	761.0128	42
43	567.0239	759.0665	43
44	570.9480	759.7152	44
45	575.5260	761.6616	45
46	577.4880	760.3640	46
47	577.4880	760.3640	46
48	574.8720	760.3640	48
49	574.2180	761.0128	49
50	574.8720	757.7689	50
51	571.6020	756.4714	51
52	573.5640	757.7689	52
53	570.2940	757.7689	53
54	569.6400	757.7689	54
55	570.9480	758.4177	55
56	570.9480	756.4714	56
57	570.9480	755.8226	57
58	567.6779	755.1738	58
59	568.3319	750.6324	59
60	568.3319	744.7934	60
61	570.9480	743.4959	61
62	567.6779	746.7397	62
63	567.0239	755.8226	63
64	564.4079	759.7152	64
65	564.4079	760.3640	65
66	565.0619	758.4177	66
67	566.3699	759.0665	67
68	565.7159	757.7689	68
69	561.7919	759.0665	69
70	557.8678	759.7152	70
71	567.6779	757.1201	71
72	578.1420	753.8763	72
73	580.7581	748.0373	73
74	579.4501	740.9008	74
75	577.4880	738.9544	75
76	574.8720	740.9008	76
77	574.8720	744.1446	77
78	573.5640	751.9299	78
79	576.1800	757.1201	79
80	581.4121	759.0665	80
81	580.7581	757.7689	81
82	578.7961	757.7689	82
83	578.1420	757.1201	83
84	574.2180	759.7152	84
85	570.9480	762.3103	85
86	568.3319	767.5005	86
87	568.9859	772.0420	87
88	566.3699	775.9346	88
89	562.4459	776.5834	89
90	555.2518	774.6371	90
91	550.0198	775.2858	91
92	548.7117	773.3395	92
93	547.4037	773.9883	93
94	548.0577	771.3932	94
95	542.1717	768.1493	95
96	540.8637	765.5542	96
97	547.4037	762.9591	97
98	551.9818	762.9591	98
99	552.6358	764.9054	99
100	553.2898	767.5005	100
101	553.2898	766.2030	101
102	553.2898	769.4469	102
103	551.9818	768.7981	103
104	551.9818	766.2030	104
105	555.2518	766.2030	105
106	553.9438	766.2030	106
107	553.9438	768.7981	107
108	553.9438	767.5005	108
109	555.2518	765.5542	109
110	554.5978	765.5542	110
111	556.5598	765.5542	111
112	559.1758	765.5542	112
113	557.8678	766.2030	113
114	557.8678	769.4469	114
115	559.1758	768.1493	115
116	561.1379	766.2030	116
117	560.4839	771.3932	117
118	559.8299	768.1493	118
119	561.1379	768.1493	119
120	563.0999	766.2030	120
121	563.7539	769.4469	121
122	564.4079	770.7444	122
123	565.7159	770.0956	123
124	563.7539	770.0956	124
125	570.2940	768.1493	125
126	570.9480	770.0956	126
127	568.3319	766.8518	127
128	564.4079	770.7444	128
129	565.0619	768.7981	129
130	565.0619	763.6079	130
131	565.0619	764.2567	131
132	563.7539	766.2030	132
133	563.7539	766.2030	132
134	565.0619	763.6079	134
135	563.0999	762.3103	135
136	565.0619	762.3103	136
137	563.0999	763.6079	137
138	564.4079	762.9591	138
139	563.7539	759.7152	139
140	565.7159	762.3103	140
141	565.0619	762.3103	141
142	564.4079	760.3640	142
143	565.0619	761.0128	143
144	565.0619	762.3103	144
145	564.4079	761.6616	145
