# Supplementary material for: Anomalous diffusion and q-Weibull velocity distributions in epithelial cell migration
Source: PLoS One. 2017 Jul 10;12(7):e0180777. doi: 10.1371/journal.pone.0180777 (PMC5507264; doi:10.1371/journal.pone.0180777)
Supplement: S6 File — Individual trajectories of each cell over time for density of 11900 cel/cm2. (available in http://www.posfisicaaplicada.ufv.br/?pageid=2714). (ZIP) [file pone.0180777.s007.zip › d=11900cells/f00117.dat]

	X	Y	Slice
1	688.0152	825.8903	65
2	689.3232	822.6464	66
3	686.0532	821.3488	67
4	687.3612	823.2952	68
5	688.0152	822.6464	69
6	687.3612	822.6464	70
7	678.2051	821.3488	71
8	671.6650	818.7537	72
9	667.0870	817.4562	73
10	663.1629	814.8611	74
11	662.5089	814.2123	75
12	667.0870	818.1050	76
13	672.3190	818.1050	77
14	673.6270	812.9148	78
15	671.6650	810.9684	79
16	671.0110	810.3197	80
17	669.7030	811.6172	81
18	671.6650	809.6709	82
19	669.0490	806.4270	83
20	665.7790	802.5344	84
21	663.1629	800.5880	85
22	663.1629	798.6417	86
23	663.1629	794.7491	87
24	658.5849	790.2077	88
25	655.9689	786.3150	89
26	651.3908	779.8273	90
27	648.7748	783.0711	91
28	646.1588	786.9638	92
29	646.1588	789.5589	93
30	652.6988	787.6126	94
31	657.9309	785.6662	95
32	659.8929	783.0711	96
33	659.2389	783.0711	97
34	657.9309	782.4224	98
35	660.5469	783.0711	99
36	658.5849	783.7199	100
37	657.9309	785.0175	101
38	655.9689	782.4224	102
39	652.6988	781.1248	103
40	650.7368	782.4224	104
41	650.7368	783.7199	105
42	652.0448	789.5589	106
43	654.0068	791.5052	107
44	655.3149	791.5052	108
45	661.8549	794.7491	109
46	664.4709	794.7491	110
47	665.7790	794.1003	111
48	666.4330	790.8564	112
49	670.3570	791.5052	113
50	669.7030	791.5052	114
51	669.7030	789.5589	115
52	669.0490	790.2077	116
53	667.0870	790.2077	117
54	665.7790	788.9101	118
55	668.3950	789.5589	119
56	668.3950	788.9101	120
57	669.0490	790.8564	121
58	666.4330	793.4515	122
59	667.0870	792.8028	123
60	668.3950	790.8564	124
61	665.1250	791.5052	125
62	665.1250	794.7491	126
63	663.1629	794.1003	127
64	667.0870	795.3979	128
65	666.4330	792.1540	129
66	669.7030	794.7491	130
67	666.4330	794.1003	131
68	668.3950	797.3442	132
69	667.7410	796.0466	133
70	667.7410	796.6954	134
71	669.0490	794.7491	135
72	667.7410	796.0466	136
73	669.7030	795.3979	137
74	671.6650	797.9930	138
75	674.9351	797.9930	139
76	674.9351	799.9393	140
77	677.5511	799.9393	141
78	675.5891	797.3442	142
79	674.9351	799.2905	143
80	676.8971	797.3442	144
81	676.2431	799.2905	145
