# Supplementary material for: Anomalous diffusion and q-Weibull velocity distributions in epithelial cell migration
Source: PLoS One. 2017 Jul 10;12(7):e0180777. doi: 10.1371/journal.pone.0180777 (PMC5507264; doi:10.1371/journal.pone.0180777)
Supplement: S6 File — Individual trajectories of each cell over time for density of 11900 cel/cm2. (available in http://www.posfisicaaplicada.ufv.br/?pageid=2714). (ZIP) [file pone.0180777.s007.zip › d=11900cells/00176.dat]

	X	Y	Slice
1	1480.6715	1233.9696	1
2	1478.7095	1235.2671	2
3	1478.0555	1237.8622	3
4	1478.7095	1237.2135	4
5	1471.5154	1238.5110	5
6	1471.5154	1238.5110	5
7	1468.2454	1244.3500	7
8	1459.7433	1244.9988	8
9	1455.1652	1244.3500	9
10	1449.2792	1244.9988	10
11	1449.2792	1244.9988	10
12	1443.3931	1250.8377	12
13	1440.1231	1254.0816	13
14	1442.0851	1260.5694	14
15	1444.7011	1263.1645	15
16	1444.0471	1267.0571	16
17	1444.7011	1270.3010	17
18	1442.7391	1273.5448	18
19	1443.3931	1276.1399	19
20	1442.7391	1283.2765	20
21	1442.7391	1281.3301	21
22	1445.3551	1280.6814	22
23	1445.3551	1277.4375	23
24	1453.8572	1280.6814	24
25	1453.8572	1276.7887	25
26	1456.4732	1272.2473	26
27	1456.4732	1271.5985	27
28	1458.4352	1263.8132	28
29	1451.2412	1254.7304	29
30	1447.9711	1252.7841	30
31	1449.2792	1253.4328	31
32	1446.0091	1252.1353	32
33	1447.9711	1248.8914	33
34	1451.8952	1245.6475	34
35	1451.8952	1245.6475	34
36	1461.0513	1242.4037	36
37	1461.0513	1239.8086	37
38	1464.9753	1241.1061	38
39	1463.0133	1241.7549	39
40	1460.3973	1245.6475	40
41	1456.4732	1248.8914	41
42	1455.8192	1248.8914	42
43	1457.7812	1250.8377	43
44	1459.7433	1257.3255	44
45	1455.1652	1257.9743	45
46	1452.5492	1257.9743	46
47	1450.5872	1261.8669	47
48	1451.8952	1256.0279	48
49	1453.2032	1252.1353	49
50	1457.1272	1246.9451	50
51	1462.3593	1246.2963	51
52	1465.6293	1250.1890	52
53	1465.6293	1250.1890	52
54	1478.0555	1241.1061	54
55	1478.7095	1242.4037	55
56	1484.5955	1237.8622	56
57	1489.8276	1238.5110	57
58	1500.2917	1237.8622	58
59	1506.1777	1233.3208	59
60	1506.1777	1233.3208	59
61	1510.7558	1237.2135	61
62	1522.5279	1229.4282	62
63	1529.7220	1234.6184	63
64	1531.0300	1241.7549	64
65	1532.3380	1243.7012	65
66	1522.5279	1246.2963	66
67	1504.2157	1246.2963	67
68	1503.5617	1238.5110	68
69	1508.1398	1230.0769	69
70	1518.6039	1228.7794	70
71	1523.8359	1231.3745	71
72	1527.7600	1241.1061	72
73	1523.8359	1248.2426	73
74	1512.0638	1244.3500	74
75	1507.4858	1239.1598	75
76	1504.8697	1234.6184	76
77	1501.5997	1233.9696	77
78	1494.4056	1224.8867	78
79	1487.2116	1223.5892	79
80	1489.1736	1232.0233	80
81	1499.6377	1235.9159	81
82	1500.2917	1235.2671	82
83	1498.3297	1235.9159	83
84	1498.9837	1242.4037	84
85	1497.6757	1245.6475	85
86	1495.7136	1245.6475	86
87	1484.5955	1243.0524	87
88	1474.1314	1244.9988	88
89	1478.0555	1248.2426	89
90	1483.9415	1246.9451	90
91	1489.1736	1246.2963	91
92	1499.6377	1248.8914	92
93	1507.4858	1241.1061	93
94	1507.4858	1241.1061	93
95	1504.2157	1233.3208	95
96	1501.5997	1233.3208	96
97	1501.5997	1236.5647	97
98	1503.5617	1242.4037	98
99	1515.9879	1243.0524	99
100	1515.9879	1243.0524	99
101	1525.1439	1249.5402	101
102	1523.1819	1245.6475	102
103	1525.1439	1245.6475	103
104	1525.1439	1244.3500	104
105	1525.1439	1244.3500	104
106	1522.5279	1244.3500	105
107	1504.2157	1237.8622	107
108	1509.4478	1230.7257	108
109	1511.4098	1229.4282	109
110	1512.7178	1230.0769	110
111	1517.2959	1233.9696	111
112	1509.4478	1244.3500	112
113	1508.1398	1243.7012	113
114	1508.1398	1237.2135	114
115	1510.1018	1227.4818	115
116	1503.5617	1233.3208	116
117	1503.5617	1235.2671	117
118	1503.5617	1235.2671	117
119	1504.2157	1237.2135	118
120	1510.7558	1237.2135	120
121	1510.7558	1237.2135	120
122	1510.1018	1238.5110	122
123	1510.7558	1239.1598	123
124	1518.6039	1242.4037	124
125	1519.9119	1240.4573	125
126	1520.5659	1245.6475	126
127	1520.5659	1246.2963	127
128	1519.2579	1242.4037	128
129	1514.6798	1238.5110	129
130	1511.4098	1235.9159	130
131	1513.3718	1234.6184	131
132	1510.7558	1234.6184	132
133	1512.7178	1226.1843	133
134	1512.7178	1226.1843	133
135	1514.6798	1237.2135	135
136	1514.6798	1239.1598	136
137	1514.0258	1244.3500	137
138	1506.1777	1241.1061	138
139	1504.8697	1238.5110	139
140	1508.1398	1236.5647	140
141	1508.1398	1236.5647	140
142	1515.9879	1246.2963	142
143	1516.6419	1244.9988	143
144	1516.6419	1244.9988	143
145	1534.9540	1241.7549	145
