# Supplementary material for: Anomalous diffusion and q-Weibull velocity distributions in epithelial cell migration
Source: PLoS One. 2017 Jul 10;12(7):e0180777. doi: 10.1371/journal.pone.0180777 (PMC5507264; doi:10.1371/journal.pone.0180777)
Supplement: S6 File — Individual trajectories of each cell over time for density of 11900 cel/cm2. (available in http://www.posfisicaaplicada.ufv.br/?pageid=2714). (ZIP) [file pone.0180777.s007.zip › d=11900cells/00163.dat]

	X	Y	Slice
1	1419.8488	1402.0022	1
2	1421.8109	1403.9486	2
3	1423.1189	1405.2461	3
4	1424.4269	1408.4900	4
5	1426.3889	1411.0851	5
6	1427.6969	1413.0314	6
7	1426.3889	1415.6265	7
8	1424.4269	1416.9241	8
9	1419.8488	1413.6802	9
10	1416.5788	1403.2998	10
11	1417.8868	1394.2170	11
12	1423.7729	1390.9731	12
13	1427.0429	1387.7292	13
14	1422.4649	1385.1341	14
15	1413.9628	1381.2415	15
16	1408.0767	1389.6755	16
17	1404.8067	1387.7292	17
18	1406.1147	1379.9439	18
19	1409.3847	1376.0513	19
20	1415.2708	1378.6464	20
21	1418.5408	1381.2415	21
22	1420.5029	1386.4317	22
23	1421.8109	1389.6755	23
24	1415.9248	1396.8121	24
25	1413.3088	1402.6510	25
26	1413.3088	1407.8412	26
27	1417.2328	1408.4900	27
28	1422.4649	1414.3290	28
29	1421.8109	1408.4900	29
30	1426.3889	1405.2461	30
31	1429.0049	1404.5973	31
32	1432.9290	1402.6510	32
33	1434.2370	1400.7047	33
34	1432.9290	1400.7047	34
35	1430.9670	1393.5682	35
36	1425.7349	1388.3780	36
37	1421.1569	1379.9439	37
38	1416.5788	1374.1049	38
39	1411.3468	1371.5098	39
40	1413.9628	1370.2123	40
41	1410.6928	1374.7537	41
42	1412.6548	1377.3488	42
43	1410.6928	1380.5927	43
44	1415.9248	1381.2415	44
45	1417.2328	1383.1878	45
46	1415.2708	1384.4853	46
47	1419.1948	1390.9731	47
48	1421.8109	1398.1096	48
49	1427.0429	1403.9486	49
50	1430.9670	1405.2461	50
51	1433.5830	1405.2461	51
52	1432.2750	1403.9486	52
53	1429.6589	1405.2461	53
54	1427.0429	1402.6510	54
55	1428.3509	1396.1633	55
56	1425.7349	1393.5682	56
57	1424.4269	1390.3243	57
58	1419.8488	1387.0804	58
59	1417.8868	1377.9976	59
60	1416.5788	1372.8074	60
61	1417.8868	1372.1586	61
62	1419.1948	1373.4562	62
63	1421.1569	1373.4562	63
64	1421.1569	1370.2123	64
65	1417.8868	1372.1586	65
66	1415.2708	1367.6172	66
67	1413.3088	1370.2123	67
68	1411.3468	1371.5098	68
69	1411.3468	1374.1049	69
70	1408.7307	1377.9976	70
71	1409.3847	1379.9439	71
72	1409.3847	1379.2951	72
73	1408.0767	1380.5927	73
74	1407.4227	1381.2415	74
75	1402.1907	1383.1878	75
76	1402.8447	1383.8366	76
77	1401.5367	1385.7829	77
78	1398.9206	1388.3780	78
79	1396.3046	1390.3243	79
80	1396.3046	1396.1633	80
81	1392.3806	1394.2170	81
82	1394.3426	1396.8121	82
83	1398.9206	1398.7584	83
84	1406.1147	1393.5682	84
85	1403.4987	1390.9731	85
86	1403.4987	1385.7829	86
87	1398.9206	1383.8366	87
88	1401.5367	1384.4853	88
89	1398.9206	1384.4853	89
90	1400.8826	1383.8366	90
91	1400.2286	1379.9439	91
92	1401.5367	1381.8902	92
93	1402.8447	1383.8366	93
94	1402.8447	1383.8366	93
95	1398.2666	1383.8366	95
96	1400.2286	1383.8366	96
97	1398.2666	1390.3243	97
98	1398.2666	1381.2415	98
99	1400.2286	1381.8902	99
100	1402.8447	1379.9439	100
101	1402.8447	1381.8902	101
102	1403.4987	1380.5927	102
103	1408.0767	1379.2951	103
104	1410.0387	1381.8902	104
105	1408.7307	1381.8902	105
106	1406.7687	1386.4317	106
107	1404.8067	1386.4317	107
108	1405.4607	1385.1341	108
109	1404.8067	1382.5390	109
110	1404.8067	1380.5927	110
111	1402.8447	1376.7000	111
112	1408.7307	1377.3488	112
113	1405.4607	1379.2951	113
114	1407.4227	1376.7000	114
115	1402.1907	1376.7000	115
116	1404.1527	1379.2951	116
117	1402.8447	1379.9439	117
118	1404.8067	1380.5927	118
119	1406.1147	1381.2415	119
120	1405.4607	1383.8366	120
121	1408.7307	1385.1341	121
122	1410.0387	1385.1341	122
123	1408.0767	1383.1878	123
124	1410.6928	1383.1878	124
125	1410.6928	1379.9439	125
126	1411.3468	1383.1878	126
127	1410.0387	1379.9439	127
128	1410.6928	1377.3488	128
129	1405.4607	1374.7537	129
130	1405.4607	1379.2951	130
131	1404.8067	1382.5390	131
132	1404.1527	1381.8902	132
133	1400.2286	1383.1878	133
134	1400.8826	1381.8902	134
135	1400.2286	1379.9439	135
136	1399.5746	1384.4853	136
137	1398.2666	1389.6755	137
138	1399.5746	1389.0268	138
139	1396.9586	1387.0804	139
140	1395.6506	1389.0268	140
141	1398.2666	1389.6755	141
142	1394.9966	1390.9731	142
143	1396.9586	1389.6755	143
144	1397.6126	1393.5682	144
145	1398.9206	1394.8657	145
