# Supplementary material for: Anomalous diffusion and q-Weibull velocity distributions in epithelial cell migration
Source: PLoS One. 2017 Jul 10;12(7):e0180777. doi: 10.1371/journal.pone.0180777 (PMC5507264; doi:10.1371/journal.pone.0180777)
Supplement: S6 File — Individual trajectories of each cell over time for density of 11900 cel/cm2. (available in http://www.posfisicaaplicada.ufv.br/?pageid=2714). (ZIP) [file pone.0180777.s007.zip › d=11900cells/00022.dat]

	X	Y	Slice
1	349.2397	924.5040	1
2	346.6236	923.8553	2
3	345.3156	923.8553	3
4	347.9316	925.8016	4
5	349.8937	929.6942	5
6	346.6236	936.8307	6
7	347.9316	940.7234	7
8	349.8937	945.2648	8
9	350.5477	945.2648	9
10	352.5097	948.5087	10
11	353.8177	950.4550	11
12	352.5097	951.7526	12
13	353.1637	956.2940	13
14	353.8177	959.5379	14
15	355.1257	960.1866	15
16	351.2017	957.5915	16
17	350.5477	964.7281	17
18	347.2776	964.0793	18
19	341.3916	965.3768	19
20	340.7376	962.1330	20
21	333.5435	950.4550	21
22	332.8895	949.1575	22
23	332.2355	950.4550	23
24	332.2355	943.3185	24
25	332.8895	943.9673	25
26	332.8895	937.4795	26
27	332.2355	934.8844	27
28	333.5435	926.4504	28
29	332.8895	923.8553	29
30	336.8135	921.2602	30
31	332.8895	921.2602	31
32	334.8515	915.4212	32
33	330.2735	912.8261	33
34	327.0034	909.5822	34
35	325.0414	905.0408	35
36	319.8093	907.6359	36
37	315.2313	908.9334	37
38	315.2313	914.7724	38
39	308.0372	917.3675	39
40	307.3832	914.1236	40
41	304.1132	915.4212	41
42	306.0752	913.4749	42
43	306.7292	910.2310	43
44	301.4972	905.6896	44
45	302.1512	908.2847	45
46	300.1891	905.6896	46
47	291.6870	915.4212	47
48	289.0710	914.1236	48
49	290.3790	917.3675	49
50	286.4550	913.4749	50
51	283.8390	919.3138	51
52	287.1090	917.3675	52
53	284.4930	916.0700	53
54	280.5689	919.9626	54
55	277.2989	919.9626	55
56	273.3749	918.6651	56
57	271.4128	918.6651	57
58	268.1428	912.8261	58
59	269.4508	914.7724	59
60	269.4508	905.6896	60
61	274.6829	901.7969	61
62	274.0289	900.4994	62
63	276.6449	902.4457	63
64	278.6069	901.7969	64
65	278.6069	895.3092	65
66	284.4930	893.3628	66
67	292.3411	897.9043	67
68	296.9191	895.3092	68
69	300.1891	894.0116	69
70	302.8052	901.7969	70
71	304.7672	908.9334	71
72	308.0372	913.4749	72
73	309.3452	917.3675	73
74	307.3832	921.9089	74
75	297.5731	929.0455	75
76	292.3411	936.8307	76
77	289.7250	940.0746	77
78	287.1090	934.8844	78
79	285.1470	930.3430	79
80	279.2609	933.5869	80
81	277.2989	933.5869	81
82	275.9909	941.3722	82
83	274.0289	945.9136	83
84	279.9149	954.9964	84
85	287.1090	959.5379	85
86	291.6870	973.8109	86
87	294.9571	975.7572	87
88	300.8431	989.3815	88
89	300.8431	996.5180	89
90	299.5351	998.4644	90
91	298.8811	1002.3570	91
92	296.2651	1003.0058	92
93	292.9951	1001.7082	93
94	293.6491	1001.7082	94
95	298.2271	1009.4935	95
96	307.3832	1011.4398	96
97	309.3452	1004.3033	97
98	308.6912	1003.0058	98
99	304.1132	999.1131	99
100	306.7292	997.1668	100
101	308.0372	999.7619	101
102	304.1132	995.8693	102
103	302.1512	989.3815	103
104	304.1132	995.8693	104
105	311.3073	1001.7082	105
106	313.9233	1007.5472	106
107	315.2313	1010.7911	107
108	311.3073	1010.1423	108
109	315.2313	1010.7911	109
110	316.5393	1012.7374	110
111	317.1933	1013.3862	111
112	326.3494	1022.4690	112
113	323.7334	1025.0641	113
114	322.4254	1022.4690	114
115	319.1553	1021.8202	115
116	326.3494	1024.4153	116
117	326.3494	1019.2251	117
118	325.6954	1026.3617	118
119	326.3494	1022.4690	119
120	330.2735	1025.7129	120
121	337.4675	1021.8202	121
122	344.6616	1016.6300	122
123	354.4717	1015.9813	123
124	359.0498	1009.4935	124
125	358.3957	1010.1423	125
126	364.2818	1006.2496	126
127	366.8978	1004.3033	127
128	372.7839	1004.9521	128
129	372.1299	996.5180	129
130	370.1679	995.2205	130
131	382.5940	998.4644	131
132	387.1720	1004.9521	132
133	385.8640	999.1131	133
134	385.8640	997.1668	134
135	388.4801	993.9229	135
136	389.1341	993.9229	136
137	388.4801	991.3278	137
138	389.1341	993.2742	138
139	389.7881	992.6254	139
140	388.4801	994.5717	140
141	389.7881	995.2205	141
142	391.0961	990.6791	142
143	392.4041	988.7327	143
144	391.0961	984.8401	144
145	391.7501	982.8938	145
