# Supplementary material for: Anomalous diffusion and q-Weibull velocity distributions in epithelial cell migration
Source: PLoS One. 2017 Jul 10;12(7):e0180777. doi: 10.1371/journal.pone.0180777 (PMC5507264; doi:10.1371/journal.pone.0180777)
Supplement: S6 File — Individual trajectories of each cell over time for density of 11900 cel/cm2. (available in http://www.posfisicaaplicada.ufv.br/?pageid=2714). (ZIP) [file pone.0180777.s007.zip › d=11900cells/00182.dat]

	X	Y	Slice
1	1750.1223	1222.2916	1
2	1752.7383	1222.2916	2
3	1751.4303	1220.9941	3
4	1753.3923	1224.8867	4
5	1752.0843	1226.1843	5
6	1754.0463	1225.5355	6
7	1759.2784	1226.8331	7
8	1757.9704	1232.6720	8
9	1756.6624	1230.7257	9
10	1754.7003	1231.3745	10
11	1759.9324	1232.0233	11
12	1756.0084	1230.7257	12
13	1752.7383	1227.4818	13
14	1751.4303	1228.1306	14
15	1752.7383	1228.7794	15
16	1756.6624	1224.8867	16
17	1753.3923	1228.1306	17
18	1754.0463	1226.1843	18
19	1758.6244	1226.8331	19
20	1759.2784	1232.0233	20
21	1759.2784	1232.0233	20
22	1757.9704	1233.3208	22
23	1756.0084	1233.3208	23
24	1754.0463	1234.6184	24
25	1756.0084	1233.9696	25
26	1756.6624	1233.9696	26
27	1763.2024	1232.6720	27
28	1763.8564	1231.3745	28
29	1759.2784	1230.7257	29
30	1763.2024	1228.1306	30
31	1763.8564	1223.5892	31
32	1763.8564	1224.8867	32
33	1763.8564	1221.6429	33
34	1752.0843	1227.4818	34
35	1749.4683	1230.7257	35
36	1754.7003	1232.6720	36
37	1754.7003	1235.2671	37
38	1755.3544	1239.8086	38
39	1755.3544	1234.6184	39
40	1756.0084	1227.4818	40
41	1752.7383	1223.5892	41
42	1742.9282	1217.1014	42
43	1740.9662	1215.1551	43
44	1739.6582	1216.4527	44
45	1742.9282	1220.9941	45
46	1746.8523	1223.5892	46
47	1749.4683	1224.2380	47
48	1752.0843	1222.9404	48
49	1756.6624	1222.9404	49
50	1761.8944	1222.9404	50
51	1765.8185	1230.7257	51
52	1764.5104	1235.2671	52
53	1763.2024	1239.1598	53
54	1765.8185	1239.8086	54
55	1763.2024	1243.0524	55
56	1759.9324	1240.4573	56
57	1750.7763	1235.9159	57
58	1748.1603	1230.0769	58
59	1746.8523	1228.7794	59
60	1740.3122	1233.3208	60
61	1741.6202	1236.5647	61
62	1740.3122	1235.9159	62
63	1742.2742	1233.3208	63
64	1753.3923	1230.0769	64
65	1757.9704	1230.7257	65
66	1761.8944	1231.3745	66
67	1759.2784	1233.9696	67
68	1763.2024	1231.3745	68
69	1764.5104	1226.8331	69
70	1761.8944	1224.8867	70
71	1757.3164	1227.4818	71
72	1758.6244	1224.2380	72
73	1756.6624	1216.4527	73
74	1756.0084	1213.8576	74
75	1757.3164	1204.7747	75
76	1756.6624	1192.4480	76
77	1759.2784	1184.6627	77
78	1763.2024	1180.1213	78
79	1763.2024	1174.2823	79
80	1763.8564	1173.6335	80
81	1765.1645	1167.7946	81
82	1767.7805	1171.6872	82
83	1769.7425	1167.7946	83
84	1769.7425	1163.9019	84
85	1765.1645	1165.1995	85
86	1759.2784	1162.6044	86
87	1757.9704	1164.5507	87
88	1759.9324	1158.0629	88
89	1759.9324	1154.1703	89
90	1756.0084	1148.9801	90
91	1752.7383	1140.5460	91
92	1755.3544	1141.1948	92
93	1757.9704	1141.1948	93
94	1760.5864	1139.8972	94
95	1762.5484	1136.0046	95
96	1762.5484	1130.1656	96
97	1761.2404	1125.6242	97
98	1765.8185	1124.9754	98
99	1766.4725	1121.7316	99
100	1764.5104	1121.0828	100
101	1763.8564	1121.7316	101
102	1763.8564	1130.1656	102
103	1760.5864	1136.6534	103
104	1756.0084	1142.4923	104
105	1756.0084	1147.0338	105
106	1756.0084	1148.3313	106
107	1761.2404	1150.9264	107
108	1759.2784	1141.8436	108
109	1752.0843	1141.1948	109
110	1752.0843	1136.6534	110
111	1749.4683	1143.1411	111
112	1750.1223	1152.2240	112
113	1741.6202	1148.9801	113
114	1731.1561	1156.1166	114
115	1727.8861	1156.1166	115
116	1723.9620	1159.3605	116
117	1738.3502	1148.3313	117
118	1736.3882	1148.3313	118
119	1741.6202	1148.9801	119
120	1742.2742	1149.6289	120
121	1740.3122	1153.5215	121
122	1739.0042	1150.9264	122
123	1738.3502	1151.5752	123
124	1736.3882	1154.1703	124
125	1733.1181	1150.9264	125
126	1727.8861	1158.0629	126
127	1719.3840	1161.3068	127
128	1701.0718	1160.0093	128
129	1695.8397	1161.9556	129
130	1695.8397	1164.5507	130
131	1700.4178	1165.8482	131
132	1702.3798	1170.3897	132
133	1699.7638	1176.2286	133
134	1697.8018	1178.8237	134
135	1698.4558	1186.6090	135
136	1695.1857	1185.9603	136
137	1693.2237	1185.9603	137
138	1695.8397	1190.5017	138
139	1695.1857	1195.6919	139
140	1700.4178	1203.4772	140
141	1702.3798	1213.8576	141
142	1701.0718	1218.3990	142
143	1693.2237	1219.0478	143
144	1683.4136	1221.6429	144
145	1674.9115	1217.1014	145
