# Supplementary material for: Anomalous diffusion and q-Weibull velocity distributions in epithelial cell migration
Source: PLoS One. 2017 Jul 10;12(7):e0180777. doi: 10.1371/journal.pone.0180777 (PMC5507264; doi:10.1371/journal.pone.0180777)
Supplement: S6 File — Individual trajectories of each cell over time for density of 11900 cel/cm2. (available in http://www.posfisicaaplicada.ufv.br/?pageid=2714). (ZIP) [file pone.0180777.s007.zip › d=11900cells/00149.dat]

	X	Y	Slice
1	692.5932	128.4574	1
2	691.9392	131.0525	2
3	691.9392	132.9988	3
4	690.6312	134.9451	4
5	690.6312	133.6476	5
6	685.3992	131.0525	6
7	685.3992	127.8086	7
8	684.0912	127.1599	8
9	682.7831	120.0233	9
10	682.1291	123.2672	10
11	686.0532	125.2135	11
12	688.0152	121.3209	12
13	690.6312	116.7795	13
14	692.5932	117.4282	14
15	688.6692	120.6721	15
16	682.1291	125.8623	16
17	674.2811	130.4037	17
18	675.5891	127.1599	18
19	678.2051	125.2135	19
20	679.5131	124.5648	20
21	675.5891	123.2672	21
22	675.5891	122.6184	22
23	684.7452	119.3746	23
24	680.8211	118.0770	24
25	688.6692	122.6184	25
26	688.0152	126.5111	26
27	690.6312	127.8086	27
28	693.9013	127.1599	28
29	691.9392	122.6184	29
30	688.6692	123.9160	30
31	685.3992	127.1599	31
32	684.7452	133.6476	32
33	688.0152	135.5939	33
34	683.4371	134.2964	34
35	683.4371	131.7013	35
36	680.1671	125.8623	36
37	678.2051	124.5648	37
38	684.7452	120.6721	38
39	683.4371	116.7795	39
40	684.0912	118.7258	40
41	679.5131	119.3746	41
42	678.2051	129.7550	42
43	681.4751	134.9451	43
44	682.1291	137.5402	44
45	680.8211	140.1353	45
46	682.7831	140.7841	46
47	688.0152	140.7841	47
48	688.0152	142.0817	48
49	688.6692	143.3792	49
50	692.5932	142.7304	50
51	695.2093	139.4866	51
52	701.0953	134.9451	52
53	702.4033	132.3501	53
54	702.4033	125.2135	54
55	708.9434	126.5111	55
56	706.3274	124.5648	56
57	707.6354	120.6721	57
58	707.6354	118.0770	58
59	695.8633	122.6184	59
60	688.0152	129.1062	60
61	686.0532	135.5939	61
62	689.9772	138.1890	62
63	691.9392	140.7841	63
64	687.3612	143.3792	64
65	689.3232	144.6768	65
66	682.7831	148.5694	66
67	684.0912	144.6768	67
68	680.8211	141.4329	68
69	679.5131	138.8378	69
70	680.8211	139.4866	70
71	679.5131	137.5402	71
72	677.5511	136.2427	72
73	676.2431	138.1890	73
74	674.9351	135.5939	74
75	675.5891	136.8915	75
76	679.5131	137.5402	76
77	684.7452	136.8915	77
78	684.7452	134.9451	78
79	685.3992	138.1890	79
80	687.3612	138.1890	80
81	687.3612	138.8378	81
82	687.3612	136.8915	82
83	682.1291	138.8378	83
84	687.3612	140.1353	84
85	684.7452	140.1353	85
86	686.0532	142.0817	86
87	687.3612	144.0280	87
88	687.3612	144.0280	87
89	689.9772	143.3792	89
90	687.3612	143.3792	90
91	688.6692	145.3255	91
92	687.3612	144.6768	92
93	682.1291	142.0817	93
94	682.1291	144.6768	94
95	683.4371	144.0280	95
96	686.7072	144.0280	96
97	686.0532	140.7841	97
98	688.0152	140.7841	98
99	691.2852	141.4329	99
100	694.5553	139.4866	100
101	695.8633	144.0280	101
102	694.5553	144.0280	102
103	698.4793	140.1353	103
104	698.4793	139.4866	104
105	700.4413	142.7304	105
106	697.1713	140.7841	106
107	700.4413	142.7304	107
108	697.1713	142.7304	108
109	697.1713	145.3255	109
110	697.1713	142.7304	110
111	696.5173	144.6768	111
112	695.2093	148.5694	112
113	694.5553	146.6231	113
114	695.8633	145.9743	114
115	696.5173	149.2182	115
116	699.7873	149.2182	116
117	700.4413	143.3792	117
118	701.7493	146.6231	118
119	700.4413	139.4866	119
120	703.7114	140.1353	120
121	706.3274	136.8915	121
122	708.9434	135.5939	122
123	706.9814	132.9988	123
124	703.7114	133.6476	124
125	702.4033	129.7550	125
126	705.0194	131.0525	126
127	710.9054	134.9451	127
128	713.5215	133.6476	128
129	714.1755	126.5111	129
130	716.7915	119.3746	130
131	718.0995	116.1307	131
132	718.0995	113.5356	132
133	720.0615	116.1307	133
134	725.2936	122.6184	134
135	728.5636	124.5648	135
136	726.6016	127.8086	136
137	724.6396	126.5111	137
138	722.6776	123.9160	138
139	726.6016	125.2135	139
140	726.6016	120.6721	140
141	725.2936	120.6721	141
142	725.9476	116.1307	142
143	726.6016	111.5893	143
144	727.9096	121.9697	144
145	731.8337	113.5356	145
