# Supplementary material for: Anomalous diffusion and q-Weibull velocity distributions in epithelial cell migration
Source: PLoS One. 2017 Jul 10;12(7):e0180777. doi: 10.1371/journal.pone.0180777 (PMC5507264; doi:10.1371/journal.pone.0180777)
Supplement: S6 File — Individual trajectories of each cell over time for density of 11900 cel/cm2. (available in http://www.posfisicaaplicada.ufv.br/?pageid=2714). (ZIP) [file pone.0180777.s007.zip › d=11900cells/00008.dat]

	X	Y	Slice
1	279.2609	1075.0198	1
2	276.6449	1075.6685	2
3	278.6069	1073.7222	3
4	277.9529	1076.9661	4
5	273.3749	1076.9661	5
6	274.0289	1076.9661	6
7	270.1048	1078.9124	7
8	271.4128	1071.7759	8
9	271.4128	1072.4247	9
10	272.7209	1077.6149	10
11	274.6829	1076.3173	11
12	276.6449	1073.0734	12
13	277.9529	1076.3173	13
14	277.2989	1076.9661	14
15	280.5689	1079.5612	15
16	284.4930	1086.0489	16
17	291.0330	1083.4538	17
18	291.0330	1082.8051	18
19	292.9951	1083.4538	19
20	294.9571	1083.4538	20
21	299.5351	1086.0489	21
22	302.8052	1087.3465	22
23	303.4592	1087.3465	23
24	306.7292	1085.4002	24
25	308.0372	1085.4002	25
26	309.9992	1084.1026	26
27	308.0372	1084.1026	27
28	306.7292	1082.8051	28
29	306.7292	1080.8587	29
30	307.3832	1078.9124	30
31	304.7672	1076.9661	31
32	304.1132	1075.6685	32
33	304.1132	1071.7759	33
34	302.1512	1067.8832	34
35	304.7672	1067.8832	35
36	306.0752	1065.2882	36
37	308.0372	1066.5857	37
38	312.6153	1065.9369	38
39	313.2693	1068.5320	39
40	311.9613	1074.3710	40
41	308.0372	1076.3173	41
42	306.7292	1080.8587	42
43	306.7292	1085.4002	43
44	305.4212	1089.2928	44
45	305.4212	1093.1855	45
46	304.7672	1094.4830	46
47	289.0710	1100.9708	47
48	294.9571	1099.0244	48
49	293.6491	1101.6195	49
50	294.9571	1101.6195	50
51	291.6870	1103.5659	51
52	291.6870	1106.8097	52
53	291.0330	1107.4585	53
54	291.6870	1105.5122	54
55	287.1090	1104.8634	55
56	285.1470	1102.9171	56
57	284.4930	1104.8634	57
58	282.5310	1103.5659	58
59	281.8769	1110.7024	59
60	284.4930	1111.3512	60
61	281.2229	1112.6487	61
62	281.8769	1114.5950	62
63	283.8390	1114.5950	63
64	287.7630	1116.5414	64
65	287.7630	1118.4877	65
66	293.6491	1115.2438	66
67	298.2271	1114.5950	67
68	301.4972	1117.8389	68
69	296.2651	1117.1901	69
70	298.2271	1119.1365	70
71	296.2651	1121.0828	71
72	296.9191	1120.4340	72
73	296.2651	1117.8389	73
74	295.6111	1118.4877	74
75	300.8431	1117.8389	75
76	308.6912	1116.5414	76
77	309.3452	1113.9463	77
78	309.9992	1109.4048	78
79	315.8853	1111.9999	79
80	315.2313	1110.7024	80
81	313.9233	1108.1073	81
82	312.6153	1106.8097	82
83	309.9992	1106.8097	83
84	306.7292	1103.5659	84
85	306.0752	1102.9171	85
86	305.4212	1104.2146	86
87	302.8052	1102.9171	87
88	302.8052	1099.0244	88
89	296.9191	1092.5367	89
90	289.7250	1094.4830	90
91	289.7250	1092.5367	91
92	293.6491	1097.0781	92
93	294.9571	1099.6732	93
94	297.5731	1095.7806	94
95	297.5731	1099.6732	95
96	300.8431	1102.2683	96
97	300.1891	1102.2683	97
98	301.4972	1103.5659	98
99	303.4592	1104.2146	99
100	308.6912	1105.5122	100
101	317.8473	1111.3512	101
102	317.8473	1106.1610	102
103	323.7334	1102.9171	103
104	326.3494	1101.6195	104
105	335.5055	1102.9171	105
106	335.5055	1103.5659	106
107	334.1975	1102.9171	107
108	328.9654	1110.0536	108
109	322.4254	1110.7024	109
110	319.1553	1111.3512	110
111	321.7714	1110.0536	111
112	321.7714	1111.9999	112
113	322.4254	1110.7024	113
114	325.0414	1112.6487	114
115	324.3874	1108.1073	115
116	318.5013	1107.4585	116
117	316.5393	1106.8097	117
118	317.1933	1105.5122	118
119	312.6153	1106.1610	119
120	313.2693	1109.4048	120
121	311.3073	1108.7561	121
122	311.9613	1109.4048	122
123	311.9613	1111.3512	123
124	314.5773	1111.9999	124
125	313.9233	1112.6487	125
126	313.9233	1110.0536	126
127	315.2313	1110.0536	127
128	317.8473	1112.6487	128
129	317.8473	1113.9463	129
130	319.8093	1114.5950	130
131	321.1174	1112.6487	131
132	320.4634	1111.9999	132
133	319.1553	1111.3512	133
134	319.1553	1110.7024	134
135	320.4634	1110.7024	135
136	323.0794	1110.0536	136
137	323.7334	1110.0536	136
138	325.6954	1110.7024	138
139	329.6194	1110.7024	139
140	328.3114	1112.6487	140
141	323.7334	1110.0536	141
142	325.0414	1111.3512	142
143	322.4254	1110.7024	143
144	322.4254	1110.0536	144
145	317.1933	1106.8097	145
