# Supplementary material for: Anomalous diffusion and q-Weibull velocity distributions in epithelial cell migration
Source: PLoS One. 2017 Jul 10;12(7):e0180777. doi: 10.1371/journal.pone.0180777 (PMC5507264; doi:10.1371/journal.pone.0180777)
Supplement: S6 File — Individual trajectories of each cell over time for density of 11900 cel/cm2. (available in http://www.posfisicaaplicada.ufv.br/?pageid=2714). (ZIP) [file pone.0180777.s007.zip › d=11900cells/00300.dat]

	X	Y	Slice
1	1975.7547	665.6429	1
2	1978.3707	666.2917	2
3	1981.6407	664.9941	3
4	1984.2567	664.3454	4
5	1987.5268	664.9941	5
6	1992.7588	664.3454	6
7	2000.6069	661.1015	7
8	2003.2229	654.6137	8
9	2003.2229	649.4235	9
10	1998.6449	641.6382	10
11	1996.0289	639.0431	11
12	1995.3749	639.6919	12
13	1992.1048	644.2333	13
14	1985.5648	648.7748	14
15	1983.6027	648.1260	15
16	1991.4508	642.2870	16
17	1996.0289	641.6382	17
18	1999.9529	642.9358	18
19	2000.6069	647.4772	19
20	2001.2609	650.0723	20
21	1997.9909	654.6137	21
22	1993.4128	656.5601	22
23	1991.4508	657.8576	23
24	1989.4888	652.6674	24
25	1990.7968	647.4772	25
26	1987.5268	644.2333	26
27	1984.9108	642.2870	27
28	1978.3707	642.2870	28
29	1967.9066	644.2333	29
30	1962.0205	645.5309	30
31	1954.1724	641.6382	31
32	1945.0163	639.6919	32
33	1944.3623	635.1505	33
34	1937.1683	636.4480	34
35	1930.6282	636.4480	35
36	1930.6282	633.2042	36
37	1928.0122	628.6627	37
38	1920.1641	624.7701	38
39	1920.1641	622.1750	39
40	1918.2021	622.8238	40
41	1918.8561	622.8238	41
42	1918.8561	623.4725	42
43	1917.5480	623.4725	43
44	1919.5101	625.4189	44
45	1920.8181	622.1750	45
46	1922.1261	621.5262	46
47	1922.1261	624.7701	47
48	1919.5101	624.1213	48
49	1919.5101	620.2287	49
50	1922.1261	615.6872	50
51	1922.1261	608.5507	51
52	1916.8940	604.0093	52
53	1915.5860	601.4142	53
54	1922.1261	607.9019	54
55	1930.6282	611.7946	55
56	1935.8602	612.4434	56
57	1937.1683	607.2532	57
58	1938.4763	605.3068	58
59	1940.4383	607.2532	59
60	1940.4383	609.8483	60
61	1943.7083	608.5507	61
62	1959.4045	602.7117	62
63	1958.0965	596.8728	63
64	1960.0585	596.8728	64
65	1959.4045	593.6289	65
66	1958.0965	594.9265	66
67	1957.4425	600.1166	67
68	1958.0965	600.1166	68
69	1963.3285	598.1703	69
70	1958.0965	598.1703	70
71	1952.8644	602.0630	71
72	1948.9404	600.7654	72
73	1946.9784	600.1166	73
74	1943.0543	601.4142	74
75	1937.1683	600.7654	75
76	1935.2062	598.1703	76
77	1933.8982	592.9801	77
78	1932.5902	590.3850	78
79	1929.3202	586.4924	79
80	1933.2442	581.9510	80
81	1935.2062	574.1657	81
82	1936.5142	573.5169	82
83	1941.0923	574.8144	83
84	1942.4003	576.1120	84
85	1941.7463	576.1120	85
86	1945.0163	576.1120	86
87	1943.0543	572.8681	87
88	1943.0543	568.9755	88
89	1939.7843	569.6242	89
90	1943.7083	567.0291	90
91	1943.7083	564.4340	91
92	1939.1303	567.0291	92
93	1940.4383	568.3267	93
94	1939.7843	573.5169	94
95	1943.7083	579.3559	95
96	1941.0923	585.8436	96
97	1940.4383	593.6289	97
98	1941.7463	597.5216	98
99	1945.0163	600.1166	99
100	1943.7083	596.2240	100
101	1943.7083	596.2240	100
102	1945.6703	602.0630	102
103	1946.3244	605.9556	103
104	1948.9404	611.1458	104
105	1947.6324	610.4970	105
106	1947.6324	611.7946	106
107	1945.6703	604.6581	107
108	1943.7083	601.4142	108
109	1938.4763	598.8191	109
110	1931.2822	599.4679	110
111	1926.7041	598.1703	111
112	1928.0122	594.9265	112
113	1932.5902	590.3850	113
114	1935.8602	589.7363	114
115	1939.1303	585.1948	115
116	1939.1303	582.5997	116
117	1939.7843	583.8973	117
118	1936.5142	583.8973	118
119	1930.6282	585.1948	119
120	1925.3961	587.7899	120
121	1922.1261	596.8728	121
122	1918.2021	602.7117	122
123	1916.2400	607.9019	123
124	1912.3160	610.4970	124
125	1907.7379	607.9019	125
126	1907.7379	604.0093	126
127	1906.4299	596.2240	127
128	1903.1599	592.3314	128
129	1900.5439	587.1412	129
130	1898.5819	582.5997	130
131	1897.2738	580.6534	131
132	1901.1979	578.7071	132
133	1903.1599	578.7071	133
134	1899.8899	581.3022	134
135	1897.2738	587.7899	135
136	1898.5819	590.3850	136
137	1887.4637	585.1948	137
138	1875.6916	575.4632	138
139	1869.1515	570.2730	139
140	1868.4975	566.3804	140
141	1884.1937	567.0291	141
142	1888.1177	568.9755	142
143	1893.3498	565.0828	143
144	1895.3118	559.2438	144
145	1891.3878	548.8634	145
