# Supplementary material for: Anomalous diffusion and q-Weibull velocity distributions in epithelial cell migration
Source: PLoS One. 2017 Jul 10;12(7):e0180777. doi: 10.1371/journal.pone.0180777 (PMC5507264; doi:10.1371/journal.pone.0180777)
Supplement: S6 File — Individual trajectories of each cell over time for density of 11900 cel/cm2. (available in http://www.posfisicaaplicada.ufv.br/?pageid=2714). (ZIP) [file pone.0180777.s007.zip › d=11900cells/00241.dat]

	X	Y	Slice
1	1820.7550	15.5706	73
2	1815.5230	18.1657	74
3	1812.9070	19.4632	75
4	1809.6369	15.5706	76
5	1808.9829	16.8681	77
6	1805.7129	22.0583	78
7	1807.6749	20.1120	79
8	1803.7509	20.7608	80
9	1805.7129	22.0583	81
10	1805.0589	20.1120	82
11	1805.0589	20.1120	82
12	1807.6749	20.7608	84
13	1812.9070	20.7608	85
14	1817.4850	22.0583	86
15	1821.4090	28.5461	87
16	1825.9871	31.1412	88
17	1829.9111	27.8973	89
18	1827.2951	35.6826	90
19	1827.2951	38.9265	91
20	1820.1010	37.6289	92
21	1817.4850	39.5753	93
22	1811.5989	44.1167	94
23	1808.9829	40.2240	95
24	1809.6369	36.3314	96
25	1809.6369	35.6826	97
26	1813.5610	32.4387	98
27	1818.7930	24.0047	99
28	1812.2529	34.3851	100
29	1818.1390	35.6826	101
30	1819.4470	36.3314	102
31	1822.0631	35.6826	103
32	1824.6791	40.8728	104
2	1826.6411	30.4924	105
3	1842.3373	35.0338	106
4	1839.7212	38.9265	107
5	1833.8352	40.2240	108
6	1830.5651	40.8728	109
7	1825.3331	42.8191	110
8	1823.3711	51.9020	111
9	1821.4090	59.6873	112
10	1820.7550	66.8238	113
11	1819.4470	72.6628	114
12	1818.7930	77.2042	115
13	1818.1390	81.0968	116
14	1820.7550	86.9358	117
15	1825.9871	91.4772	118
16	1833.1812	90.8285	119
17	1841.6833	88.8821	120
18	1848.8773	88.8821	121
19	1849.5313	88.2334	122
20	1846.9153	90.1797	123
21	1837.1052	89.5309	124
22	1830.5651	91.4772	125
23	1827.2951	92.1260	126
24	1824.0251	90.8285	127
25	1824.0251	86.2870	128
26	1825.9871	86.2870	129
27	1826.6411	81.7456	130
28	1827.9491	80.4481	131
29	1829.9111	79.1505	132
30	1832.5272	78.5017	133
31	1831.8732	74.6091	134
32	1832.5272	77.2042	135
33	1833.8352	73.9603	136
34	1839.0672	70.7164	137
35	1835.1432	67.4726	138
36	1835.7972	64.2287	139
37	1832.5272	62.2824	140
38	1833.1812	57.0922	141
39	1832.5272	53.8483	142
40	1833.1812	51.2532	143
41	1832.5272	44.7655	144
42	1831.8732	40.2240	145
