# Supplementary material for: Anomalous diffusion and q-Weibull velocity distributions in epithelial cell migration
Source: PLoS One. 2017 Jul 10;12(7):e0180777. doi: 10.1371/journal.pone.0180777 (PMC5507264; doi:10.1371/journal.pone.0180777)
Supplement: S6 File — Individual trajectories of each cell over time for density of 11900 cel/cm2. (available in http://www.posfisicaaplicada.ufv.br/?pageid=2714). (ZIP) [file pone.0180777.s007.zip › d=11900cells/00254.dat]

	X	Y	Slice
1	1850.8394	293.2462	1
2	1848.8773	290.0023	2
3	1850.8394	287.4072	3
4	1854.7634	286.1097	4
5	1855.4174	280.2707	5
6	1852.8014	280.9195	6
7	1858.0334	281.5682	7
8	1863.2655	286.1097	8
9	1867.1895	287.4072	9
10	1865.2275	286.1097	10
11	1863.9195	291.2999	11
12	1862.6115	292.5974	12
13	1863.2655	289.3535	13
14	1861.9575	285.4609	14
15	1859.3414	278.3244	15
16	1861.3035	273.7829	16
17	1863.9195	274.4317	17
18	1859.3414	277.6756	18
19	1855.4174	285.4609	19
20	1853.4554	286.1097	20
21	1852.1474	282.8658	21
22	1852.1474	282.8658	21
23	1855.4174	278.3244	23
24	1852.1474	270.5391	24
25	1851.4934	262.1050	25
26	1852.8014	255.6173	26
27	1852.8014	256.2660	27
28	1854.1094	253.0222	28
29	1855.4174	254.9685	29
30	1853.4554	263.4026	30
31	1853.4554	268.5927	31
32	1850.8394	271.8366	32
33	1854.7634	271.8366	33
34	1855.4174	275.7293	34
35	1854.1094	276.3780	35
36	1854.1094	276.3780	35
37	1852.8014	273.7829	37
38	1854.1094	275.0805	38
39	1854.7634	278.9731	39
40	1860.6495	284.8121	40
41	1871.7676	291.2999	41
42	1873.0756	293.2462	42
43	1876.3456	291.9486	43
44	1875.6916	299.7339	44
45	1876.9996	306.2217	45
46	1877.6536	308.8168	46
47	1875.0376	310.7631	47
48	1878.3076	311.4119	48
49	1878.9616	312.0607	49
50	1888.1177	314.0070	50
51	1892.0418	312.7094	51
52	1892.6958	308.8168	52
53	1884.8477	304.9241	53
54	1879.6157	310.7631	54
55	1898.5819	308.8168	55
56	1896.6198	306.2217	56
57	1905.1219	306.2217	57
58	1913.6240	306.8705	58
59	1922.1261	309.4656	59
60	1926.7041	308.1680	60
61	1926.7041	304.2754	61
62	1926.7041	306.2217	62
63	1928.0122	306.8705	63
64	1928.6662	306.2217	64
65	1931.9362	302.3290	65
66	1941.7463	302.3290	66
67	1939.1303	304.2754	67
68	1941.7463	301.0315	68
69	1941.0923	303.6266	69
70	1941.7463	303.6266	70
71	1943.0543	304.2754	71
72	1948.2864	309.4656	72
73	1948.9404	310.1143	73
74	1950.9024	306.2217	74
75	1950.9024	297.7876	75
76	1952.8644	298.4364	76
77	1946.9784	302.9778	77
78	1945.6703	304.2754	78
79	1949.5944	304.9241	79
80	1951.5564	306.2217	80
81	1948.9404	302.9778	81
82	1943.0543	301.0315	82
83	1945.0163	295.8413	83
84	1945.6703	299.7339	84
85	1948.2864	295.1925	85
86	1952.8644	293.2462	86
87	1952.8644	283.5146	87
88	1958.7505	275.0805	88
89	1959.4045	265.3489	89
90	1945.0163	277.6756	90
91	1945.0163	278.3244	91
92	1948.9404	282.8658	92
93	1950.9024	284.1633	93
94	1946.9784	285.4609	94
95	1946.9784	291.9486	95
96	1944.3623	293.2462	96
97	1941.7463	294.5437	97
98	1937.8223	294.5437	98
99	1937.8223	290.6511	99
100	1933.8982	288.0560	100
101	1931.9362	277.6756	101
102	1934.5522	278.9731	102
103	1933.8982	282.8658	103
104	1934.5522	286.1097	104
105	1937.8223	288.0560	105
106	1950.2484	290.6511	106
107	1943.0543	296.4901	107
108	1945.6703	296.4901	108
109	1950.2484	297.7876	109
110	1951.5564	303.6266	110
111	1948.9404	308.1680	111
112	1943.7083	308.8168	112
113	1945.6703	306.2217	113
114	1947.6324	304.2754	114
115	1939.1303	306.2217	115
116	1936.5142	310.1143	116
117	1934.5522	314.0070	117
118	1932.5902	314.6558	118
119	1931.2822	314.6558	119
120	1928.6662	313.3582	120
121	1924.7421	313.3582	121
122	1916.2400	319.8460	122
123	1916.8940	319.8460	123
124	1920.1641	321.1435	124
125	1912.9700	323.0898	125
126	1908.3920	325.6849	126
127	1906.4299	323.0898	127
128	1908.3920	328.2800	128
129	1895.3118	323.7386	129
130	1882.8857	318.5484	130
131	1880.9237	315.3045	131
132	1875.0376	313.3582	132
133	1868.4975	312.0607	133
134	1863.9195	307.5192	134
135	1866.5355	302.9778	135
136	1863.2655	301.0315	136
137	1859.3414	301.0315	137
138	1854.1094	298.4364	138
139	1851.4934	304.2754	139
140	1848.2233	308.1680	140
141	1844.2993	315.3045	141
142	1843.6453	317.8996	142
143	1837.1052	308.1680	143
144	1833.1812	307.5192	144
145	1835.1432	308.1680	145
