# Supplementary material for: Anomalous diffusion and q-Weibull velocity distributions in epithelial cell migration
Source: PLoS One. 2017 Jul 10;12(7):e0180777. doi: 10.1371/journal.pone.0180777 (PMC5507264; doi:10.1371/journal.pone.0180777)
Supplement: S6 File — Individual trajectories of each cell over time for density of 11900 cel/cm2. (available in http://www.posfisicaaplicada.ufv.br/?pageid=2714). (ZIP) [file pone.0180777.s007.zip › d=11900cells/00315.dat]

	X	Y	Slice
1	2291.6400	554.0536	1
2	2292.9480	554.7024	2
3	2296.8720	556.0000	3
4	2298.1800	557.2975	4
5	2301.4501	557.9463	5
6	2302.7581	563.1365	6
7	2304.7201	565.7316	7
8	2298.8340	563.7853	8
9	2292.9480	557.2975	9
10	2287.0619	556.6487	10
11	2287.0619	552.1073	11
12	2281.8299	551.4585	12
13	2280.5218	546.9171	13
14	2280.5218	539.7806	14
15	2283.7919	540.4294	15
16	2286.4079	546.9171	16
17	2289.0239	552.7561	17
18	2294.2560	557.9463	18
19	2297.5260	561.1902	19
20	2298.1800	559.8926	20
21	2300.7961	557.2975	21
22	2297.5260	555.3512	22
23	2292.2940	551.4585	23
24	2289.0239	544.9708	24
25	2290.3319	543.0245	25
26	2287.7159	540.4294	26
27	2289.6779	535.8879	27
28	2290.9860	530.6978	28
29	2290.3319	530.0490	29
30	2290.9860	529.4002	30
31	2291.6400	531.3465	31
32	2292.9480	534.5904	32
33	2298.1800	538.4830	33
34	2302.1041	541.7269	34
35	2303.4121	544.9708	35
36	2302.1041	545.6196	36
37	2306.0281	548.2147	37
38	2305.3741	548.2147	38
39	2310.6062	549.5122	39
40	2309.9522	547.5659	40
41	2309.2981	548.8634	41
42	2308.6441	546.2683	42
43	2310.6062	546.9171	43
44	2311.9142	544.9708	44
45	2311.2602	545.6196	45
46	2313.2222	541.7269	46
47	2310.6062	539.7806	47
48	2311.9142	534.5904	48
49	2307.3361	531.9953	49
50	2306.6821	530.0490	50
51	2304.7201	531.9953	51
52	2303.4121	529.4002	52
53	2302.7581	534.5904	53
54	2301.4501	531.9953	54
55	2300.7961	530.6978	55
56	2298.8340	528.7514	56
57	2302.7581	530.0490	57
58	2302.7581	531.3465	58
59	2302.7581	531.9953	59
60	2302.1041	533.9416	60
61	2304.7201	533.2928	61
62	2304.7201	535.8879	62
63	2306.0281	541.0781	63
64	2309.9522	543.6732	64
65	2310.6062	544.3220	65
66	2311.9142	546.2683	66
67	2310.6062	545.6196	67
68	2309.2981	544.9708	68
69	2311.2602	547.5659	69
70	2313.8762	551.4585	70
71	2314.5302	551.4585	71
72	2313.8762	550.8098	72
73	2312.5682	548.2147	73
74	2314.5302	547.5659	74
75	2313.2222	546.2683	75
76	2310.6062	546.9171	76
77	2309.9522	546.2683	77
78	2308.6441	547.5659	78
79	2306.6821	546.2683	79
80	2303.4121	544.9708	80
81	2302.7581	546.2683	81
82	2303.4121	544.3220	82
83	2304.0661	547.5659	83
84	2304.7201	549.5122	84
85	2300.1421	544.3220	85
86	2299.4880	544.9708	86
87	2298.1800	545.6196	87
88	2298.8340	544.3220	88
89	2296.8720	543.6732	89
90	2297.5260	548.2147	90
91	2294.9100	550.1610	91
92	2294.2560	550.1610	92
93	2296.8720	552.7561	93
94	2296.8720	557.2975	94
95	2296.2180	557.9463	95
96	2295.5640	558.5951	96
97	2296.8720	558.5951	97
98	2293.6020	557.9463	98
99	2291.6400	559.8926	99
100	2290.3319	561.1902	100
101	2291.6400	565.7316	101
102	2292.9480	567.0291	102
103	2291.6400	569.6242	103
104	2290.3319	568.9755	104
105	2288.3699	572.8681	105
106	2288.3699	574.8144	106
107	2286.4079	575.4632	107
108	2285.7539	578.0583	108
109	2285.0999	578.0583	109
110	2285.0999	578.7071	110
111	2287.0619	581.3022	111
112	2288.3699	580.0046	112
113	2287.0619	578.7071	113
114	2290.3319	581.9510	114
115	2288.3699	580.6534	115
116	2289.0239	580.0046	116
117	2291.6400	576.7608	117
118	2288.3699	576.1120	118
119	2287.0619	576.7608	119
120	2287.7159	576.1120	120
121	2283.7919	574.1657	121
122	2285.7539	573.5169	122
123	2285.7539	572.2193	123
124	2283.7919	571.5706	124
125	2283.7919	572.2193	125
126	2283.7919	570.2730	126
127	2283.7919	570.9218	127
128	2281.1759	571.5706	128
129	2282.4839	570.2730	129
130	2282.4839	570.9218	130
131	2283.1379	570.2730	131
132	2283.1379	569.6242	132
133	2284.4459	572.2193	133
134	2291.6400	576.1120	134
135	2291.6400	577.4095	135
136	2290.3319	578.0583	136
137	2290.3319	574.1657	137
138	2291.6400	578.0583	138
139	2288.3699	581.9510	139
140	2291.6400	577.4095	140
141	2289.0239	576.1120	141
142	2289.6779	576.7608	142
143	2288.3699	577.4095	143
144	2288.3699	575.4632	144
145	2287.7159	578.7071	145
