# Supplementary material for: Anomalous diffusion and q-Weibull velocity distributions in epithelial cell migration
Source: PLoS One. 2017 Jul 10;12(7):e0180777. doi: 10.1371/journal.pone.0180777 (PMC5507264; doi:10.1371/journal.pone.0180777)
Supplement: S6 File — Individual trajectories of each cell over time for density of 11900 cel/cm2. (available in http://www.posfisicaaplicada.ufv.br/?pageid=2714). (ZIP) [file pone.0180777.s007.zip › d=11900cells/00197.dat]

	X	Y	Slice
1	1309.9757	813.5635	1
2	1309.3217	809.6709	2
3	1309.3217	814.2123	3
4	1309.3217	812.2660	4
5	1311.2837	815.5099	5
6	1311.2837	814.8611	6
7	1311.2837	806.4270	7
8	1310.6297	801.8856	8
9	1312.5917	800.5880	9
10	1312.5917	799.2905	10
11	1310.6297	799.2905	11
12	1309.9757	801.8856	12
13	1307.3597	799.9393	13
14	1320.4398	807.0758	14
15	1318.4778	809.0221	15
16	1319.1318	807.7246	16
17	1319.7858	805.1295	17
18	1321.0938	803.1831	18
19	1321.0938	805.7782	19
20	1319.1318	806.4270	20
21	1321.7478	808.3733	21
22	1319.1318	804.4807	22
23	1318.4778	798.6417	23
24	1319.1318	798.6417	24
25	1313.8997	798.6417	25
26	1309.3217	792.8028	26
27	1312.5917	794.7491	27
28	1313.8997	795.3979	28
29	1310.6297	794.7491	29
30	1311.9377	794.7491	30
31	1312.5917	792.1540	31
32	1311.2837	796.0466	32
33	1313.2457	797.3442	33
34	1317.8238	801.2368	34
35	1319.7858	801.8856	35
36	1315.2078	801.8856	36
37	1309.9757	805.1295	37
38	1315.2078	801.8856	38
39	1303.4356	801.2368	39
40	1299.5116	798.6417	40
41	1292.9715	797.3442	41
42	1289.0475	796.0466	42
43	1286.4315	795.3979	43
44	1283.1614	796.6954	44
45	1279.2374	794.7491	45
46	1270.0813	791.5052	46
47	1270.0813	787.6126	47
48	1270.0813	785.6662	48
49	1269.4273	786.3150	49
50	1271.3893	787.6126	50
51	1274.6593	790.8564	51
52	1273.3513	788.2613	52
53	1271.3893	788.2613	53
54	1269.4273	786.3150	54
55	1269.4273	781.7736	55
56	1272.0433	782.4224	56
57	1274.0053	780.4760	57
58	1275.3133	779.8273	58
59	1277.2754	778.5297	59
60	1280.5454	775.2858	60
61	1280.5454	773.3395	61
62	1283.1614	775.9346	62
63	1278.5834	775.2858	63
64	1280.5454	777.8809	64
65	1279.2374	778.5297	65
66	1282.5074	775.2858	66
67	1287.7395	771.3932	67
68	1292.9715	764.2567	68
69	1298.8576	753.8763	69
70	1306.7057	752.5787	70
71	1312.5917	749.3348	71
72	1322.4018	744.1446	72
73	1326.9799	745.4422	73
74	1322.4018	749.9836	74
75	1321.7478	748.6861	75
76	1321.7478	750.6324	76
77	1320.4398	751.2812	77
78	1317.8238	744.1446	78
79	1314.5537	736.3593	79
80	1308.6677	727.9253	80
81	1309.3217	722.7351	81
82	1310.6297	724.0326	82
83	1308.0137	725.3302	83
84	1309.9757	732.4667	84
85	1309.3217	734.4130	85
86	1309.9757	738.3057	86
87	1307.3597	733.7642	87
88	1300.1656	737.6569	88
89	1294.2795	740.2520	89
90	1292.3175	741.5495	90
91	1286.4315	744.7934	91
92	1284.4694	747.3885	92
93	1280.5454	751.9299	93
94	1279.8914	755.1738	94
95	1272.6973	762.3103	95
96	1264.1952	757.7689	96
97	1262.2332	750.6324	97
98	1257.6552	744.7934	98
99	1256.3471	740.2520	99
100	1259.6172	735.0618	100
101	1263.5412	733.7642	101
102	1266.8112	731.1692	102
103	1267.4653	725.9790	103
104	1272.0433	721.4375	104
105	1274.6593	721.4375	105
106	1275.3133	715.5986	106
107	1270.0813	709.1108	107
108	1267.4653	706.5157	108
109	1267.4653	704.5694	109
110	1264.8492	701.9743	110
111	1267.4653	696.1353	111
112	1264.1952	697.4329	112
113	1264.8492	694.8378	113
114	1264.8492	690.2963	114
115	1262.2332	688.3500	115
116	1260.2712	685.1061	116
117	1261.5792	681.2135	117
118	1260.2712	681.2135	118
119	1260.2712	682.5110	119
120	1260.2712	685.7549	120
121	1259.6172	688.3500	121
122	1257.0011	685.1061	122
123	1248.4991	687.0525	123
124	1246.5370	685.1061	124
125	1246.5370	681.2135	125
126	1243.2670	678.6184	126
127	1240.6510	675.3745	127
128	1239.3430	675.3745	128
129	1234.1109	675.3745	129
130	1232.1489	672.1306	130
131	1233.4569	671.4819	131
132	1241.9590	674.0770	132
133	1245.8830	682.5110	133
134	1251.1151	687.7012	134
135	1253.7311	691.5939	135
136	1252.4231	700.0280	136
137	1249.8071	704.5694	137
138	1245.8830	718.8424	138
139	1240.6510	727.2765	139
140	1239.3430	731.8179	140
141	1237.3809	736.3593	141
142	1241.3050	737.6569	142
143	1241.9590	743.4959	143
144	1241.3050	744.1446	144
145	1240.6510	749.3348	145
