# Supplementary material for: Anomalous diffusion and q-Weibull velocity distributions in epithelial cell migration
Source: PLoS One. 2017 Jul 10;12(7):e0180777. doi: 10.1371/journal.pone.0180777 (PMC5507264; doi:10.1371/journal.pone.0180777)
Supplement: S6 File — Individual trajectories of each cell over time for density of 11900 cel/cm2. (available in http://www.posfisicaaplicada.ufv.br/?pageid=2714). (ZIP) [file pone.0180777.s007.zip › d=11900cells/00309.dat]

	X	Y	Slice
1	2304.7201	615.6872	1
2	2306.6821	613.7409	2
3	2304.7201	615.0385	3
4	2304.7201	616.3360	4
5	2304.0661	616.3360	5
6	2302.1041	620.8774	6
7	2294.2560	622.1750	7
8	2289.0239	626.0676	8
9	2281.8299	627.3652	9
10	2280.5218	628.0140	10
11	2277.9058	626.0676	11
12	2279.8678	622.8238	12
13	2279.2138	622.8238	13
14	2277.2518	621.5262	14
15	2277.2518	621.5262	14
16	2277.9058	613.7409	16
17	2275.2898	611.1458	17
18	2275.2898	610.4970	18
19	2273.9818	609.1995	19
20	2274.6358	608.5507	20
21	2274.6358	608.5507	20
22	2285.0999	612.4434	22
23	2292.9480	616.3360	23
24	2303.4121	616.3360	24
25	2307.3361	613.0921	25
26	2317.8002	611.1458	26
27	2324.9943	615.6872	27
28	2329.5724	618.9311	28
29	2331.5344	625.4189	29
30	2340.6905	629.9603	30
31	2343.9605	629.3115	31
32	2347.2305	635.1505	32
33	2352.4626	639.0431	33
34	2349.8466	639.0431	34
35	2349.1926	638.3944	35
36	2347.8845	639.6919	36
37	2334.8044	635.7993	37
38	2330.2264	635.1505	38
39	2325.6483	634.5017	39
40	2325.6483	631.9066	40
41	2314.5302	631.9066	41
42	2302.1041	634.5017	42
43	2299.4880	637.7456	43
44	2293.6020	636.4480	44
45	2282.4839	639.6919	45
46	2279.2138	640.3407	46
47	2278.5598	639.0431	47
48	2275.9438	636.4480	48
49	2272.6738	637.0968	49
50	2268.0957	640.3407	50
51	2265.4797	639.0431	51
52	2260.9016	644.8821	52
53	2262.2097	649.4235	53
54	2260.2476	652.6674	54
55	2260.2476	658.5064	55
56	2261.5556	666.2917	56
57	2264.1717	672.7794	57
58	2266.1337	683.8086	58
59	2272.6738	689.6476	59
60	2274.6358	695.4865	60
61	2274.6358	693.5402	61
62	2275.2898	690.9451	62
63	2271.3657	687.7012	63
64	2267.4417	685.7549	64
65	2264.8257	681.8623	65
66	2260.9016	676.6721	66
67	2259.5936	673.4282	67
68	2255.6696	668.2380	68
69	2250.4375	664.9941	69
70	2253.7076	664.9941	70
71	2258.2856	661.1015	71
72	2270.0577	652.6674	72
73	2271.3657	651.3699	73
74	2283.1379	647.4772	74
75	2286.4079	646.8284	75
76	2297.5260	653.3162	76
77	2292.9480	664.3454	77
78	2285.0999	674.0770	78
79	2284.4459	676.6721	79
80	2284.4459	677.3208	80
81	2287.7159	677.9696	81
82	2289.6779	674.0770	82
83	2287.7159	666.2917	83
84	2281.1759	658.5064	84
85	2275.9438	661.1015	85
86	2270.0577	666.2917	86
87	2270.0577	671.4819	87
88	2264.1717	675.3745	88
89	2269.4037	683.8086	89
90	2267.4417	692.2427	90
91	2265.4797	700.0280	91
92	2264.8257	702.6231	92
93	2271.3657	706.5157	93
94	2281.1759	700.0280	94
95	2290.3319	692.2427	95
96	2300.1421	684.4574	96
97	2306.0281	677.9696	97
98	2314.5302	670.8331	98
99	2310.6062	669.5355	99
100	2311.9142	668.2380	100
101	2308.6441	670.8331	101
102	2304.0661	677.9696	102
103	2298.1800	685.1061	103
104	2286.4079	690.9451	104
105	2287.0619	695.4865	105
106	2288.3699	700.0280	106
107	2298.1800	701.3255	107
108	2292.2940	699.3792	108
109	2294.2560	694.1890	109
110	2296.2180	688.3500	110
111	2296.2180	675.3745	111
112	2297.5260	660.4527	112
113	2300.1421	654.6137	113
114	2307.3361	652.0186	114
115	2308.6441	650.0723	115
116	2309.2981	648.1260	116
117	2323.6863	657.8576	117
118	2324.3403	664.3454	118
119	2322.3783	670.1843	119
120	2318.4542	677.9696	120
121	2311.9142	678.6184	121
122	2298.8340	681.8623	122
123	2296.2180	681.2135	123
124	2292.9480	681.2135	124
125	2285.0999	679.9159	125
126	2284.4459	681.8623	126
127	2279.8678	682.5110	127
128	2273.9818	687.7012	128
129	2273.9818	685.1061	129
130	2272.6738	685.7549	130
131	2269.4037	683.1598	131
132	2268.7497	681.2135	132
133	2269.4037	685.7549	133
134	2268.0957	687.7012	134
135	2273.9818	689.6476	135
136	2277.2518	687.7012	136
137	2277.9058	687.0525	137
138	2276.5978	690.9451	138
139	2275.9438	689.6476	139
140	2275.9438	687.0525	140
141	2280.5218	686.4037	141
142	2279.8678	686.4037	142
143	2280.5218	681.8623	143
144	2276.5978	685.1061	144
145	2279.8678	679.2672	145
