# Supplementary material for: Anomalous diffusion and q-Weibull velocity distributions in epithelial cell migration
Source: PLoS One. 2017 Jul 10;12(7):e0180777. doi: 10.1371/journal.pone.0180777 (PMC5507264; doi:10.1371/journal.pone.0180777)
Supplement: S6 File — Individual trajectories of each cell over time for density of 11900 cel/cm2. (available in http://www.posfisicaaplicada.ufv.br/?pageid=2714). (ZIP) [file pone.0180777.s007.zip › d=11900cells/f00229.dat]

	X	Y	Slice
1	1565.0384	158.3010	126
2	1564.3844	153.7596	127
3	1562.4223	148.5694	128
4	1564.3844	147.2719	129
5	1567.0004	149.2182	130
6	1568.9624	147.9206	131
7	1571.5784	149.2182	132
8	1580.7345	150.5157	133
9	1584.6586	147.9206	134
10	1589.8906	147.2719	135
11	1591.8526	148.5694	136
12	1591.8526	145.9743	137
13	1595.7767	142.7304	138
14	1597.7387	139.4866	139
15	1597.0847	136.2427	140
16	1597.0847	134.2964	141
17	1598.3927	140.7841	142
18	1599.0467	145.3255	143
19	1601.0087	152.4621	144
20	1595.1227	158.3010	145
