# Supplementary material for: Anomalous diffusion and q-Weibull velocity distributions in epithelial cell migration
Source: PLoS One. 2017 Jul 10;12(7):e0180777. doi: 10.1371/journal.pone.0180777 (PMC5507264; doi:10.1371/journal.pone.0180777)
Supplement: S6 File — Individual trajectories of each cell over time for density of 11900 cel/cm2. (available in http://www.posfisicaaplicada.ufv.br/?pageid=2714). (ZIP) [file pone.0180777.s007.zip › d=11900cells/00283.dat]

	X	Y	Slice
1	2139.9104	1111.9999	1
2	2140.5644	1113.2975	2
3	2141.8724	1108.1073	3
4	2141.2184	1107.4585	4
5	2143.1804	1109.4048	5
6	2147.7585	1112.6487	6
7	2149.0665	1108.1073	7
8	2149.0665	1106.8097	8
9	2147.1045	1106.1610	9
10	2145.1424	1099.6732	10
11	2144.4884	1100.3220	11
12	2137.9484	1093.1855	12
13	2135.3323	1091.8879	13
14	2135.3323	1087.3465	14
15	2135.9863	1088.6440	15
16	2133.3703	1088.6440	16
17	2134.6783	1087.3465	17
18	2138.6024	1089.9416	18
19	2141.2184	1096.4293	19
20	2140.5644	1096.4293	20
21	2139.9104	1094.4830	21
22	2139.2564	1096.4293	22
23	2135.3323	1099.6732	23
24	2135.3323	1105.5122	24
25	2139.9104	1106.1610	25
26	2143.1804	1113.9463	26
27	2144.4884	1113.9463	27
28	2149.0665	1116.5414	28
29	2152.9905	1122.3803	29
30	2150.3745	1122.3803	30
31	2149.7205	1124.9754	31
32	2145.1424	1127.5705	32
33	2139.2564	1129.5169	33
34	2135.9863	1132.7607	34
35	2133.3703	1132.7607	35
36	2128.1383	1135.3558	36
37	2122.2522	1136.6534	37
38	2122.9062	1139.8972	38
39	2119.6362	1140.5460	39
40	2110.4801	1141.8436	40
41	2102.6320	1139.2485	41
42	2098.0539	1133.4095	42
43	2098.0539	1126.9218	43
44	2097.3999	1125.6242	44
45	2096.0919	1118.4877	45
46	2098.7079	1112.6487	46
47	2098.7079	1110.7024	47
48	2104.5940	1108.7561	48
49	2111.7881	1113.9463	49
50	2120.9442	1114.5950	50
51	2124.2142	1119.7852	51
52	2125.5222	1130.8144	52
53	2121.5982	1136.0046	53
54	2120.9442	1137.3021	54
55	2124.8682	1138.5997	55
56	2126.1762	1140.5460	56
57	2126.8302	1140.5460	57
58	2125.5222	1140.5460	58
59	2130.7543	1136.6534	59
60	2132.0623	1142.4923	60
61	2131.4083	1141.8436	61
62	2132.7163	1141.1948	62
63	2132.0623	1141.1948	63
64	2131.4083	1140.5460	64
65	2127.4842	1139.2485	65
66	2127.4842	1139.8972	66
67	2128.1383	1144.4387	67
68	2127.4842	1150.9264	68
69	2126.8302	1152.8727	69
70	2122.2522	1153.5215	70
71	2118.9822	1156.7654	71
72	2117.0201	1156.1166	72
73	2116.3661	1158.7117	73
74	2114.4041	1156.1166	74
75	2114.4041	1156.7654	75
76	2116.3661	1158.7117	76
77	2117.6741	1158.0629	77
78	2115.0581	1152.2240	78
79	2113.0961	1153.5215	79
80	2107.8640	1150.2776	80
81	2106.5560	1148.3313	81
82	2115.0581	1139.8972	82
83	2117.0201	1140.5460	83
84	2122.2522	1139.8972	84
85	2128.1383	1137.9509	85
86	2135.3323	1144.4387	86
87	2141.8724	1145.0874	87
88	2145.7964	1141.8436	88
89	2148.4125	1145.0874	89
90	2149.7205	1148.3313	90
91	2147.7585	1149.6289	91
92	2143.1804	1148.9801	92
93	2139.9104	1147.6825	93
94	2141.2184	1145.7362	94
95	2141.8724	1148.3313	95
96	2141.8724	1147.0338	96
97	2141.8724	1145.0874	97
98	2138.6024	1147.6825	98
99	2135.9863	1148.9801	99
100	2128.1383	1153.5215	100
101	2126.1762	1159.3605	101
102	2122.2522	1158.7117	102
103	2118.9822	1157.4142	103
104	2113.0961	1155.4678	104
105	2108.5180	1157.4142	105
106	2103.2860	1153.5215	106
107	2099.3620	1154.8191	107
108	2099.3620	1147.6825	108
109	2098.0539	1144.4387	109
110	2100.0160	1143.7899	110
111	2101.3240	1145.0874	111
112	2100.6700	1145.7362	112
113	2101.9780	1145.7362	113
114	2106.5560	1141.8436	114
115	2111.7881	1142.4923	115
116	2112.4421	1149.6289	116
117	2113.0961	1153.5215	117
118	2110.4801	1156.1166	118
119	2108.5180	1157.4142	119
120	2106.5560	1164.5507	120
121	2105.2480	1173.6335	121
122	2104.5940	1174.2823	122
123	2103.9400	1176.8774	123
124	2105.9020	1179.4725	124
125	2105.2480	1182.7164	125
126	2105.2480	1185.3115	126
127	2101.9780	1187.9066	127
128	2103.2860	1182.0676	128
129	2102.6320	1185.3115	129
130	2095.4379	1180.1213	130
131	2095.4379	1174.2823	131
132	2095.4379	1171.6872	132
133	2096.7459	1165.1995	133
134	2098.0539	1150.9264	134
135	2100.0160	1147.0338	135
136	2105.9020	1147.6825	136
137	2116.3661	1149.6289	137
138	2121.5982	1142.4923	138
139	2124.8682	1137.3021	139
140	2129.4463	1136.0046	140
141	2132.7163	1134.7070	141
142	2134.6783	1134.7070	142
143	2137.9484	1140.5460	143
144	2142.5264	1149.6289	144
145	2137.9484	1152.2240	145
