# Supplementary material for: Anomalous diffusion and q-Weibull velocity distributions in epithelial cell migration
Source: PLoS One. 2017 Jul 10;12(7):e0180777. doi: 10.1371/journal.pone.0180777 (PMC5507264; doi:10.1371/journal.pone.0180777)
Supplement: S6 File — Individual trajectories of each cell over time for density of 11900 cel/cm2. (available in http://www.posfisicaaplicada.ufv.br/?pageid=2714). (ZIP) [file pone.0180777.s007.zip › d=11900cells/00248.dat]

	X	Y	Slice
1	1865.2275	160.2474	1
2	1865.2275	160.2474	1
3	1865.8815	158.3010	3
4	1866.5355	156.3547	4
5	1869.1515	151.8133	5
6	1871.7676	149.2182	6
7	1873.0756	146.6231	7
8	1874.3836	142.7304	8
9	1872.4216	140.1353	9
10	1873.0756	136.2427	10
11	1873.0756	134.9451	11
12	1874.3836	127.8086	12
13	1878.9616	125.8623	13
14	1883.5397	116.7795	14
15	1887.4637	113.5356	15
16	1884.8477	109.6429	16
17	1888.1177	108.3454	17
18	1898.5819	98.6138	18
19	1902.5059	97.9650	19
20	1906.4299	98.6138	20
21	1907.0839	86.9358	21
22	1907.0839	78.5017	22
23	1906.4299	74.6091	23
24	1905.1219	67.4726	24
25	1904.4679	64.2287	25
26	1894.6578	57.0922	26
27	1892.0418	58.3897	27
28	1884.1937	67.4726	28
29	1878.9616	69.4189	29
30	1872.4216	71.3652	30
31	1867.8435	69.4189	31
32	1864.5735	72.0140	32
33	1858.6874	71.3652	33
34	1853.4554	73.9603	34
35	1852.1474	72.0140	35
36	1846.9153	72.6628	36
37	1848.2233	73.9603	37
38	1852.1474	71.3652	38
39	1851.4934	70.7164	39
40	1856.0714	64.8775	40
41	1858.6874	57.0922	41
42	1861.9575	49.9557	42
43	1871.1136	49.9557	43
44	1873.0756	49.9557	44
45	1875.6916	53.1995	45
46	1880.2697	61.6336	46
47	1878.3076	68.7701	47
48	1878.3076	73.9603	48
49	1871.1136	78.5017	49
50	1859.9954	75.2579	50
51	1854.7634	75.2579	51
52	1851.4934	70.7164	52
53	1856.7254	59.6873	53
54	1856.0714	53.1995	54
55	1854.1094	46.7118	55
56	1852.1474	49.9557	56
57	1848.8773	50.6044	57
58	1844.9533	52.5508	58
59	1840.3752	53.8483	59
60	1838.4132	51.9020	60
61	1831.8732	40.8728	61
62	1829.9111	32.4387	62
63	1824.6791	26.5998	63
64	1820.7550	16.8681	64
65	1815.5230	6.4877	65
