# Supplementary material for: Anomalous diffusion and q-Weibull velocity distributions in epithelial cell migration
Source: PLoS One. 2017 Jul 10;12(7):e0180777. doi: 10.1371/journal.pone.0180777 (PMC5507264; doi:10.1371/journal.pone.0180777)
Supplement: S6 File — Individual trajectories of each cell over time for density of 11900 cel/cm2. (available in http://www.posfisicaaplicada.ufv.br/?pageid=2714). (ZIP) [file pone.0180777.s007.zip › d=11900cells/00140.dat]

	X	Y	Slice
1	1295.5875	483.9860	1
2	1292.9715	484.6347	2
3	1288.3935	482.6884	3
4	1292.9715	485.9323	4
5	1290.3555	485.2835	5
6	1285.1234	489.1762	6
7	1287.0855	488.5274	7
8	1289.0475	488.5274	8
9	1285.1234	487.8786	9
10	1283.8154	491.1225	10
11	1282.5074	488.5274	11
12	1278.5834	490.4737	12
13	1275.3133	484.6347	13
14	1263.5412	487.2298	14
15	1260.9252	483.3372	15
16	1257.6552	482.0396	16
17	1255.0391	481.3909	17
18	1252.4231	477.4982	18
19	1250.4611	483.3372	19
20	1245.2290	487.2298	20
21	1248.4991	490.4737	21
22	1253.7311	492.4200	22
23	1256.3471	495.0151	23
24	1257.6552	504.7468	24
25	1261.5792	510.5857	25
26	1265.5032	512.5321	26
27	1265.5032	513.8296	27
28	1267.4653	517.0735	28
29	1270.0813	517.0735	29
30	1270.0813	520.3174	30
31	1266.8112	518.3710	31
32	1265.5032	517.0735	32
33	1262.8872	520.3174	33
34	1259.6172	523.5612	34
35	1255.6931	525.5076	35
36	1254.3851	532.6441	36
37	1255.6931	540.4294	37
38	1253.0771	539.1318	38
39	1251.1151	539.1318	39
40	1248.4991	538.4830	40
41	1249.8071	539.1318	41
42	1259.6172	541.0781	42
43	1262.2332	541.7269	43
44	1268.7733	544.3220	44
45	1272.0433	549.5122	45
46	1278.5834	551.4585	46
47	1279.8914	551.4585	47
48	1277.9294	551.4585	48
49	1277.9294	552.7561	49
50	1282.5074	555.3512	50
51	1290.3555	557.2975	51
52	1291.6635	555.3512	52
53	1296.2416	556.6487	53
54	1299.5116	559.8926	54
55	1298.8576	564.4340	55
56	1306.0517	562.4877	56
57	1311.9377	563.1365	57
58	1322.4018	561.8389	58
59	1323.0558	559.8926	59
60	1325.6719	560.5414	60
61	1328.9419	557.2975	61
62	1331.5579	555.3512	62
63	1330.9039	549.5122	63
64	1331.5579	546.9171	64
65	1325.0179	550.1610	65
66	1319.7858	546.9171	66
67	1312.5917	550.8098	67
68	1309.9757	550.8098	68
69	1308.0137	550.1610	69
70	1309.9757	553.4049	70
71	1311.2837	557.2975	71
72	1309.9757	552.1073	72
73	1309.9757	548.8634	73
74	1311.9377	552.1073	74
75	1312.5917	554.7024	75
76	1317.8238	560.5414	76
77	1318.4778	561.1902	77
78	1317.1698	567.0291	78
79	1317.8238	570.9218	79
80	1322.4018	567.6779	80
81	1321.7478	570.2730	81
82	1330.9039	570.9218	82
83	1326.9799	568.9755	83
84	1328.9419	566.3804	84
85	1326.9799	565.0828	85
86	1330.2499	568.3267	86
87	1334.8280	566.3804	87
88	1336.7900	568.9755	88
89	1338.7520	568.9755	89
90	1338.7520	564.4340	90
91	1338.7520	568.3267	91
92	1344.6381	565.7316	92
93	1355.7562	565.7316	93
94	1350.5241	565.7316	94
95	1351.1781	565.0828	95
96	1354.4482	562.4877	96
97	1360.3342	560.5414	97
98	1366.2203	561.1902	98
99	1364.2583	561.1902	99
100	1362.2962	559.8926	100
101	1366.2203	558.5951	101
102	1372.7604	557.2975	102
103	1378.6464	554.7024	103
104	1384.5325	554.0536	104
105	1388.4565	552.1073	105
106	1396.3046	547.5659	106
107	1398.2666	543.6732	107
108	1400.2286	541.7269	108
109	1400.2286	542.3757	109
110	1398.2666	543.0245	110
111	1396.9586	543.6732	111
112	1395.6506	544.3220	112
113	1396.9586	546.2683	113
114	1398.2666	549.5122	114
115	1400.8826	544.9708	115
116	1396.9586	539.1318	116
117	1389.1105	537.8343	117
118	1386.4945	538.4830	118
119	1385.8405	533.2928	119
120	1390.4185	529.4002	120
121	1392.3806	522.2637	121
122	1392.3806	516.4247	122
123	1399.5746	515.1272	123
124	1398.9206	512.5321	124
125	1397.6126	507.3419	125
126	1407.4227	502.8004	126
127	1412.0008	501.5029	127
128	1417.8868	499.5566	128
129	1417.2328	494.3664	129
130	1414.6168	495.6639	130
131	1417.8868	496.9615	131
132	1413.9628	491.1225	132
133	1412.6548	491.1225	133
134	1410.6928	496.9615	134
135	1407.4227	499.5566	135
136	1403.4987	504.0980	136
137	1351.8321	531.9953	137
138	1339.4060	559.8926	138
139	1330.9039	586.4924	139
140	1323.0558	602.7117	140
141	1315.8618	608.5507	141
142	1309.3217	607.9019	142
143	1321.7478	623.4725	143
144	1325.0179	626.0676	144
145	1324.3638	629.3115	145
