# Supplementary material for: Anomalous diffusion and q-Weibull velocity distributions in epithelial cell migration
Source: PLoS One. 2017 Jul 10;12(7):e0180777. doi: 10.1371/journal.pone.0180777 (PMC5507264; doi:10.1371/journal.pone.0180777)
Supplement: S6 File — Individual trajectories of each cell over time for density of 11900 cel/cm2. (available in http://www.posfisicaaplicada.ufv.br/?pageid=2714). (ZIP) [file pone.0180777.s007.zip › d=11900cells/00001.dat]

	X	Y	Slice
1	52.3205	1203.0446	1
2	55.8086	1202.1796	2
3	56.6806	1203.9097	3
4	64.5287	1204.7747	4
5	65.4007	1206.5048	5
6	72.3768	1204.7747	6
7	77.6088	1205.6397	7
8	90.6890	1203.9097	8
9	91.5610	1205.6397	9
10	88.0729	1200.4495	10
11	87.2009	1198.7195	11
12	91.5610	1199.5845	12
13	96.7930	1204.7747	13
14	95.9210	1204.7747	14
15	89.8169	1205.6397	15
16	85.4569	1205.6397	16
17	83.7129	1206.5048	17
18	80.2248	1202.1796	18
19	74.1208	1196.9894	19
20	71.5047	1196.1244	20
21	66.2727	1198.7195	21
22	61.0406	1199.5845	22
23	55.8086	1196.9894	23
24	53.1926	1201.3146	24
25	56.6806	1204.7747	25
26	52.3205	1213.4250	26
27	51.4485	1228.1306	27
28	53.1926	1233.3208	28
29	54.9366	1235.9159	29
30	59.2966	1240.2411	30
31	69.7607	1241.1061	31
32	82.8409	1245.4313	32
33	94.1770	1248.0264	33
34	105.5131	1240.2411	34
35	109.0011	1234.1859	35
36	109.8731	1228.1306	36
37	107.2571	1213.4250	37
38	103.7691	1209.0999	38
39	93.3050	1209.0999	39
40	88.0729	1206.5048	40
41	78.4808	1196.1244	41
42	64.5287	1196.1244	42
43	52.3205	1198.7195	43
44	45.3445	1207.3698	44
45	40.1124	1210.8299	45
46	41.8564	1214.2901	46
47	42.7284	1220.3453	47
48	40.1124	1226.4006	48
49	32.2643	1222.0754	49
50	27.0323	1218.6152	50
51	32.2643	1213.4250	51
52	45.3445	1203.9097	52
53	57.5526	1195.2593	53
54	69.7607	1185.7440	54
55	73.2488	1182.2839	55
56	84.5849	1181.4188	56
57	89.8169	1170.1734	57
58	101.1531	1167.5783	58
59	106.3851	1164.1182	59
60	119.4653	1165.8482	60
61	123.8253	1168.4433	61
62	124.6973	1174.4986	62
63	122.0813	1174.4986	63
64	118.5932	1178.8237	64
65	109.8731	1184.8790	65
66	102.8971	1194.3943	66
67	101.1531	1195.2593	67
68	90.6890	1189.2041	68
69	79.3528	1193.5293	69
70	68.8887	1193.5293	70
71	58.4246	1189.2041	71
72	47.0885	1184.8790	72
73	40.9844	1180.5538	73
74	34.0084	1174.4986	74
75	24.4163	1174.4986	75
76	19.1842	1176.2286	76
77	19.1842	1172.7685	77
78	29.6483	1179.6888	78
79	34.0084	1189.2041	79
80	38.3684	1197.8544	80
81	40.1124	1204.7747	81
82	41.8564	1206.5048	82
83	44.4725	1210.8299	83
84	44.4725	1216.8852	84
85	46.2165	1219.4803	85
86	49.7045	1217.7502	86
87	60.1686	1216.0201	87
88	61.0406	1214.2901	88
89	68.0167	1210.8299	89
90	61.0406	1196.9894	90
91	53.1926	1184.0139	91
92	45.3445	1178.8237	92
93	44.4725	1167.5783	93
94	37.4964	1159.7930	94
95	29.6483	1144.2224	95
96	37.4964	1137.3021	96
97	37.4964	1135.5721	97
98	42.7284	1132.9770	98
99	47.0885	1128.6518	99
100	41.8564	1132.1119	100
101	44.4725	1132.9770	101
102	47.0885	1129.5169	102
103	49.7045	1128.6518	103
104	48.8325	1130.3819	104
105	51.4485	1129.5169	105
106	51.4485	1130.3819	106
107	55.8086	1131.2469	107
108	60.1686	1134.7070	108
109	59.2966	1137.3021	109
110	65.4007	1131.2469	110
111	56.6806	1130.3819	111
112	60.1686	1126.0567	112
113	59.2966	1126.0567	113
114	59.2966	1123.4616	114
115	53.1926	1117.4064	115
116	53.1926	1118.2714	116
117	57.5526	1113.9463	117
118	60.1686	1113.9463	118
119	60.1686	1113.0812	119
120	66.2727	1112.2162	120
121	66.2727	1107.0260	121
122	76.7368	1101.8358	122
123	81.9689	1095.7806	123
124	80.2248	1089.7253	124
125	81.9689	1085.4002	125
126	82.8409	1084.5351	126
127	82.8409	1086.2652	127
128	83.7129	1079.3449	128
129	87.2009	1081.0750	129
130	83.7129	1079.3449	130
131	89.8169	1079.3449	131
132	95.0490	1077.6149	132
133	102.8971	1079.3449	133
134	105.5131	1071.5597	134
135	113.3612	1071.5597	135
136	116.8492	1068.0995	136
137	118.5932	1068.9646	137
138	118.5932	1068.0995	138
139	117.7212	1067.2345	139
140	120.3373	1067.2345	140
141	120.3373	1066.3695	141
142	123.8253	1064.6394	142
143	127.3133	1062.0443	143
144	129.9294	1057.7191	144
145	136.0334	1055.1240	145
