# Supplementary material for: Anomalous diffusion and q-Weibull velocity distributions in epithelial cell migration
Source: PLoS One. 2017 Jul 10;12(7):e0180777. doi: 10.1371/journal.pone.0180777 (PMC5507264; doi:10.1371/journal.pone.0180777)
Supplement: S6 File — Individual trajectories of each cell over time for density of 11900 cel/cm2. (available in http://www.posfisicaaplicada.ufv.br/?pageid=2714). (ZIP) [file pone.0180777.s007.zip › d=11900cells/f00134.dat]

	X	Y	Slice
1	1101.3475	517.7223	15
2	1102.0015	509.9370	16
3	1098.0775	513.1808	17
4	1107.8876	502.1517	18
5	1104.6175	502.8004	19
6	1109.8496	499.5566	20
7	1125.5458	502.1517	21
8	1130.7778	505.3955	22
9	1132.7398	506.6931	23
10	1130.1238	507.3419	24
11	1130.1238	500.8541	25
12	1128.1618	498.2590	26
13	1122.9297	497.6102	27
14	1123.5837	499.5566	28
15	1115.7357	502.1517	29
16	1109.1956	504.0980	30
17	1096.1155	507.3419	31
18	1089.5754	509.2882	32
19	1094.1534	508.6394	33
20	1101.3475	507.3419	34
21	1103.3095	509.2882	35
22	1091.5374	513.8296	36
23	1093.4994	514.4784	37
24	1093.4994	511.2345	38
25	1095.4615	507.3419	39
26	1095.4615	501.5029	40
27	1105.9256	501.5029	41
28	1115.0817	500.2053	42
29	1122.2757	500.8541	43
30	1126.8538	500.2053	44
31	1127.5078	504.7468	45
32	1126.8538	518.3710	46
33	1127.5078	524.2100	47
34	1132.7398	527.4539	48
35	1136.6639	531.9953	49
36	1137.3179	531.9953	50
37	1143.8580	536.5367	51
38	1153.0141	538.4830	52
39	1162.1702	539.7806	53
40	1171.9803	546.2683	54
41	1173.9423	550.1610	55
42	1179.1743	553.4049	56
43	1177.8663	550.1610	57
44	1171.9803	546.2683	58
45	1162.8242	544.3220	59
46	1160.2081	543.6732	60
47	1155.6301	544.3220	61
48	1147.7820	544.3220	62
49	1143.8580	546.2683	63
50	1143.8580	547.5659	64
51	1143.2040	547.5659	65
52	1144.5120	546.9171	66
53	1143.8580	546.9171	67
54	1143.8580	544.9708	68
55	1142.5499	548.2147	69
56	1145.1660	548.8634	70
57	1144.5120	547.5659	71
58	1142.5499	547.5659	72
59	1142.5499	549.5122	73
60	1143.8580	548.2147	74
61	1150.3980	547.5659	75
62	1154.9761	544.3220	76
63	1160.8621	535.8879	77
64	1166.7482	530.6978	78
65	1160.8621	524.8588	79
66	1158.2461	519.0198	80
67	1156.2841	513.8296	81
68	1150.3980	517.7223	82
69	1143.8580	524.8588	83
70	1150.3980	532.6441	84
71	1161.5161	528.7514	85
72	1167.4022	528.7514	86
73	1175.9043	523.5612	87
74	1181.7904	520.3174	88
75	1183.0984	519.0198	89
76	1185.7144	513.8296	90
77	1187.6764	510.5857	91
78	1188.3304	506.6931	92
79	1192.2545	507.3419	93
80	1194.2165	505.3955	94
81	1185.0604	504.7468	95
82	1175.2503	500.2053	96
83	1171.9803	504.7468	97
84	1169.3642	503.4492	98
85	1172.6343	512.5321	99
86	1179.1743	513.8296	100
87	1183.0984	511.2345	101
88	1183.7524	505.3955	102
89	1184.4064	507.9906	103
90	1186.3684	509.2882	104
91	1188.9844	515.1272	105
92	1193.5625	521.6149	106
93	1196.8325	525.5076	107
94	1198.7945	529.4002	108
95	1204.6806	533.2928	109
96	1207.9506	537.8343	110
97	1213.1827	539.7806	111
98	1212.5287	546.2683	112
99	1216.4527	551.4585	113
100	1223.6468	553.4049	114
101	1230.1869	549.5122	115
102	1223.6468	546.9171	116
103	1212.5287	547.5659	117
104	1205.3346	551.4585	118
105	1198.7945	558.5951	119
106	1194.8705	562.4877	120
107	1192.2545	568.3267	121
108	1196.8325	573.5169	122
109	1188.9844	575.4632	123
110	1180.4823	580.0046	124
111	1183.0984	581.3022	125
112	1190.2924	583.8973	126
113	1197.4865	582.5997	127
114	1203.3726	583.2485	128
115	1203.3726	588.4387	129
116	1195.5245	589.0875	130
117	1179.8283	577.4095	131
118	1173.9423	567.0291	132
119	1166.0942	564.4340	133
120	1156.9381	557.9463	134
121	1149.0900	558.5951	135
122	1143.8580	561.1902	136
123	1149.7440	557.2975	137
124	1156.9381	553.4049	138
125	1161.5161	556.6487	139
126	1168.7102	564.4340	140
127	1171.3262	556.6487	141
128	1167.4022	549.5122	142
129	1163.4782	543.0245	143
130	1160.2081	533.9416	144
131	1156.9381	528.1027	145
