# Supplementary material for: Anomalous diffusion and q-Weibull velocity distributions in epithelial cell migration
Source: PLoS One. 2017 Jul 10;12(7):e0180777. doi: 10.1371/journal.pone.0180777 (PMC5507264; doi:10.1371/journal.pone.0180777)
Supplement: S6 File — Individual trajectories of each cell over time for density of 11900 cel/cm2. (available in http://www.posfisicaaplicada.ufv.br/?pageid=2714). (ZIP) [file pone.0180777.s007.zip › d=11900cells/00014.dat]

	X	Y	Slice
1	310.6532	1025.7129	1
2	314.5773	1023.7666	2
3	313.9233	1021.8202	3
4	313.2693	1021.8202	4
5	315.2313	1021.1715	5
6	317.8473	1023.7666	6
7	318.5013	1019.8739	7
8	318.5013	1022.4690	8
9	325.6954	1024.4153	9
10	328.9654	1024.4153	10
11	330.2735	1024.4153	11
12	336.1595	1026.3617	12
13	337.4675	1027.6592	13
14	336.1595	1030.9031	14
15	338.1215	1033.4982	15
16	339.4295	1035.4445	16
17	341.3916	1039.9859	17
18	337.4675	1040.6347	18
19	336.1595	1039.9859	19
20	336.1595	1040.6347	20
21	339.4295	1039.9859	21
22	340.0836	1040.6347	22
23	340.7376	1038.6884	23
24	338.7755	1032.2006	24
25	333.5435	1032.2006	25
26	336.1595	1036.0933	26
27	339.4295	1032.2006	27
28	341.3916	1034.7957	28
29	344.6616	1037.3908	29
30	346.6236	1038.6884	30
31	347.2776	1036.7421	31
32	349.2397	1034.1470	32
33	348.5856	1032.2006	33
34	348.5856	1030.2543	34
35	346.6236	1027.0104	35
36	349.2397	1023.7666	36
37	352.5097	1019.2251	37
38	348.5856	1017.9276	38
39	347.9316	1015.3325	39
40	345.9696	1011.4398	40
41	343.3536	1012.0886	41
42	341.3916	1014.6837	42
43	342.6996	1013.3862	43
44	342.6996	1021.1715	44
45	343.3536	1022.4690	45
46	344.6616	1022.4690	46
47	349.2397	1027.6592	47
48	348.5856	1028.3080	48
49	354.4717	1029.6055	49
50	357.7417	1030.2543	50
51	357.0877	1033.4982	51
52	357.7417	1037.3908	52
53	359.0498	1038.6884	53
54	361.0118	1039.3372	54
55	361.6658	1041.2835	55
56	361.0118	1039.9859	56
57	356.4337	1042.5810	57
58	352.5097	1043.8786	58
59	348.5856	1049.0688	59
60	346.6236	1058.1516	60
61	344.0076	1062.6931	61
62	345.3156	1064.6394	62
63	344.0076	1062.0443	63
64	344.6616	1063.9906	64
65	342.6996	1060.7467	65
66	339.4295	1060.0980	66
67	345.9696	1057.5029	67
68	351.2017	1059.4492	68
69	350.5477	1060.0980	69
70	350.5477	1062.6931	70
71	350.5477	1062.6931	70
72	349.8937	1060.0980	72
73	355.1257	1057.5029	73
74	360.3578	1057.5029	74
75	363.6278	1055.5565	75
76	364.2818	1050.3663	76
77	359.0498	1049.0688	77
78	355.7797	1049.0688	78
79	353.1637	1049.7176	79
80	352.5097	1056.2053	80
81	351.8557	1054.2590	81
82	347.2776	1056.2053	82
83	345.3156	1056.2053	83
84	345.3156	1056.2053	83
85	350.5477	1057.5029	85
86	351.8557	1063.3418	86
87	355.1257	1070.4783	87
88	360.3578	1071.7759	88
89	362.3198	1075.6685	89
90	365.5898	1078.9124	90
91	368.2058	1080.8587	91
92	366.2438	1083.4538	92
93	364.2818	1084.1026	93
94	368.8599	1088.6440	94
95	373.4379	1087.9953	95
96	374.0919	1089.9416	96
97	374.0919	1090.5904	97
98	374.0919	1095.7806	98
99	372.7839	1093.1855	99
100	374.0919	1093.1855	100
101	378.6700	1096.4293	101
102	383.9020	1097.0781	102
103	386.5180	1102.9171	103
104	391.0961	1106.8097	104
105	393.7121	1106.1610	105
106	395.0201	1106.8097	106
107	394.3661	1102.9171	107
108	395.6741	1095.7806	108
109	385.8640	1088.6440	109
110	384.5560	1087.9953	110
111	381.2860	1095.1318	111
112	380.6320	1093.1855	112
113	379.9780	1093.1855	113
114	384.5560	1093.1855	114
115	381.9400	1094.4830	115
116	385.2100	1102.2683	116
117	383.9020	1098.3757	117
118	385.2100	1100.3220	118
119	383.2480	1099.0244	119
120	383.9020	1099.6732	120
121	385.2100	1099.6732	121
122	382.5940	1098.3757	122
123	384.5560	1101.6195	123
124	381.9400	1101.6195	124
125	384.5560	1100.3220	125
126	382.5940	1101.6195	126
127	379.3240	1102.9171	127
128	378.0160	1101.6195	128
129	378.0160	1105.5122	129
130	381.2860	1108.7561	130
131	381.9400	1110.0536	131
132	381.2860	1108.1073	132
133	381.9400	1108.7561	133
134	379.9780	1109.4048	134
135	379.3240	1108.7561	135
136	376.0539	1109.4048	136
137	376.0539	1111.3512	137
138	373.4379	1107.4585	138
139	370.8219	1111.9999	139
140	371.4759	1110.7024	140
141	370.8219	1110.7024	141
142	368.8599	1108.1073	142
143	368.2058	1109.4048	143
144	368.2058	1110.0536	144
145	368.2058	1113.2975	145
