# Supplementary material for: Anomalous diffusion and q-Weibull velocity distributions in epithelial cell migration
Source: PLoS One. 2017 Jul 10;12(7):e0180777. doi: 10.1371/journal.pone.0180777 (PMC5507264; doi:10.1371/journal.pone.0180777)
Supplement: S6 File — Individual trajectories of each cell over time for density of 11900 cel/cm2. (available in http://www.posfisicaaplicada.ufv.br/?pageid=2714). (ZIP) [file pone.0180777.s007.zip › d=11900cells/00155.dat]

	X	Y	Slice
1	1017.6346	25.3022	1
2	1015.0186	20.1120	2
3	1016.3266	18.1657	3
4	1016.9806	17.5169	4
5	1018.9427	14.2730	5
6	1018.9427	9.7316	6
7	1016.3266	5.1902	7
8	1011.0946	1.2975	8
9	1005.8625	1.2975	9
10	999.3224	2.5951	10
11	996.7064	2.5951	11
12	990.1664	0.6488	12
13	986.2423	1.2975	13
14	982.3183	3.2439	14
15	982.3183	5.8390	15
16	982.9723	9.7316	16
17	987.5503	9.7316	17
18	996.0524	6.4877	18
19	998.6684	3.8926	19
20	1007.1705	3.8926	20
21	1014.3646	3.2439	21
22	1018.2886	5.8390	22
23	1021.5587	16.2194	23
24	1019.5967	20.7608	24
25	1022.2127	27.8973	25
26	1024.8287	34.3851	26
27	1032.6768	35.0338	27
28	1035.2928	33.0875	28
29	1035.2928	35.0338	29
30	1035.9468	35.0338	30
31	1033.3308	41.5216	31
32	1026.7907	40.2240	32
33	1022.8667	50.6044	33
34	1022.2127	55.7946	34
35	1024.1747	54.4971	35
36	1027.4447	49.9557	36
37	1032.6768	46.7118	37
38	1033.9848	44.7655	38
39	1034.6388	44.1167	39
40	1035.9468	37.6289	40
41	1039.2169	39.5753	41
42	1042.4869	36.3314	42
43	1047.0649	34.3851	43
44	1048.3730	34.3851	44
45	1046.4109	36.3314	45
46	1046.4109	38.2777	46
47	1046.4109	38.9265	47
48	1045.7569	39.5753	48
49	1043.1409	41.5216	49
50	1043.1409	40.2240	50
51	1039.2169	42.8191	51
52	1032.0228	52.5508	52
53	1030.0608	54.4971	53
54	1024.8287	48.6581	54
55	1019.5967	44.1167	55
56	1022.2127	41.5216	56
57	1026.1367	36.3314	57
58	1026.1367	33.7363	58
59	1020.9047	27.8973	59
60	1021.5587	24.6534	60
61	1018.9427	22.7071	61
62	1017.6346	18.1657	62
63	1014.3646	15.5706	63
64	1011.7486	15.5706	64
65	1007.1705	14.9218	65
66	1005.2085	13.6243	66
67	999.9765	16.2194	67
68	999.9765	11.6779	68
69	996.0524	12.9755	69
70	992.1284	9.7316	70
71	987.5503	7.7853	71
72	987.5503	5.8390	72
73	986.8963	1.9463	73
