# Supplementary material for: Anomalous diffusion and q-Weibull velocity distributions in epithelial cell migration
Source: PLoS One. 2017 Jul 10;12(7):e0180777. doi: 10.1371/journal.pone.0180777 (PMC5507264; doi:10.1371/journal.pone.0180777)
Supplement: S6 File — Individual trajectories of each cell over time for density of 11900 cel/cm2. (available in http://www.posfisicaaplicada.ufv.br/?pageid=2714). (ZIP) [file pone.0180777.s007.zip › d=11900cells/00296.dat]

	X	Y	Slice
1	2160.1846	818.7537	1
2	2160.8386	820.0513	2
3	2158.8766	825.2415	3
4	2161.4926	824.5927	4
5	2163.4546	827.8366	5
6	2164.7626	830.4317	6
7	2164.7626	836.2707	7
8	2165.4166	837.5682	8
9	2169.3407	836.9194	9
10	2173.2647	836.9194	10
11	2177.1888	838.2170	11
12	2179.1508	825.8903	12
13	2174.5727	822.6464	13
14	2171.3027	825.8903	14
15	2166.7247	822.6464	15
16	2168.6867	820.7001	16
17	2173.2647	820.7001	17
18	2176.5348	816.1586	18
19	2174.5727	820.0513	19
20	2171.9567	827.1878	20
21	2169.3407	829.1341	21
22	2168.0327	829.7829	22
23	2164.1086	831.0805	23
24	2159.5306	832.3780	24
25	2158.2226	833.6756	25
26	2160.8386	833.0268	26
27	2165.4166	831.0805	27
28	2168.6867	822.6464	28
29	2166.7247	821.9976	29
30	2167.3787	826.5390	30
31	2168.0327	828.4854	31
32	2169.3407	829.1341	32
33	2169.9947	831.0805	33
34	2171.3027	830.4317	34
35	2177.1888	823.9439	35
36	2179.1508	823.9439	36
37	2185.0368	824.5927	37
38	2184.3828	820.7001	38
39	2181.1128	819.4025	39
40	2178.4968	823.2952	40
41	2175.2267	827.1878	41
42	2173.9187	827.1878	42
43	2170.6487	825.2415	43
44	2167.3787	825.2415	44
45	2163.4546	823.9439	45
46	2158.2226	825.2415	46
47	2156.2605	828.4854	47
48	2159.5306	830.4317	48
49	2155.6065	833.0268	49
50	2159.5306	836.9194	50
51	2168.6867	839.5145	51
52	2174.5727	839.5145	52
53	2175.8808	845.3535	53
54	2176.5348	847.9486	54
55	2183.0748	840.8121	55
56	2185.6909	825.8903	56
57	2188.3069	816.1586	57
58	2186.9989	813.5635	58
59	2190.9229	812.9148	59
60	2198.7710	812.2660	60
61	2203.3490	805.1295	61
62	2205.3111	802.5344	62
63	2202.6950	800.5880	63
64	2205.9651	802.5344	64
65	2205.9651	808.3733	65
66	2209.2351	808.3733	66
67	2213.1591	805.7782	67
68	2216.4292	803.1831	68
69	2223.6233	801.2368	69
70	2221.6612	796.0466	70
71	2213.8131	789.5589	71
72	2209.2351	790.2077	72
73	2204.6571	788.9101	73
74	2205.9651	788.9101	74
75	2205.9651	788.9101	75
76	2207.2731	786.3150	76
77	2202.0410	788.2613	77
78	2194.1929	794.1003	78
79	2192.8849	799.2905	79
80	2194.8469	806.4270	80
81	2192.2309	805.1295	81
82	2185.0368	810.9684	82
83	2184.3828	805.7782	83
84	2188.3069	799.9393	84
85	2184.3828	794.1003	85
86	2178.4968	794.1003	86
87	2170.6487	797.3442	87
88	2169.3407	798.6417	88
89	2167.3787	796.0466	89
90	2165.4166	794.1003	90
91	2167.3787	790.8564	91
92	2164.7626	787.6126	92
93	2160.1846	784.3687	93
94	2157.5686	781.7736	94
95	2151.6825	779.8273	95
96	2147.1045	775.9346	96
97	2148.4125	773.3395	97
98	2147.7585	772.6907	98
99	2150.3745	773.9883	99
100	2145.1424	774.6371	100
101	2144.4884	778.5297	101
102	2145.1424	783.0711	102
103	2147.7585	781.7736	103
104	2144.4884	786.3150	104
105	2143.1804	783.7199	105
106	2145.7964	783.7199	106
107	2152.3365	781.7736	107
108	2159.5306	781.7736	108
109	2164.7626	783.7199	109
110	2170.6487	781.1248	110
111	2169.3407	781.1248	111
112	2175.2267	777.8809	112
113	2173.2647	779.1785	113
114	2172.6107	779.8273	114
115	2176.5348	778.5297	115
116	2176.5348	775.9346	116
117	2175.2267	775.2858	117
118	2173.2647	774.6371	118
119	2169.9947	774.6371	119
120	2164.7626	775.9346	120
121	2164.1086	775.2858	121
122	2160.1846	772.6907	122
123	2160.8386	772.0420	123
124	2157.5686	771.3932	124
125	2158.8766	771.3932	125
126	2161.4926	769.4469	126
127	2160.1846	768.7981	127
128	2157.5686	768.7981	128
129	2156.9146	773.3395	129
130	2156.9146	768.7981	130
131	2160.8386	767.5005	131
132	2158.8766	768.1493	132
133	2160.8386	765.5542	133
134	2153.6445	769.4469	134
135	2152.9905	769.4469	135
136	2147.7585	770.0956	136
137	2146.4504	770.7444	137
138	2145.7964	772.0420	138
139	2147.1045	769.4469	139
140	2150.3745	764.9054	140
141	2150.3745	766.8518	141
142	2148.4125	763.6079	142
143	2145.7964	770.7444	143
144	2146.4504	774.6371	144
145	2146.4504	777.2322	145
