# Supplementary material for: Anomalous diffusion and q-Weibull velocity distributions in epithelial cell migration
Source: PLoS One. 2017 Jul 10;12(7):e0180777. doi: 10.1371/journal.pone.0180777 (PMC5507264; doi:10.1371/journal.pone.0180777)
Supplement: S6 File — Individual trajectories of each cell over time for density of 11900 cel/cm2. (available in http://www.posfisicaaplicada.ufv.br/?pageid=2714). (ZIP) [file pone.0180777.s007.zip › d=11900cells/00277.dat]

	X	Y	Slice
1	1983.6027	1180.1213	1
2	1979.6787	1178.1750	2
3	1977.0627	1178.8237	3
4	1977.7167	1180.1213	4
5	1978.3707	1181.4188	5
6	1975.7547	1184.0139	6
7	1976.4087	1184.6627	7
8	1974.4466	1184.6627	8
9	1973.1386	1183.3652	9
10	1968.5606	1182.7164	10
11	1971.1766	1180.7701	11
12	1970.5226	1185.9603	12
13	1967.2526	1188.5554	13
14	1969.8686	1193.0968	14
15	1968.5606	1195.0431	15
16	1967.2526	1195.6919	16
17	1964.6365	1192.4480	17
18	1961.3665	1193.0968	18
19	1959.4045	1188.5554	19
20	1959.4045	1184.6627	20
21	1950.9024	1179.4725	21
22	1945.0163	1181.4188	22
23	1941.7463	1180.7701	23
24	1939.1303	1180.7701	24
25	1933.8982	1178.1750	25
26	1928.6662	1185.9603	26
27	1925.3961	1193.7456	27
28	1921.4721	1197.6382	28
29	1917.5480	1198.2870	29
30	1914.9320	1204.1259	30
31	1914.2780	1206.0723	31
32	1907.7379	1206.7210	32
33	1902.5059	1205.4235	33
34	1908.3920	1207.3698	34
35	1906.4299	1207.3698	35
36	1908.3920	1212.5600	36
37	1906.4299	1205.4235	37
38	1908.3920	1205.4235	38
39	1907.7379	1206.0723	39
40	1910.3540	1206.7210	40
41	1911.6620	1207.3698	41
42	1911.6620	1208.0186	42
43	1914.2780	1208.0186	43
44	1916.8940	1210.6137	44
45	1919.5101	1208.6674	45
46	1924.0881	1207.3698	46
47	1923.4341	1206.7210	47
48	1923.4341	1206.7210	47
49	1928.0122	1211.2625	49
50	1931.9362	1214.5063	50
51	1932.5902	1215.8039	51
52	1932.5902	1217.1014	52
53	1938.4763	1219.6965	53
54	1941.7463	1218.3990	54
55	1942.4003	1219.0478	55
56	1946.9784	1217.1014	56
57	1947.6324	1220.3453	57
58	1952.2104	1223.5892	58
59	1951.5564	1227.4818	59
60	1945.6703	1229.4282	60
61	1944.3623	1231.3745	61
62	1944.3623	1232.6720	62
63	1941.0923	1233.3208	63
64	1935.8602	1232.6720	64
65	1930.6282	1234.6184	65
66	1921.4721	1237.2135	66
67	1918.2021	1237.8622	67
68	1918.2021	1238.5110	68
69	1918.2021	1235.9159	69
70	1918.2021	1235.9159	69
71	1922.7801	1234.6184	71
72	1922.7801	1230.7257	72
73	1924.7421	1229.4282	73
74	1922.1261	1228.1306	74
75	1917.5480	1218.3990	75
76	1914.2780	1217.1014	76
77	1912.3160	1216.4527	77
78	1911.0080	1217.1014	78
79	1911.0080	1216.4527	79
80	1913.6240	1215.1551	80
81	1914.2780	1211.9112	81
82	1913.6240	1209.9649	82
83	1914.2780	1211.2625	83
84	1918.2021	1214.5063	84
85	1921.4721	1213.8576	85
86	1927.3582	1217.7502	86
87	1929.9742	1222.9404	87
88	1931.2822	1224.8867	88
89	1929.3202	1226.1843	89
90	1928.0122	1226.1843	90
91	1933.2442	1227.4818	91
92	1931.2822	1226.1843	92
93	1929.3202	1230.0769	93
94	1926.7041	1230.7257	94
95	1926.0501	1231.3745	95
96	1925.3961	1229.4282	96
97	1922.1261	1230.7257	97
98	1912.9700	1226.1843	98
99	1909.0460	1220.3453	99
100	1905.1219	1215.1551	100
101	1900.5439	1215.1551	101
102	1897.2738	1212.5600	102
103	1899.8899	1214.5063	103
104	1902.5059	1217.7502	104
105	1902.5059	1215.8039	105
106	1904.4679	1218.3990	106
107	1905.7759	1219.6965	107
108	1907.0839	1219.0478	108
109	1911.6620	1219.6965	109
110	1909.7000	1217.1014	110
111	1909.7000	1214.5063	111
112	1915.5860	1215.1551	112
113	1916.8940	1215.1551	113
114	1915.5860	1212.5600	114
115	1914.2780	1209.3161	115
116	1912.3160	1208.0186	116
117	1912.9700	1209.9649	117
118	1912.9700	1210.6137	118
119	1912.9700	1212.5600	119
120	1915.5860	1213.8576	120
121	1916.2400	1213.2088	121
122	1914.9320	1217.1014	122
123	1915.5860	1215.1551	123
124	1918.8561	1216.4527	124
125	1922.7801	1216.4527	125
126	1922.7801	1217.1014	126
127	1922.7801	1218.3990	127
128	1923.4341	1220.3453	128
129	1924.0881	1220.3453	129
130	1925.3961	1222.2916	130
131	1925.3961	1224.2380	131
132	1928.6662	1222.9404	132
133	1928.6662	1224.2380	133
134	1929.3202	1226.8331	134
135	1931.2822	1224.2380	135
136	1934.5522	1225.5355	136
137	1934.5522	1226.1843	137
138	1938.4763	1223.5892	138
139	1939.1303	1225.5355	139
140	1939.7843	1223.5892	140
141	1939.7843	1220.9941	141
142	1939.7843	1218.3990	142
143	1943.7083	1215.8039	143
144	1943.0543	1216.4527	144
145	1942.4003	1213.2088	145
