# Supplementary material for: Anomalous diffusion and q-Weibull velocity distributions in epithelial cell migration
Source: PLoS One. 2017 Jul 10;12(7):e0180777. doi: 10.1371/journal.pone.0180777 (PMC5507264; doi:10.1371/journal.pone.0180777)
Supplement: S6 File — Individual trajectories of each cell over time for density of 11900 cel/cm2. (available in http://www.posfisicaaplicada.ufv.br/?pageid=2714). (ZIP) [file pone.0180777.s007.zip › d=11900cells/00336.dat]

	X	Y	Slice
1	1999.9529	282.2170	1
2	2001.9149	279.6219	2
3	1998.6449	280.9195	3
4	2003.8770	279.6219	4
5	2004.5310	285.4609	5
6	2000.6069	284.8121	6
7	1996.6829	291.2999	7
8	1997.3369	287.4072	8
9	1997.9909	288.0560	9
10	2001.9149	284.8121	10
11	1999.9529	291.2999	11
12	2001.2609	293.8950	12
13	2001.9149	286.7584	13
14	2003.2229	285.4609	14
15	2000.6069	288.0560	15
16	1998.6449	290.6511	16
17	2001.9149	288.7048	17
18	2003.8770	284.1633	18
19	2003.8770	287.4072	19
20	2003.2229	290.0023	20
21	2005.1850	295.8413	21
22	2004.5310	286.1097	22
23	2003.2229	280.9195	23
24	2008.4550	280.2707	24
25	2006.4930	281.5682	25
26	2005.8390	279.6219	26
27	2005.8390	284.1633	27
28	2007.1470	293.8950	28
29	2008.4550	293.8950	29
30	2007.8010	296.4901	30
31	2004.5310	293.8950	31
32	2001.9149	291.9486	32
33	2003.2229	293.2462	33
34	2007.8010	290.6511	34
35	2008.4550	288.7048	35
36	2005.1850	286.7584	36
37	2002.5689	288.7048	37
38	2004.5310	293.2462	38
39	2000.6069	295.1925	39
40	2002.5689	288.7048	40
41	2002.5689	288.0560	41
42	2005.8390	288.7048	42
43	2008.4550	292.5974	43
44	2006.4930	293.2462	44
45	2007.8010	292.5974	45
46	2006.4930	291.2999	46
47	2006.4930	284.8121	47
48	2002.5689	285.4609	48
49	2002.5689	282.2170	49
50	2000.6069	289.3535	50
51	2001.2609	288.0560	51
52	1998.6449	298.4364	52
53	1996.6829	294.5437	53
54	1996.6829	289.3535	54
55	1996.6829	286.1097	55
56	2004.5310	288.7048	56
57	2010.4170	291.2999	57
58	2014.3411	290.6511	58
59	2011.0710	290.0023	59
60	2005.1850	287.4072	60
61	2000.6069	291.9486	61
62	1996.6829	291.9486	62
63	1992.1048	294.5437	63
64	1992.1048	289.3535	64
65	1987.5268	289.3535	65
66	1988.1808	286.7584	66
67	1992.7588	284.8121	67
68	1996.6829	293.8950	68
69	1999.2989	296.4901	69
70	2003.8770	294.5437	70
71	2009.1090	290.0023	71
72	2005.1850	282.8658	72
73	1995.3749	279.6219	73
74	1994.0668	277.6756	74
75	1992.1048	264.7001	75
76	1989.4888	260.8075	76
77	1990.7968	255.6173	77
78	1990.7968	251.7246	78
79	1989.4888	249.1295	79
80	1993.4128	247.1832	80
81	1992.1048	242.6418	81
82	1993.4128	240.0467	82
83	1993.4128	238.7491	83
84	1993.4128	235.5052	84
85	1988.1808	235.5052	85
86	1988.1808	233.5589	86
87	1983.6027	230.3150	87
88	1979.6787	229.6663	88
89	1982.9487	226.4224	89
90	1983.6027	228.3687	90
91	1986.2188	229.0175	91
92	1990.1428	231.6126	92
93	1990.1428	233.5589	93
94	1997.9909	232.2614	94
95	2007.8010	230.3150	95
96	2015.6491	227.0712	96
97	2018.2651	223.8273	97
98	2010.4170	221.2322	98
99	2006.4930	220.5834	99
100	2005.8390	215.3932	100
101	2004.5310	209.5542	101
102	1999.9529	206.9591	102
103	1995.3749	211.5006	103
104	1992.7588	210.8518	104
105	1988.1808	207.6079	105
106	1979.6787	208.2567	106
107	1978.3707	207.6079	107
108	1973.7926	208.9055	108
109	1973.7926	212.1493	109
110	1969.8686	214.0957	110
111	1968.5606	214.0957	111
112	1967.2526	214.0957	112
113	1971.1766	210.2030	113
114	1969.8686	209.5542	114
115	1971.8306	203.7153	115
116	1977.7167	199.1739	116
117	1981.6407	206.9591	117
118	1981.6407	208.9055	118
119	1977.0627	208.9055	119
120	1971.1766	209.5542	120
121	1962.0205	209.5542	121
122	1965.9446	210.8518	122
123	1972.4846	219.2859	123
124	1974.4466	224.4761	124
125	1977.0627	229.6663	125
126	1982.9487	239.3979	126
127	1986.8728	244.5881	127
128	1987.5268	252.3734	128
129	1989.4888	254.9685	129
130	1990.7968	260.8075	130
131	1992.1048	265.3489	131
132	1992.1048	266.6464	132
133	1988.8348	266.6464	133
134	1988.8348	269.8903	134
135	1992.7588	267.2952	135
136	1996.0289	262.7538	136
137	2000.6069	253.6709	137
138	2006.4930	247.1832	138
139	2011.0710	238.1003	139
140	2013.6871	229.0175	140
141	2009.7630	230.3150	141
142	2005.1850	227.0712	142
143	1999.2989	222.5297	143
144	2001.9149	227.0712	144
145	2001.9149	236.8028	145
