# Supplementary material for: Anomalous diffusion and q-Weibull velocity distributions in epithelial cell migration
Source: PLoS One. 2017 Jul 10;12(7):e0180777. doi: 10.1371/journal.pone.0180777 (PMC5507264; doi:10.1371/journal.pone.0180777)
Supplement: S6 File — Individual trajectories of each cell over time for density of 11900 cel/cm2. (available in http://www.posfisicaaplicada.ufv.br/?pageid=2714). (ZIP) [file pone.0180777.s007.zip › d=11900cells/f00081.dat]

	X	Y	Slice
1	895.9894	1349.4515	78
2	899.2594	1359.1831	79
3	894.0273	1359.8319	80
4	898.6054	1365.0221	81
5	901.2214	1365.0221	82
6	911.6855	1364.3733	83
7	918.2256	1359.1831	84
8	926.7277	1357.8856	85
9	937.8458	1363.0758	86
10	932.6138	1365.0221	87
11	929.3437	1365.0221	88
12	930.6517	1358.5343	89
13	931.9597	1349.4515	90
14	933.9218	1351.3978	91
15	932.6138	1352.0466	92
16	928.6897	1356.5880	93
17	928.6897	1359.1831	94
18	928.6897	1365.6709	95
19	935.2298	1372.8074	96
20	937.1918	1372.1586	97
21	935.2298	1379.9439	98
22	937.8458	1376.0513	99
23	937.8458	1372.8074	100
24	939.1538	1366.9684	101
25	935.8838	1350.1003	102
26	931.3057	1344.9101	103
27	926.0737	1342.3150	104
28	924.1117	1343.6125	105
29	932.6138	1341.0174	106
30	933.9218	1342.3150	107
31	938.4998	1339.7199	108
32	939.8078	1345.5588	109
33	939.1538	1348.1539	110
34	935.2298	1360.4807	111
35	935.2298	1368.2660	112
36	937.1918	1366.3196	113
37	945.0399	1365.0221	114
38	948.3099	1366.3196	115
39	953.5420	1366.9684	116
40	951.5799	1357.2368	117
41	945.6939	1343.6125	118
42	947.0019	1342.3150	119
43	955.5040	1339.7199	120
44	956.1580	1336.4760	121
45	952.8880	1338.4223	122
46	950.2719	1343.6125	123
47	945.0399	1350.7490	124
48	947.6559	1349.4515	125
49	947.0019	1345.5588	126
50	939.1538	1342.9637	127
51	935.2298	1342.9637	128
52	933.2678	1341.6662	129
53	931.9597	1341.6662	130
54	933.2678	1341.6662	131
55	938.4998	1342.3150	132
56	945.6939	1344.9101	133
57	945.0399	1344.9101	134
58	949.6179	1342.3150	135
59	950.9259	1339.0711	136
60	952.8880	1340.3686	137
61	954.1960	1339.0711	138
62	954.1960	1339.7199	139
63	956.8120	1341.6662	140
64	953.5420	1346.8564	141
65	953.5420	1343.6125	142
66	952.8880	1339.0711	143
67	954.1960	1336.4760	144
68	954.8500	1337.7735	145
