# Supplementary material for: Anomalous diffusion and q-Weibull velocity distributions in epithelial cell migration
Source: PLoS One. 2017 Jul 10;12(7):e0180777. doi: 10.1371/journal.pone.0180777 (PMC5507264; doi:10.1371/journal.pone.0180777)
Supplement: S6 File — Individual trajectories of each cell over time for density of 11900 cel/cm2. (available in http://www.posfisicaaplicada.ufv.br/?pageid=2714). (ZIP) [file pone.0180777.s007.zip › d=11900cells/f00203.dat]

	X	Y	Slice
1	1630.4390	818.7537	48
2	1634.3631	814.2123	49
3	1631.7471	812.9148	50
4	1627.8230	805.7782	51
5	1622.5910	799.9393	52
6	1621.2830	801.2368	53
7	1623.2450	801.8856	54
8	1625.8610	807.0758	55
9	1623.2450	803.8319	56
10	1618.6669	802.5344	57
11	1610.1648	805.7782	58
12	1606.8948	809.6709	59
13	1606.8948	810.3197	60
14	1605.5868	809.6709	61
15	1604.9328	818.1050	62
16	1604.9328	827.8366	63
17	1600.3547	836.9194	64
18	1596.4307	837.5682	65
19	1599.7007	840.8121	66
20	1601.0087	840.8121	67
21	1605.5868	843.4072	68
22	1611.4728	842.1096	69
23	1616.7049	840.1633	70
24	1619.3209	840.1633	71
25	1623.8990	838.2170	72
26	1624.5530	836.2707	73
27	1623.8990	838.8658	74
28	1627.1690	838.8658	75
29	1627.1690	836.2707	76
30	1621.9370	836.9194	77
31	1622.5910	828.4854	78
32	1619.9749	831.0805	79
33	1616.0509	832.3780	80
34	1610.8188	844.7047	81
35	1612.1269	845.3535	82
36	1605.5868	840.1633	83
37	1606.8948	833.6756	84
38	1612.7809	824.5927	85
39	1618.0129	820.7001	86
40	1622.5910	821.3488	87
41	1627.1690	819.4025	88
42	1632.4011	818.1050	89
43	1638.2871	816.8074	90
44	1649.4052	816.8074	91
45	1656.5993	821.9976	92
46	1661.8314	818.7537	93
47	1661.8314	820.7001	94
48	1658.5613	815.5099	95
49	1650.0593	803.8319	96
50	1643.5192	801.2368	97
51	1635.0171	799.2905	98
52	1625.2070	797.3442	99
53	1618.6669	799.9393	100
54	1614.0889	798.6417	101
55	1611.4728	797.3442	102
56	1609.5108	798.6417	103
57	1631.0931	800.5880	104
58	1629.1310	803.8319	105
59	1636.9791	804.4807	106
60	1638.2871	801.2368	107
61	1637.6331	809.6709	108
62	1638.2871	819.4025	109
63	1637.6331	823.2952	110
64	1641.5572	825.8903	111
65	1640.2492	821.3488	112
66	1636.3251	824.5927	113
67	1633.0551	827.1878	114
68	1627.1690	832.3780	115
69	1618.6669	829.7829	116
70	1616.7049	827.8366	117
71	1618.6669	827.8366	118
72	1624.5530	829.7829	119
73	1623.2450	831.7292	120
74	1625.2070	833.0268	121
75	1619.9749	832.3780	122
76	1613.4349	823.2952	123
77	1608.2028	816.1586	124
78	1606.2408	816.8074	125
79	1602.3168	811.6172	126
80	1602.3168	810.9684	127
81	1602.9708	811.6172	128
82	1601.0087	812.2660	129
83	1598.3927	811.6172	130
84	1599.0467	809.0221	131
85	1601.6627	807.0758	132
86	1604.2788	807.7246	133
87	1601.0087	807.0758	134
88	1602.9708	810.9684	135
89	1606.2408	809.0221	136
90	1604.2788	809.6709	137
91	1601.0087	807.7246	138
92	1601.0087	801.8856	139
93	1600.3547	797.3442	140
94	1600.3547	794.7491	141
95	1601.0087	791.5052	142
96	1606.2408	787.6126	143
97	1609.5108	784.3687	144
98	1612.7809	790.8564	145
