# Supplementary material for: Anomalous diffusion and q-Weibull velocity distributions in epithelial cell migration
Source: PLoS One. 2017 Jul 10;12(7):e0180777. doi: 10.1371/journal.pone.0180777 (PMC5507264; doi:10.1371/journal.pone.0180777)
Supplement: S6 File — Individual trajectories of each cell over time for density of 11900 cel/cm2. (available in http://www.posfisicaaplicada.ufv.br/?pageid=2714). (ZIP) [file pone.0180777.s007.zip › d=11900cells/00323.dat]

	X	Y	Slice
1	2222.9692	548.2147	18
2	2225.5853	550.1610	19
3	2229.5093	550.1610	20
4	2230.1633	551.4585	21
5	2232.7793	550.1610	22
6	2234.7414	546.2683	23
7	2236.0494	546.2683	24
8	2238.0114	544.9708	25
9	2241.2814	546.2683	26
10	2243.2435	549.5122	27
11	2244.5515	548.2147	28
12	2249.1295	548.8634	29
13	2250.4375	550.1610	30
14	2251.7455	551.4585	31
15	2253.7076	550.8098	32
16	2251.7455	552.7561	33
17	2253.0536	552.1073	34
18	2257.6316	555.3512	35
19	2260.2476	551.4585	36
20	2263.5177	552.7561	37
21	2264.1717	552.1073	38
22	2262.8637	556.0000	39
23	2260.2476	556.6487	40
24	2258.9396	559.8926	41
25	2259.5936	561.8389	42
26	2256.9776	560.5414	43
27	2255.6696	565.0828	44
28	2253.0536	565.7316	45
29	2249.1295	565.7316	46
30	2249.1295	567.6779	47
31	2247.1675	569.6242	48
32	2244.5515	571.5706	49
33	2249.1295	573.5169	50
34	2246.5135	572.2193	51
35	2246.5135	570.9218	52
36	2246.5135	571.5706	53
37	2243.2435	570.2730	54
38	2241.2814	572.2193	55
39	2238.6654	569.6242	56
40	2238.6654	574.1657	57
41	2238.0114	579.3559	58
42	2238.0114	582.5997	59
43	2236.7034	581.3022	60
44	2235.3954	582.5997	61
45	2232.7793	583.8973	62
46	2233.4334	583.8973	63
47	2232.1253	576.7608	64
48	2229.5093	574.1657	65
49	2229.5093	570.2730	66
50	2233.4334	574.1657	67
51	2230.8173	570.9218	68
52	2231.4713	566.3804	69
53	2228.2013	564.4340	70
54	2230.1633	562.4877	71
55	2227.5473	563.1365	72
56	2225.5853	565.7316	73
57	2222.9692	565.0828	74
58	2219.0452	564.4340	75
59	2219.0452	563.7853	76
60	2220.3532	564.4340	77
61	2222.9692	567.0291	78
62	2222.3152	565.7316	79
63	2222.3152	567.6779	80
64	2222.3152	568.3267	81
65	2221.6612	570.2730	82
66	2220.3532	570.9218	83
67	2221.0072	570.2730	84
68	2221.0072	571.5706	85
69	2216.4292	570.9218	86
70	2219.0452	570.9218	87
71	2220.3532	569.6242	88
72	2222.3152	574.1657	89
73	2221.0072	572.2193	90
74	2221.6612	574.8144	91
75	2222.9692	574.1657	92
76	2222.9692	578.0583	93
77	2224.2773	571.5706	94
78	2222.3152	571.5706	95
79	2215.1212	565.7316	96
80	2213.1591	558.5951	97
81	2211.1971	556.0000	98
82	2207.2731	556.6487	99
83	2208.5811	559.2438	100
84	2204.0030	555.3512	101
85	2201.3870	557.2975	102
86	2205.9651	557.9463	103
87	2207.9271	559.8926	104
88	2209.2351	557.2975	105
89	2207.2731	558.5951	106
90	2209.8891	557.2975	107
91	2208.5811	552.7561	108
92	2210.5431	552.1073	109
93	2215.7752	554.0536	110
94	2217.0832	554.0536	111
95	2214.4672	553.4049	112
96	2213.8131	554.0536	113
97	2215.7752	553.4049	114
98	2213.1591	556.6487	115
99	2211.1971	564.4340	116
100	2213.1591	570.9218	117
101	2208.5811	573.5169	118
102	2204.6571	574.1657	119
103	2195.5010	565.0828	120
104	2191.5769	563.7853	121
105	2196.1550	552.1073	122
106	2197.4630	550.1610	123
107	2198.1170	550.8098	124
108	2197.4630	550.8098	125
109	2198.1170	552.1073	126
110	2199.4250	554.7024	127
111	2202.6950	559.8926	128
112	2206.6191	559.2438	129
113	2208.5811	561.1902	130
114	2207.9271	559.2438	131
115	2211.8511	545.6196	132
116	2211.8511	541.7269	133
117	2209.2351	535.2392	134
118	2205.9651	535.8879	135
119	2205.9651	536.5367	136
120	2205.9651	534.5904	137
121	2207.2731	534.5904	138
122	2210.5431	535.8879	139
123	2213.1591	535.2392	140
124	2215.1212	531.3465	141
125	2219.6992	529.4002	142
126	2222.9692	530.6978	143
127	2222.3152	525.5076	144
128	2222.3152	522.9125	145
