# Supplementary material for: Anomalous diffusion and q-Weibull velocity distributions in epithelial cell migration
Source: PLoS One. 2017 Jul 10;12(7):e0180777. doi: 10.1371/journal.pone.0180777 (PMC5507264; doi:10.1371/journal.pone.0180777)
Supplement: S6 File — Individual trajectories of each cell over time for density of 11900 cel/cm2. (available in http://www.posfisicaaplicada.ufv.br/?pageid=2714). (ZIP) [file pone.0180777.s007.zip › d=11900cells/00262.dat]

	X	Y	Slice
1	2105.2480	1482.4503	1
2	2104.5940	1483.7479	2
3	2105.9020	1481.8015	3
4	2108.5180	1486.3430	4
5	2111.1341	1483.7479	5
6	2113.0961	1482.4503	6
7	2117.0201	1483.7479	7
8	2122.2522	1482.4503	8
9	2124.2142	1481.1528	9
10	2125.5222	1477.9089	10
11	2124.8682	1481.1528	11
12	2121.5982	1477.9089	12
13	2120.9442	1478.5577	13
14	2120.2902	1474.6650	14
15	2118.3281	1470.1236	15
16	2118.3281	1469.4748	16
17	2117.0201	1464.9334	17
18	2111.1341	1461.0408	18
19	2109.8261	1459.7432	19
20	2109.1721	1459.7432	20
21	2108.5180	1462.9871	21
22	2107.8640	1464.9334	22
23	2110.4801	1462.9871	23
24	2110.4801	1458.4457	24
25	2109.1721	1453.9042	25
26	2110.4801	1451.9579	26
27	2108.5180	1450.0116	27
28	2111.7881	1450.0116	28
29	2111.7881	1449.3628	29
30	2107.8640	1448.0653	30
31	2111.7881	1448.0653	31
32	2113.0961	1442.8751	32
33	2112.4421	1442.8751	33
34	2116.3661	1437.6849	34
35	2117.0201	1437.6849	35
36	2113.7501	1433.1434	36
37	2111.7881	1432.4947	37
38	2107.2100	1432.4947	38
39	2107.2100	1431.8459	39
40	2103.2860	1430.5483	40
41	2103.9400	1433.1434	41
42	2103.2860	1433.7922	42
43	2102.6320	1439.6312	43
44	2105.9020	1445.4702	44
45	2111.7881	1452.6067	45
46	2115.7121	1459.7432	46
47	2120.2902	1465.5822	47
48	2120.9442	1469.4748	48
49	2119.6362	1473.3675	49
50	2120.2902	1474.6650	50
51	2118.9822	1474.6650	51
52	2121.5982	1477.2601	52
53	2124.2142	1479.8552	53
54	2125.5222	1477.9089	54
55	2122.2522	1479.8552	55
56	2120.9442	1481.8015	56
57	2122.9062	1489.5868	57
58	2128.7923	1496.0746	58
59	2130.7543	1498.0209	59
60	2135.9863	1509.0501	60
61	2141.2184	1506.4550	61
62	2143.1804	1511.6452	62
63	2142.5264	1515.5378	63
64	2143.1804	1522.0256	64
65	2141.8724	1524.6207	65
66	2139.2564	1525.2695	66
67	2140.5644	1529.8109	67
68	2144.4884	1533.0547	68
69	2147.1045	1532.4060	69
70	2146.4504	1534.3523	70
71	2143.8344	1536.2986	71
72	2143.8344	1542.1376	72
73	2141.2184	1547.3278	73
74	2139.2564	1545.3815	74
75	2142.5264	1543.4351	75
76	2141.8724	1546.6790	76
77	2143.1804	1542.7864	77
78	2141.8724	1539.5425	78
79	2145.7964	1535.0011	79
80	2147.7585	1529.8109	80
81	2146.4504	1524.6207	81
82	2147.1045	1519.4305	82
83	2143.8344	1515.5378	83
84	2142.5264	1514.8891	84
85	2141.2184	1511.6452	85
86	2139.2564	1510.9964	86
87	2139.2564	1507.1038	87
88	2135.3323	1505.1574	88
89	2131.4083	1501.2648	89
90	2130.1003	1502.5623	90
91	2132.7163	1500.6160	91
92	2130.7543	1500.6160	92
93	2130.7543	1500.6160	92
94	2130.1003	1503.2111	94
95	2129.4463	1505.1574	95
96	2124.8682	1507.7525	96
97	2126.1762	1509.0501	97
98	2127.4842	1509.6989	98
99	2121.5982	1511.6452	99
100	2122.2522	1513.5915	100
101	2118.9822	1512.9427	101
102	2116.3661	1514.2403	102
103	2115.7121	1516.1866	103
104	2107.8640	1517.4842	104
105	2109.1721	1519.4305	105
106	2109.8261	1520.0793	106
107	2113.0961	1520.7280	107
108	2107.8640	1523.3231	108
109	2105.2480	1521.3768	109
110	2105.9020	1519.4305	110
111	2103.9400	1520.0793	111
112	2104.5940	1520.7280	112
113	2103.9400	1521.3768	113
114	2102.6320	1524.6207	114
115	2099.3620	1524.6207	115
116	2096.0919	1523.9719	116
117	2094.7839	1521.3768	117
118	2090.8599	1519.4305	118
119	2091.5139	1518.7817	119
120	2091.5139	1510.9964	120
121	2092.1679	1507.7525	121
122	2092.1679	1507.7525	121
123	2088.8978	1497.3721	123
124	2085.6278	1490.2356	124
125	2085.6278	1490.2356	124
126	2089.5518	1492.8307	126
127	2089.5518	1495.4258	127
128	2090.8599	1494.1283	128
129	2092.1679	1494.1283	129
130	2088.2438	1494.1283	130
131	2086.2818	1492.1819	131
132	2088.2438	1490.8844	132
133	2086.2818	1492.8307	133
134	2086.9358	1494.1283	134
135	2086.9358	1498.0209	135
136	2084.9738	1503.8599	136
137	2083.0118	1501.2648	137
138	2083.6658	1499.9672	138
139	2083.6658	1498.6697	139
140	2086.2818	1501.2648	140
141	2085.6278	1500.6160	141
142	2083.0118	1501.9136	142
143	2080.3958	1499.9672	143
144	2078.4337	1499.3185	144
145	2076.4717	1496.7234	145
