# Supplementary material for: Anomalous diffusion and q-Weibull velocity distributions in epithelial cell migration
Source: PLoS One. 2017 Jul 10;12(7):e0180777. doi: 10.1371/journal.pone.0180777 (PMC5507264; doi:10.1371/journal.pone.0180777)
Supplement: S6 File — Individual trajectories of each cell over time for density of 11900 cel/cm2. (available in http://www.posfisicaaplicada.ufv.br/?pageid=2714). (ZIP) [file pone.0180777.s007.zip › d=11900cells/00085.dat]

	X	Y	Slice
1	825.3566	1242.4037	1
2	824.0486	1239.8086	2
3	824.7026	1238.5110	3
4	822.7406	1239.8086	4
5	823.3946	1237.2135	5
6	820.7786	1236.5647	6
7	821.4326	1237.8622	7
8	818.1626	1236.5647	8
9	816.2005	1237.2135	9
10	814.2385	1233.9696	10
11	808.3525	1229.4282	11
12	804.4284	1228.1306	12
13	801.1584	1226.8331	13
14	798.5423	1228.1306	14
15	796.5803	1226.8331	15
16	797.2343	1227.4818	16
17	794.6183	1230.0769	17
18	795.2723	1230.0769	18
19	795.9263	1228.7794	19
20	803.1204	1235.2671	20
21	817.5085	1236.5647	21
22	822.7406	1233.9696	22
23	827.3187	1232.0233	23
24	827.3187	1227.4818	24
25	832.5507	1226.8331	25
26	827.9727	1224.8867	26
27	824.7026	1226.8331	27
28	827.3187	1232.0233	28
29	825.3566	1228.7794	29
30	822.7406	1226.1843	30
31	820.7786	1226.8331	31
32	822.0866	1225.5355	32
33	824.7026	1225.5355	33
34	826.6646	1223.5892	34
35	823.3946	1219.0478	35
36	820.1246	1219.0478	36
37	818.1626	1215.8039	37
38	812.9305	1214.5063	38
39	812.2765	1217.1014	39
40	808.3525	1219.0478	40
41	808.3525	1223.5892	41
42	805.0824	1234.6184	42
43	799.1964	1238.5110	43
44	795.9263	1242.4037	44
45	795.9263	1244.9988	45
46	795.9263	1248.2426	46
47	797.8883	1248.2426	47
48	801.1584	1252.7841	48
49	801.8124	1253.4328	49
50	801.1584	1249.5402	50
51	802.4664	1247.5939	51
52	805.7364	1245.6475	52
53	814.8925	1244.3500	53
54	822.7406	1245.6475	54
55	825.3566	1252.7841	55
56	822.0866	1263.1645	56
57	817.5085	1269.6522	57
58	816.2005	1276.7887	58
59	814.2385	1280.0326	59
60	810.3145	1281.3301	60
61	811.6225	1277.4375	61
62	818.1626	1280.0326	62
63	831.2427	1273.5448	63
64	831.8967	1261.8669	64
65	831.8967	1261.8669	64
66	834.5127	1260.5694	66
67	836.4747	1254.0816	67
68	832.5507	1249.5402	68
69	827.9727	1251.4865	69
70	827.3187	1257.3255	70
71	826.0106	1265.7595	71
72	820.1246	1266.4083	72
73	815.5465	1270.9497	73
74	807.6984	1274.1936	74
75	803.7744	1272.8961	75
76	800.5044	1269.0034	76
77	800.5044	1272.8961	77
78	798.5423	1270.3010	78
79	799.1964	1261.2181	79
80	803.7744	1250.8377	80
81	806.3904	1244.9988	81
82	803.1204	1240.4573	82
83	797.8883	1229.4282	83
84	792.6563	1224.2380	84
85	794.6183	1221.6429	85
86	793.3103	1220.9941	86
87	790.6943	1217.1014	87
88	794.6183	1219.6965	88
89	795.2723	1224.2380	89
90	798.5423	1230.0769	90
91	801.8124	1231.3745	91
92	808.3525	1233.9696	92
93	816.8545	1234.6184	93
94	822.0866	1234.6184	94
95	827.9727	1235.9159	95
96	836.4747	1235.2671	96
97	839.7448	1228.7794	97
98	841.7068	1230.7257	98
99	839.0908	1230.7257	99
100	840.3988	1228.7794	100
101	841.0528	1226.8331	101
102	844.3228	1228.1306	102
103	842.3608	1226.8331	103
104	844.3228	1225.5355	104
105	843.6688	1231.3745	105
106	845.6308	1244.3500	106
107	841.0528	1245.6475	107
108	835.1667	1247.5939	108
109	833.8587	1248.2426	109
110	835.1667	1251.4865	110
111	835.8207	1249.5402	111
112	839.7448	1246.9451	112
113	842.3608	1243.7012	113
114	839.7448	1245.6475	114
115	844.3228	1243.7012	115
116	844.3228	1245.6475	116
117	849.5549	1243.0524	117
118	853.4789	1243.0524	118
119	857.4030	1244.9988	119
120	859.3650	1244.9988	120
121	856.0950	1243.0524	121
122	852.1709	1241.1061	122
123	856.0950	1239.1598	123
124	855.4409	1238.5110	124
125	852.1709	1237.8622	125
126	852.1709	1232.0233	126
127	852.1709	1228.7794	127
128	844.3228	1222.2916	128
129	835.8207	1219.6965	129
130	833.2047	1220.3453	130
131	831.8967	1224.2380	131
132	827.9727	1232.0233	132
133	827.3187	1234.6184	133
134	827.9727	1236.5647	134
135	831.8967	1231.3745	135
136	827.3187	1226.1843	136
137	833.8587	1227.4818	137
138	834.5127	1226.8331	138
139	834.5127	1220.3453	139
140	840.3988	1231.3745	140
141	845.6308	1233.3208	141
142	842.3608	1236.5647	142
143	843.0148	1236.5647	143
144	845.6308	1239.1598	144
145	850.2089	1236.5647	145
