# Supplementary material for: Anomalous diffusion and q-Weibull velocity distributions in epithelial cell migration
Source: PLoS One. 2017 Jul 10;12(7):e0180777. doi: 10.1371/journal.pone.0180777 (PMC5507264; doi:10.1371/journal.pone.0180777)
Supplement: S6 File — Individual trajectories of each cell over time for density of 11900 cel/cm2. (available in http://www.posfisicaaplicada.ufv.br/?pageid=2714). (ZIP) [file pone.0180777.s007.zip › d=11900cells/00207.dat]

	X	Y	Slice
1	1775.6286	797.9930	1
2	1773.0125	797.9930	2
3	1773.0125	799.2905	3
4	1773.6665	801.2368	4
5	1773.6665	801.8856	5
6	1770.3965	804.4807	6
7	1769.0885	801.8856	7
8	1768.4345	803.1831	8
9	1769.7425	802.5344	9
10	1767.7805	800.5880	10
11	1772.3585	803.1831	11
12	1770.3965	801.2368	12
13	1770.3965	804.4807	13
14	1771.7045	802.5344	14
15	1769.7425	804.4807	15
16	1773.0125	805.7782	16
17	1769.7425	804.4807	17
18	1768.4345	804.4807	18
19	1769.7425	804.4807	19
20	1765.1645	803.8319	20
21	1767.1265	801.8856	21
22	1765.1645	804.4807	22
23	1764.5104	805.7782	23
24	1763.8564	805.1295	24
25	1763.8564	802.5344	25
26	1763.8564	804.4807	26
27	1761.2404	805.7782	27
28	1759.9324	806.4270	28
29	1754.0463	805.7782	29
30	1754.7003	805.7782	30
31	1750.7763	802.5344	31
32	1752.7383	803.8319	32
33	1748.8143	805.1295	33
34	1748.1603	809.0221	34
35	1748.1603	812.9148	35
36	1744.2362	816.8074	36
37	1744.2362	824.5927	37
38	1742.2742	823.9439	38
39	1737.6962	825.8903	39
40	1733.7721	826.5390	40
41	1733.7721	827.8366	41
42	1727.8861	823.2952	42
43	1725.9240	822.6464	43
44	1722.6540	816.8074	44
45	1719.3840	812.9148	45
46	1716.1139	808.3733	46
47	1712.8439	809.0221	47
48	1708.2659	801.8856	48
49	1707.6119	801.2368	49
50	1704.3418	798.6417	50
51	1701.0718	792.1540	51
52	1699.7638	788.2613	52
53	1703.0338	781.1248	53
54	1707.6119	772.0420	54
55	1707.6119	768.1493	55
56	1704.9958	764.9054	56
57	1714.1519	757.1201	57
58	1716.1139	757.1201	58
59	1714.1519	755.1738	59
60	1714.8059	751.9299	60
61	1710.8819	753.2275	61
62	1710.8819	751.9299	62
63	1705.6498	753.2275	63
64	1707.6119	755.1738	64
65	1708.9199	751.2812	65
66	1712.1899	749.3348	66
67	1713.4979	746.7397	67
68	1715.4599	748.0373	68
69	1710.2279	746.7397	69
70	1712.1899	748.6861	70
71	1714.1519	745.4422	71
72	1717.4220	748.6861	72
73	1721.3460	750.6324	73
74	1719.3840	750.6324	74
75	1727.2321	750.6324	75
76	1718.7300	758.4177	76
77	1719.3840	761.0128	77
78	1720.6920	759.0665	78
79	1719.3840	758.4177	79
80	1722.0000	759.0665	80
81	1723.9620	756.4714	81
82	1722.0000	755.8226	82
83	1722.0000	757.7689	83
84	1721.3460	757.1201	84
85	1721.3460	753.8763	85
86	1721.3460	748.0373	86
87	1720.0380	750.6324	87
88	1718.0760	748.6861	88
89	1718.0760	748.6861	88
90	1718.7300	748.0373	90
91	1718.7300	747.3885	91
92	1712.1899	748.0373	92
93	1712.1899	748.6861	93
94	1708.9199	748.0373	94
95	1711.5359	746.0910	95
96	1711.5359	745.4422	96
97	1710.8819	746.7397	97
98	1709.5739	743.4959	98
99	1709.5739	744.7934	99
100	1711.5359	746.7397	100
101	1712.1899	746.7397	101
102	1712.1899	746.0910	102
103	1713.4979	749.9836	103
104	1707.6119	748.6861	104
105	1701.7258	749.9836	105
106	1695.1857	751.2812	106
107	1696.4937	747.3885	107
108	1703.6878	746.7397	108
109	1701.7258	766.2030	109
110	1699.7638	766.8518	110
111	1696.4937	769.4469	111
112	1697.1477	774.6371	112
113	1687.9916	781.1248	113
114	1686.0296	777.8809	114
115	1682.1056	779.8273	115
116	1682.7596	777.8809	116
117	1680.1436	777.2322	117
118	1676.2195	774.6371	118
119	1676.2195	774.6371	118
120	1679.4896	771.3932	120
121	1680.1436	770.0956	121
122	1686.6836	772.0420	122
123	1689.2997	771.3932	123
124	1694.5317	769.4469	124
125	1695.1857	758.4177	125
126	1695.8397	748.6861	126
127	1695.8397	746.0910	127
128	1697.1477	740.9008	128
129	1695.8397	734.4130	129
130	1698.4558	731.8179	130
131	1697.1477	731.8179	131
132	1697.8018	728.5741	132
133	1699.1098	729.2228	133
134	1699.1098	725.3302	134
135	1699.1098	727.9253	135
136	1699.1098	727.2765	136
137	1704.3418	731.1692	137
138	1707.6119	734.4130	138
139	1709.5739	735.0618	139
140	1710.2279	734.4130	140
141	1707.6119	733.1155	141
142	1707.6119	733.7642	142
143	1710.2279	735.0618	143
144	1710.8819	735.0618	144
145	1711.5359	739.6032	145
