# Supplementary material for: Anomalous diffusion and q-Weibull velocity distributions in epithelial cell migration
Source: PLoS One. 2017 Jul 10;12(7):e0180777. doi: 10.1371/journal.pone.0180777 (PMC5507264; doi:10.1371/journal.pone.0180777)
Supplement: S6 File — Individual trajectories of each cell over time for density of 11900 cel/cm2. (available in http://www.posfisicaaplicada.ufv.br/?pageid=2714). (ZIP) [file pone.0180777.s007.zip › d=11900cells/f00327.dat]

	X	Y	Slice
1	2226.2393	516.4247	133
2	2225.5853	518.3710	134
3	2221.0072	516.4247	135
4	2219.0452	515.7759	136
5	2222.3152	515.1272	137
6	2225.5853	514.4784	138
7	2230.1633	513.1808	139
8	2232.7793	517.0735	140
9	2235.3954	517.0735	141
10	2238.6654	514.4784	142
11	2240.6274	513.1808	143
12	2241.9354	515.7759	144
13	2245.2055	515.7759	145
