# Supplementary material for: Anomalous diffusion and q-Weibull velocity distributions in epithelial cell migration
Source: PLoS One. 2017 Jul 10;12(7):e0180777. doi: 10.1371/journal.pone.0180777 (PMC5507264; doi:10.1371/journal.pone.0180777)
Supplement: S6 File — Individual trajectories of each cell over time for density of 11900 cel/cm2. (available in http://www.posfisicaaplicada.ufv.br/?pageid=2714). (ZIP) [file pone.0180777.s007.zip › d=11900cells/f00266.dat]

	X	Y	Slice
1	2113.0961	1496.0746	108
2	2118.3281	1501.2648	109
3	2121.5982	1497.3721	110
4	2121.5982	1494.7770	111
5	2122.2522	1485.0454	112
6	2111.1341	1477.2601	113
7	2111.1341	1468.8260	114
8	2111.1341	1459.7432	115
9	2117.0201	1460.3920	116
10	2121.5982	1464.2846	117
11	2126.8302	1471.4211	118
12	2124.8682	1482.4503	119
13	2120.2902	1488.9381	120
14	2125.5222	1498.6697	121
15	2134.6783	1502.5623	122
16	2136.6403	1499.3185	123
17	2141.2184	1492.8307	124
18	2142.5264	1487.6405	125
19	2141.8724	1484.3966	126
20	2144.4884	1482.4503	127
21	2146.4504	1476.6113	128
22	2151.6825	1473.3675	129
23	2152.9905	1470.7724	130
24	2149.7205	1471.4211	131
25	2138.6024	1475.3138	132
26	2128.1383	1474.0162	133
27	2121.5982	1474.0162	134
28	2119.6362	1471.4211	135
29	2117.0201	1470.1236	136
30	2115.0581	1468.8260	137
31	2116.3661	1461.0408	138
32	2117.6741	1458.4457	139
33	2118.9822	1453.9042	140
34	2118.9822	1452.6067	141
35	2115.7121	1449.3628	142
36	2115.0581	1450.0116	143
37	2120.2902	1446.7677	144
38	2118.9822	1451.3091	145
