# Supplementary material for: Anomalous diffusion and q-Weibull velocity distributions in epithelial cell migration
Source: PLoS One. 2017 Jul 10;12(7):e0180777. doi: 10.1371/journal.pone.0180777 (PMC5507264; doi:10.1371/journal.pone.0180777)
Supplement: S6 File — Individual trajectories of each cell over time for density of 11900 cel/cm2. (available in http://www.posfisicaaplicada.ufv.br/?pageid=2714). (ZIP) [file pone.0180777.s007.zip › d=11900cells/f00273.dat]

	X	Y	Slice
1	2285.0999	1260.5694	117
2	2283.7919	1260.5694	118
3	2290.9860	1261.8669	119
4	2291.6400	1259.2718	120
5	2291.6400	1256.0279	121
6	2287.0619	1257.9743	122
7	2283.7919	1265.1108	123
8	2279.2138	1265.7595	124
9	2281.1759	1266.4083	125
10	2278.5598	1267.0571	126
11	2278.5598	1259.9206	127
12	2282.4839	1246.2963	128
13	2281.1759	1249.5402	129
14	2282.4839	1256.6767	130
15	2285.7539	1263.1645	131
16	2290.9860	1265.1108	132
17	2292.2940	1267.0571	133
18	2291.6400	1265.7595	134
19	2285.7539	1268.3546	135
20	2283.1379	1272.2473	136
21	2281.8299	1272.2473	137
22	2279.8678	1280.6814	138
23	2280.5218	1287.1691	139
24	2275.9438	1289.7642	140
25	2273.9818	1288.4667	141
26	2272.6738	1288.4667	142
27	2264.8257	1286.5203	143
28	2262.8637	1285.2228	144
29	2258.9396	1284.5740	145
