# Supplementary material for: Anomalous diffusion and q-Weibull velocity distributions in epithelial cell migration
Source: PLoS One. 2017 Jul 10;12(7):e0180777. doi: 10.1371/journal.pone.0180777 (PMC5507264; doi:10.1371/journal.pone.0180777)
Supplement: S6 File — Individual trajectories of each cell over time for density of 11900 cel/cm2. (available in http://www.posfisicaaplicada.ufv.br/?pageid=2714). (ZIP) [file pone.0180777.s007.zip › d=11900cells/00212.dat]

	X	Y	Slice
1	1519.9119	589.0875	1
2	1523.1819	589.7363	2
3	1520.5659	587.7899	3
4	1519.2579	590.3850	4
5	1517.2959	591.6826	5
6	1515.9879	591.6826	6
7	1514.0258	594.2777	7
8	1514.0258	591.0338	8
9	1514.0258	587.1412	9
10	1514.0258	589.0875	10
11	1514.6798	589.0875	11
12	1514.0258	589.0875	12
13	1512.7178	589.7363	13
14	1513.3718	587.1412	14
15	1517.9499	589.7363	15
16	1515.3338	591.0338	16
17	1514.0258	589.0875	17
18	1512.7178	589.0875	18
19	1517.9499	587.7899	19
20	1515.3338	583.8973	20
21	1515.9879	583.2485	21
22	1515.3338	586.4924	22
23	1519.9119	585.8436	23
24	1519.9119	587.1412	24
25	1523.1819	583.8973	25
26	1524.4899	588.4387	26
27	1525.7980	588.4387	27
28	1520.5659	590.3850	28
29	1523.8359	581.3022	29
30	1527.1060	580.0046	30
31	1527.7600	582.5997	31
32	1530.3760	583.8973	32
33	1530.3760	581.9510	33
34	1526.4520	578.0583	34
35	1531.0300	579.3559	35
36	1530.3760	580.6534	36
37	1526.4520	588.4387	37
38	1531.0300	587.1412	38
39	1538.8781	589.7363	39
40	1532.9920	587.7899	40
41	1528.4140	586.4924	41
42	1527.7600	587.1412	42
43	1530.3760	585.8436	43
44	1529.0680	586.4924	44
45	1532.3380	585.8436	45
46	1532.9920	587.7899	46
47	1533.6460	593.6289	47
48	1533.6460	592.3314	48
49	1538.2241	590.3850	49
50	1540.8401	588.4387	50
51	1540.8401	592.3314	51
52	1542.1481	586.4924	52
53	1543.4561	588.4387	53
54	1544.7642	587.1412	54
55	1543.4561	587.7899	55
56	1544.7642	582.5997	56
57	1545.4182	580.0046	57
58	1546.7262	579.3559	58
59	1542.8021	576.7608	59
60	1543.4561	578.0583	60
61	1542.8021	576.1120	61
62	1542.8021	577.4095	62
63	1540.1861	576.1120	63
64	1544.1101	576.1120	64
65	1541.4941	571.5706	65
66	1542.8021	573.5169	66
67	1541.4941	574.8144	67
68	1542.8021	575.4632	68
69	1545.4182	577.4095	69
70	1542.8021	582.5997	70
71	1545.4182	585.1948	71
72	1544.7642	581.9510	72
73	1544.7642	583.8973	73
74	1545.4182	581.9510	74
75	1546.0722	583.2485	75
76	1543.4561	581.9510	76
77	1542.1481	587.7899	77
78	1546.0722	585.8436	78
79	1542.1481	585.1948	79
80	1541.4941	587.1412	80
81	1540.1861	585.8436	81
82	1536.9161	585.1948	82
83	1538.2241	588.4387	83
84	1541.4941	585.1948	84
85	1541.4941	583.2485	85
86	1538.2241	580.6534	86
87	1536.9161	577.4095	87
88	1536.2621	578.0583	88
89	1536.9161	580.0046	89
90	1538.2241	580.6534	90
91	1539.5321	578.0583	91
92	1540.1861	578.0583	92
93	1539.5321	576.7608	93
94	1536.9161	573.5169	94
95	1532.9920	578.0583	95
96	1532.9920	578.7071	96
97	1527.7600	581.3022	97
98	1529.7220	580.0046	98
99	1529.0680	580.0046	99
100	1532.3380	576.7608	100
101	1531.6840	581.3022	101
102	1532.9920	578.0583	102
103	1534.3000	578.0583	103
104	1534.9540	579.3559	104
105	1535.6081	577.4095	105
106	1537.5701	578.0583	106
107	1543.4561	576.7608	107
108	1544.7642	578.0583	108
109	1541.4941	576.1120	109
110	1541.4941	574.8144	110
111	1541.4941	572.8681	111
112	1539.5321	574.1657	112
113	1536.9161	577.4095	113
114	1533.6460	576.7608	114
115	1531.6840	570.9218	115
116	1531.6840	572.2193	116
117	1532.9920	572.8681	117
118	1534.3000	574.1657	118
119	1536.2621	572.2193	119
120	1534.9540	574.8144	120
121	1538.8781	576.7608	121
122	1540.1861	577.4095	122
123	1544.1101	578.7071	123
124	1547.3802	580.0046	124
125	1544.7642	579.3559	125
126	1548.6882	581.9510	126
127	1546.7262	583.2485	127
128	1545.4182	584.5461	128
129	1546.0722	585.1948	129
130	1545.4182	585.8436	130
131	1546.7262	587.1412	131
132	1546.0722	588.4387	132
133	1546.0722	585.1948	133
134	1540.8401	586.4924	134
135	1541.4941	587.1412	135
136	1540.8401	586.4924	136
137	1539.5321	588.4387	137
138	1536.9161	589.0875	138
139	1538.2241	589.0875	139
140	1540.1861	587.7899	140
141	1539.5321	586.4924	141
142	1536.2621	589.7363	142
143	1542.8021	585.8436	143
144	1540.8401	587.1412	144
145	1540.1861	590.3850	145
