# Supplementary material for: Anomalous diffusion and q-Weibull velocity distributions in epithelial cell migration
Source: PLoS One. 2017 Jul 10;12(7):e0180777. doi: 10.1371/journal.pone.0180777 (PMC5507264; doi:10.1371/journal.pone.0180777)
Supplement: S6 File — Individual trajectories of each cell over time for density of 11900 cel/cm2. (available in http://www.posfisicaaplicada.ufv.br/?pageid=2714). (ZIP) [file pone.0180777.s007.zip › d=11900cells/00090.dat]

	X	Y	Slice
1	927.3817	1120.4340	1
2	928.0357	1121.0828	2
3	929.3437	1119.7852	3
4	926.7277	1120.4340	4
5	929.9977	1120.4340	5
6	926.7277	1123.0291	6
7	928.6897	1123.0291	7
8	928.6897	1118.4877	8
9	922.8036	1121.0828	9
10	920.8416	1124.3267	10
11	919.5336	1124.9754	11
12	918.2256	1126.2730	12
13	915.6096	1132.7607	13
14	915.6096	1132.1119	14
15	917.5716	1133.4095	15
16	917.5716	1134.0583	16
17	920.1876	1139.2485	17
18	919.5336	1142.4923	18
19	919.5336	1145.7362	19
20	920.8416	1151.5752	20
21	918.2256	1156.1166	21
22	920.1876	1161.3068	22
23	923.4577	1165.8482	23
24	925.4197	1169.7409	24
25	924.7657	1172.3360	25
26	925.4197	1172.3360	26
27	930.6517	1175.5799	27
28	935.2298	1176.8774	28
29	939.1538	1182.0676	29
30	942.4239	1189.8529	30
31	944.3859	1195.0431	31
32	945.0399	1205.4235	32
33	946.3479	1219.0478	33
34	943.0779	1225.5355	34
35	945.6939	1229.4282	35
36	951.5799	1232.0233	36
37	958.7740	1232.0233	37
38	959.4280	1234.6184	38
39	962.0441	1235.9159	39
40	959.4280	1226.1843	40
41	962.0441	1226.8331	41
42	956.8120	1220.9941	42
43	956.1580	1227.4818	43
44	959.4280	1231.3745	44
45	967.9301	1232.6720	45
46	968.5841	1227.4818	46
47	971.2002	1220.9941	47
48	967.2761	1215.8039	48
49	954.8500	1209.9649	49
50	946.3479	1202.1796	50
51	938.4998	1197.6382	51
52	934.5758	1198.2870	52
53	923.4577	1188.5554	53
54	920.1876	1181.4188	54
55	928.0357	1170.3897	55
56	920.8416	1163.9019	56
57	928.6897	1163.2531	57
58	931.9597	1166.4970	58
59	936.5378	1166.4970	59
60	943.0779	1165.8482	60
61	948.3099	1171.0384	61
62	951.5799	1174.9311	62
63	945.6939	1182.0676	63
64	944.3859	1189.2041	64
65	940.4618	1195.6919	65
66	937.1918	1201.5308	66
67	933.9218	1210.6137	67
68	933.2678	1210.6137	68
69	933.2678	1206.7210	69
70	937.1918	1204.1259	70
71	934.5758	1195.0431	71
72	935.2298	1193.7456	72
73	931.3057	1194.3943	73
74	926.0737	1201.5308	74
75	923.4577	1213.2088	75
76	921.4956	1215.8039	76
77	916.2636	1220.3453	77
78	916.2636	1218.3990	78
79	922.1496	1211.2625	79
80	922.1496	1209.3161	80
81	923.4577	1209.3161	81
82	930.6517	1207.3698	82
83	929.9977	1202.1796	83
84	933.9218	1195.6919	84
85	945.0399	1193.7456	85
86	946.3479	1194.3943	86
87	958.7740	1194.3943	87
88	964.0061	1194.3943	88
89	969.8921	1193.0968	89
90	969.2381	1193.7456	90
91	971.2002	1200.2333	91
92	972.5082	1207.3698	92
93	973.8162	1213.2088	93
94	979.7022	1222.9404	94
95	981.6643	1235.2671	95
96	982.9723	1243.0524	96
97	984.2803	1246.2963	97
98	979.0482	1248.8914	98
99	977.7402	1247.5939	99
100	973.1622	1246.9451	100
101	960.7360	1241.1061	101
102	942.4239	1235.2671	102
103	933.9218	1230.0769	103
104	928.0357	1223.5892	104
105	926.7277	1218.3990	105
106	937.8458	1219.6965	106
107	941.1158	1224.8867	107
108	945.0399	1229.4282	108
109	942.4239	1232.6720	109
110	937.8458	1231.3745	110
111	928.6897	1234.6184	111
112	921.4956	1233.3208	112
113	917.5716	1231.3745	113
114	916.9176	1226.1843	114
115	913.6476	1226.1843	115
116	916.2636	1225.5355	116
117	920.8416	1219.0478	117
118	927.3817	1214.5063	118
119	936.5378	1215.1551	119
120	945.0399	1215.8039	120
121	944.3859	1217.7502	121
122	941.7698	1220.3453	122
123	946.3479	1221.6429	123
124	941.7698	1220.9941	124
125	933.2678	1223.5892	125
126	933.9218	1226.8331	126
127	939.1538	1234.6184	127
128	934.5758	1245.6475	128
129	942.4239	1273.5448	129
130	943.0779	1280.6814	130
131	941.1158	1285.8716	131
132	944.3859	1291.7105	132
133	944.3859	1294.9544	133
134	945.6939	1296.9007	134
135	944.3859	1299.4958	135
136	947.0019	1298.8471	136
137	952.2340	1299.4958	137
138	952.8880	1302.7397	138
139	958.7740	1301.4422	139
140	956.8120	1298.8471	140
141	954.1960	1299.4958	141
142	958.7740	1294.3056	142
143	955.5040	1289.1154	143
144	953.5420	1290.4130	144
145	960.7360	1289.1154	145
