# Supplementary material for: Anomalous diffusion and q-Weibull velocity distributions in epithelial cell migration
Source: PLoS One. 2017 Jul 10;12(7):e0180777. doi: 10.1371/journal.pone.0180777 (PMC5507264; doi:10.1371/journal.pone.0180777)
Supplement: S6 File — Individual trajectories of each cell over time for density of 11900 cel/cm2. (available in http://www.posfisicaaplicada.ufv.br/?pageid=2714). (ZIP) [file pone.0180777.s007.zip › d=11900cells/00130.dat]

	X	Y	Slice
1	962.6981	515.7759	1
2	960.7360	509.9370	2
3	959.4280	498.2590	3
4	955.5040	491.1225	4
5	951.5799	484.6347	5
6	951.5799	482.6884	6
7	945.0399	482.0396	7
8	937.1918	483.3372	8
9	929.3437	480.0933	9
10	925.4197	480.0933	10
11	918.2256	476.2007	11
12	905.7995	477.4982	12
13	897.2974	480.0933	13
14	884.2172	481.3909	14
15	871.1371	485.2835	15
16	859.3650	494.3664	16
17	851.5169	500.2053	17
18	849.5549	502.1517	18
19	842.3608	504.0980	19
20	839.7448	511.2345	20
21	842.3608	515.1272	21
22	840.3988	516.4247	22
23	841.0528	527.4539	23
24	838.4368	532.6441	24
25	837.7828	534.5904	25
26	833.8587	539.7806	26
27	836.4747	532.6441	27
28	833.2047	520.3174	28
29	831.8967	515.1272	29
30	828.6267	514.4784	30
31	826.6646	515.1272	31
32	822.0866	507.3419	32
33	818.8166	499.5566	33
34	825.3566	496.9615	34
35	820.1246	491.1225	35
36	814.8925	486.5811	36
37	812.2765	491.7713	37
38	812.9305	494.3664	38
39	812.2765	494.3664	39
40	814.8925	501.5029	40
41	820.7786	502.8004	41
42	826.6646	490.4737	42
43	826.6646	482.6884	43
44	825.3566	474.2543	44
45	827.3187	474.2543	45
46	827.3187	467.1178	46
47	829.2807	457.3862	47
48	827.9727	450.8985	48
49	826.0106	444.4107	49
50	822.7406	435.3279	50
51	818.8166	424.9475	51
52	818.8166	421.0548	52
53	818.8166	415.8646	53
54	808.3525	413.2695	54
55	800.5044	413.2695	55
56	792.0023	408.7281	56
57	783.5002	408.7281	57
58	772.3821	410.0256	58
59	766.4960	417.1622	59
60	761.2640	420.4060	60
61	764.5340	418.4597	61
62	756.0319	421.7036	62
63	752.7619	419.7573	63
64	752.7619	423.0011	64
65	752.1079	433.3815	65
66	744.9138	437.9230	66
67	739.6817	438.5717	67
68	740.3357	438.5717	68
69	742.2978	438.5717	69
70	740.3357	440.5181	70
71	740.3357	441.1668	71
72	742.9518	445.0595	72
73	744.2598	442.4644	73
74	745.5678	439.8693	74
75	742.2978	442.4644	75
76	739.6817	442.4644	76
77	737.0657	441.8156	77
78	731.1796	443.1132	78
79	724.6396	435.9766	79
80	725.2936	436.6254	80
81	722.0235	435.3279	81
82	720.7155	431.4352	82
83	718.0995	433.3815	83
84	718.7535	437.9230	84
85	716.7915	441.8156	85
86	717.4455	437.9230	86
87	717.4455	442.4644	87
88	715.4835	439.2205	88
89	716.1375	439.2205	89
90	712.8675	440.5181	90
91	712.2134	442.4644	91
92	710.2514	446.3570	92
93	706.3274	446.3570	93
94	701.7493	446.3570	94
95	695.8633	450.2497	95
96	688.0152	451.5472	96
97	688.6692	449.6009	97
98	687.3612	450.2497	98
99	682.7831	451.5472	99
100	680.1671	452.1960	100
101	678.8591	457.3862	101
102	672.3190	460.6301	102
103	667.7410	458.6838	103
104	667.0870	454.1423	104
105	666.4330	454.7911	105
106	663.8169	452.8448	106
107	662.5089	447.0058	107
108	657.9309	447.6546	108
109	654.6608	444.4107	109
110	646.1588	443.1132	110
111	644.8507	443.1132	111
112	638.9647	439.8693	112
113	636.3487	438.5717	113
114	635.0406	436.6254	114
115	633.7326	433.3815	115
116	631.7706	430.1377	116
117	631.7706	425.5962	117
118	635.0406	424.9475	118
119	633.0786	423.6499	119
120	635.6946	423.6499	120
121	633.7326	426.2450	121
122	628.5006	423.6499	122
123	631.1166	421.7036	123
124	631.7706	417.8109	124
125	632.4246	419.1085	125
126	631.1166	416.5134	126
127	630.4626	415.8646	127
128	628.5006	415.2158	128
129	628.5006	413.2695	129
130	633.7326	411.3232	130
131	633.0786	410.0256	131
132	634.3866	406.1330	132
133	638.9647	406.7818	133
134	643.5427	406.7818	134
135	646.8128	403.5379	135
136	644.1967	398.9965	136
137	646.8128	391.8600	137
138	646.1588	395.7526	138
139	647.4668	393.1575	139
140	646.1588	391.8600	140
141	646.1588	391.2112	141
142	650.0828	375.6406	142
143	652.0448	370.4504	143
144	650.7368	369.8016	144
145	652.6988	371.7479	145
